# Supplementary material for: Quantitative estimates of the regulatory influence of long non-coding RNAs on global gene expression variation using TCGA breast cancer transcriptomic data
Source: PLoS Comput Biol. 2024 Jun 5;20(6):e1012103. doi: 10.1371/journal.pcbi.1012103 (PMC11198904; doi:10.1371/journal.pcbi.1012103)
Supplement: S1 Table — Gene.ID, Gene.Name: identity of target mRNA. lncRNA.ID, lncRNA.Name: identity of predictor lncRNA. OLS.p-value: Statistical significance of coefficient of lncRNA as a covariate in an OLS model of target mRNA. (XLSX) [file pcbi.1012103.s001.xlsx]

## Sheet: S1
Gene.ID	Gene.Name	lncRNA.ID	lncRNA.Name	OLS.p-value
ENSG00000088836	SLC4A11	ENSG00000277287	AL109976.1	0
ENSG00000112992	NNT	ENSG00000248092	NNT-AS1	0
ENSG00000114529	C3orf52	ENSG00000261488	TBILA	0
ENSG00000120833	SOCS2	ENSG00000246985	SOCS2-AS1	0
ENSG00000126010	GRPR	ENSG00000238178	AC078993.1	0
ENSG00000131849	ZNF132	ENSG00000268912	AC012313.5	0
ENSG00000142102	PGGHG	ENSG00000255026	AC136475.3	0
ENSG00000155792	DEPTOR	ENSG00000254343	AC091563.1	0
ENSG00000164116	GUCY1A1	ENSG00000260244	AC104083.1	0
ENSG00000164764	SBSPON	ENSG00000253636	AC022893.1	0
ENSG00000165655	ZNF503	ENSG00000237149	ZNF503-AS2	0
ENSG00000170293	CMTM8	ENSG00000261572	AC097639.1	0
ENSG00000170370	EMX2	ENSG00000229847	EMX2OS	0
ENSG00000172123	SLFN12	ENSG00000267745	AC060766.7	0
ENSG00000187634	SAMD11	ENSG00000223764	LINC02593	0
ENSG00000187801	ZFP69B	ENSG00000260920	AL031985.3	0
ENSG00000188211	NCR3LG1	ENSG00000260196	AC124798.1	0
ENSG00000196407	THEM5	ENSG00000234614	C2CD4D-AS1	0
ENSG00000197837	HIST4H4	ENSG00000261324	AC010168.2	0
ENSG00000111432	FZD10	ENSG00000250208	FZD10-AS1	1.21849e-307
ENSG00000179348	GATA2	ENSG00000244300	GATA2-AS1	1.40528e-306
ENSG00000172379	ARNT2	ENSG00000259495	AC016705.2	1.7229e-306
ENSG00000152217	SETBP1	ENSG00000267414	AC120049.1	1.20257e-303
ENSG00000197077	KIAA1671	ENSG00000203280	AL022323.1	6.22324e-301
ENSG00000168994	PXDC1	ENSG00000270504	AL391422.4	3.45984e-298
ENSG00000160932	LY6E	ENSG00000247317	LY6E-DT	4.71644e-293
ENSG00000142185	TRPM2	ENSG00000230061	TRPM2-AS	2.66609e-290
ENSG00000117984	CTSD	ENSG00000235027	AC068580.3	5.08343e-288
ENSG00000176148	TCP11L1	ENSG00000280798	LINC00294	1.0504e-285
ENSG00000151746	BICD1	ENSG00000274964	AC026356.1	9.25525e-278
ENSG00000138814	PPP3CA	ENSG00000254531	AP001816.1	3.23972e-266
ENSG00000166801	FAM111A	ENSG00000245571	FAM111A-DT	3.22993e-258
ENSG00000149292	TTC12	ENSG00000270179	AP002840.2	6.40771e-258
ENSG00000140479	PCSK6	ENSG00000259172	AC023024.1	1.17583e-256
ENSG00000006459	KDM7A	ENSG00000260231	KDM7A-DT	2.46362e-248
ENSG00000128039	SRD5A3	ENSG00000249700	SRD5A3-AS1	2.02031e-242
ENSG00000106868	SUSD1	ENSG00000259953	AL138756.1	1.56254e-232
ENSG00000174500	GCSAM	ENSG00000261488	TBILA	2.90277e-231
ENSG00000105855	ITGB8	ENSG00000271133	AC004130.2	1.13865e-229
ENSG00000018510	AGPS	ENSG00000213963	AC019080.1	2.72136e-226
ENSG00000166840	GLYATL1	ENSG00000255240	AP001636.3	9.08138e-226
ENSG00000141524	TMC6	ENSG00000204282	TNRC6C-AS1	5.90716e-225
ENSG00000175745	NR2F1	ENSG00000237187	NR2F1-AS1	1.85106e-221
ENSG00000134986	NREP	ENSG00000246859	STARD4-AS1	3.23461e-219
ENSG00000171729	TMEM51	ENSG00000175147	TMEM51-AS1	2.79374e-218
ENSG00000121931	LRIF1	ENSG00000232811	AL360270.1	5.86691e-214
ENSG00000115266	APC2	ENSG00000267317	AC027307.2	2.56843e-209
ENSG00000150938	CRIM1	ENSG00000260025	CRIM1-DT	3.46919e-203
ENSG00000104689	TNFRSF10A	ENSG00000253930	TNFRSF10A-AS1	3.61894e-202
ENSG00000186564	FOXD2	ENSG00000237424	FOXD2-AS1	8.75576e-202
ENSG00000255690	TRIL	ENSG00000272568	AC005162.3	1.43388e-201
ENSG00000131477	RAMP2	ENSG00000197291	RAMP2-AS1	2.66693e-201
ENSG00000115750	TAF1B	ENSG00000269973	AC010969.2	4.66015e-200
ENSG00000006432	MAP3K9	ENSG00000259153	AC004816.1	5.39881e-196
ENSG00000149212	SESN3	ENSG00000245552	AP000787.1	1.13098e-195
ENSG00000175198	PCCA	ENSG00000274605	PCCA-DT	1.19071e-194
ENSG00000184545	DUSP8	ENSG00000233930	KRTAP5-AS1	6.85321e-194
ENSG00000171940	ZNF217	ENSG00000197670	AL157838.1	1.14439e-190
ENSG00000113739	STC2	ENSG00000253768	AC008663.1	2.29629e-189
ENSG00000179528	LBX2	ENSG00000257702	LBX2-AS1	1.23585e-184
ENSG00000164125	GASK1B	ENSG00000248429	FAM198B-AS1	2.07226e-176
ENSG00000103569	AQP9	ENSG00000224397	SMIM25	2.28313e-176
ENSG00000130024	PHF10	ENSG00000232640	AL354892.2	1.9859e-174
ENSG00000136068	FLNB	ENSG00000244161	FLNB-AS1	4.72215e-174
ENSG00000280987	MATR3	ENSG00000281398	SNHG4	2.08046e-171
ENSG00000133962	CATSPERB	ENSG00000260711	AL121839.2	4.24074e-171
ENSG00000003147	ICA1	ENSG00000227719	AC006042.1	2.17575e-168
ENSG00000116874	WARS2	ENSG00000231365	WARS2-AS1	3.78999e-158
ENSG00000183032	SLC25A21	ENSG00000258708	SLC25A21-AS1	6.40068e-158
ENSG00000107099	DOCK8	ENSG00000183784	DOCK8-AS1	3.92579e-154
ENSG00000214562	NUTM2D	ENSG00000224914	LINC00863	2.10834e-153
ENSG00000150455	TIRAP	ENSG00000255062	AP001318.2	2.57138e-153
ENSG00000120910	PPP3CC	ENSG00000251034	AC087854.1	4.23959e-153
ENSG00000126214	KLC1	ENSG00000269958	AL049840.5	1.76491e-152
ENSG00000197653	DNAH10	ENSG00000250091	DNAH10OS	6.96921e-147
ENSG00000186480	INSIG1	ENSG00000273117	AC144652.1	3.92852e-145
ENSG00000130702	LAMA5	ENSG00000226332	AL354836.1	6.26088e-144
ENSG00000070961	ATP2B1	ENSG00000271614	ATP2B1-AS1	1.42701e-142
ENSG00000105982	RNF32	ENSG00000182648	LINC01006	4.65503e-141
ENSG00000196187	TMEM63A	ENSG00000242861	AL591895.1	5.30552e-134
ENSG00000184271	POU6F1	ENSG00000278126	AC139768.1	8.39818e-130
ENSG00000107779	BMPR1A	ENSG00000272631	AC067750.1	3.57748e-127
ENSG00000137801	THBS1	ENSG00000276107	AC037198.1	1.69979e-126
ENSG00000150593	PDCD4	ENSG00000203497	PDCD4-AS1	5.11453e-124
ENSG00000135314	KHDC1	ENSG00000229852	AC019205.1	7.0722e-120
ENSG00000183597	TANGO2	ENSG00000236540	AC006547.1	1.0494e-117
ENSG00000196873	CBWD3	ENSG00000238113	LINC01410	1.64438e-113
ENSG00000104689	TNFRSF10A	ENSG00000246582	AC100861.1	1.72823e-113
ENSG00000205189	ZBTB10	ENSG00000260317	AC009812.4	5.30404e-113
ENSG00000147316	MCPH1	ENSG00000246089	AC016065.1	2.24091e-110
ENSG00000064651	SLC12A2	ENSG00000245937	LINC01184	3.51643e-108
ENSG00000083123	BCKDHB	ENSG00000272129	AL359715.3	5.54702e-106
ENSG00000107960	STN1	ENSG00000260461	AL133355.1	1.48555e-104
ENSG00000174669	SLC29A2	ENSG00000255468	AP001107.9	5.46135e-97
ENSG00000077044	DGKD	ENSG00000259793	AC013726.1	3.23958e-93
ENSG00000147996	CBWD5	ENSG00000238113	LINC01410	7.25336e-93
ENSG00000205838	TTC23L	ENSG00000272323	AC026801.2	6.66646e-81
ENSG00000275023	MLLT6	ENSG00000277969	AC006449.6	4.15177e-76
ENSG00000254505	CHMP4A	ENSG00000278784	AL136295.7	2.58621e-70
ENSG00000184254	ALDH1A3	ENSG00000259583	AC015712.2	6.38735e-70
ENSG00000155792	DEPTOR	ENSG00000260686	AC008669.1	1.99565e-68
ENSG00000205189	ZBTB10	ENSG00000251867	AC009812.1	1.10237e-67
ENSG00000161970	RPL26	ENSG00000175061	SNHG29	3.30089e-65
ENSG00000143653	SCCPDH	ENSG00000260855	AL591848.4	1.18207e-63
ENSG00000254505	CHMP4A	ENSG00000260669	AL096870.2	1.16185e-62
ENSG00000142185	TRPM2	ENSG00000233038	AC011899.2	8.71268e-55
ENSG00000258472	AC005726.1	ENSG00000227543	SPAG5-AS1	9.39182e-50
ENSG00000180425	C11orf71	ENSG00000255062	AP001318.2	8.91813e-47
ENSG00000186468	RPS23	ENSG00000224032	EPB41L4A-AS1	2.48223e-46
ENSG00000003147	ICA1	ENSG00000228242	AC093495.1	2.58834e-46
ENSG00000131477	RAMP2	ENSG00000261269	AC093278.2	1.52168e-45
ENSG00000136068	FLNB	ENSG00000248019	FAM13A-AS1	1.46762e-38
ENSG00000147457	CHMP7	ENSG00000253200	AC037459.2	1.18368e-35
ENSG00000134986	NREP	ENSG00000261327	AC134312.5	3.74246e-35
ENSG00000133962	CATSPERB	ENSG00000273576	AC009283.1	4.22029e-35
ENSG00000141524	TMC6	ENSG00000266036	AC016888.1	2.46759e-34
ENSG00000275023	MLLT6	ENSG00000268713	AC005261.3	3.48645e-34
ENSG00000147316	MCPH1	ENSG00000259366	AC108449.2	1.26893e-32
ENSG00000147457	CHMP7	ENSG00000253982	AC100810.1	2.06715e-32
ENSG00000006432	MAP3K9	ENSG00000230733	AC092171.2	3.26291e-32
ENSG00000184545	DUSP8	ENSG00000267519	AC020916.1	5.92573e-32
ENSG00000147457	CHMP7	ENSG00000246582	AC100861.1	2.44304e-31
ENSG00000077044	DGKD	ENSG00000247317	LY6E-DT	1.2424e-27
ENSG00000188211	NCR3LG1	ENSG00000260257	AL035071.1	2.24265e-27
ENSG00000197837	HIST4H4	ENSG00000278768	BACE1-AS	2.70777e-27
ENSG00000150593	PDCD4	ENSG00000244468	AC093001.1	9.03167e-27
ENSG00000221944	TIGD1	ENSG00000260000	AL133338.1	1.23568e-25
ENSG00000126214	KLC1	ENSG00000246451	AL049840.2	7.21847e-25
ENSG00000147316	MCPH1	ENSG00000253982	AC100810.1	9.74875e-25
ENSG00000187801	ZFP69B	ENSG00000273271	AP000254.2	1.27065e-23
ENSG00000188211	NCR3LG1	ENSG00000258199	AC073896.4	2.62851e-23
ENSG00000134986	NREP	ENSG00000279833	AL031846.2	3.32319e-23
ENSG00000150593	PDCD4	ENSG00000237753	AC079922.2	4.17123e-23
ENSG00000138814	PPP3CA	ENSG00000253854	AC010834.3	6.02081e-22
ENSG00000115750	TAF1B	ENSG00000272990	AC084036.1	8.02844e-22
ENSG00000077044	DGKD	ENSG00000230733	AC092171.2	1.31035e-21
ENSG00000176148	TCP11L1	ENSG00000235531	MSC-AS1	1.97675e-21
ENSG00000115266	APC2	ENSG00000258199	AC073896.4	2.63153e-21
ENSG00000221821	C6orf226	ENSG00000272667	AC012306.2	6.24881e-21
ENSG00000196187	TMEM63A	ENSG00000275764	AC092747.4	7.81209e-21
ENSG00000164116	GUCY1A1	ENSG00000223546	LINC00630	9.91209e-21
ENSG00000064651	SLC12A2	ENSG00000203280	AL022323.1	1.0643e-20
ENSG00000107099	DOCK8	ENSG00000255197	AC090559.1	2.65332e-20
ENSG00000186564	FOXD2	ENSG00000266947	AC022916.1	5.00095e-20
ENSG00000107779	BMPR1A	ENSG00000247982	LINC00926	1.08009e-19
ENSG00000018510	AGPS	ENSG00000246985	SOCS2-AS1	1.12794e-19
ENSG00000134986	NREP	ENSG00000228242	AC093495.1	4.36793e-19
ENSG00000140479	PCSK6	ENSG00000245970	AP003352.1	9.02757e-19
ENSG00000176148	TCP11L1	ENSG00000273271	AP000254.2	1.11225e-18
ENSG00000105855	ITGB8	ENSG00000269825	AC022150.4	1.98901e-18
ENSG00000131477	RAMP2	ENSG00000269825	AC022150.4	2.019e-18
ENSG00000147316	MCPH1	ENSG00000253930	TNFRSF10A-AS1	4.97135e-18
ENSG00000197837	HIST4H4	ENSG00000273466	AC012510.1	6.9566e-18
ENSG00000161970	RPL26	ENSG00000242622	AC092910.3	8.20181e-18
ENSG00000126010	GRPR	ENSG00000260257	AL035071.1	1.08413e-17
ENSG00000171940	ZNF217	ENSG00000260032	NORAD	1.24194e-17
ENSG00000115750	TAF1B	ENSG00000273466	AC012510.1	1.80251e-17
ENSG00000142185	TRPM2	ENSG00000251442	LINC01094	2.45071e-17
ENSG00000161970	RPL26	ENSG00000178977	LINC00324	2.9599e-17
ENSG00000258472	AC005726.1	ENSG00000264577	AC010761.1	3.80494e-17
ENSG00000150938	CRIM1	ENSG00000261663	AC009065.8	4.33692e-17
ENSG00000179528	LBX2	ENSG00000237883	DGUOK-AS1	4.50534e-17
ENSG00000186480	INSIG1	ENSG00000259583	AC015712.2	4.68234e-17
ENSG00000138814	PPP3CA	ENSG00000269825	AC022150.4	4.95908e-17
ENSG00000149292	TTC12	ENSG00000255121	CCDC84-DT	6.66375e-17
ENSG00000137801	THBS1	ENSG00000258199	AC073896.4	7.04333e-17
ENSG00000166801	FAM111A	ENSG00000225963	AC009950.1	1.5706e-16
ENSG00000186468	RPS23	ENSG00000175061	SNHG29	1.62966e-16
ENSG00000166801	FAM111A	ENSG00000235314	LINC00957	1.89144e-16
ENSG00000107099	DOCK8	ENSG00000281103	TRG-AS1	2.34892e-16
ENSG00000175198	PCCA	ENSG00000272821	U62317.2	3.34808e-16
ENSG00000131477	RAMP2	ENSG00000223546	LINC00630	5.50735e-16
ENSG00000115750	TAF1B	ENSG00000274272	AC069281.2	8.22022e-16
ENSG00000258472	AC005726.1	ENSG00000274272	AC069281.2	1.10503e-15
ENSG00000164898	FMC1	ENSG00000269825	AC022150.4	1.13002e-15
ENSG00000221821	C6orf226	ENSG00000272288	AL451165.2	1.19116e-15
ENSG00000006432	MAP3K9	ENSG00000259366	AC108449.2	1.28104e-15
ENSG00000150938	CRIM1	ENSG00000281183	NPTN-IT1	1.66054e-15
ENSG00000196187	TMEM63A	ENSG00000257698	GIHCG	1.96094e-15
ENSG00000130024	PHF10	ENSG00000272449	AL139246.5	2.32564e-15
ENSG00000186564	FOXD2	ENSG00000232640	AL354892.2	3.22513e-15
ENSG00000151746	BICD1	ENSG00000242588	AC108010.1	3.93026e-15
ENSG00000130702	LAMA5	ENSG00000268713	AC005261.3	4.17726e-15
ENSG00000107779	BMPR1A	ENSG00000223482	NUTM2A-AS1	6.00037e-15
ENSG00000176148	TCP11L1	ENSG00000271895	AL109811.2	7.15412e-15
ENSG00000214562	NUTM2D	ENSG00000223482	NUTM2A-AS1	9.94639e-15
ENSG00000196407	THEM5	ENSG00000276529	AP001505.1	1.03447e-14
ENSG00000180425	C11orf71	ENSG00000278376	AP004609.3	1.16671e-14
ENSG00000150593	PDCD4	ENSG00000238178	AC078993.1	1.18047e-14
ENSG00000143653	SCCPDH	ENSG00000170919	TPT1-AS1	1.26724e-14
ENSG00000018510	AGPS	ENSG00000259972	AC009120.2	1.52037e-14
ENSG00000155792	DEPTOR	ENSG00000269973	AC010969.2	1.84925e-14
ENSG00000174500	GCSAM	ENSG00000257698	GIHCG	2.58326e-14
ENSG00000166801	FAM111A	ENSG00000266962	AC067852.2	2.74353e-14
ENSG00000083123	BCKDHB	ENSG00000249859	PVT1	4.02277e-14
ENSG00000147457	CHMP7	ENSG00000229589	ACVR2B-AS1	4.60033e-14
ENSG00000107099	DOCK8	ENSG00000258199	AC073896.4	6.02357e-14
ENSG00000275023	MLLT6	ENSG00000273230	AC102953.2	6.75776e-14
ENSG00000151746	BICD1	ENSG00000212719	LINC02693	7.00855e-14
ENSG00000107960	STN1	ENSG00000235823	OLMALINC	7.15132e-14
ENSG00000006432	MAP3K9	ENSG00000258634	AL160006.1	7.76993e-14
ENSG00000184271	POU6F1	ENSG00000279833	AL031846.2	8.17044e-14
ENSG00000131477	RAMP2	ENSG00000258199	AC073896.4	9.40588e-14
ENSG00000150455	TIRAP	ENSG00000258199	AC073896.4	9.5243e-14
ENSG00000106868	SUSD1	ENSG00000260257	AL035071.1	1.37227e-13
ENSG00000128039	SRD5A3	ENSG00000203711	C6orf99	1.38548e-13
ENSG00000126214	KLC1	ENSG00000247092	SNHG10	1.4268e-13
ENSG00000168994	PXDC1	ENSG00000186594	MIR22HG	1.95755e-13
ENSG00000133962	CATSPERB	ENSG00000236859	NIFK-AS1	2.03831e-13
ENSG00000197077	KIAA1671	ENSG00000268087	AC008764.2	2.37512e-13
ENSG00000120910	PPP3CC	ENSG00000246089	AC016065.1	2.52617e-13
ENSG00000186468	RPS23	ENSG00000242622	AC092910.3	2.95241e-13
ENSG00000254505	CHMP4A	ENSG00000272888	LINC01578	3.04588e-13
ENSG00000187801	ZFP69B	ENSG00000258199	AC073896.4	3.81942e-13
ENSG00000221821	C6orf226	ENSG00000256073	URB1-AS1	4.17855e-13
ENSG00000176148	TCP11L1	ENSG00000260418	AL023284.4	4.24299e-13
ENSG00000187801	ZFP69B	ENSG00000269825	AC022150.4	6.01647e-13
ENSG00000143653	SCCPDH	ENSG00000227953	LINC01341	6.29596e-13
ENSG00000196873	CBWD3	ENSG00000260401	AP002761.4	6.57421e-13
ENSG00000166801	FAM111A	ENSG00000225439	BOLA3-AS1	8.60487e-13
ENSG00000164898	FMC1	ENSG00000261455	LINC01003	8.79666e-13
ENSG00000147316	MCPH1	ENSG00000273456	AC064836.3	9.31292e-13
ENSG00000123094	RASSF8	ENSG00000274272	AC069281.2	9.34926e-13
ENSG00000221821	C6orf226	ENSG00000253854	AC010834.3	1.17199e-12
ENSG00000152217	SETBP1	ENSG00000267904	AC024075.1	1.26037e-12
ENSG00000115750	TAF1B	ENSG00000265415	AC099850.3	1.32702e-12
ENSG00000187801	ZFP69B	ENSG00000223546	LINC00630	1.35079e-12
ENSG00000221821	C6orf226	ENSG00000272449	AL139246.5	1.40101e-12
ENSG00000117984	CTSD	ENSG00000268471	MIR4453HG	1.53619e-12
ENSG00000205838	TTC23L	ENSG00000177640	CASC2	1.54176e-12
ENSG00000070961	ATP2B1	ENSG00000228109	MELTF-AS1	1.70329e-12
ENSG00000150938	CRIM1	ENSG00000265519	AC015922.2	2.39709e-12
ENSG00000006459	KDM7A	ENSG00000253854	AC010834.3	2.7789e-12
ENSG00000161970	RPL26	ENSG00000234741	GAS5	2.89928e-12
ENSG00000164898	FMC1	ENSG00000267321	SNHG30	3.10915e-12
ENSG00000166840	GLYATL1	ENSG00000163364	LINC01116	4.25124e-12
ENSG00000107779	BMPR1A	ENSG00000271918	AC034236.2	4.55559e-12
ENSG00000255690	TRIL	ENSG00000206573	THUMPD3-AS1	5.42291e-12
ENSG00000115750	TAF1B	ENSG00000258199	AC073896.4	5.64927e-12
ENSG00000186480	INSIG1	ENSG00000246089	AC016065.1	5.73263e-12
ENSG00000114529	C3orf52	ENSG00000225032	AL162586.1	6.00141e-12
ENSG00000077044	DGKD	ENSG00000233806	LINC01237	6.52868e-12
ENSG00000143653	SCCPDH	ENSG00000246090	AP002026.1	6.96993e-12
ENSG00000149292	TTC12	ENSG00000237036	ZEB1-AS1	8.13664e-12
ENSG00000205189	ZBTB10	ENSG00000270605	AL353622.1	8.59444e-12
ENSG00000166801	FAM111A	ENSG00000187951	AC091057.1	8.88374e-12
ENSG00000183597	TANGO2	ENSG00000241990	PRR34-AS1	9.34345e-12
ENSG00000179528	LBX2	ENSG00000242622	AC092910.3	9.86199e-12
ENSG00000186564	FOXD2	ENSG00000238178	AC078993.1	1.02338e-11
ENSG00000115266	APC2	ENSG00000242588	AC108010.1	1.0397e-11
ENSG00000171940	ZNF217	ENSG00000269293	ZSCAN16-AS1	1.17897e-11
ENSG00000147457	CHMP7	ENSG00000246089	AC016065.1	1.2929e-11
ENSG00000184545	DUSP8	ENSG00000257027	AC010186.3	1.46401e-11
ENSG00000255690	TRIL	ENSG00000278921	EPB41L4A-DT	1.51715e-11
ENSG00000130702	LAMA5	ENSG00000266036	AC016888.1	1.68486e-11
ENSG00000117984	CTSD	ENSG00000242588	AC108010.1	1.85412e-11
ENSG00000083123	BCKDHB	ENSG00000270696	AC005034.3	1.90987e-11
ENSG00000107099	DOCK8	ENSG00000237807	AC022034.1	2.14578e-11
ENSG00000128039	SRD5A3	ENSG00000214783	POLR2J4	2.14844e-11
ENSG00000130702	LAMA5	ENSG00000245910	SNHG6	2.72719e-11
ENSG00000172379	ARNT2	ENSG00000251432	LINC02615	3.20539e-11
ENSG00000275023	MLLT6	ENSG00000236901	MIR600HG	3.23777e-11
ENSG00000134986	NREP	ENSG00000261039	LINC02544	3.49259e-11
ENSG00000114529	C3orf52	ENSG00000278768	BACE1-AS	3.66608e-11
ENSG00000150455	TIRAP	ENSG00000228544	CCDC183-AS1	3.96104e-11
ENSG00000130024	PHF10	ENSG00000247556	OIP5-AS1	3.99452e-11
ENSG00000164125	GASK1B	ENSG00000234072	AC074117.1	4.09596e-11
ENSG00000150593	PDCD4	ENSG00000254343	AC091563.1	4.57565e-11
ENSG00000131477	RAMP2	ENSG00000267107	PCAT19	4.76791e-11
ENSG00000120910	PPP3CC	ENSG00000236901	MIR600HG	4.97012e-11
ENSG00000205189	ZBTB10	ENSG00000253738	OTUD6B-AS1	7.26459e-11
ENSG00000143653	SCCPDH	ENSG00000153363	LINC00467	7.30764e-11
ENSG00000175745	NR2F1	ENSG00000267259	ERVE-1	8.10086e-11
ENSG00000183597	TANGO2	ENSG00000272054	AC007390.2	9.12214e-11
ENSG00000107779	BMPR1A	ENSG00000272821	U62317.2	1.14199e-10
ENSG00000180425	C11orf71	ENSG00000272686	AC006333.2	1.25456e-10
ENSG00000070961	ATP2B1	ENSG00000275964	AL355001.2	1.26826e-10
ENSG00000126214	KLC1	ENSG00000274272	AC069281.2	1.37647e-10
ENSG00000147316	MCPH1	ENSG00000251034	AC087854.1	1.38681e-10
ENSG00000138814	PPP3CA	ENSG00000272449	AL139246.5	1.42149e-10
ENSG00000107960	STN1	ENSG00000236901	MIR600HG	1.4991e-10
ENSG00000150455	TIRAP	ENSG00000260257	AL035071.1	1.58311e-10
ENSG00000171940	ZNF217	ENSG00000249087	ZNF436-AS1	1.66757e-10
ENSG00000221944	TIGD1	ENSG00000260942	CAPN10-DT	1.68395e-10
ENSG00000174669	SLC29A2	ENSG00000261373	VPS9D1-AS1	1.72205e-10
ENSG00000255690	TRIL	ENSG00000271335	AL117336.2	2.07344e-10
ENSG00000116874	WARS2	ENSG00000260630	SNAI3-AS1	2.2106e-10
ENSG00000164898	FMC1	ENSG00000246859	STARD4-AS1	2.26351e-10
ENSG00000116874	WARS2	ENSG00000273230	AC102953.2	2.36626e-10
ENSG00000205838	TTC23L	ENSG00000231064	AC234582.1	2.40079e-10
ENSG00000134986	NREP	ENSG00000230838	LINC01614	2.74804e-10
ENSG00000105982	RNF32	ENSG00000248932	AC046134.2	2.82302e-10
ENSG00000188211	NCR3LG1	ENSG00000242588	AC108010.1	3.30921e-10
ENSG00000128039	SRD5A3	ENSG00000267787	AC027097.2	3.59287e-10
ENSG00000151746	BICD1	ENSG00000258199	AC073896.4	4.10806e-10
ENSG00000160932	LY6E	ENSG00000261098	AP000766.1	4.56359e-10
ENSG00000205189	ZBTB10	ENSG00000223546	LINC00630	4.6912e-10
ENSG00000006459	KDM7A	ENSG00000230590	FTX	5.93653e-10
ENSG00000183032	SLC25A21	ENSG00000188825	LINC00910	5.97715e-10
ENSG00000174500	GCSAM	ENSG00000259834	AL365361.1	6.23761e-10
ENSG00000137801	THBS1	ENSG00000233117	LINC00702	6.37283e-10
ENSG00000171729	TMEM51	ENSG00000231160	KLF3-AS1	6.68125e-10
ENSG00000164116	GUCY1A1	ENSG00000273271	AP000254.2	7.14648e-10
ENSG00000006432	MAP3K9	ENSG00000269293	ZSCAN16-AS1	7.15374e-10
ENSG00000141524	TMC6	ENSG00000272449	AL139246.5	7.17413e-10
ENSG00000137801	THBS1	ENSG00000269399	AC008764.6	8.52967e-10
ENSG00000258472	AC005726.1	ENSG00000277476	AC005332.5	8.88377e-10
ENSG00000113739	STC2	ENSG00000266962	AC067852.2	9.1005e-10
ENSG00000115266	APC2	ENSG00000213888	LINC01521	9.29407e-10
ENSG00000184254	ALDH1A3	ENSG00000272808	AC015712.6	1.00414e-09
ENSG00000104689	TNFRSF10A	ENSG00000273373	AL355488.1	1.00867e-09
ENSG00000171940	ZNF217	ENSG00000279738	AL022311.1	1.022e-09
ENSG00000179528	LBX2	ENSG00000235027	AC068580.3	1.06776e-09
ENSG00000138814	PPP3CA	ENSG00000206417	H1FX-AS1	1.07081e-09
ENSG00000136068	FLNB	ENSG00000242282	AC108488.1	1.47559e-09
ENSG00000147457	CHMP7	ENSG00000253930	TNFRSF10A-AS1	1.49098e-09
ENSG00000160932	LY6E	ENSG00000259366	AC108449.2	1.58936e-09
ENSG00000107960	STN1	ENSG00000229852	AC019205.1	2.19867e-09
ENSG00000188211	NCR3LG1	ENSG00000281649	EBLN3P	2.34609e-09
ENSG00000135314	KHDC1	ENSG00000260196	AC124798.1	2.604e-09
ENSG00000164898	FMC1	ENSG00000273344	PAXIP1-AS1	2.6431e-09
ENSG00000197837	HIST4H4	ENSG00000242588	AC108010.1	2.78936e-09
ENSG00000172123	SLFN12	ENSG00000268713	AC005261.3	2.83436e-09
ENSG00000121931	LRIF1	ENSG00000254837	AP001372.2	3.00893e-09
ENSG00000115266	APC2	ENSG00000266036	AC016888.1	3.1984e-09
ENSG00000147316	MCPH1	ENSG00000277476	AC005332.5	3.25443e-09
ENSG00000170370	EMX2	ENSG00000172965	MIR4435-2HG	3.2718e-09
ENSG00000128039	SRD5A3	ENSG00000253200	AC037459.2	3.38598e-09
ENSG00000111432	FZD10	ENSG00000230838	LINC01614	4.29067e-09
ENSG00000258472	AC005726.1	ENSG00000226332	AL354836.1	4.32377e-09
ENSG00000006459	KDM7A	ENSG00000242588	AC108010.1	4.43561e-09
ENSG00000170293	CMTM8	ENSG00000267100	ILF3-DT	4.81901e-09
ENSG00000147457	CHMP7	ENSG00000281398	SNHG4	5.335e-09
ENSG00000171940	ZNF217	ENSG00000268061	NAPA-AS1	6.06182e-09
ENSG00000197077	KIAA1671	ENSG00000231064	AC234582.1	6.57484e-09
ENSG00000170293	CMTM8	ENSG00000224086	AC245452.1	6.98199e-09
ENSG00000175745	NR2F1	ENSG00000223764	LINC02593	7.38697e-09
ENSG00000155792	DEPTOR	ENSG00000214922	HLA-F-AS1	7.88217e-09
ENSG00000147457	CHMP7	ENSG00000259820	AC083843.3	9.32492e-09
ENSG00000183597	TANGO2	ENSG00000234899	SOX9-AS1	1.01847e-08
ENSG00000115750	TAF1B	ENSG00000223546	LINC00630	1.04149e-08
ENSG00000112992	NNT	ENSG00000232386	AC015712.1	1.07705e-08
ENSG00000184271	POU6F1	ENSG00000259976	AC093010.3	1.08518e-08
ENSG00000196873	CBWD3	ENSG00000230551	AC021078.1	1.08871e-08
ENSG00000147996	CBWD5	ENSG00000277534	AC007996.1	1.11344e-08
ENSG00000152217	SETBP1	ENSG00000245970	AP003352.1	1.11814e-08
ENSG00000064651	SLC12A2	ENSG00000232807	AL137186.2	1.13295e-08
ENSG00000205189	ZBTB10	ENSG00000269293	ZSCAN16-AS1	1.33435e-08
ENSG00000105855	ITGB8	ENSG00000258056	AC009779.2	1.41406e-08
ENSG00000116874	WARS2	ENSG00000175061	SNHG29	1.4156e-08
ENSG00000172123	SLFN12	ENSG00000258199	AC073896.4	1.44842e-08
ENSG00000150593	PDCD4	ENSG00000224023	EDRF1-DT	1.62219e-08
ENSG00000187634	SAMD11	ENSG00000266036	AC016888.1	1.78543e-08
ENSG00000170293	CMTM8	ENSG00000203280	AL022323.1	1.82868e-08
ENSG00000140479	PCSK6	ENSG00000273117	AC144652.1	1.8309e-08
ENSG00000114529	C3orf52	ENSG00000245970	AP003352.1	1.93861e-08
ENSG00000196407	THEM5	ENSG00000260032	NORAD	1.98101e-08
ENSG00000088836	SLC4A11	ENSG00000180769	WDFY3-AS2	1.99804e-08
ENSG00000171729	TMEM51	ENSG00000272316	AL021368.2	2.08132e-08
ENSG00000160932	LY6E	ENSG00000270344	POC1B-AS1	2.2495e-08
ENSG00000196187	TMEM63A	ENSG00000270157	AC004918.4	2.37927e-08
ENSG00000018510	AGPS	ENSG00000226328	NUP50-DT	2.3892e-08
ENSG00000205189	ZBTB10	ENSG00000224152	AC009506.1	2.44982e-08
ENSG00000179348	GATA2	ENSG00000218416	AC110619.1	2.63984e-08
ENSG00000166840	GLYATL1	ENSG00000246090	AP002026.1	2.71556e-08
ENSG00000133962	CATSPERB	ENSG00000249700	SRD5A3-AS1	2.91754e-08
ENSG00000006459	KDM7A	ENSG00000272449	AL139246.5	2.93566e-08
ENSG00000120910	PPP3CC	ENSG00000215424	MCM3AP-AS1	3.01324e-08
ENSG00000147457	CHMP7	ENSG00000261326	LINC01355	3.2745e-08
ENSG00000176148	TCP11L1	ENSG00000226688	ENTPD1-AS1	3.43099e-08
ENSG00000106868	SUSD1	ENSG00000278133	AC135050.6	3.80398e-08
ENSG00000107099	DOCK8	ENSG00000259834	AL365361.1	4.0838e-08
ENSG00000147316	MCPH1	ENSG00000272449	AL139246.5	4.22781e-08
ENSG00000171729	TMEM51	ENSG00000172965	MIR4435-2HG	4.30772e-08
ENSG00000088836	SLC4A11	ENSG00000246560	UBE2D3-AS1	4.65332e-08
ENSG00000105855	ITGB8	ENSG00000231826	LINC01819	4.65389e-08
ENSG00000205189	ZBTB10	ENSG00000272821	U62317.2	4.87042e-08
ENSG00000164898	FMC1	ENSG00000232442	MHENCR	4.99365e-08
ENSG00000116874	WARS2	ENSG00000235703	LINC00894	5.12522e-08
ENSG00000147996	CBWD5	ENSG00000248092	NNT-AS1	5.13751e-08
ENSG00000123094	RASSF8	ENSG00000203993	ARRDC1-AS1	5.31473e-08
ENSG00000165655	ZNF503	ENSG00000242622	AC092910.3	5.48884e-08
ENSG00000134986	NREP	ENSG00000251034	AC087854.1	5.91801e-08
ENSG00000183032	SLC25A21	ENSG00000245556	SCAMP1-AS1	6.0208e-08
ENSG00000113739	STC2	ENSG00000249346	LINC01016	6.03121e-08
ENSG00000142185	TRPM2	ENSG00000226200	SGMS1-AS1	6.05664e-08
ENSG00000111432	FZD10	ENSG00000261189	AL031058.1	6.0938e-08
ENSG00000196873	CBWD3	ENSG00000272752	STAG3L5P-PVRIG2P-PILRB	6.15295e-08
ENSG00000112992	NNT	ENSG00000260257	AL035071.1	6.50448e-08
ENSG00000183597	TANGO2	ENSG00000229852	AC019205.1	6.51945e-08
ENSG00000104689	TNFRSF10A	ENSG00000267249	AP005482.3	7.53838e-08
ENSG00000137801	THBS1	ENSG00000230838	LINC01614	7.58424e-08
ENSG00000175198	PCCA	ENSG00000261437	AC108860.2	7.60367e-08
ENSG00000151746	BICD1	ENSG00000250899	AC125807.2	7.67909e-08
ENSG00000172379	ARNT2	ENSG00000237940	LINC01238	8.56172e-08
ENSG00000152217	SETBP1	ENSG00000259366	AC108449.2	8.82614e-08
ENSG00000171729	TMEM51	ENSG00000272821	U62317.2	9.10087e-08
ENSG00000135314	KHDC1	ENSG00000254343	AC091563.1	9.88107e-08
ENSG00000221944	TIGD1	ENSG00000272994	AC012360.3	1.03347e-07
ENSG00000184254	ALDH1A3	ENSG00000227896	AL731569.1	1.03926e-07
ENSG00000184545	DUSP8	ENSG00000204054	LINC00963	1.07797e-07
ENSG00000164898	FMC1	ENSG00000255135	AP002360.1	1.0919e-07
ENSG00000168994	PXDC1	ENSG00000267107	PCAT19	1.09542e-07
ENSG00000171940	ZNF217	ENSG00000242282	AC108488.1	1.10812e-07
ENSG00000130702	LAMA5	ENSG00000203644	AC083799.1	1.17587e-07
ENSG00000184271	POU6F1	ENSG00000249087	ZNF436-AS1	1.26005e-07
ENSG00000161970	RPL26	ENSG00000233223	AC016876.1	1.26992e-07
ENSG00000164116	GUCY1A1	ENSG00000272345	AL031775.1	1.27596e-07
ENSG00000116874	WARS2	ENSG00000274712	AC005332.4	1.32106e-07
ENSG00000006432	MAP3K9	ENSG00000248275	TRIM52-AS1	1.37632e-07
ENSG00000176148	TCP11L1	ENSG00000269825	AC022150.4	1.47929e-07
ENSG00000105855	ITGB8	ENSG00000182165	TP53TG1	1.4933e-07
ENSG00000131477	RAMP2	ENSG00000182165	TP53TG1	1.56617e-07
ENSG00000196407	THEM5	ENSG00000225733	FGD5-AS1	1.59443e-07
ENSG00000164764	SBSPON	ENSG00000253106	AC090198.1	1.73895e-07
ENSG00000138814	PPP3CA	ENSG00000260244	AC104083.1	1.75775e-07
ENSG00000255690	TRIL	ENSG00000246273	SBF2-AS1	1.9514e-07
ENSG00000155792	DEPTOR	ENSG00000204685	STARD7-AS1	2.01598e-07
ENSG00000280987	MATR3	ENSG00000175061	SNHG29	2.14434e-07
ENSG00000221944	TIGD1	ENSG00000255717	SNHG1	2.37732e-07
ENSG00000187634	SAMD11	ENSG00000236144	TMEM147-AS1	2.4018e-07
ENSG00000114529	C3orf52	ENSG00000188004	SNHG28	2.4489e-07
ENSG00000171729	TMEM51	ENSG00000270344	POC1B-AS1	2.57152e-07
ENSG00000107099	DOCK8	ENSG00000268001	CARD8-AS1	2.67498e-07
ENSG00000170370	EMX2	ENSG00000270157	AC004918.4	2.75833e-07
ENSG00000083123	BCKDHB	ENSG00000245573	BDNF-AS	3.4006e-07
ENSG00000205189	ZBTB10	ENSG00000269386	RAB11B-AS1	3.41891e-07
ENSG00000117984	CTSD	ENSG00000261098	AP000766.1	3.43883e-07
ENSG00000131849	ZNF132	ENSG00000178977	LINC00324	3.45717e-07
ENSG00000133962	CATSPERB	ENSG00000235314	LINC00957	3.66563e-07
ENSG00000150455	TIRAP	ENSG00000255121	CCDC84-DT	3.88146e-07
ENSG00000107960	STN1	ENSG00000259456	ADNP-AS1	3.99864e-07
ENSG00000088836	SLC4A11	ENSG00000247121	AC009126.1	4.41729e-07
ENSG00000205838	TTC23L	ENSG00000259459	LINC02568	4.65087e-07
ENSG00000160932	LY6E	ENSG00000231160	KLF3-AS1	4.72709e-07
ENSG00000160932	LY6E	ENSG00000268087	AC008764.2	4.77637e-07
ENSG00000006432	MAP3K9	ENSG00000269825	AC022150.4	4.86239e-07
ENSG00000186468	RPS23	ENSG00000260260	SNHG19	4.98624e-07
ENSG00000112992	NNT	ENSG00000232807	AL137186.2	5.00003e-07
ENSG00000142102	PGGHG	ENSG00000254815	AP006284.1	5.07337e-07
ENSG00000172123	SLFN12	ENSG00000255197	AC090559.1	5.33088e-07
ENSG00000150455	TIRAP	ENSG00000255455	AP003486.1	5.76632e-07
ENSG00000006459	KDM7A	ENSG00000272173	U47924.2	5.88609e-07
ENSG00000107960	STN1	ENSG00000272288	AL451165.2	6.04492e-07
ENSG00000105982	RNF32	ENSG00000243069	ARHGEF26-AS1	6.09907e-07
ENSG00000149212	SESN3	ENSG00000225855	RUSC1-AS1	6.11369e-07
ENSG00000116874	WARS2	ENSG00000236540	AC006547.1	6.4343e-07
ENSG00000141524	TMC6	ENSG00000232160	RAP2C-AS1	6.59551e-07
ENSG00000121931	LRIF1	ENSG00000235257	ITGA9-AS1	6.91744e-07
ENSG00000186480	INSIG1	ENSG00000224848	AL589843.1	7.01837e-07
ENSG00000064651	SLC12A2	ENSG00000237310	AC008267.5	7.08842e-07
ENSG00000117984	CTSD	ENSG00000272054	AC007390.2	7.64606e-07
ENSG00000138814	PPP3CA	ENSG00000224870	MRPL20-AS1	7.70692e-07
ENSG00000113739	STC2	ENSG00000230937	MIR205HG	7.73002e-07
ENSG00000006459	KDM7A	ENSG00000273145	BX537318.1	7.7568e-07
ENSG00000184545	DUSP8	ENSG00000264456	AC138207.4	7.79888e-07
ENSG00000131849	ZNF132	ENSG00000232098	AC012313.1	7.85349e-07
ENSG00000275023	MLLT6	ENSG00000267278	MAP3K14-AS1	7.85762e-07
ENSG00000107779	BMPR1A	ENSG00000203993	ARRDC1-AS1	8.84639e-07
ENSG00000168994	PXDC1	ENSG00000260807	AC009041.2	9.1284e-07
ENSG00000105855	ITGB8	ENSG00000270673	YTHDF3-AS1	1.0617e-06
ENSG00000150938	CRIM1	ENSG00000257167	TMPO-AS1	1.12523e-06
ENSG00000171729	TMEM51	ENSG00000259366	AC108449.2	1.17788e-06
ENSG00000120833	SOCS2	ENSG00000247373	TMED2-DT	1.17816e-06
ENSG00000196187	TMEM63A	ENSG00000234678	ELF3-AS1	1.18739e-06
ENSG00000184271	POU6F1	ENSG00000203711	C6orf99	1.27258e-06
ENSG00000107099	DOCK8	ENSG00000234608	MAPKAPK5-AS1	1.397e-06
ENSG00000214562	NUTM2D	ENSG00000182873	PRKCZ-AS1	1.40933e-06
ENSG00000130702	LAMA5	ENSG00000266962	AC067852.2	1.43762e-06
ENSG00000164764	SBSPON	ENSG00000215424	MCM3AP-AS1	1.43793e-06
ENSG00000186468	RPS23	ENSG00000223546	LINC00630	1.47679e-06
ENSG00000105982	RNF32	ENSG00000272604	AC073073.2	1.48628e-06
ENSG00000170370	EMX2	ENSG00000261327	AC134312.5	1.51066e-06
ENSG00000188211	NCR3LG1	ENSG00000267904	AC024075.1	1.53765e-06
ENSG00000135314	KHDC1	ENSG00000215458	AATBC	1.58284e-06
ENSG00000205838	TTC23L	ENSG00000230551	AC021078.1	1.59785e-06
ENSG00000170293	CMTM8	ENSG00000260000	AL133338.1	1.62188e-06
ENSG00000120833	SOCS2	ENSG00000261269	AC093278.2	1.65298e-06
ENSG00000188211	NCR3LG1	ENSG00000269825	AC022150.4	1.65453e-06
ENSG00000179528	LBX2	ENSG00000229950	TFAP2A-AS1	1.70667e-06
ENSG00000123094	RASSF8	ENSG00000255198	SNHG9	1.76025e-06
ENSG00000107960	STN1	ENSG00000229152	ANKRD10-IT1	1.78162e-06
ENSG00000121931	LRIF1	ENSG00000261338	AC021016.2	1.82687e-06
ENSG00000135314	KHDC1	ENSG00000204860	FAM201A	1.93712e-06
ENSG00000064651	SLC12A2	ENSG00000203635	AC144450.1	1.98597e-06
ENSG00000130024	PHF10	ENSG00000235652	AL356599.1	2.10214e-06
ENSG00000166840	GLYATL1	ENSG00000245750	DRAIC	2.14289e-06
ENSG00000150938	CRIM1	ENSG00000267904	AC024075.1	2.16467e-06
ENSG00000175198	PCCA	ENSG00000258441	LINC00641	2.22201e-06
ENSG00000135314	KHDC1	ENSG00000261061	AC092718.4	2.23474e-06
ENSG00000174669	SLC29A2	ENSG00000267414	AC120049.1	2.32296e-06
ENSG00000064651	SLC12A2	ENSG00000233461	AL445524.1	2.46093e-06
ENSG00000155792	DEPTOR	ENSG00000250899	AC125807.2	2.52159e-06
ENSG00000254505	CHMP4A	ENSG00000264577	AC010761.1	2.5948e-06
ENSG00000104689	TNFRSF10A	ENSG00000230896	AL604028.1	2.83892e-06
ENSG00000135314	KHDC1	ENSG00000280206	AC026401.3	2.9284e-06
ENSG00000255690	TRIL	ENSG00000197989	SNHG12	2.93822e-06
ENSG00000088836	SLC4A11	ENSG00000251141	MRPS30-DT	2.94714e-06
ENSG00000197837	HIST4H4	ENSG00000268362	AC092279.1	2.95485e-06
ENSG00000147996	CBWD5	ENSG00000225361	PPP1R26-AS1	3.15136e-06
ENSG00000186480	INSIG1	ENSG00000260083	MIR762HG	3.21955e-06
ENSG00000150593	PDCD4	ENSG00000230937	MIR205HG	3.21995e-06
ENSG00000186564	FOXD2	ENSG00000249684	AC106795.2	3.39973e-06
ENSG00000136068	FLNB	ENSG00000224424	PRKAR2A-AS1	3.56256e-06
ENSG00000083123	BCKDHB	ENSG00000228506	AL513550.1	3.62872e-06
ENSG00000166840	GLYATL1	ENSG00000260228	AC009119.1	3.68185e-06
ENSG00000141524	TMC6	ENSG00000243701	DUBR	3.71398e-06
ENSG00000164116	GUCY1A1	ENSG00000212719	LINC02693	3.79835e-06
ENSG00000254505	CHMP4A	ENSG00000268087	AC008764.2	3.88271e-06
ENSG00000123094	RASSF8	ENSG00000232442	MHENCR	3.98757e-06
ENSG00000126214	KLC1	ENSG00000182873	PRKCZ-AS1	4.30842e-06
ENSG00000130024	PHF10	ENSG00000258441	LINC00641	4.36574e-06
ENSG00000184545	DUSP8	ENSG00000225783	MIAT	4.42103e-06
ENSG00000105982	RNF32	ENSG00000244701	AC004918.1	4.49319e-06
ENSG00000164125	GASK1B	ENSG00000276107	AC037198.1	4.82219e-06
ENSG00000221944	TIGD1	ENSG00000261437	AC108860.2	5.03545e-06
ENSG00000214562	NUTM2D	ENSG00000278784	AL136295.7	5.16026e-06
ENSG00000280987	MATR3	ENSG00000234741	GAS5	5.19165e-06
ENSG00000142185	TRPM2	ENSG00000259366	AC108449.2	5.19832e-06
ENSG00000175198	PCCA	ENSG00000180769	WDFY3-AS2	5.21757e-06
ENSG00000175198	PCCA	ENSG00000255455	AP003486.1	5.34948e-06
ENSG00000186564	FOXD2	ENSG00000253125	AC055854.1	5.3598e-06
ENSG00000131477	RAMP2	ENSG00000265415	AC099850.3	5.59172e-06
ENSG00000111432	FZD10	ENSG00000249669	CARMN	5.6776e-06
ENSG00000160932	LY6E	ENSG00000272821	U62317.2	5.80669e-06
ENSG00000196187	TMEM63A	ENSG00000177788	AL162595.1	5.97681e-06
ENSG00000180425	C11orf71	ENSG00000277283	AC004812.2	5.99993e-06
ENSG00000164764	SBSPON	ENSG00000273151	AC073957.3	6.01956e-06
ENSG00000103569	AQP9	ENSG00000230838	LINC01614	6.14244e-06
ENSG00000183032	SLC25A21	ENSG00000203993	ARRDC1-AS1	6.43043e-06
ENSG00000121931	LRIF1	ENSG00000206417	H1FX-AS1	6.66311e-06
ENSG00000161970	RPL26	ENSG00000203875	SNHG5	6.83582e-06
ENSG00000175198	PCCA	ENSG00000261189	AL031058.1	6.95932e-06
ENSG00000135314	KHDC1	ENSG00000248092	NNT-AS1	7.03688e-06
ENSG00000275023	MLLT6	ENSG00000279833	AL031846.2	7.52831e-06
ENSG00000106868	SUSD1	ENSG00000234741	GAS5	7.72998e-06
ENSG00000142185	TRPM2	ENSG00000260461	AL133355.1	8.11026e-06
ENSG00000105982	RNF32	ENSG00000232811	AL360270.1	8.34189e-06
ENSG00000106868	SUSD1	ENSG00000271971	AC120053.1	8.34462e-06
ENSG00000221821	C6orf226	ENSG00000275494	AC133552.5	8.76047e-06
ENSG00000120833	SOCS2	ENSG00000271614	ATP2B1-AS1	9.5541e-06
ENSG00000170293	CMTM8	ENSG00000277142	LINC00235	9.70633e-06
ENSG00000121931	LRIF1	ENSG00000235954	TTC28-AS1	1.03346e-05
ENSG00000112992	NNT	ENSG00000182873	PRKCZ-AS1	1.07888e-05
ENSG00000183032	SLC25A21	ENSG00000259877	AC009113.1	1.07937e-05
ENSG00000166840	GLYATL1	ENSG00000260807	AC009041.2	1.08168e-05
ENSG00000147996	CBWD5	ENSG00000249042	AC008771.1	1.11885e-05
ENSG00000184254	ALDH1A3	ENSG00000270547	LINC01235	1.24417e-05
ENSG00000150593	PDCD4	ENSG00000259459	LINC02568	1.2494e-05
ENSG00000196873	CBWD3	ENSG00000225361	PPP1R26-AS1	1.29084e-05
ENSG00000161970	RPL26	ENSG00000236618	PITPNA-AS1	1.30011e-05
ENSG00000130702	LAMA5	ENSG00000279833	AL031846.2	1.32309e-05
ENSG00000184254	ALDH1A3	ENSG00000270504	AL391422.4	1.32624e-05
ENSG00000164125	GASK1B	ENSG00000233117	LINC00702	1.34302e-05
ENSG00000258472	AC005726.1	ENSG00000234771	SLC25A25-AS1	1.36727e-05
ENSG00000164116	GUCY1A1	ENSG00000272168	CASC15	1.3775e-05
ENSG00000174500	GCSAM	ENSG00000247982	LINC00926	1.38059e-05
ENSG00000188211	NCR3LG1	ENSG00000281183	NPTN-IT1	1.46078e-05
ENSG00000106868	SUSD1	ENSG00000273466	AC012510.1	1.47053e-05
ENSG00000106868	SUSD1	ENSG00000271870	AC024060.2	1.47337e-05
ENSG00000186480	INSIG1	ENSG00000275964	AL355001.2	1.5263e-05
ENSG00000196407	THEM5	ENSG00000272821	U62317.2	1.58154e-05
ENSG00000138814	PPP3CA	ENSG00000259605	AC074212.1	1.61457e-05
ENSG00000179348	GATA2	ENSG00000163364	LINC01116	1.62301e-05
ENSG00000142102	PGGHG	ENSG00000242861	AL591895.1	1.64308e-05
ENSG00000130702	LAMA5	ENSG00000272933	AL391121.1	1.65756e-05
ENSG00000196187	TMEM63A	ENSG00000264575	LINC00526	1.66246e-05
ENSG00000183597	TANGO2	ENSG00000281398	SNHG4	1.69107e-05
ENSG00000170293	CMTM8	ENSG00000235584	AC008268.1	1.70871e-05
ENSG00000006432	MAP3K9	ENSG00000261068	AL512274.1	1.79346e-05
ENSG00000168994	PXDC1	ENSG00000238045	AC009133.1	1.80257e-05
ENSG00000131477	RAMP2	ENSG00000253982	AC100810.1	1.81565e-05
ENSG00000168994	PXDC1	ENSG00000223813	AC007255.1	1.82544e-05
ENSG00000105982	RNF32	ENSG00000213742	ZNF337-AS1	1.82596e-05
ENSG00000166801	FAM111A	ENSG00000260160	AC011468.1	1.86442e-05
ENSG00000149292	TTC12	ENSG00000276529	AP001505.1	1.93662e-05
ENSG00000186480	INSIG1	ENSG00000230733	AC092171.2	1.93912e-05
ENSG00000180425	C11orf71	ENSG00000224281	SLC25A5-AS1	1.94647e-05
ENSG00000174669	SLC29A2	ENSG00000255717	SNHG1	1.95423e-05
ENSG00000147316	MCPH1	ENSG00000259891	AC107375.1	2.013e-05
ENSG00000150938	CRIM1	ENSG00000228288	PCAT6	2.01632e-05
ENSG00000103569	AQP9	ENSG00000271858	CYB561D2	2.07399e-05
ENSG00000150455	TIRAP	ENSG00000267904	AC024075.1	2.09014e-05
ENSG00000164764	SBSPON	ENSG00000227543	SPAG5-AS1	2.09212e-05
ENSG00000126214	KLC1	ENSG00000271780	AL118558.3	2.15831e-05
ENSG00000141524	TMC6	ENSG00000257086	AP001453.2	2.19073e-05
ENSG00000174500	GCSAM	ENSG00000281103	TRG-AS1	2.31061e-05
ENSG00000183032	SLC25A21	ENSG00000267565	AC011477.3	2.35591e-05
ENSG00000003147	ICA1	ENSG00000265369	PCAT18	2.47144e-05
ENSG00000165655	ZNF503	ENSG00000255399	TBX5-AS1	2.53781e-05
ENSG00000112992	NNT	ENSG00000259366	AC108449.2	2.67571e-05
ENSG00000214562	NUTM2D	ENSG00000228775	WEE2-AS1	2.69981e-05
ENSG00000147316	MCPH1	ENSG00000253200	AC037459.2	2.72021e-05
ENSG00000113739	STC2	ENSG00000196668	LINC00173	2.76628e-05
ENSG00000188211	NCR3LG1	ENSG00000223546	LINC00630	2.8627e-05
ENSG00000112992	NNT	ENSG00000260418	AL023284.4	2.89052e-05
ENSG00000138814	PPP3CA	ENSG00000247556	OIP5-AS1	2.99464e-05
ENSG00000180425	C11orf71	ENSG00000273702	AC091271.1	3.03027e-05
ENSG00000275023	MLLT6	ENSG00000273576	AC009283.1	3.10103e-05
ENSG00000186480	INSIG1	ENSG00000182873	PRKCZ-AS1	3.10914e-05
ENSG00000280987	MATR3	ENSG00000247828	TMEM161B-AS1	3.14987e-05
ENSG00000088836	SLC4A11	ENSG00000224559	LINC01087	3.38112e-05
ENSG00000176148	TCP11L1	ENSG00000278133	AC135050.6	3.48531e-05
ENSG00000179348	GATA2	ENSG00000227036	LINC00511	3.5174e-05
ENSG00000171940	ZNF217	ENSG00000254231	AC103760.1	3.60281e-05
ENSG00000103569	AQP9	ENSG00000267390	AC036176.1	3.61556e-05
ENSG00000180425	C11orf71	ENSG00000247271	ZBED5-AS1	3.64372e-05
ENSG00000135314	KHDC1	ENSG00000255399	TBX5-AS1	3.72887e-05
ENSG00000197077	KIAA1671	ENSG00000277476	AC005332.5	3.73993e-05
ENSG00000280987	MATR3	ENSG00000272933	AL391121.1	3.94607e-05
ENSG00000070961	ATP2B1	ENSG00000269825	AC022150.4	4.12589e-05
ENSG00000172379	ARNT2	ENSG00000215386	MIR99AHG	4.13162e-05
ENSG00000187801	ZFP69B	ENSG00000182165	TP53TG1	4.65236e-05
ENSG00000131849	ZNF132	ENSG00000187951	AC091057.1	4.69374e-05
ENSG00000006459	KDM7A	ENSG00000260136	AC008915.2	4.77053e-05
ENSG00000133962	CATSPERB	ENSG00000237807	AC022034.1	5.04527e-05
ENSG00000280987	MATR3	ENSG00000231074	HCG18	5.16226e-05
ENSG00000117984	CTSD	ENSG00000230590	FTX	5.46309e-05
ENSG00000006459	KDM7A	ENSG00000270157	AC004918.4	5.72579e-05
ENSG00000130024	PHF10	ENSG00000259366	AC108449.2	5.8648e-05
ENSG00000155792	DEPTOR	ENSG00000280798	LINC00294	5.98603e-05
ENSG00000120910	PPP3CC	ENSG00000224186	C5orf66	6.23449e-05
ENSG00000164898	FMC1	ENSG00000237310	AC008267.5	6.30431e-05
ENSG00000172379	ARNT2	ENSG00000224186	C5orf66	6.84039e-05
ENSG00000255690	TRIL	ENSG00000239213	NCK1-DT	7.16493e-05
ENSG00000197077	KIAA1671	ENSG00000230555	AL450326.1	7.3449e-05
ENSG00000147996	CBWD5	ENSG00000230551	AC021078.1	7.48206e-05
ENSG00000175198	PCCA	ENSG00000257167	TMPO-AS1	7.61931e-05
ENSG00000106868	SUSD1	ENSG00000273142	LINC02604	7.70621e-05
ENSG00000150455	TIRAP	ENSG00000280206	AC026401.3	8.38375e-05
ENSG00000183032	SLC25A21	ENSG00000274712	AC005332.4	8.3979e-05
ENSG00000164764	SBSPON	ENSG00000273486	AC096992.2	8.41065e-05
ENSG00000070961	ATP2B1	ENSG00000255284	AP006621.3	8.49614e-05
ENSG00000164125	GASK1B	ENSG00000260032	NORAD	8.55195e-05
ENSG00000171729	TMEM51	ENSG00000258441	LINC00641	8.63512e-05
ENSG00000006432	MAP3K9	ENSG00000236901	MIR600HG	8.74688e-05
ENSG00000160932	LY6E	ENSG00000230590	FTX	8.77937e-05
ENSG00000141524	TMC6	ENSG00000268087	AC008764.2	8.81134e-05
ENSG00000115266	APC2	ENSG00000273230	AC102953.2	8.8648e-05
ENSG00000120833	SOCS2	ENSG00000237248	LINC00987	8.94889e-05
ENSG00000120833	SOCS2	ENSG00000267272	LINC01140	9.41443e-05
ENSG00000161970	RPL26	ENSG00000197670	AL157838.1	9.44645e-05
ENSG00000141524	TMC6	ENSG00000272316	AL021368.2	9.56667e-05
ENSG00000164764	SBSPON	ENSG00000281344	HELLPAR	9.82434e-05
ENSG00000130702	LAMA5	ENSG00000261505	AL031714.1	0.000105738
ENSG00000006432	MAP3K9	ENSG00000260401	AP002761.4	0.000107413
ENSG00000150593	PDCD4	ENSG00000228775	WEE2-AS1	0.000110012
ENSG00000105855	ITGB8	ENSG00000234899	SOX9-AS1	0.000111406
ENSG00000126010	GRPR	ENSG00000259366	AC108449.2	0.000112593
ENSG00000221944	TIGD1	ENSG00000267321	SNHG30	0.000115422
ENSG00000164116	GUCY1A1	ENSG00000237807	AC022034.1	0.000115829
ENSG00000196407	THEM5	ENSG00000255284	AP006621.3	0.0001181
ENSG00000120833	SOCS2	ENSG00000227896	AL731569.1	0.000119899
ENSG00000187634	SAMD11	ENSG00000267002	AC060780.1	0.000122208
ENSG00000117984	CTSD	ENSG00000239665	AL157392.3	0.000125728
ENSG00000258472	AC005726.1	ENSG00000272141	AL390719.2	0.000126406
ENSG00000149212	SESN3	ENSG00000239569	KMT2E-AS1	0.000127889
ENSG00000130702	LAMA5	ENSG00000268858	AL118506.1	0.000129441
ENSG00000115266	APC2	ENSG00000267244	AC012615.6	0.000133567
ENSG00000174669	SLC29A2	ENSG00000232445	AC006329.1	0.000141508
ENSG00000187634	SAMD11	ENSG00000281398	SNHG4	0.000146568
ENSG00000188211	NCR3LG1	ENSG00000259366	AC108449.2	0.000146949
ENSG00000138814	PPP3CA	ENSG00000275964	AL355001.2	0.00014724
ENSG00000106868	SUSD1	ENSG00000272752	STAG3L5P-PVRIG2P-PILRB	0.000152448
ENSG00000152217	SETBP1	ENSG00000281183	NPTN-IT1	0.00016138
ENSG00000172123	SLFN12	ENSG00000273466	AC012510.1	0.000164089
ENSG00000134986	NREP	ENSG00000203709	MIR29B2CHG	0.000167383
ENSG00000126010	GRPR	ENSG00000265519	AC015922.2	0.000169378
ENSG00000120833	SOCS2	ENSG00000186594	MIR22HG	0.000175564
ENSG00000184545	DUSP8	ENSG00000255153	TOLLIP-AS1	0.000176296
ENSG00000006432	MAP3K9	ENSG00000270157	AC004918.4	0.000179534
ENSG00000170370	EMX2	ENSG00000238197	PAXBP1-AS1	0.000184491
ENSG00000196407	THEM5	ENSG00000225285	LINC01770	0.000190181
ENSG00000141524	TMC6	ENSG00000261098	AP000766.1	0.000193822
ENSG00000149212	SESN3	ENSG00000197989	SNHG12	0.000198299
ENSG00000149292	TTC12	ENSG00000280798	LINC00294	0.000199802
ENSG00000150593	PDCD4	ENSG00000177640	CASC2	0.000205472
ENSG00000174500	GCSAM	ENSG00000251034	AC087854.1	0.000208624
ENSG00000150938	CRIM1	ENSG00000255224	AC109322.1	0.000208951
ENSG00000126010	GRPR	ENSG00000255135	AP002360.1	0.000210152
ENSG00000160932	LY6E	ENSG00000243701	DUBR	0.00022023
ENSG00000138814	PPP3CA	ENSG00000212694	LINC01089	0.000222951
ENSG00000196187	TMEM63A	ENSG00000197670	AL157838.1	0.000223872
ENSG00000114529	C3orf52	ENSG00000206567	AC022007.1	0.000223949
ENSG00000150455	TIRAP	ENSG00000268713	AC005261.3	0.000250197
ENSG00000130024	PHF10	ENSG00000235381	AL596202.1	0.000250976
ENSG00000164116	GUCY1A1	ENSG00000260257	AL035071.1	0.000258785
ENSG00000168994	PXDC1	ENSG00000267519	AC020916.1	0.000278202
ENSG00000174669	SLC29A2	ENSG00000235652	AL356599.1	0.000282085
ENSG00000183032	SLC25A21	ENSG00000276728	AC142472.1	0.000285295
ENSG00000113739	STC2	ENSG00000257556	LINC02298	0.000294739
ENSG00000104689	TNFRSF10A	ENSG00000273271	AP000254.2	0.000297249
ENSG00000070961	ATP2B1	ENSG00000274272	AC069281.2	0.000313244
ENSG00000186468	RPS23	ENSG00000177410	ZFAS1	0.000319811
ENSG00000149292	TTC12	ENSG00000228544	CCDC183-AS1	0.000326251
ENSG00000149212	SESN3	ENSG00000276529	AP001505.1	0.000354617
ENSG00000083123	BCKDHB	ENSG00000265519	AC015922.2	0.000369809
ENSG00000197837	HIST4H4	ENSG00000197670	AL157838.1	0.000375496
ENSG00000175745	NR2F1	ENSG00000259725	AC106738.2	0.000376532
ENSG00000105982	RNF32	ENSG00000273329	AC078846.1	0.000378215
ENSG00000254505	CHMP4A	ENSG00000258199	AC073896.4	0.000378899
ENSG00000105982	RNF32	ENSG00000254973	AC105219.4	0.000379048
ENSG00000174669	SLC29A2	ENSG00000234678	ELF3-AS1	0.000381047
ENSG00000151746	BICD1	ENSG00000272168	CASC15	0.000384207
ENSG00000121931	LRIF1	ENSG00000273226	AL391834.2	0.000400489
ENSG00000280987	MATR3	ENSG00000223813	AC007255.1	0.000402621
ENSG00000123094	RASSF8	ENSG00000224870	MRPL20-AS1	0.000413337
ENSG00000183597	TANGO2	ENSG00000261098	AP000766.1	0.000415816
ENSG00000196407	THEM5	ENSG00000273230	AC102953.2	0.000423298
ENSG00000104689	TNFRSF10A	ENSG00000272990	AC084036.1	0.000432597
ENSG00000196873	CBWD3	ENSG00000271971	AC120053.1	0.000438103
ENSG00000174669	SLC29A2	ENSG00000214106	PAXIP1-AS2	0.000440301
ENSG00000104689	TNFRSF10A	ENSG00000230393	AC092667.1	0.00044251
ENSG00000120833	SOCS2	ENSG00000260942	CAPN10-DT	0.000460492
ENSG00000142185	TRPM2	ENSG00000272821	U62317.2	0.000482577
ENSG00000143653	SCCPDH	ENSG00000260219	CD2BP2-DT	0.000486262
ENSG00000106868	SUSD1	ENSG00000260418	AL023284.4	0.00049841
ENSG00000164125	GASK1B	ENSG00000248360	LINC00504	0.000506632
ENSG00000136068	FLNB	ENSG00000237499	WAKMAR2	0.000515042
ENSG00000064651	SLC12A2	ENSG00000224870	MRPL20-AS1	0.00051811
ENSG00000186468	RPS23	ENSG00000203875	SNHG5	0.00052402
ENSG00000184545	DUSP8	ENSG00000274272	AC069281.2	0.000529368
ENSG00000184254	ALDH1A3	ENSG00000272323	AC026801.2	0.000531124
ENSG00000064651	SLC12A2	ENSG00000255284	AP006621.3	0.000542302
ENSG00000197653	DNAH10	ENSG00000259366	AC108449.2	0.000551979
ENSG00000134986	NREP	ENSG00000172965	MIR4435-2HG	0.000581838
ENSG00000166801	FAM111A	ENSG00000257621	PSMA3-AS1	0.000583126
ENSG00000107960	STN1	ENSG00000278970	HEIH	0.000605972
ENSG00000164116	GUCY1A1	ENSG00000260136	AC008915.2	0.000609353
ENSG00000168994	PXDC1	ENSG00000197308	GATA3-AS1	0.000646268
ENSG00000149212	SESN3	ENSG00000228109	MELTF-AS1	0.000652033
ENSG00000120910	PPP3CC	ENSG00000253930	TNFRSF10A-AS1	0.000654259
ENSG00000120910	PPP3CC	ENSG00000277534	AC007996.1	0.000670945
ENSG00000170370	EMX2	ENSG00000233593	LINC02609	0.000672022
ENSG00000117984	CTSD	ENSG00000246451	AL049840.2	0.00067382
ENSG00000128039	SRD5A3	ENSG00000229852	AC019205.1	0.000715894
ENSG00000221821	C6orf226	ENSG00000273619	AL121832.2	0.000725937
ENSG00000186564	FOXD2	ENSG00000246090	AP002026.1	0.00075328
ENSG00000179348	GATA2	ENSG00000260912	AL158206.1	0.000774132
ENSG00000115266	APC2	ENSG00000228544	CCDC183-AS1	0.000779225
ENSG00000147457	CHMP7	ENSG00000259994	AL353796.1	0.000785341
ENSG00000142102	PGGHG	ENSG00000257337	AC068888.1	0.000788659
ENSG00000147316	MCPH1	ENSG00000226332	AL354836.1	0.000814532
ENSG00000128039	SRD5A3	ENSG00000228242	AC093495.1	0.000857899
ENSG00000221944	TIGD1	ENSG00000234072	AC074117.1	0.000858834
ENSG00000205838	TTC23L	ENSG00000226696	LENG8-AS1	0.000904894
ENSG00000143653	SCCPDH	ENSG00000197308	GATA3-AS1	0.000967512
ENSG00000107779	BMPR1A	ENSG00000225733	FGD5-AS1	0.000978556
ENSG00000115750	TAF1B	ENSG00000254531	AP001816.1	0.00098879
ENSG00000196873	CBWD3	ENSG00000238178	AC078993.1	0.0010115
ENSG00000186564	FOXD2	ENSG00000224842	AL161908.1	0.00106239
ENSG00000197077	KIAA1671	ENSG00000203993	ARRDC1-AS1	0.00111763
ENSG00000088836	SLC4A11	ENSG00000227036	LINC00511	0.00117227
ENSG00000275023	MLLT6	ENSG00000266469	AC005288.1	0.00123797
ENSG00000205189	ZBTB10	ENSG00000269825	AC022150.4	0.00126003
ENSG00000142102	PGGHG	ENSG00000206417	H1FX-AS1	0.00129781
ENSG00000105855	ITGB8	ENSG00000197180	AC244090.1	0.00132655
ENSG00000187634	SAMD11	ENSG00000163364	LINC01116	0.00133308
ENSG00000172123	SLFN12	ENSG00000272288	AL451165.2	0.0013402
ENSG00000107960	STN1	ENSG00000215424	MCM3AP-AS1	0.00135815
ENSG00000114529	C3orf52	ENSG00000248275	TRIM52-AS1	0.00140357
ENSG00000164764	SBSPON	ENSG00000230937	MIR205HG	0.00142874
ENSG00000255690	TRIL	ENSG00000244468	AC093001.1	0.00143137
ENSG00000221944	TIGD1	ENSG00000260708	AL118516.1	0.00150868
ENSG00000003147	ICA1	ENSG00000274173	AL035661.1	0.00154089
ENSG00000174500	GCSAM	ENSG00000271109	AC008555.4	0.00159748
ENSG00000006432	MAP3K9	ENSG00000267904	AC024075.1	0.00159811
ENSG00000123094	RASSF8	ENSG00000276529	AP001505.1	0.00160393
ENSG00000111432	FZD10	ENSG00000234494	SP2-AS1	0.00161604
ENSG00000116874	WARS2	ENSG00000225783	MIAT	0.00167141
ENSG00000152217	SETBP1	ENSG00000229807	XIST	0.0017925
ENSG00000205838	TTC23L	ENSG00000261879	AC087500.1	0.00179887
ENSG00000196873	CBWD3	ENSG00000261126	RBFADN	0.00195986
ENSG00000083123	BCKDHB	ENSG00000253669	GASAL1	0.00198416
ENSG00000205189	ZBTB10	ENSG00000203497	PDCD4-AS1	0.00206031
ENSG00000105982	RNF32	ENSG00000215424	MCM3AP-AS1	0.00210294
ENSG00000183597	TANGO2	ENSG00000273145	BX537318.1	0.00221653
ENSG00000174669	SLC29A2	ENSG00000273033	LINC02035	0.00221684
ENSG00000140479	PCSK6	ENSG00000233237	LINC00472	0.00221896
ENSG00000164764	SBSPON	ENSG00000269985	AL021328.1	0.00224228
ENSG00000142102	PGGHG	ENSG00000261663	AC009065.8	0.00238977
ENSG00000175745	NR2F1	ENSG00000280832	GSEC	0.0023948
ENSG00000113739	STC2	ENSG00000244161	FLNB-AS1	0.00243233
ENSG00000120833	SOCS2	ENSG00000225855	RUSC1-AS1	0.00251085
ENSG00000149212	SESN3	ENSG00000259366	AC108449.2	0.00252217
ENSG00000111432	FZD10	ENSG00000215068	AC025171.2	0.0025281
ENSG00000155792	DEPTOR	ENSG00000260917	AL158212.3	0.00253916
ENSG00000179528	LBX2	ENSG00000205890	AC108134.1	0.0026133
ENSG00000214562	NUTM2D	ENSG00000224023	EDRF1-DT	0.00263699
ENSG00000006459	KDM7A	ENSG00000281183	NPTN-IT1	0.00263813
ENSG00000128039	SRD5A3	ENSG00000231160	KLF3-AS1	0.0026412
ENSG00000197837	HIST4H4	ENSG00000269825	AC022150.4	0.0026418
ENSG00000168994	PXDC1	ENSG00000259583	AC015712.2	0.00264296
ENSG00000105982	RNF32	ENSG00000259248	USP3-AS1	0.00264932
ENSG00000254505	CHMP4A	ENSG00000223546	LINC00630	0.00276053
ENSG00000155792	DEPTOR	ENSG00000271870	AC024060.2	0.00278651
ENSG00000175745	NR2F1	ENSG00000261269	AC093278.2	0.00281967
ENSG00000077044	DGKD	ENSG00000272078	AL139423.1	0.0028373
ENSG00000165655	ZNF503	ENSG00000267745	AC060766.7	0.00284768
ENSG00000136068	FLNB	ENSG00000249346	LINC01016	0.00284808
ENSG00000172379	ARNT2	ENSG00000245970	AP003352.1	0.00287665
ENSG00000172123	SLFN12	ENSG00000260257	AL035071.1	0.0028847
ENSG00000165655	ZNF503	ENSG00000260244	AC104083.1	0.0028952
ENSG00000126010	GRPR	ENSG00000273472	AC096733.2	0.0028991
ENSG00000184545	DUSP8	ENSG00000251442	LINC01094	0.00296575
ENSG00000258472	AC005726.1	ENSG00000157306	ZFHX2-AS1	0.00297151
ENSG00000115750	TAF1B	ENSG00000214719	AC005562.1	0.00302006
ENSG00000205189	ZBTB10	ENSG00000274272	AC069281.2	0.00302667
ENSG00000077044	DGKD	ENSG00000260917	AL158212.3	0.00304816
ENSG00000180425	C11orf71	ENSG00000256073	URB1-AS1	0.00305378
ENSG00000150938	CRIM1	ENSG00000259366	AC108449.2	0.00305782
ENSG00000175198	PCCA	ENSG00000261061	AC092718.4	0.00308189
ENSG00000116874	WARS2	ENSG00000280927	CTBP1-AS	0.00323461
ENSG00000131849	ZNF132	ENSG00000267454	ZNF582-AS1	0.00326001
ENSG00000188211	NCR3LG1	ENSG00000253854	AC010834.3	0.0034293
ENSG00000107099	DOCK8	ENSG00000234290	AC116366.1	0.00345594
ENSG00000088836	SLC4A11	ENSG00000248360	LINC00504	0.00348366
ENSG00000214562	NUTM2D	ENSG00000235706	DICER1-AS1	0.00349774
ENSG00000136068	FLNB	ENSG00000271976	AC012467.2	0.00350956
ENSG00000186480	INSIG1	ENSG00000266947	AC022916.1	0.00353922
ENSG00000123094	RASSF8	ENSG00000228288	PCAT6	0.00361085
ENSG00000070961	ATP2B1	ENSG00000272821	U62317.2	0.00369062
ENSG00000184271	POU6F1	ENSG00000231160	KLF3-AS1	0.0037415
ENSG00000174669	SLC29A2	ENSG00000251034	AC087854.1	0.00383275
ENSG00000151746	BICD1	ENSG00000260136	AC008915.2	0.00385918
ENSG00000196187	TMEM63A	ENSG00000272078	AL139423.1	0.00392726
ENSG00000003147	ICA1	ENSG00000246090	AP002026.1	0.00396344
ENSG00000120910	PPP3CC	ENSG00000242622	AC092910.3	0.00400041
ENSG00000018510	AGPS	ENSG00000279738	AL022311.1	0.00411027
ENSG00000120910	PPP3CC	ENSG00000277182	AC006449.5	0.0042113
ENSG00000166840	GLYATL1	ENSG00000248360	LINC00504	0.00438598
ENSG00000137801	THBS1	ENSG00000255284	AP006621.3	0.00440968
ENSG00000170293	CMTM8	ENSG00000228801	AC064807.1	0.00449987
ENSG00000142102	PGGHG	ENSG00000203993	ARRDC1-AS1	0.00450687
ENSG00000161970	RPL26	ENSG00000224032	EPB41L4A-AS1	0.00454725
ENSG00000114529	C3orf52	ENSG00000271335	AL117336.2	0.00458194
ENSG00000180425	C11orf71	ENSG00000221990	EXOC3-AS1	0.00488296
ENSG00000184254	ALDH1A3	ENSG00000246898	LINC00920	0.00491631
ENSG00000254505	CHMP4A	ENSG00000262089	AC040977.1	0.0049364
ENSG00000149212	SESN3	ENSG00000259976	AC093010.3	0.00493932
ENSG00000164116	GUCY1A1	ENSG00000197180	AC244090.1	0.00494581
ENSG00000171729	TMEM51	ENSG00000260966	AP001486.2	0.00498479
ENSG00000131849	ZNF132	ENSG00000271367	AL034374.1	0.00503959
ENSG00000197653	DNAH10	ENSG00000278970	HEIH	0.0051079
ENSG00000064651	SLC12A2	ENSG00000226328	NUP50-DT	0.00514967
ENSG00000128039	SRD5A3	ENSG00000244513	AC109587.1	0.00529241
ENSG00000003147	ICA1	ENSG00000226419	SLC16A1-AS1	0.0053055
ENSG00000197837	HIST4H4	ENSG00000213062	Z99572.1	0.0053336
ENSG00000186468	RPS23	ENSG00000197670	AL157838.1	0.0053643
ENSG00000121931	LRIF1	ENSG00000214548	MEG3	0.00555162
ENSG00000164898	FMC1	ENSG00000256073	URB1-AS1	0.00557921
ENSG00000131477	RAMP2	ENSG00000269293	ZSCAN16-AS1	0.00565851
ENSG00000149292	TTC12	ENSG00000248360	LINC00504	0.00571945
ENSG00000107099	DOCK8	ENSG00000265688	MAFG-DT	0.00575695
ENSG00000150455	TIRAP	ENSG00000245910	SNHG6	0.00584221
ENSG00000197653	DNAH10	ENSG00000255153	TOLLIP-AS1	0.00603985
ENSG00000183032	SLC25A21	ENSG00000238117	AP000844.2	0.0062785
ENSG00000196873	CBWD3	ENSG00000281404	LINC01176	0.00651734
ENSG00000280987	MATR3	ENSG00000281344	HELLPAR	0.00670852
ENSG00000172123	SLFN12	ENSG00000260418	AL023284.4	0.0070363
ENSG00000142185	TRPM2	ENSG00000261098	AP000766.1	0.00718448
ENSG00000105855	ITGB8	ENSG00000255857	PXN-AS1	0.00726559
ENSG00000152217	SETBP1	ENSG00000232956	SNHG15	0.00731262
ENSG00000197653	DNAH10	ENSG00000233621	LINC01137	0.00739176
ENSG00000142102	PGGHG	ENSG00000268403	AC132192.2	0.0076052
ENSG00000221821	C6orf226	ENSG00000262049	AC139530.1	0.00762969
ENSG00000155792	DEPTOR	ENSG00000260228	AC009119.1	0.00766267
ENSG00000179528	LBX2	ENSG00000272449	AL139246.5	0.00778789
ENSG00000187634	SAMD11	ENSG00000261039	LINC02544	0.00779642
ENSG00000164125	GASK1B	ENSG00000197989	SNHG12	0.00798912
ENSG00000088836	SLC4A11	ENSG00000235314	LINC00957	0.00799603
ENSG00000151746	BICD1	ENSG00000246859	STARD4-AS1	0.00813561
ENSG00000120833	SOCS2	ENSG00000234456	MAGI2-AS3	0.00897245
ENSG00000064651	SLC12A2	ENSG00000272821	U62317.2	0.00901571
ENSG00000170293	CMTM8	ENSG00000267121	AC008105.3	0.00911136
ENSG00000175745	NR2F1	ENSG00000250208	FZD10-AS1	0.00916879
ENSG00000221821	C6orf226	ENSG00000259366	AC108449.2	0.00918226
ENSG00000183597	TANGO2	ENSG00000229152	ANKRD10-IT1	0.00923705
ENSG00000115266	APC2	ENSG00000272933	AL391121.1	0.00934323
ENSG00000070961	ATP2B1	ENSG00000223546	LINC00630	0.00937187
ENSG00000155792	DEPTOR	ENSG00000238117	AP000844.2	0.00943297
ENSG00000205838	TTC23L	ENSG00000233006	MIR3936HG	0.00946271
ENSG00000147996	CBWD5	ENSG00000260401	AP002761.4	0.00968731
ENSG00000184254	ALDH1A3	ENSG00000255857	PXN-AS1	0.0100844
ENSG00000168994	PXDC1	ENSG00000233429	HOTAIRM1	0.0101074
ENSG00000258472	AC005726.1	ENSG00000269352	PTOV1-AS2	0.0102248
ENSG00000197077	KIAA1671	ENSG00000268403	AC132192.2	0.0102669
ENSG00000205838	TTC23L	ENSG00000260565	ERVK13-1	0.0103533
ENSG00000179528	LBX2	ENSG00000267493	CIRBP-AS1	0.0104468
ENSG00000160932	LY6E	ENSG00000260618	AC025917.1	0.010474
ENSG00000179348	GATA2	ENSG00000273472	AC096733.2	0.0105401
ENSG00000126010	GRPR	ENSG00000228613	AC141930.1	0.0107094
ENSG00000083123	BCKDHB	ENSG00000172965	MIR4435-2HG	0.0107426
ENSG00000018510	AGPS	ENSG00000269958	AL049840.5	0.0107475
ENSG00000187801	ZFP69B	ENSG00000253982	AC100810.1	0.0107939
ENSG00000175745	NR2F1	ENSG00000180139	ACTA2-AS1	0.0108536
ENSG00000175745	NR2F1	ENSG00000227036	LINC00511	0.010952
ENSG00000126214	KLC1	ENSG00000203993	ARRDC1-AS1	0.0111042
ENSG00000187634	SAMD11	ENSG00000272462	U91328.1	0.0114724
ENSG00000111432	FZD10	ENSG00000261578	AP003119.3	0.0116736
ENSG00000172379	ARNT2	ENSG00000267565	AC011477.3	0.0117903
ENSG00000083123	BCKDHB	ENSG00000268087	AC008764.2	0.0122687
ENSG00000149212	SESN3	ENSG00000255310	AF131215.5	0.0125818
ENSG00000103569	AQP9	ENSG00000269044	AC024075.2	0.0126773
ENSG00000184545	DUSP8	ENSG00000259807	AC009093.1	0.0127796
ENSG00000131849	ZNF132	ENSG00000172965	MIR4435-2HG	0.0128033
ENSG00000115266	APC2	ENSG00000228106	AL392172.1	0.0129358
ENSG00000179348	GATA2	ENSG00000230393	AC092667.1	0.0130862
ENSG00000112992	NNT	ENSG00000281404	LINC01176	0.0132603
ENSG00000186564	FOXD2	ENSG00000170919	TPT1-AS1	0.0133973
ENSG00000149292	TTC12	ENSG00000262823	AC127521.1	0.0135427
ENSG00000138814	PPP3CA	ENSG00000274272	AC069281.2	0.013604
ENSG00000184254	ALDH1A3	ENSG00000234456	MAGI2-AS3	0.0136177
ENSG00000161970	RPL26	ENSG00000260260	SNHG19	0.0136459
ENSG00000103569	AQP9	ENSG00000212766	EWSAT1	0.0141143
ENSG00000179528	LBX2	ENSG00000230454	U73166.1	0.0142035
ENSG00000221821	C6orf226	ENSG00000270673	YTHDF3-AS1	0.0142102
ENSG00000179528	LBX2	ENSG00000203711	C6orf99	0.0143409
ENSG00000197837	HIST4H4	ENSG00000249592	AC139887.2	0.0144434
ENSG00000170293	CMTM8	ENSG00000259583	AC015712.2	0.0145713
ENSG00000111432	FZD10	ENSG00000274561	AC005332.3	0.0153917
ENSG00000172379	ARNT2	ENSG00000230838	LINC01614	0.0155562
ENSG00000164764	SBSPON	ENSG00000265369	PCAT18	0.0157654
ENSG00000180425	C11orf71	ENSG00000269176	AP001160.3	0.0158778
ENSG00000184545	DUSP8	ENSG00000269825	AC022150.4	0.0159151
ENSG00000164116	GUCY1A1	ENSG00000258199	AC073896.4	0.0162983
ENSG00000149292	TTC12	ENSG00000223813	AC007255.1	0.0165059
ENSG00000149292	TTC12	ENSG00000238117	AP000844.2	0.0165876
ENSG00000214562	NUTM2D	ENSG00000251615	AC104825.1	0.0167123
ENSG00000137801	THBS1	ENSG00000235531	MSC-AS1	0.0172978
ENSG00000196407	THEM5	ENSG00000242861	AL591895.1	0.0186147
ENSG00000170370	EMX2	ENSG00000223546	LINC00630	0.018618
ENSG00000141524	TMC6	ENSG00000235652	AL356599.1	0.0192965
ENSG00000170293	CMTM8	ENSG00000229619	MBNL1-AS1	0.0193555
ENSG00000142185	TRPM2	ENSG00000268087	AC008764.2	0.0195
ENSG00000164125	GASK1B	ENSG00000255717	SNHG1	0.0195049
ENSG00000006432	MAP3K9	ENSG00000254531	AP001816.1	0.0198206
ENSG00000174500	GCSAM	ENSG00000214106	PAXIP1-AS2	0.0200671
ENSG00000172379	ARNT2	ENSG00000206567	AC022007.1	0.0202707
ENSG00000126214	KLC1	ENSG00000267169	AC022098.1	0.0202771
ENSG00000077044	DGKD	ENSG00000273230	AC102953.2	0.0211712
ENSG00000113739	STC2	ENSG00000233237	LINC00472	0.0213735
ENSG00000120833	SOCS2	ENSG00000267107	PCAT19	0.0215438
ENSG00000150938	CRIM1	ENSG00000265688	MAFG-DT	0.021693
ENSG00000186480	INSIG1	ENSG00000270696	AC005034.3	0.0219336
ENSG00000176148	TCP11L1	ENSG00000261183	SPINT1-AS1	0.0220411
ENSG00000187801	ZFP69B	ENSG00000271918	AC034236.2	0.0222385
ENSG00000142185	TRPM2	ENSG00000261799	AC007406.5	0.0228365
ENSG00000133962	CATSPERB	ENSG00000262823	AC127521.1	0.0229528
ENSG00000115750	TAF1B	ENSG00000269825	AC022150.4	0.0236001
ENSG00000168994	PXDC1	ENSG00000270547	LINC01235	0.0240675
ENSG00000187634	SAMD11	ENSG00000182165	TP53TG1	0.0241914
ENSG00000143653	SCCPDH	ENSG00000253125	AC055854.1	0.025683
ENSG00000179528	LBX2	ENSG00000267858	MZF1-AS1	0.0260022
ENSG00000106868	SUSD1	ENSG00000258199	AC073896.4	0.0262106
ENSG00000172123	SLFN12	ENSG00000237807	AC022034.1	0.0271257
ENSG00000103569	AQP9	ENSG00000267414	AC120049.1	0.0293669
ENSG00000147316	MCPH1	ENSG00000232442	MHENCR	0.0303692
ENSG00000018510	AGPS	ENSG00000206417	H1FX-AS1	0.0305437
ENSG00000196407	THEM5	ENSG00000215458	AATBC	0.0307159
ENSG00000142102	PGGHG	ENSG00000245532	NEAT1	0.0309678
ENSG00000103569	AQP9	ENSG00000227946	AC007383.2	0.0321273
ENSG00000187634	SAMD11	ENSG00000248092	NNT-AS1	0.0333329
ENSG00000130024	PHF10	ENSG00000261098	AP000766.1	0.0340505
ENSG00000197653	DNAH10	ENSG00000269293	ZSCAN16-AS1	0.034422
ENSG00000120910	PPP3CC	ENSG00000204261	PSMB8-AS1	0.0353067
ENSG00000111432	FZD10	ENSG00000246090	AP002026.1	0.0357733
ENSG00000280987	MATR3	ENSG00000276334	AL133243.2	0.0364395
ENSG00000168994	PXDC1	ENSG00000231826	LINC01819	0.0367681
ENSG00000147996	CBWD5	ENSG00000281404	LINC01176	0.0371909
ENSG00000170370	EMX2	ENSG00000255399	TBX5-AS1	0.0378702
ENSG00000280987	MATR3	ENSG00000239415	AP001469.3	0.0384424
ENSG00000143653	SCCPDH	ENSG00000270362	HMGN3-AS1	0.0385895
ENSG00000166801	FAM111A	ENSG00000248275	TRIM52-AS1	0.0391693
ENSG00000197077	KIAA1671	ENSG00000255857	PXN-AS1	0.0444067
ENSG00000184271	POU6F1	ENSG00000261490	AC005674.2	0.0456564
ENSG00000164116	GUCY1A1	ENSG00000215386	MIR99AHG	0.0458087
ENSG00000183597	TANGO2	ENSG00000258056	AC009779.2	0.0464232
ENSG00000077044	DGKD	ENSG00000261505	AL031714.1	0.0465538
ENSG00000166801	FAM111A	ENSG00000225855	RUSC1-AS1	0.0477045
ENSG00000133962	CATSPERB	ENSG00000225439	BOLA3-AS1	0.0481752
