# Supplementary material for: Quantitative estimates of the regulatory influence of long non-coding RNAs on global gene expression variation using TCGA breast cancer transcriptomic data
Source: PLoS Comput Biol. 2024 Jun 5;20(6):e1012103. doi: 10.1371/journal.pcbi.1012103 (PMC11198904; doi:10.1371/journal.pcbi.1012103)
Supplement: S2 Table — (XLSX) [file pcbi.1012103.s002.xlsx]

## Sheet: S2
lncRNA.id	lncRNA.name	count
ENSG00000259366	AC108449.2	14
ENSG00000258199	AC073896.4	13
ENSG00000269825	AC022150.4	13
ENSG00000223546	LINC00630	10
ENSG00000272821	U62317.2	9
ENSG00000274272	AC069281.2	8
ENSG00000260257	AL035071.1	7
ENSG00000272449	AL139246.5	7
ENSG00000203993	ARRDC1-AS1	6
ENSG00000242588	AC108010.1	6
ENSG00000261098	AP000766.1	6
ENSG00000268087	AC008764.2	6
ENSG00000172965	MIR4435-2HG	5
ENSG00000197670	AL157838.1	5
ENSG00000230838	LINC01614	5
ENSG00000242622	AC092910.3	5
ENSG00000246090	AP002026.1	5
ENSG00000251034	AC087854.1	5
ENSG00000267904	AC024075.1	5
ENSG00000269293	ZSCAN16-AS1	5
ENSG00000273230	AC102953.2	5
ENSG00000175061	SNHG29	4
ENSG00000182165	TP53TG1	4
ENSG00000182873	PRKCZ-AS1	4
ENSG00000206417	H1FX-AS1	4
ENSG00000215424	MCM3AP-AS1	4
ENSG00000229852	AC019205.1	4
ENSG00000231160	KLF3-AS1	4
ENSG00000236901	MIR600HG	4
ENSG00000237807	AC022034.1	4
ENSG00000238178	AC078993.1	4
ENSG00000245970	AP003352.1	4
ENSG00000246089	AC016065.1	4
ENSG00000248092	NNT-AS1	4
ENSG00000248360	LINC00504	4
ENSG00000253854	AC010834.3	4
ENSG00000253930	TNFRSF10A-AS1	4
ENSG00000253982	AC100810.1	4
ENSG00000255284	AP006621.3	4
ENSG00000259583	AC015712.2	4
ENSG00000260418	AL023284.4	4
ENSG00000266036	AC016888.1	4
ENSG00000268713	AC005261.3	4
ENSG00000270157	AC004918.4	4
ENSG00000273271	AP000254.2	4
ENSG00000273466	AC012510.1	4
ENSG00000276529	AP001505.1	4
ENSG00000279833	AL031846.2	4
ENSG00000281183	NPTN-IT1	4
ENSG00000281398	SNHG4	4
ENSG00000163364	LINC01116	3
ENSG00000197989	SNHG12	3
ENSG00000203280	AL022323.1	3
ENSG00000203711	C6orf99	3
ENSG00000223813	AC007255.1	3
ENSG00000224870	MRPL20-AS1	3
ENSG00000225855	RUSC1-AS1	3
ENSG00000226332	AL354836.1	3
ENSG00000227036	LINC00511	3
ENSG00000228242	AC093495.1	3
ENSG00000228544	CCDC183-AS1	3
ENSG00000230551	AC021078.1	3
ENSG00000230590	FTX	3
ENSG00000230733	AC092171.2	3
ENSG00000230937	MIR205HG	3
ENSG00000232442	MHENCR	3
ENSG00000234741	GAS5	3
ENSG00000235314	LINC00957	3
ENSG00000235652	AL356599.1	3
ENSG00000238117	AP000844.2	3
ENSG00000242861	AL591895.1	3
ENSG00000246859	STARD4-AS1	3
ENSG00000248275	TRIM52-AS1	3
ENSG00000253200	AC037459.2	3
ENSG00000254343	AC091563.1	3
ENSG00000254531	AP001816.1	3
ENSG00000255399	TBX5-AS1	3
ENSG00000255717	SNHG1	3
ENSG00000255857	PXN-AS1	3
ENSG00000256073	URB1-AS1	3
ENSG00000258441	LINC00641	3
ENSG00000260032	NORAD	3
ENSG00000260136	AC008915.2	3
ENSG00000260244	AC104083.1	3
ENSG00000260401	AP002761.4	3
ENSG00000261269	AC093278.2	3
ENSG00000265519	AC015922.2	3
ENSG00000266962	AC067852.2	3
ENSG00000267107	PCAT19	3
ENSG00000267414	AC120049.1	3
ENSG00000272288	AL451165.2	3
ENSG00000272933	AL391121.1	3
ENSG00000275964	AL355001.2	3
ENSG00000277476	AC005332.5	3
ENSG00000280798	LINC00294	3
ENSG00000281404	LINC01176	3
ENSG00000170919	TPT1-AS1	2
ENSG00000177640	CASC2	2
ENSG00000178977	LINC00324	2
ENSG00000180769	WDFY3-AS2	2
ENSG00000186594	MIR22HG	2
ENSG00000187951	AC091057.1	2
ENSG00000197180	AC244090.1	2
ENSG00000197308	GATA3-AS1	2
ENSG00000203497	PDCD4-AS1	2
ENSG00000203875	SNHG5	2
ENSG00000206567	AC022007.1	2
ENSG00000212719	LINC02693	2
ENSG00000214106	PAXIP1-AS2	2
ENSG00000215386	MIR99AHG	2
ENSG00000215458	AATBC	2
ENSG00000223482	NUTM2A-AS1	2
ENSG00000223764	LINC02593	2
ENSG00000224023	EDRF1-DT	2
ENSG00000224032	EPB41L4A-AS1	2
ENSG00000224186	C5orf66	2
ENSG00000225361	PPP1R26-AS1	2
ENSG00000225439	BOLA3-AS1	2
ENSG00000225733	FGD5-AS1	2
ENSG00000225783	MIAT	2
ENSG00000226328	NUP50-DT	2
ENSG00000227543	SPAG5-AS1	2
ENSG00000227896	AL731569.1	2
ENSG00000228109	MELTF-AS1	2
ENSG00000228288	PCAT6	2
ENSG00000228775	WEE2-AS1	2
ENSG00000229152	ANKRD10-IT1	2
ENSG00000230393	AC092667.1	2
ENSG00000231064	AC234582.1	2
ENSG00000231826	LINC01819	2
ENSG00000232640	AL354892.2	2
ENSG00000232807	AL137186.2	2
ENSG00000232811	AL360270.1	2
ENSG00000233117	LINC00702	2
ENSG00000233237	LINC00472	2
ENSG00000234072	AC074117.1	2
ENSG00000234456	MAGI2-AS3	2
ENSG00000234678	ELF3-AS1	2
ENSG00000234899	SOX9-AS1	2
ENSG00000235027	AC068580.3	2
ENSG00000235531	MSC-AS1	2
ENSG00000236540	AC006547.1	2
ENSG00000237310	AC008267.5	2
ENSG00000238113	LINC01410	2
ENSG00000242282	AC108488.1	2
ENSG00000243701	DUBR	2
ENSG00000244161	FLNB-AS1	2
ENSG00000244468	AC093001.1	2
ENSG00000245910	SNHG6	2
ENSG00000246451	AL049840.2	2
ENSG00000246582	AC100861.1	2
ENSG00000246985	SOCS2-AS1	2
ENSG00000247317	LY6E-DT	2
ENSG00000247556	OIP5-AS1	2
ENSG00000247982	LINC00926	2
ENSG00000249087	ZNF436-AS1	2
ENSG00000249346	LINC01016	2
ENSG00000249700	SRD5A3-AS1	2
ENSG00000250208	FZD10-AS1	2
ENSG00000250899	AC125807.2	2
ENSG00000251442	LINC01094	2
ENSG00000253125	AC055854.1	2
ENSG00000255062	AP001318.2	2
ENSG00000255121	CCDC84-DT	2
ENSG00000255135	AP002360.1	2
ENSG00000255153	TOLLIP-AS1	2
ENSG00000255197	AC090559.1	2
ENSG00000255455	AP003486.1	2
ENSG00000257167	TMPO-AS1	2
ENSG00000257698	GIHCG	2
ENSG00000258056	AC009779.2	2
ENSG00000259459	LINC02568	2
ENSG00000259834	AL365361.1	2
ENSG00000259976	AC093010.3	2
ENSG00000260000	AL133338.1	2
ENSG00000260196	AC124798.1	2
ENSG00000260228	AC009119.1	2
ENSG00000260260	SNHG19	2
ENSG00000260461	AL133355.1	2
ENSG00000260807	AC009041.2	2
ENSG00000260917	AL158212.3	2
ENSG00000260942	CAPN10-DT	2
ENSG00000261039	LINC02544	2
ENSG00000261061	AC092718.4	2
ENSG00000261189	AL031058.1	2
ENSG00000261327	AC134312.5	2
ENSG00000261437	AC108860.2	2
ENSG00000261488	TBILA	2
ENSG00000261505	AL031714.1	2
ENSG00000261663	AC009065.8	2
ENSG00000262823	AC127521.1	2
ENSG00000264577	AC010761.1	2
ENSG00000265369	PCAT18	2
ENSG00000265415	AC099850.3	2
ENSG00000265688	MAFG-DT	2
ENSG00000266947	AC022916.1	2
ENSG00000267321	SNHG30	2
ENSG00000267519	AC020916.1	2
ENSG00000267565	AC011477.3	2
ENSG00000267745	AC060766.7	2
ENSG00000268403	AC132192.2	2
ENSG00000269958	AL049840.5	2
ENSG00000269973	AC010969.2	2
ENSG00000270344	POC1B-AS1	2
ENSG00000270504	AL391422.4	2
ENSG00000270547	LINC01235	2
ENSG00000270673	YTHDF3-AS1	2
ENSG00000270696	AC005034.3	2
ENSG00000271335	AL117336.2	2
ENSG00000271614	ATP2B1-AS1	2
ENSG00000271870	AC024060.2	2
ENSG00000271918	AC034236.2	2
ENSG00000271971	AC120053.1	2
ENSG00000272054	AC007390.2	2
ENSG00000272078	AL139423.1	2
ENSG00000272168	CASC15	2
ENSG00000272316	AL021368.2	2
ENSG00000272323	AC026801.2	2
ENSG00000272752	STAG3L5P-PVRIG2P-PILRB	2
ENSG00000272990	AC084036.1	2
ENSG00000273117	AC144652.1	2
ENSG00000273145	BX537318.1	2
ENSG00000273472	AC096733.2	2
ENSG00000273576	AC009283.1	2
ENSG00000274712	AC005332.4	2
ENSG00000276107	AC037198.1	2
ENSG00000277534	AC007996.1	2
ENSG00000278133	AC135050.6	2
ENSG00000278768	BACE1-AS	2
ENSG00000278784	AL136295.7	2
ENSG00000278970	HEIH	2
ENSG00000279738	AL022311.1	2
ENSG00000280206	AC026401.3	2
ENSG00000281103	TRG-AS1	2
ENSG00000281344	HELLPAR	2
ENSG00000153363	LINC00467	1
ENSG00000157306	ZFHX2-AS1	1
ENSG00000175147	TMEM51-AS1	1
ENSG00000177410	ZFAS1	1
ENSG00000177788	AL162595.1	1
ENSG00000180139	ACTA2-AS1	1
ENSG00000182648	LINC01006	1
ENSG00000183784	DOCK8-AS1	1
ENSG00000188004	SNHG28	1
ENSG00000188825	LINC00910	1
ENSG00000196668	LINC00173	1
ENSG00000197291	RAMP2-AS1	1
ENSG00000203635	AC144450.1	1
ENSG00000203644	AC083799.1	1
ENSG00000203709	MIR29B2CHG	1
ENSG00000204054	LINC00963	1
ENSG00000204261	PSMB8-AS1	1
ENSG00000204282	TNRC6C-AS1	1
ENSG00000204685	STARD7-AS1	1
ENSG00000204860	FAM201A	1
ENSG00000205890	AC108134.1	1
ENSG00000206573	THUMPD3-AS1	1
ENSG00000212694	LINC01089	1
ENSG00000212766	EWSAT1	1
ENSG00000213062	Z99572.1	1
ENSG00000213742	ZNF337-AS1	1
ENSG00000213888	LINC01521	1
ENSG00000213963	AC019080.1	1
ENSG00000214548	MEG3	1
ENSG00000214719	AC005562.1	1
ENSG00000214783	POLR2J4	1
ENSG00000214922	HLA-F-AS1	1
ENSG00000215068	AC025171.2	1
ENSG00000218416	AC110619.1	1
ENSG00000221990	EXOC3-AS1	1
ENSG00000224086	AC245452.1	1
ENSG00000224152	AC009506.1	1
ENSG00000224281	SLC25A5-AS1	1
ENSG00000224397	SMIM25	1
ENSG00000224424	PRKAR2A-AS1	1
ENSG00000224559	LINC01087	1
ENSG00000224842	AL161908.1	1
ENSG00000224848	AL589843.1	1
ENSG00000224914	LINC00863	1
ENSG00000225032	AL162586.1	1
ENSG00000225285	LINC01770	1
ENSG00000225963	AC009950.1	1
ENSG00000226200	SGMS1-AS1	1
ENSG00000226419	SLC16A1-AS1	1
ENSG00000226688	ENTPD1-AS1	1
ENSG00000226696	LENG8-AS1	1
ENSG00000227719	AC006042.1	1
ENSG00000227946	AC007383.2	1
ENSG00000227953	LINC01341	1
ENSG00000228106	AL392172.1	1
ENSG00000228506	AL513550.1	1
ENSG00000228613	AC141930.1	1
ENSG00000228801	AC064807.1	1
ENSG00000229589	ACVR2B-AS1	1
ENSG00000229619	MBNL1-AS1	1
ENSG00000229807	XIST	1
ENSG00000229847	EMX2OS	1
ENSG00000229950	TFAP2A-AS1	1
ENSG00000230061	TRPM2-AS	1
ENSG00000230454	U73166.1	1
ENSG00000230555	AL450326.1	1
ENSG00000230896	AL604028.1	1
ENSG00000231074	HCG18	1
ENSG00000231365	WARS2-AS1	1
ENSG00000232098	AC012313.1	1
ENSG00000232160	RAP2C-AS1	1
ENSG00000232386	AC015712.1	1
ENSG00000232445	AC006329.1	1
ENSG00000232956	SNHG15	1
ENSG00000233006	MIR3936HG	1
ENSG00000233038	AC011899.2	1
ENSG00000233223	AC016876.1	1
ENSG00000233429	HOTAIRM1	1
ENSG00000233461	AL445524.1	1
ENSG00000233593	LINC02609	1
ENSG00000233621	LINC01137	1
ENSG00000233806	LINC01237	1
ENSG00000233930	KRTAP5-AS1	1
ENSG00000234290	AC116366.1	1
ENSG00000234494	SP2-AS1	1
ENSG00000234608	MAPKAPK5-AS1	1
ENSG00000234614	C2CD4D-AS1	1
ENSG00000234771	SLC25A25-AS1	1
ENSG00000235257	ITGA9-AS1	1
ENSG00000235381	AL596202.1	1
ENSG00000235584	AC008268.1	1
ENSG00000235703	LINC00894	1
ENSG00000235706	DICER1-AS1	1
ENSG00000235823	OLMALINC	1
ENSG00000235954	TTC28-AS1	1
ENSG00000236144	TMEM147-AS1	1
ENSG00000236618	PITPNA-AS1	1
ENSG00000236859	NIFK-AS1	1
ENSG00000237036	ZEB1-AS1	1
ENSG00000237149	ZNF503-AS2	1
ENSG00000237187	NR2F1-AS1	1
ENSG00000237248	LINC00987	1
ENSG00000237424	FOXD2-AS1	1
ENSG00000237499	WAKMAR2	1
ENSG00000237753	AC079922.2	1
ENSG00000237883	DGUOK-AS1	1
ENSG00000237940	LINC01238	1
ENSG00000238045	AC009133.1	1
ENSG00000238197	PAXBP1-AS1	1
ENSG00000239213	NCK1-DT	1
ENSG00000239415	AP001469.3	1
ENSG00000239569	KMT2E-AS1	1
ENSG00000239665	AL157392.3	1
ENSG00000241990	PRR34-AS1	1
ENSG00000243069	ARHGEF26-AS1	1
ENSG00000244300	GATA2-AS1	1
ENSG00000244513	AC109587.1	1
ENSG00000244701	AC004918.1	1
ENSG00000245532	NEAT1	1
ENSG00000245552	AP000787.1	1
ENSG00000245556	SCAMP1-AS1	1
ENSG00000245571	FAM111A-DT	1
ENSG00000245573	BDNF-AS	1
ENSG00000245750	DRAIC	1
ENSG00000245937	LINC01184	1
ENSG00000246273	SBF2-AS1	1
ENSG00000246560	UBE2D3-AS1	1
ENSG00000246898	LINC00920	1
ENSG00000247092	SNHG10	1
ENSG00000247121	AC009126.1	1
ENSG00000247271	ZBED5-AS1	1
ENSG00000247373	TMED2-DT	1
ENSG00000247828	TMEM161B-AS1	1
ENSG00000248019	FAM13A-AS1	1
ENSG00000248429	FAM198B-AS1	1
ENSG00000248932	AC046134.2	1
ENSG00000249042	AC008771.1	1
ENSG00000249592	AC139887.2	1
ENSG00000249669	CARMN	1
ENSG00000249684	AC106795.2	1
ENSG00000249859	PVT1	1
ENSG00000250091	DNAH10OS	1
ENSG00000251141	MRPS30-DT	1
ENSG00000251432	LINC02615	1
ENSG00000251615	AC104825.1	1
ENSG00000251867	AC009812.1	1
ENSG00000253106	AC090198.1	1
ENSG00000253636	AC022893.1	1
ENSG00000253669	GASAL1	1
ENSG00000253738	OTUD6B-AS1	1
ENSG00000253768	AC008663.1	1
ENSG00000254231	AC103760.1	1
ENSG00000254815	AP006284.1	1
ENSG00000254837	AP001372.2	1
ENSG00000254973	AC105219.4	1
ENSG00000255026	AC136475.3	1
ENSG00000255198	SNHG9	1
ENSG00000255224	AC109322.1	1
ENSG00000255240	AP001636.3	1
ENSG00000255310	AF131215.5	1
ENSG00000255468	AP001107.9	1
ENSG00000257027	AC010186.3	1
ENSG00000257086	AP001453.2	1
ENSG00000257337	AC068888.1	1
ENSG00000257556	LINC02298	1
ENSG00000257621	PSMA3-AS1	1
ENSG00000257702	LBX2-AS1	1
ENSG00000258634	AL160006.1	1
ENSG00000258708	SLC25A21-AS1	1
ENSG00000259153	AC004816.1	1
ENSG00000259172	AC023024.1	1
ENSG00000259248	USP3-AS1	1
ENSG00000259456	ADNP-AS1	1
ENSG00000259495	AC016705.2	1
ENSG00000259605	AC074212.1	1
ENSG00000259725	AC106738.2	1
ENSG00000259793	AC013726.1	1
ENSG00000259807	AC009093.1	1
ENSG00000259820	AC083843.3	1
ENSG00000259877	AC009113.1	1
ENSG00000259891	AC107375.1	1
ENSG00000259953	AL138756.1	1
ENSG00000259972	AC009120.2	1
ENSG00000259994	AL353796.1	1
ENSG00000260025	CRIM1-DT	1
ENSG00000260083	MIR762HG	1
ENSG00000260160	AC011468.1	1
ENSG00000260219	CD2BP2-DT	1
ENSG00000260231	KDM7A-DT	1
ENSG00000260317	AC009812.4	1
ENSG00000260565	ERVK13-1	1
ENSG00000260618	AC025917.1	1
ENSG00000260630	SNAI3-AS1	1
ENSG00000260669	AL096870.2	1
ENSG00000260686	AC008669.1	1
ENSG00000260708	AL118516.1	1
ENSG00000260711	AL121839.2	1
ENSG00000260855	AL591848.4	1
ENSG00000260912	AL158206.1	1
ENSG00000260920	AL031985.3	1
ENSG00000260966	AP001486.2	1
ENSG00000261068	AL512274.1	1
ENSG00000261126	RBFADN	1
ENSG00000261183	SPINT1-AS1	1
ENSG00000261324	AC010168.2	1
ENSG00000261326	LINC01355	1
ENSG00000261338	AC021016.2	1
ENSG00000261373	VPS9D1-AS1	1
ENSG00000261455	LINC01003	1
ENSG00000261490	AC005674.2	1
ENSG00000261572	AC097639.1	1
ENSG00000261578	AP003119.3	1
ENSG00000261799	AC007406.5	1
ENSG00000261879	AC087500.1	1
ENSG00000262049	AC139530.1	1
ENSG00000262089	AC040977.1	1
ENSG00000264456	AC138207.4	1
ENSG00000264575	LINC00526	1
ENSG00000266469	AC005288.1	1
ENSG00000267002	AC060780.1	1
ENSG00000267100	ILF3-DT	1
ENSG00000267121	AC008105.3	1
ENSG00000267169	AC022098.1	1
ENSG00000267244	AC012615.6	1
ENSG00000267249	AP005482.3	1
ENSG00000267259	ERVE-1	1
ENSG00000267272	LINC01140	1
ENSG00000267278	MAP3K14-AS1	1
ENSG00000267317	AC027307.2	1
ENSG00000267390	AC036176.1	1
ENSG00000267454	ZNF582-AS1	1
ENSG00000267493	CIRBP-AS1	1
ENSG00000267787	AC027097.2	1
ENSG00000267858	MZF1-AS1	1
ENSG00000268001	CARD8-AS1	1
ENSG00000268061	NAPA-AS1	1
ENSG00000268362	AC092279.1	1
ENSG00000268471	MIR4453HG	1
ENSG00000268858	AL118506.1	1
ENSG00000268912	AC012313.5	1
ENSG00000269044	AC024075.2	1
ENSG00000269176	AP001160.3	1
ENSG00000269352	PTOV1-AS2	1
ENSG00000269386	RAB11B-AS1	1
ENSG00000269399	AC008764.6	1
ENSG00000269985	AL021328.1	1
ENSG00000270179	AP002840.2	1
ENSG00000270362	HMGN3-AS1	1
ENSG00000270605	AL353622.1	1
ENSG00000271109	AC008555.4	1
ENSG00000271133	AC004130.2	1
ENSG00000271367	AL034374.1	1
ENSG00000271780	AL118558.3	1
ENSG00000271858	CYB561D2	1
ENSG00000271895	AL109811.2	1
ENSG00000271976	AC012467.2	1
ENSG00000272129	AL359715.3	1
ENSG00000272141	AL390719.2	1
ENSG00000272173	U47924.2	1
ENSG00000272345	AL031775.1	1
ENSG00000272462	U91328.1	1
ENSG00000272568	AC005162.3	1
ENSG00000272604	AC073073.2	1
ENSG00000272631	AC067750.1	1
ENSG00000272667	AC012306.2	1
ENSG00000272686	AC006333.2	1
ENSG00000272808	AC015712.6	1
ENSG00000272888	LINC01578	1
ENSG00000272994	AC012360.3	1
ENSG00000273033	LINC02035	1
ENSG00000273142	LINC02604	1
ENSG00000273151	AC073957.3	1
ENSG00000273226	AL391834.2	1
ENSG00000273329	AC078846.1	1
ENSG00000273344	PAXIP1-AS1	1
ENSG00000273373	AL355488.1	1
ENSG00000273456	AC064836.3	1
ENSG00000273486	AC096992.2	1
ENSG00000273619	AL121832.2	1
ENSG00000273702	AC091271.1	1
ENSG00000274173	AL035661.1	1
ENSG00000274561	AC005332.3	1
ENSG00000274605	PCCA-DT	1
ENSG00000274964	AC026356.1	1
ENSG00000275494	AC133552.5	1
ENSG00000275764	AC092747.4	1
ENSG00000276334	AL133243.2	1
ENSG00000276728	AC142472.1	1
ENSG00000277142	LINC00235	1
ENSG00000277182	AC006449.5	1
ENSG00000277283	AC004812.2	1
ENSG00000277287	AL109976.1	1
ENSG00000277969	AC006449.6	1
ENSG00000278126	AC139768.1	1
ENSG00000278376	AP004609.3	1
ENSG00000278921	EPB41L4A-DT	1
ENSG00000280832	GSEC	1
ENSG00000280927	CTBP1-AS	1
ENSG00000281649	EBLN3P	1
