# Supplementary material for: Quantitative estimates of the regulatory influence of long non-coding RNAs on global gene expression variation using TCGA breast cancer transcriptomic data
Source: PLoS Comput Biol. 2024 Jun 5;20(6):e1012103. doi: 10.1371/journal.pcbi.1012103 (PMC11198904; doi:10.1371/journal.pcbi.1012103)
Supplement: S3 Table — Empirical p-value was computed for each mRNA by comparing the R2 value obtained using lncRNAs as predictors to R2 values obtained using enzyme-encoding RNAs as predictors. 100 replicates of the “control” using enzyme-encoding RNAs were performed, allowing us to infer empirical p-values at a resolution of 0.01. The 699 genes (mRNAs) reported here comprise 6.1% of the 11,531 target genes analyzed. (XLSX) [file pcbi.1012103.s003.xlsx]

## Sheet: S3
Gene ID	R2	Empirical p-value
ENSG00000002016	0.206454	0.01
ENSG00000003147	0.410742	0
ENSG00000005469	0.391881	0
ENSG00000005486	0.23953	0.01
ENSG00000006432	0.323287	0
ENSG00000006459	0.577642	0
ENSG00000006715	0.2173	0.01
ENSG00000007202	0.502811	0
ENSG00000008128	0.179971	0
ENSG00000008516	0.270483	0
ENSG00000008517	0.0724684	0
ENSG00000009724	0.268172	0
ENSG00000010270	0.175708	0
ENSG00000011566	0.451846	0
ENSG00000012048	0.299578	0
ENSG00000012660	0.423225	0
ENSG00000018510	0.41895	0
ENSG00000026950	0.251955	0.01
ENSG00000032219	0.278553	0.01
ENSG00000033178	0.290283	0
ENSG00000037757	0.0704109	0
ENSG00000039319	0.200771	0.01
ENSG00000047346	0.384841	0
ENSG00000048392	0.23953	0.01
ENSG00000049769	0.24249	0.01
ENSG00000050165	0.265603	0
ENSG00000050327	0.31945	0
ENSG00000050426	0.304719	0
ENSG00000051596	0.150492	0.01
ENSG00000053254	0.374657	0
ENSG00000054392	0.18085	0
ENSG00000057019	0.119477	0.01
ENSG00000060237	0.227948	0
ENSG00000061918	0.327491	0
ENSG00000063127	0.225268	0
ENSG00000063438	0.102367	0
ENSG00000064651	0.338223	0
ENSG00000065054	0.212453	0
ENSG00000065457	0.239001	0
ENSG00000065526	0.254675	0
ENSG00000068489	0.396138	0.01
ENSG00000068650	0.307291	0
ENSG00000068831	0.202678	0
ENSG00000069493	0.295483	0
ENSG00000070614	0.347254	0
ENSG00000070770	0.238512	0
ENSG00000070961	0.467684	0
ENSG00000071859	0.34098	0
ENSG00000072864	0.365703	0
ENSG00000073614	0.221025	0.01
ENSG00000075275	0.341501	0
ENSG00000075336	0.238994	0
ENSG00000075399	0.237048	0
ENSG00000075643	0.334846	0
ENSG00000076382	0.4437	0
ENSG00000077044	0.371262	0.01
ENSG00000077454	0.305465	0
ENSG00000079257	0.13407	0
ENSG00000080503	0.263663	0
ENSG00000081386	0.199855	0.01
ENSG00000083123	0.262035	0
ENSG00000084073	0.251953	0.01
ENSG00000084444	0.187697	0
ENSG00000088367	0.168972	0
ENSG00000088836	0.658815	0
ENSG00000090661	0.104682	0
ENSG00000091844	0.187984	0
ENSG00000093217	0.29393	0
ENSG00000094804	0.199039	0.01
ENSG00000095787	0.22906	0
ENSG00000099381	0.253301	0.01
ENSG00000099385	0.26293	0
ENSG00000099875	0.21435	0
ENSG00000099977	0.217788	0.01
ENSG00000100027	0.172865	0.01
ENSG00000100068	0.173001	0
ENSG00000100083	0.306484	0
ENSG00000100124	0.172008	0.01
ENSG00000100207	0.189485	0
ENSG00000100294	0.237191	0
ENSG00000100350	0.215306	0
ENSG00000100364	0.232635	0.01
ENSG00000100417	0.213644	0.01
ENSG00000100852	0.494062	0
ENSG00000101335	0.224315	0
ENSG00000101342	0.176224	0
ENSG00000101363	0.322432	0
ENSG00000101624	0.351477	0
ENSG00000101911	0.0923753	0
ENSG00000102001	0.0583068	0.01
ENSG00000102317	0.316698	0
ENSG00000102452	0.131668	0
ENSG00000102786	0.38821	0.01
ENSG00000102870	0.161687	0
ENSG00000102904	0.285751	0
ENSG00000103227	0.145815	0
ENSG00000103335	0.325755	0
ENSG00000103381	0.093494	0.01
ENSG00000104154	0.138189	0
ENSG00000104341	0.0727996	0.01
ENSG00000104517	0.375407	0
ENSG00000104524	0.326569	0
ENSG00000104689	0.671352	0
ENSG00000104738	0.24218	0
ENSG00000104899	0.152723	0
ENSG00000105327	0.220945	0
ENSG00000105640	0.423179	0
ENSG00000105698	0.253733	0.01
ENSG00000105778	0.140422	0
ENSG00000105855	0.482551	0
ENSG00000105982	0.410666	0
ENSG00000105997	0.150214	0
ENSG00000106617	0.291789	0
ENSG00000106714	0.0825955	0.01
ENSG00000106804	0.189276	0.01
ENSG00000106868	0.530152	0
ENSG00000107099	0.454123	0
ENSG00000107282	0.100992	0.01
ENSG00000107779	0.348114	0
ENSG00000107890	0.219165	0
ENSG00000107897	0.24032	0.01
ENSG00000108176	0.140675	0.01
ENSG00000108244	0.13512	0
ENSG00000108439	0.227439	0
ENSG00000108798	0.227787	0
ENSG00000108839	0.173054	0
ENSG00000108861	0.193429	0
ENSG00000108950	0.107819	0
ENSG00000109062	0.39594	0
ENSG00000109189	0.192052	0
ENSG00000109586	0.294892	0
ENSG00000110042	0.155752	0
ENSG00000110060	0.156504	0
ENSG00000110200	0.198322	0
ENSG00000111432	0.623038	0
ENSG00000111678	0.340307	0
ENSG00000111863	0.11197	0.01
ENSG00000112200	0.119774	0
ENSG00000112245	0.175907	0
ENSG00000112249	0.269104	0
ENSG00000112308	0.298444	0
ENSG00000112619	0.0456579	0
ENSG00000112659	0.203685	0
ENSG00000112699	0.329191	0
ENSG00000112992	0.610688	0
ENSG00000113441	0.388948	0
ENSG00000113448	0.1778	0
ENSG00000113594	0.567199	0
ENSG00000113739	0.525066	0
ENSG00000113971	0.218856	0
ENSG00000114439	0.208855	0
ENSG00000114529	0.671477	0
ENSG00000115204	0.228706	0.01
ENSG00000115266	0.492381	0
ENSG00000115353	0.134995	0
ENSG00000115750	0.488187	0
ENSG00000115866	0.175868	0
ENSG00000115904	0.306044	0
ENSG00000116039	0.121794	0.01
ENSG00000116237	0.299147	0
ENSG00000116396	0.176981	0
ENSG00000116574	0.161218	0
ENSG00000116678	0.19686	0
ENSG00000116809	0.30312	0
ENSG00000116874	0.333483	0
ENSG00000117139	0.290362	0
ENSG00000117245	0.10602	0
ENSG00000117479	0.345373	0
ENSG00000117593	0.300193	0.01
ENSG00000117984	0.543173	0
ENSG00000118156	0.0657644	0
ENSG00000118181	0.381391	0
ENSG00000118503	0.195781	0.01
ENSG00000118849	0.475781	0
ENSG00000118960	0.158005	0
ENSG00000119900	0.267688	0
ENSG00000120324	0.113495	0
ENSG00000120451	0.431074	0
ENSG00000120539	0.206566	0.01
ENSG00000120833	0.786862	0
ENSG00000120910	0.354123	0
ENSG00000121542	0.192914	0.01
ENSG00000121716	0.080511	0
ENSG00000121931	0.480233	0
ENSG00000122735	0.234256	0
ENSG00000123094	0.703538	0
ENSG00000123106	0.231684	0
ENSG00000123124	0.366573	0
ENSG00000123411	0.21881	0
ENSG00000123685	0.1212	0.01
ENSG00000123810	0.232299	0
ENSG00000123908	0.165374	0
ENSG00000124160	0.15534	0.01
ENSG00000124225	0.4688	0
ENSG00000124493	0.104261	0.01
ENSG00000124713	0.172349	0
ENSG00000124766	0.283398	0
ENSG00000125037	0.459319	0
ENSG00000125430	0.157408	0
ENSG00000125510	0.227248	0
ENSG00000125650	0.134995	0
ENSG00000125734	0.202528	0
ENSG00000125910	0.180867	0
ENSG00000125945	0.378301	0
ENSG00000125962	0.375671	0
ENSG00000126010	0.715955	0
ENSG00000126214	0.422546	0
ENSG00000126351	0.178214	0.01
ENSG00000126456	0.365353	0
ENSG00000126777	0.450867	0
ENSG00000128039	0.596781	0
ENSG00000128191	0.18677	0
ENSG00000128394	0.104843	0.01
ENSG00000128585	0.245713	0
ENSG00000128617	0.232196	0
ENSG00000129038	0.1628	0
ENSG00000129197	0.222873	0
ENSG00000129968	0.354078	0
ENSG00000130024	0.368835	0
ENSG00000130518	0.170631	0
ENSG00000130702	0.210905	0
ENSG00000130772	0.2347	0
ENSG00000131187	0.250296	0
ENSG00000131375	0.32208	0
ENSG00000131477	0.595307	0
ENSG00000131584	0.392982	0.01
ENSG00000131620	0.155148	0
ENSG00000131759	0.230785	0
ENSG00000131849	0.518818	0
ENSG00000131944	0.107935	0.01
ENSG00000132002	0.159809	0
ENSG00000132680	0.18476	0
ENSG00000132692	0.309204	0
ENSG00000132716	0.13782	0
ENSG00000132846	0.307246	0
ENSG00000133119	0.241157	0
ENSG00000133316	0.24288	0.01
ENSG00000133678	0.278191	0
ENSG00000133858	0.321254	0
ENSG00000133962	0.314411	0
ENSG00000134222	0.35157	0
ENSG00000134294	0.198874	0
ENSG00000134504	0.308645	0
ENSG00000134569	0.123576	0
ENSG00000134602	0.11494	0
ENSG00000134755	0.0900423	0
ENSG00000134986	0.503409	0
ENSG00000135205	0.193413	0
ENSG00000135314	0.348696	0
ENSG00000135439	0.17735	0
ENSG00000135525	0.388819	0
ENSG00000135637	0.201964	0
ENSG00000135723	0.185575	0
ENSG00000135740	0.399228	0
ENSG00000135899	0.279148	0
ENSG00000135919	0.110299	0.01
ENSG00000136068	0.512532	0
ENSG00000136161	0.114239	0
ENSG00000136867	0.213565	0
ENSG00000136874	0.268447	0.01
ENSG00000137098	0.207027	0.01
ENSG00000137494	0.363237	0
ENSG00000137497	0.302857	0
ENSG00000137500	0.28409	0
ENSG00000137501	0.173942	0
ENSG00000137507	0.192956	0
ENSG00000137509	0.225029	0
ENSG00000137563	0.129375	0.01
ENSG00000137709	0.108862	0
ENSG00000137801	0.331289	0
ENSG00000137807	0.328784	0
ENSG00000138185	0.244823	0
ENSG00000138439	0.286764	0
ENSG00000138463	0.268722	0
ENSG00000138604	0.308672	0
ENSG00000138641	0.331446	0
ENSG00000138814	0.630706	0
ENSG00000139194	0.277489	0
ENSG00000139323	0.245622	0
ENSG00000139908	0.421105	0
ENSG00000140044	0.384	0
ENSG00000140479	0.622459	0
ENSG00000140993	0.114094	0.01
ENSG00000141232	0.246703	0
ENSG00000141258	0.417754	0
ENSG00000141295	0.309517	0
ENSG00000141524	0.515342	0
ENSG00000141570	0.166261	0
ENSG00000141582	0.339002	0
ENSG00000141994	0.19085	0
ENSG00000142102	0.747976	0
ENSG00000142185	0.658061	0
ENSG00000142197	0.368382	0
ENSG00000142279	0.177138	0
ENSG00000142621	0.0911205	0
ENSG00000143013	0.132371	0
ENSG00000143126	0.325947	0.01
ENSG00000143248	0.113768	0.01
ENSG00000143498	0.196852	0
ENSG00000143553	0.267366	0
ENSG00000143569	0.203548	0
ENSG00000143590	0.209274	0
ENSG00000143653	0.436333	0
ENSG00000144677	0.306584	0
ENSG00000145012	0.252198	0
ENSG00000146281	0.155096	0
ENSG00000146535	0.134278	0
ENSG00000146830	0.259444	0
ENSG00000147010	0.0750408	0
ENSG00000147457	0.358539	0.01
ENSG00000147586	0.191276	0.01
ENSG00000147905	0.251852	0
ENSG00000147996	0.282056	0
ENSG00000148341	0.236896	0
ENSG00000148498	0.174525	0.01
ENSG00000148672	0.264155	0
ENSG00000149016	0.24918	0
ENSG00000149179	0.26261	0
ENSG00000149196	0.154179	0
ENSG00000149212	0.538225	0
ENSG00000149218	0.248605	0
ENSG00000149260	0.26009	0
ENSG00000149292	0.478472	0
ENSG00000149782	0.239577	0
ENSG00000149798	0.201694	0
ENSG00000150455	0.398438	0
ENSG00000150593	0.359571	0
ENSG00000150672	0.13475	0.01
ENSG00000150938	0.508908	0
ENSG00000151062	0.0794539	0
ENSG00000151208	0.327726	0
ENSG00000151239	0.168467	0.01
ENSG00000151320	0.0813527	0.01
ENSG00000151338	0.215681	0
ENSG00000151692	0.374912	0
ENSG00000151743	0.260894	0
ENSG00000151746	0.499068	0
ENSG00000151748	0.36709	0
ENSG00000151883	0.21003	0
ENSG00000151917	0.069067	0
ENSG00000152217	0.581242	0
ENSG00000152601	0.338402	0
ENSG00000153064	0.157371	0
ENSG00000153162	0.0655735	0.01
ENSG00000153531	0.164616	0
ENSG00000153551	0.264397	0
ENSG00000154309	0.222017	0
ENSG00000154358	0.414291	0
ENSG00000154760	0.25275	0
ENSG00000155034	0.23021	0
ENSG00000155090	0.264197	0.01
ENSG00000155792	0.738733	0
ENSG00000156232	0.236533	0
ENSG00000156500	0.171001	0.01
ENSG00000156738	0.175321	0
ENSG00000157212	0.308453	0
ENSG00000157326	0.203334	0
ENSG00000157600	0.165904	0
ENSG00000158050	0.173777	0.01
ENSG00000158234	0.158155	0
ENSG00000158406	0.229016	0
ENSG00000158473	0.150001	0.01
ENSG00000158793	0.288073	0
ENSG00000159079	0.354908	0
ENSG00000159082	0.328083	0
ENSG00000159086	0.235372	0
ENSG00000159111	0.168529	0
ENSG00000159208	0.0973391	0.01
ENSG00000159256	0.172363	0.01
ENSG00000159314	0.232743	0.01
ENSG00000159763	0.190485	0
ENSG00000159840	0.381375	0.01
ENSG00000160055	0.327852	0
ENSG00000160226	0.41114	0
ENSG00000160229	0.0960039	0.01
ENSG00000160233	0.167281	0
ENSG00000160256	0.445111	0.01
ENSG00000160299	0.246051	0.01
ENSG00000160767	0.24851	0.01
ENSG00000160781	0.13756	0.01
ENSG00000160886	0.0292762	0
ENSG00000160932	0.502164	0
ENSG00000162129	0.203591	0
ENSG00000162227	0.177331	0
ENSG00000162757	0.144392	0
ENSG00000162825	0.106403	0
ENSG00000162999	0.217644	0
ENSG00000163040	0.08394	0.01
ENSG00000163126	0.057108	0
ENSG00000163374	0.144386	0
ENSG00000163378	0.240385	0
ENSG00000163666	0.106776	0
ENSG00000163728	0.273186	0
ENSG00000163762	0.320623	0
ENSG00000164040	0.241424	0
ENSG00000164104	0.343798	0
ENSG00000164105	0.325571	0
ENSG00000164116	0.669271	0
ENSG00000164124	0.194962	0.01
ENSG00000164125	0.376072	0
ENSG00000164172	0.184486	0
ENSG00000164440	0.102481	0
ENSG00000164764	0.498578	0
ENSG00000164896	0.305213	0
ENSG00000164916	0.243551	0.01
ENSG00000164949	0.07337	0
ENSG00000165209	0.212339	0
ENSG00000165458	0.236826	0.01
ENSG00000165494	0.288484	0
ENSG00000165512	0.221463	0
ENSG00000165527	0.292469	0
ENSG00000165655	0.679673	0
ENSG00000165685	0.155104	0
ENSG00000165795	0.115491	0
ENSG00000165891	0.207213	0
ENSG00000166025	0.152222	0.01
ENSG00000166359	0.262943	0
ENSG00000166546	0.0981107	0
ENSG00000166582	0.0811728	0.01
ENSG00000166750	0.46711	0
ENSG00000166801	0.456006	0
ENSG00000166840	0.404566	0
ENSG00000166938	0.21803	0
ENSG00000166974	0.162067	0
ENSG00000167106	0.322849	0
ENSG00000167232	0.270231	0
ENSG00000167244	0.158963	0
ENSG00000167524	0.263772	0
ENSG00000167701	0.115572	0
ENSG00000167733	0.186175	0.01
ENSG00000167740	0.279018	0
ENSG00000168002	0.269906	0.01
ENSG00000168300	0.345806	0
ENSG00000168491	0.143657	0.01
ENSG00000168539	0.141003	0.01
ENSG00000168661	0.0959343	0
ENSG00000168763	0.184276	0
ENSG00000168994	0.460846	0
ENSG00000170293	0.60667	0
ENSG00000170370	0.498973	0
ENSG00000170382	0.209923	0
ENSG00000170448	0.249704	0
ENSG00000170471	0.313364	0
ENSG00000170545	0.209189	0
ENSG00000170881	0.336627	0
ENSG00000170962	0.102037	0
ENSG00000171045	0.0804333	0
ENSG00000171130	0.366429	0
ENSG00000171135	0.330278	0
ENSG00000171202	0.226876	0
ENSG00000171206	0.403591	0
ENSG00000171222	0.241109	0.01
ENSG00000171448	0.259788	0.01
ENSG00000171729	0.46661	0
ENSG00000171847	0.0438768	0
ENSG00000171940	0.465576	0
ENSG00000172059	0.345629	0
ENSG00000172086	0.192264	0
ENSG00000172123	0.598767	0
ENSG00000172171	0.189971	0
ENSG00000172379	0.608406	0
ENSG00000172530	0.27635	0
ENSG00000172551	0.202443	0
ENSG00000172748	0.241718	0
ENSG00000172922	0.28051	0
ENSG00000173214	0.227317	0
ENSG00000173451	0.23417	0
ENSG00000173575	0.259916	0
ENSG00000173917	0.076933	0
ENSG00000174500	0.488172	0
ENSG00000174501	0.637474	0
ENSG00000174586	0.289676	0
ENSG00000174669	0.266261	0
ENSG00000174718	0.316081	0
ENSG00000174788	0.509836	0
ENSG00000175029	0.393445	0
ENSG00000175198	0.446448	0
ENSG00000175536	0.292594	0
ENSG00000175556	0.107002	0.01
ENSG00000175745	0.452094	0
ENSG00000175764	0.210507	0
ENSG00000175879	0.188704	0
ENSG00000175895	0.195273	0.01
ENSG00000176125	0.287059	0
ENSG00000176148	0.561894	0
ENSG00000176390	0.172389	0
ENSG00000176401	0.195715	0
ENSG00000176563	0.180469	0
ENSG00000176845	0.337016	0
ENSG00000176945	0.13458	0
ENSG00000177045	0.283423	0.01
ENSG00000177076	0.682068	0
ENSG00000177200	0.215473	0.01
ENSG00000177426	0.27517	0
ENSG00000177694	0.143645	0
ENSG00000177706	0.186769	0
ENSG00000177721	0.357113	0
ENSG00000177732	0.285288	0
ENSG00000177873	0.30565	0
ENSG00000177990	0.142154	0
ENSG00000178093	0.244218	0
ENSG00000178127	0.293393	0
ENSG00000178199	0.136279	0
ENSG00000178226	0.166329	0.01
ENSG00000178363	0.212015	0
ENSG00000178381	0.349848	0
ENSG00000178460	0.18019	0
ENSG00000178567	0.195196	0.01
ENSG00000178974	0.234745	0
ENSG00000179023	0.102524	0
ENSG00000179348	0.582247	0
ENSG00000179403	0.38047	0
ENSG00000179528	0.44965	0
ENSG00000179532	0.217593	0
ENSG00000179820	0.185576	0
ENSG00000179965	0.138974	0
ENSG00000180089	0.268359	0
ENSG00000180233	0.254887	0
ENSG00000180257	0.170863	0.01
ENSG00000180425	0.329042	0
ENSG00000180481	0.15966	0
ENSG00000180530	0.389406	0
ENSG00000180573	0.258636	0
ENSG00000180596	0.250337	0
ENSG00000180626	0.25028	0
ENSG00000180953	0.286332	0
ENSG00000180957	0.210662	0
ENSG00000181029	0.160728	0
ENSG00000181045	0.219303	0
ENSG00000181090	0.166548	0
ENSG00000181722	0.259142	0
ENSG00000182054	0.398393	0
ENSG00000182095	0.247453	0
ENSG00000182324	0.127348	0.01
ENSG00000182372	0.33062	0
ENSG00000182512	0.316578	0
ENSG00000182700	0.280575	0
ENSG00000183018	0.21859	0
ENSG00000183032	0.325568	0
ENSG00000183087	0.48432	0
ENSG00000183597	0.362741	0
ENSG00000183779	0.337295	0
ENSG00000184060	0.206279	0.01
ENSG00000184254	0.260378	0
ENSG00000184271	0.336431	0
ENSG00000184470	0.176436	0.01
ENSG00000184497	0.068912	0
ENSG00000184545	0.473215	0
ENSG00000184678	0.304582	0
ENSG00000184916	0.242763	0.01
ENSG00000184922	0.220046	0
ENSG00000185129	0.338677	0
ENSG00000185522	0.377689	0
ENSG00000185561	0.179366	0.01
ENSG00000185630	0.236139	0
ENSG00000185670	0.174044	0
ENSG00000185808	0.214154	0
ENSG00000185880	0.268286	0.01
ENSG00000186020	0.310378	0
ENSG00000186063	0.359339	0
ENSG00000186280	0.163414	0
ENSG00000186350	0.222694	0
ENSG00000186376	0.233206	0
ENSG00000186480	0.376017	0
ENSG00000186564	0.491972	0
ENSG00000186767	0.162452	0
ENSG00000187240	0.207266	0
ENSG00000187257	0.305099	0
ENSG00000187605	0.311364	0
ENSG00000187634	0.536556	0
ENSG00000187801	0.442443	0
ENSG00000187837	0.187139	0.01
ENSG00000188001	0.116635	0
ENSG00000188177	0.201918	0
ENSG00000188191	0.175263	0
ENSG00000188211	0.734931	0
ENSG00000188290	0.307652	0
ENSG00000188483	0.193077	0.01
ENSG00000188735	0.197014	0
ENSG00000188897	0.0980851	0
ENSG00000196187	0.313043	0
ENSG00000196338	0.186601	0
ENSG00000196371	0.130998	0
ENSG00000196407	0.563596	0
ENSG00000196422	0.168105	0.01
ENSG00000196597	0.182369	0
ENSG00000196659	0.0906767	0
ENSG00000196873	0.283669	0
ENSG00000197063	0.173116	0
ENSG00000197077	0.373114	0
ENSG00000197279	0.423114	0
ENSG00000197361	0.239427	0
ENSG00000197385	0.217055	0
ENSG00000197409	0.168148	0
ENSG00000197415	0.13358	0.01
ENSG00000197429	0.414466	0
ENSG00000197467	0.0316058	0
ENSG00000197568	0.222169	0
ENSG00000197608	0.248814	0
ENSG00000197653	0.328447	0
ENSG00000197779	0.150103	0
ENSG00000197798	0.250873	0
ENSG00000197837	0.654981	0
ENSG00000197903	0.224861	0.01
ENSG00000197905	0.274048	0
ENSG00000197928	0.0142959	0
ENSG00000197933	0.215836	0
ENSG00000198039	0.0713791	0.01
ENSG00000198081	0.270766	0
ENSG00000198105	0.124276	0.01
ENSG00000198270	0.240008	0
ENSG00000198466	0.280669	0
ENSG00000198625	0.186741	0
ENSG00000198763	0.229012	0
ENSG00000198785	0.144111	0
ENSG00000198824	0.185113	0.01
ENSG00000198846	0.0520568	0
ENSG00000198908	0.208213	0
ENSG00000198945	0.119228	0
ENSG00000203814	0.0988539	0.01
ENSG00000203879	0.292345	0.01
ENSG00000204304	0.196828	0
ENSG00000204410	0.20062	0
ENSG00000204611	0.202437	0.01
ENSG00000204632	0.0426706	0
ENSG00000204634	0.177632	0
ENSG00000204642	0.260465	0
ENSG00000204922	0.276972	0
ENSG00000204946	0.156195	0
ENSG00000205189	0.457197	0
ENSG00000205464	0.211591	0
ENSG00000205643	0.248102	0
ENSG00000205838	0.331743	0
ENSG00000206535	0.172365	0
ENSG00000213079	0.148863	0.01
ENSG00000213213	0.312797	0
ENSG00000213462	0.0998248	0
ENSG00000213639	0.265775	0.01
ENSG00000213928	0.247967	0
ENSG00000214021	0.247354	0
ENSG00000214029	0.227375	0
ENSG00000214046	0.206315	0
ENSG00000214562	0.589858	0
ENSG00000214753	0.181655	0.01
ENSG00000214756	0.265871	0
ENSG00000215126	0.158672	0
ENSG00000215790	0.233391	0
ENSG00000218739	0.167584	0.01
ENSG00000221883	0.266558	0
ENSG00000221886	0.260429	0
ENSG00000221926	0.133009	0.01
ENSG00000221944	0.240787	0
ENSG00000222011	0.252689	0
ENSG00000223496	0.147279	0
ENSG00000226887	0.199585	0
ENSG00000230989	0.227797	0
ENSG00000233493	0.274343	0
ENSG00000233927	0.317695	0
ENSG00000234545	0.132659	0.01
ENSG00000234745	0.241457	0
ENSG00000235194	0.212385	0.01
ENSG00000236104	0.243689	0
ENSG00000238083	0.208346	0
ENSG00000239857	0.379159	0
ENSG00000240230	0.174909	0
ENSG00000241489	0.234204	0
ENSG00000242028	0.228948	0.01
ENSG00000244509	0.153195	0
ENSG00000244617	0.250236	0
ENSG00000246705	0.40212	0
ENSG00000249471	0.167866	0
ENSG00000250120	0.0173565	0
ENSG00000250305	0.154092	0
ENSG00000250565	0.162293	0
ENSG00000253729	0.262387	0
ENSG00000254505	0.30284	0
ENSG00000255346	0.0536792	0
ENSG00000255508	0.217717	0
ENSG00000255690	0.529061	0
ENSG00000256771	0.320615	0
ENSG00000257093	0.501204	0
ENSG00000258102	0.106599	0
ENSG00000258315	0.0829811	0
ENSG00000258472	0.332815	0
ENSG00000258839	0.172927	0.01
ENSG00000263465	0.254051	0
ENSG00000265491	0.102366	0.01
ENSG00000267127	0.30302	0
ENSG00000267281	0.199793	0
ENSG00000267680	0.272276	0
ENSG00000269343	0.145852	0
ENSG00000269713	0.302521	0
ENSG00000272333	0.282775	0
ENSG00000273820	0.268417	0
ENSG00000275111	0.161513	0
ENSG00000276180	0.259194	0
ENSG00000277075	0.0979869	0.01
ENSG00000277161	0.212576	0
ENSG00000280987	0.345957	0
