# Supplementary material for: Quantitative estimates of the regulatory influence of long non-coding RNAs on global gene expression variation using TCGA breast cancer transcriptomic data
Source: PLoS Comput Biol. 2024 Jun 5;20(6):e1012103. doi: 10.1371/journal.pcbi.1012103 (PMC11198904; doi:10.1371/journal.pcbi.1012103)
Supplement: S4 Table — Gene.ID, Gene.Name: identify of target gene (mRNA); lncRNA.ID, lncRNA.Name: identity of lncRNA; OLS P-value: p-value of coefficient of lncRNA in OLS model of mRNA; R2: test R2 of model, averaged over five folds of cross-validation; Columns G-K indicate relationship between mRNA and lncRNA; Columns L-N indicate if an overlapping pair is tandem (same direction), convergent or divergent; dist: distance between lncRNA and mRNA genes, -1 means overlapping, ‘X’ means not on the same chromosome; Column P (“Corr Coeff”) is Pearson correlation coefficient between mRNA and lncRNA expression. (XLSX) [file pcbi.1012103.s004.xlsx]

## Sheet: S4
Gene.ID	Gene.Name	lncRNA.ID	lncRNA.Name	OLS P-value	R2	overlap	Antisense	same TAD	proximal	same chr	ceRNA	tandem	convergent	divergent	dist	Corr Coeff
ENSG00000120833	SOCS2	ENSG00000246985	SOCS2-AS1	0	0.786862	1	1	1	1	1	0	0	0	1	-1	0.773482
ENSG00000123094	RASSF8	ENSG00000246695	RASSF8-AS1	0	0.703538	1	1	1	1	1	0	0	1	0	-1	0.765802
ENSG00000126010	GRPR	ENSG00000238178	AC078993.1	0	0.715955	1	1	1	1	1	0	0	0	1	-1	0.66596
ENSG00000142102	PGGHG	ENSG00000255026	AC136475.3	0	0.747976	0	NA	1	1	1	0	0	0	0	139	0.808482
ENSG00000155792	DEPTOR	ENSG00000254343	AC091563.1	0	0.738733	0	NA	1	1	1	0	0	0	0	1262	0.694128
ENSG00000164116	GUCY1A1	ENSG00000260244	AC104083.1	0	0.669271	1	0	0	1	1	1	1	0	0	-1	0.70849
ENSG00000165655	ZNF503	ENSG00000237149	ZNF503-AS2	0	0.679673	1	1	1	1	1	0	0	1	0	-1	0.732954
ENSG00000188211	NCR3LG1	ENSG00000260196	AC124798.1	0	0.734931	0	NA	1	1	1	0	0	0	0	3308	0.81423
ENSG00000197837	HIST4H4	ENSG00000261324	AC010168.2	1.18834e-295	0.654981	0	NA	0	1	1	0	0	0	0	68	0.626856
ENSG00000142185	TRPM2	ENSG00000230061	TRPM2-AS	3.4579e-295	0.658061	1	1	1	1	1	0	0	0	1	-1	0.769678
ENSG00000138814	PPP3CA	ENSG00000254531	AP001816.1	6.02352e-287	0.630706	1	1	1	1	1	0	0	0	1	-1	0.637518
ENSG00000088836	SLC4A11	ENSG00000277287	AL109976.1	6.59438e-284	0.658815	0	NA	1	1	1	0	0	0	0	146	0.757608
ENSG00000177076	ACER2	ENSG00000260912	AL158206.1	2.10496e-283	0.682068	0	NA	0	1	1	0	0	0	0	704	0.694823
ENSG00000172123	SLFN12	ENSG00000267745	AC060766.7	7.76194e-268	0.598767	0	NA	1	1	1	0	0	0	0	1154	0.659852
ENSG00000111432	FZD10	ENSG00000250208	FZD10-AS1	2.17606e-252	0.623038	0	NA	1	1	1	0	0	0	0	203	0.591824
ENSG00000174501	ANKRD36C	ENSG00000232931	LINC00342	3.89485e-246	0.637474	0	NA	1	1	1	0	0	0	0	1916	0.625588
ENSG00000172379	ARNT2	ENSG00000259495	AC016705.2	5.35948e-245	0.608406	0	NA	1	1	1	0	0	0	0	136	0.644669
ENSG00000170293	CMTM8	ENSG00000261572	AC097639.1	6.13135e-245	0.60667	0	NA	0	1	0	0	0	0	0	101	0.715576
ENSG00000152217	SETBP1	ENSG00000267414	AC120049.1	9.28915e-241	0.581242	0	NA	1	1	1	0	0	0	0	456	0.657886
ENSG00000131849	ZNF132	ENSG00000268912	AC012313.5	1.68104e-234	0.518818	0	NA	0	1	1	0	0	0	0	1666	0.621435
ENSG00000140479	PCSK6	ENSG00000259172	AC023024.1	4.74949e-233	0.622459	1	1	0	1	1	0	0	1	0	-1	0.607789
ENSG00000187634	SAMD11	ENSG00000223764	LINC02593	2.34042e-226	0.536556	0	NA	1	1	1	1	0	0	0	2907	0.653826
ENSG00000179348	GATA2	ENSG00000244300	GATA2-AS1	1.71456e-224	0.582247	1	1	1	1	1	1	0	0	1	-1	0.677363
ENSG00000176148	TCP11L1	ENSG00000280798	LINC00294	4.84449e-224	0.561894	1	0	0	1	1	0	1	0	0	-1	0.620355
ENSG00000117984	CTSD	ENSG00000235027	AC068580.3	9.96576e-223	0.543173	1	1	1	1	1	0	0	0	1	-1	0.624152
ENSG00000106868	SUSD1	ENSG00000259953	AL138756.1	9.98196e-222	0.530152	0	NA	1	1	1	0	0	0	0	1640	0.634435
ENSG00000196407	THEM5	ENSG00000234614	C2CD4D-AS1	1.24765e-221	0.563596	1	1	1	1	1	0	0	0	1	-1	0.682453
ENSG00000112992	NNT	ENSG00000248092	NNT-AS1	1.70518e-217	0.610688	1	1	0	1	1	0	0	1	0	-1	0.638143
ENSG00000255690	TRIL	ENSG00000272568	AC005162.3	4.84979e-214	0.529061	0	NA	0	1	1	0	0	0	0	21637	0.632873
ENSG00000149212	SESN3	ENSG00000245552	AP000787.1	1.08931e-208	0.538225	1	1	1	1	1	0	0	0	1	-1	0.604399
ENSG00000006459	KDM7A	ENSG00000260231	KDM7A-DT	9.61594e-206	0.577642	0	NA	0	1	1	0	0	0	0	201	0.688688
ENSG00000128039	SRD5A3	ENSG00000249700	SRD5A3-AS1	1.24927e-204	0.596781	1	1	1	1	1	0	0	1	0	-1	0.705647
ENSG00000174788	PCP2	ENSG00000268204	AC008763.1	3.89388e-204	0.509836	0	NA	1	1	1	0	0	0	0	47	0.527837
ENSG00000113739	STC2	ENSG00000253768	AC008663.1	8.64533e-204	0.525066	0	NA	0	1	1	0	0	0	0	234031	0.51441
ENSG00000170370	EMX2	ENSG00000229847	EMX2OS	5.20728e-201	0.498973	1	1	1	1	1	0	0	0	1	-1	0.441704
ENSG00000171940	ZNF217	ENSG00000197670	AL157838.1	2.8306e-198	0.465576	1	1	1	1	1	0	0	1	0	-1	0.477918
ENSG00000113594	LIFR	ENSG00000244968	LIFR-AS1	1.16164e-197	0.567199	1	1	1	1	1	0	0	0	1	-1	0.548171
ENSG00000150938	CRIM1	ENSG00000260025	CRIM1-DT	2.26547e-196	0.508908	0	NA	1	1	1	0	0	0	0	664	0.581389
ENSG00000183087	GAS6	ENSG00000272695	GAS6-DT	4.49557e-194	0.48432	0	NA	0	1	1	0	0	0	0	36	0.651553
ENSG00000164764	SBSPON	ENSG00000253636	AC022893.1	2.52661e-192	0.498578	0	NA	1	1	1	0	0	0	0	1482	0.594533
ENSG00000174500	GCSAM	ENSG00000261488	TBILA	4.2827e-191	0.488172	0	NA	1	1	1	0	0	0	0	153	0.624976
ENSG00000134986	NREP	ENSG00000246859	STARD4-AS1	5.09662e-191	0.503409	1	1	1	1	1	0	0	1	0	-1	0.417786
ENSG00000115750	TAF1B	ENSG00000269973	AC010969.2	1.09338e-189	0.488187	0	NA	1	1	1	0	0	0	0	1944	0.463061
ENSG00000160932	LY6E	ENSG00000247317	LY6E-DT	1.13179e-189	0.502164	1	1	1	1	1	0	0	0	1	-1	0.628545
ENSG00000100852	ARHGAP5	ENSG00000258655	ARHGAP5-AS1	1.21676e-187	0.494062	1	1	1	1	1	0	0	1	0	-1	0.631851
ENSG00000175745	NR2F1	ENSG00000237187	NR2F1-AS1	1.24613e-184	0.452094	1	1	1	1	1	0	0	0	1	-1	0.447208
ENSG00000171729	TMEM51	ENSG00000175147	TMEM51-AS1	1.12258e-182	0.46661	1	1	1	1	1	0	0	1	0	-1	0.617274
ENSG00000115266	APC2	ENSG00000267317	AC027307.2	1.0737e-180	0.492381	1	1	1	1	1	0	0	1	0	-1	0.536124
ENSG00000151746	BICD1	ENSG00000274964	AC026356.1	7.80718e-179	0.499068	1	0	1	1	1	0	1	0	0	-1	0.616612
ENSG00000107099	DOCK8	ENSG00000183784	DOCK8-AS1	8.11135e-178	0.454123	1	1	1	1	1	0	0	1	0	-1	0.641945
ENSG00000131477	RAMP2	ENSG00000197291	RAMP2-AS1	3.88352e-177	0.595307	1	1	1	1	1	0	0	0	1	-1	0.633704
ENSG00000187801	ZFP69B	ENSG00000260920	AL031985.3	1.08072e-175	0.442443	0	NA	0	1	1	0	0	0	0	601	0.511091
ENSG00000121931	LRIF1	ENSG00000232811	AL360270.1	7.23782e-173	0.480233	1	1	1	1	1	0	0	1	0	-1	0.59311
ENSG00000105855	ITGB8	ENSG00000271133	AC004130.2	2.74468e-170	0.482551	1	1	1	1	1	0	0	1	0	-1	0.60353
ENSG00000168994	PXDC1	ENSG00000270504	AL391422.4	3.07933e-169	0.460846	1	1	1	1	1	0	0	0	1	-1	0.599424
ENSG00000149292	TTC12	ENSG00000270179	AP002840.2	3.11134e-168	0.478472	1	0	1	1	1	0	1	0	0	-1	0.527919
ENSG00000126777	KTN1	ENSG00000186615	KTN1-AS1	3.68022e-164	0.450867	1	1	0	1	1	0	0	1	0	-1	0.604006
ENSG00000141524	TMC6	ENSG00000204282	TNRC6C-AS1	5.27524e-164	0.515342	0	NA	0	0	1	0	0	0	0	X	0.629382
ENSG00000184545	DUSP8	ENSG00000233930	KRTAP5-AS1	8.13191e-163	0.473215	1	1	0	1	1	0	0	1	0	-1	0.638171
ENSG00000070961	ATP2B1	ENSG00000271614	ATP2B1-AS1	1.22976e-162	0.467684	1	1	1	1	1	0	0	0	1	-1	0.486319
ENSG00000179528	LBX2	ENSG00000257702	LBX2-AS1	3.4765e-161	0.44965	1	1	1	1	1	0	0	0	1	-1	0.58006
ENSG00000011566	MAP4K3	ENSG00000231312	MAP4K3-DT	1.15552e-159	0.451846	1	1	1	1	1	0	0	1	0	-1	0.570039
ENSG00000197279	ZNF165	ENSG00000272009	AL121944.1	4.94916e-159	0.423114	1	1	1	1	1	0	0	1	0	-1	0.594969
ENSG00000136068	FLNB	ENSG00000244161	FLNB-AS1	2.77805e-156	0.512532	1	1	1	1	1	0	0	0	1	-1	0.377533
ENSG00000166750	SLFN5	ENSG00000266947	AC022916.1	2.08643e-155	0.46711	0	NA	1	1	1	0	0	0	0	108	0.573682
ENSG00000142197	DOP1B	ENSG00000236830	CBR3-AS1	3.92222e-153	0.368382	1	1	1	1	1	0	0	1	0	-1	0.550266
ENSG00000166840	GLYATL1	ENSG00000255240	AP001636.3	6.37338e-152	0.404566	1	1	0	1	1	0	0	0	1	-1	0.5828
ENSG00000186564	FOXD2	ENSG00000237424	FOXD2-AS1	8.40112e-152	0.491972	0	NA	1	1	1	0	0	0	0	3403	0.594144
ENSG00000182054	IDH2	ENSG00000259291	ZNF710-AS1	3.16023e-151	0.398393	0	NA	0	1	1	0	0	0	0	838	0.418524
ENSG00000175198	PCCA	ENSG00000274605	PCCA-DT	9.89561e-150	0.446448	0	NA	0	1	1	0	0	0	0	65	0.600763
ENSG00000047346	FAM214A	ENSG00000260618	AC025917.1	1.58092e-149	0.384841	1	1	0	1	1	0	0	1	0	-1	0.330216
ENSG00000164125	GASK1B	ENSG00000248429	FAM198B-AS1	1.82918e-149	0.376072	1	1	0	1	1	0	0	0	1	-1	0.381386
ENSG00000166801	FAM111A	ENSG00000245571	FAM111A-DT	1.56522e-145	0.456006	1	1	1	1	1	0	0	0	1	-1	0.555761
ENSG00000124225	PMEPA1	ENSG00000278709	NKILA	2.20809e-144	0.4688	1	1	1	1	1	0	0	0	1	-1	0.549107
ENSG00000012660	ELOVL5	ENSG00000271367	AL034374.1	1.09338e-143	0.423225	0	NA	1	1	1	0	0	0	0	979	0.450058
ENSG00000180530	NRIP1	ENSG00000235609	AF127577.4	2.32518e-143	0.389406	1	0	1	1	1	0	1	0	0	-1	0.516339
ENSG00000018510	AGPS	ENSG00000213963	AC019080.1	7.1126e-142	0.41895	0	NA	1	1	1	1	0	0	0	55	0.50314
ENSG00000150593	PDCD4	ENSG00000203497	PDCD4-AS1	1.26654e-141	0.359571	1	1	1	1	1	0	0	1	0	-1	0.544615
ENSG00000171130	ATP6V0E2	ENSG00000204934	ATP6V0E2-AS1	1.71735e-137	0.366429	1	1	1	1	1	0	0	1	0	-1	0.493242
ENSG00000178381	ZFAND2A	ENSG00000229043	AC091729.3	4.49656e-137	0.349848	1	1	1	1	1	0	0	0	1	-1	0.540872
ENSG00000214562	NUTM2D	ENSG00000224914	LINC00863	3.00848e-134	0.589858	1	0	1	1	1	0	1	0	0	-1	0.63425
ENSG00000101624	CEP76	ENSG00000267249	AP005482.3	9.74697e-133	0.351477	1	0	1	1	1	0	1	0	0	-1	0.468706
ENSG00000005469	CROT	ENSG00000182165	TP53TG1	3.30543e-130	0.391881	0	NA	1	1	1	0	0	0	0	136	0.45406
ENSG00000003147	ICA1	ENSG00000227719	AC006042.1	1.27611e-129	0.410742	1	1	1	1	1	0	0	1	0	-1	0.476249
ENSG00000113441	LNPEP	ENSG00000247121	AC009126.1	1.92861e-128	0.388948	1	1	1	1	1	0	0	0	1	-1	0.501663
ENSG00000137801	THBS1	ENSG00000276107	AC037198.1	3.37211e-126	0.331289	1	0	1	1	1	0	1	0	0	-1	0.50281
ENSG00000160226	CFAP410	ENSG00000184441	AP001062.1	7.37514e-126	0.41114	1	1	0	1	1	0	0	1	0	-1	0.536037
ENSG00000150455	TIRAP	ENSG00000255062	AP001318.2	6.53046e-125	0.398438	1	1	0	1	1	0	0	0	1	-1	0.511521
ENSG00000120910	PPP3CC	ENSG00000251034	AC087854.1	1.46069e-124	0.354123	1	1	1	1	1	0	0	0	1	-1	0.333776
ENSG00000061918	GUCY1B1	ENSG00000260244	AC104083.1	5.55259e-124	0.327491	0	NA	0	1	1	0	0	0	0	21930	0.524318
ENSG00000130024	PHF10	ENSG00000232640	AL354892.2	5.24215e-122	0.368835	1	0	0	1	1	0	1	0	0	-1	0.543283
ENSG00000064651	SLC12A2	ENSG00000245937	LINC01184	1.22432e-121	0.338223	0	NA	1	1	1	0	0	0	0	594	0.491455
ENSG00000117479	SLC19A2	ENSG00000213062	Z99572.1	2.24577e-121	0.345373	0	NA	0	1	1	0	0	0	0	132	0.391911
ENSG00000135740	SLC9A5	ENSG00000262691	AC040160.1	9.56433e-119	0.399228	1	0	1	1	1	0	1	0	0	-1	0.539162
ENSG00000135314	KHDC1	ENSG00000229852	AC019205.1	3.00561e-118	0.348696	1	1	1	1	1	0	0	0	1	-1	0.473176
ENSG00000175029	CTBP2	ENSG00000273599	AL731571.1	5.97585e-118	0.393445	1	1	1	1	1	0	0	1	0	-1	0.437107
ENSG00000154358	OBSCN	ENSG00000162913	OBSCN-AS1	1.2199e-117	0.414291	1	1	0	1	1	0	0	1	0	-1	0.496536
ENSG00000105982	RNF32	ENSG00000182648	LINC01006	2.95462e-117	0.410666	1	1	0	1	1	0	0	0	1	-1	0.518522
ENSG00000072864	NDE1	ENSG00000280206	AC026401.3	9.09181e-117	0.365703	1	0	1	1	1	0	1	0	0	-1	0.460348
ENSG00000140044	JDP2	ENSG00000259319	AF111167.2	2.20966e-116	0.384	1	1	0	1	1	0	0	1	0	-1	0.460503
ENSG00000104689	TNFRSF10A	ENSG00000253930	TNFRSF10A-AS1	4.92785e-115	0.671352	1	1	1	1	1	0	0	1	0	-1	0.69443
ENSG00000197077	KIAA1671	ENSG00000203280	AL022323.1	3.16889e-114	0.373114	1	1	0	1	1	0	0	0	1	-1	0.550292
ENSG00000141582	CBX4	ENSG00000262772	LINC01977	7.9962e-114	0.339002	0	NA	0	1	1	0	0	0	0	5452	0.425854
ENSG00000164105	SAP30	ENSG00000272870	AC097534.2	6.59048e-112	0.325571	1	1	1	1	1	0	0	0	1	-1	0.463491
ENSG00000075275	CELSR1	ENSG00000234869	AL021392.1	8.10468e-112	0.341501	0	NA	0	1	1	0	0	0	0	3875	0.460761
ENSG00000163728	TTC14	ENSG00000145075	CCDC39	1.5459e-111	0.273186	1	1	1	1	1	0	0	1	0	-1	0.40462
ENSG00000197429	IPP	ENSG00000230896	AL604028.1	1.02338e-110	0.414466	1	0	1	1	1	0	1	0	0	-1	0.488446
ENSG00000179403	VWA1	ENSG00000225285	LINC01770	1.58855e-110	0.38047	0	NA	1	1	1	0	0	0	0	288	0.449599
ENSG00000168300	PCMTD1	ENSG00000228801	AC064807.1	8.91006e-110	0.345806	0	NA	1	1	0	0	0	0	0	82	0.471477
ENSG00000116874	WARS2	ENSG00000231365	WARS2-AS1	2.9974e-107	0.333483	1	1	1	1	1	0	0	1	0	-1	0.474339
ENSG00000107779	BMPR1A	ENSG00000272631	AC067750.1	4.94471e-107	0.348114	0	NA	1	1	1	0	0	0	0	303	0.483255
ENSG00000172059	KLF11	ENSG00000260077	AC104794.3	5.56501e-107	0.345629	0	NA	1	1	1	0	0	0	0	2186	0.410282
ENSG00000123124	WWP1	ENSG00000254231	AC103760.1	1.91159e-106	0.366573	1	1	1	1	1	0	0	1	0	-1	0.384303
ENSG00000182372	CLN8	ENSG00000253982	AC100810.1	1.95968e-106	0.33062	1	1	1	1	1	0	0	1	0	-1	0.379228
ENSG00000138641	HERC3	ENSG00000248019	FAM13A-AS1	2.75083e-106	0.331446	0	NA	1	1	1	0	0	0	0	757	0.375798
ENSG00000186480	INSIG1	ENSG00000273117	AC144652.1	4.16968e-104	0.376017	0	NA	1	1	1	1	0	0	0	235	0.380271
ENSG00000183032	SLC25A21	ENSG00000258708	SLC25A21-AS1	5.86939e-103	0.325568	1	1	1	1	1	0	0	0	1	-1	0.384452
ENSG00000196187	TMEM63A	ENSG00000242861	AL591895.1	8.66164e-103	0.313043	1	0	1	1	1	0	1	0	0	-1	0.394931
ENSG00000170448	NFXL1	ENSG00000259959	AC107068.1	9.02703e-103	0.249704	0	NA	0	1	1	0	0	0	0	2894	0.406621
ENSG00000053254	FOXN3	ENSG00000258920	FOXN3-AS1	3.86855e-102	0.374657	1	1	1	1	1	0	0	0	1	-1	0.528596
ENSG00000083123	BCKDHB	ENSG00000272129	AL359715.3	4.34307e-102	0.262035	0	NA	1	1	1	0	0	0	0	9154	0.464233
ENSG00000176845	METRNL	ENSG00000261888	AC144831.1	5.08438e-102	0.337016	0	NA	0	1	1	0	0	0	0	9133	0.344074
ENSG00000187257	RSBN1L	ENSG00000214293	APTR	7.57917e-102	0.305099	0	NA	1	1	1	0	0	0	0	192	0.478964
ENSG00000068650	ATP11A	ENSG00000274922	AL139384.1	1.45302e-101	0.307291	0	NA	1	1	1	0	0	0	0	223	0.444458
ENSG00000141258	SGSM2	ENSG00000263345	AC006435.2	4.742e-101	0.417754	1	1	0	1	1	0	0	0	1	-1	0.413939
ENSG00000197653	DNAH10	ENSG00000250091	DNAH10OS	1.03667e-100	0.328447	1	1	1	1	1	0	0	0	1	-1	0.484677
ENSG00000109062	SLC9A3R1	ENSG00000266036	AC016888.1	3.3319e-100	0.39594	1	1	0	1	1	0	0	1	0	-1	0.467985
ENSG00000151208	DLG5	ENSG00000204049	AL391421.1	3.46307e-99	0.327726	1	1	1	1	1	0	0	0	1	-1	0.450012
ENSG00000196873	CBWD3	ENSG00000238113	LINC01410	3.81599e-99	0.283669	0	NA	1	0	1	0	0	0	0	5418517	0.532736
ENSG00000137497	NUMA1	ENSG00000251143	AP002490.1	6.187e-99	0.302857	1	1	1	1	1	0	0	1	0	-1	0.380764
ENSG00000106617	PRKAG2	ENSG00000239911	PRKAG2-AS1	1.46606e-98	0.291789	1	1	0	1	1	0	0	0	1	-1	0.523313
ENSG00000144677	CTDSPL	ENSG00000235257	ITGA9-AS1	1.21427e-97	0.306584	0	NA	0	1	1	0	0	0	0	78	0.418207
ENSG00000139194	RBP5	ENSG00000205885	C1RL-AS1	6.22531e-97	0.277489	1	1	0	1	1	0	0	0	1	-1	0.413659
ENSG00000184271	POU6F1	ENSG00000278126	AC139768.1	3.20102e-96	0.336431	1	0	0	1	1	0	1	0	0	-1	0.46655
ENSG00000147996	CBWD5	ENSG00000238113	LINC01410	3.36198e-96	0.282056	0	NA	1	0	1	0	0	0	0	2855319	0.51229
ENSG00000069493	CLEC2D	ENSG00000257027	AC010186.3	1.4009e-95	0.295483	0	NA	1	1	1	0	0	0	0	2884	0.500665
ENSG00000130702	LAMA5	ENSG00000226332	AL354836.1	1.59114e-95	0.210905	0	NA	0	1	1	0	0	0	0	1630	0.368507
ENSG00000171206	TRIM8	ENSG00000272933	AL391121.1	1.86905e-95	0.403591	0	NA	0	1	1	0	0	0	0	339	0.380431
ENSG00000132846	ZBED3	ENSG00000250802	ZBED3-AS1	4.18509e-95	0.307246	1	1	1	1	1	1	0	1	0	-1	0.407329
ENSG00000033178	UBA6	ENSG00000248049	UBA6-AS1	4.8764e-95	0.290283	0	NA	1	1	1	0	0	0	0	54	0.465378
ENSG00000246705	H2AFJ	ENSG00000261324	AC010168.2	5.23055e-95	0.40212	0	NA	0	1	1	0	0	0	0	6452	0.44867
ENSG00000125945	ZNF436	ENSG00000249087	ZNF436-AS1	9.46968e-95	0.378301	1	1	0	1	1	0	0	0	1	-1	0.367474
ENSG00000170471	RALGAPB	ENSG00000174365	SNHG11	5.94473e-94	0.313364	0	NA	1	1	1	0	0	0	0	21876	0.429059
ENSG00000151692	RNF144A	ENSG00000228203	RNF144A-AS1	1.63571e-93	0.374912	1	1	1	1	1	0	0	1	0	-1	0.454366
ENSG00000163762	TM4SF18	ENSG00000244468	AC093001.1	4.12005e-93	0.320623	1	1	1	1	1	0	0	0	1	-1	0.485476
ENSG00000125962	ARMCX5	ENSG00000271147	ARMCX5-GPRASP2	9.89437e-93	0.375671	1	0	0	1	1	0	1	0	0	-1	0.483613
ENSG00000103335	PIEZO1	ENSG00000260121	AC138028.4	1.29207e-92	0.325755	1	1	0	1	1	0	0	1	0	-1	0.462705
ENSG00000175536	LIPT2	ENSG00000254837	AP001372.2	2.55204e-92	0.292594	1	1	0	1	1	0	0	1	0	-1	0.487628
ENSG00000159082	SYNJ1	ENSG00000238197	PAXBP1-AS1	1.12064e-91	0.328083	0	NA	1	1	1	0	0	0	0	57	0.406218
ENSG00000239857	GET4	ENSG00000273151	AC073957.3	1.55764e-91	0.379159	1	1	1	1	1	1	0	1	0	-1	0.435852
ENSG00000138604	GLCE	ENSG00000212766	EWSAT1	1.57242e-91	0.308672	0	NA	1	1	1	0	0	0	0	64764	0.388002
ENSG00000109586	GALNT7	ENSG00000245213	AC105285.1	3.53883e-91	0.294892	1	1	0	1	1	0	0	1	0	-1	0.364699
ENSG00000112308	C6orf62	ENSG00000272345	AL031775.1	3.83318e-91	0.298444	0	NA	1	1	1	0	0	0	0	3068	0.433737
ENSG00000006432	MAP3K9	ENSG00000259153	AC004816.1	1.04064e-90	0.323287	0	NA	1	1	1	0	0	0	0	307	0.453281
ENSG00000197905	TEAD4	ENSG00000250899	AC125807.2	2.88877e-90	0.274048	0	NA	1	1	1	0	0	0	0	761	0.4369
ENSG00000120451	SNX19	ENSG00000255455	AP003486.1	3.20678e-90	0.431074	1	0	0	1	1	0	1	0	0	-1	0.339109
ENSG00000280987	MATR3	ENSG00000281398	SNHG4	1.21084e-89	0.345957	1	0	1	1	1	0	1	0	0	-1	0.481189
ENSG00000165512	ZNF22	ENSG00000165511	C10orf25	4.66591e-89	0.221463	0	NA	1	1	1	0	0	0	0	35	0.417281
ENSG00000256771	ZNF253	ENSG00000267565	AC011477.3	1.03268e-88	0.320615	1	1	0	1	1	0	0	0	1	-1	0.410803
ENSG00000183779	ZNF703	ENSG00000254290	AC124067.4	1.26526e-88	0.337295	0	NA	0	1	1	0	0	0	0	95924	0.366109
ENSG00000185522	LMNTD2	ENSG00000254815	AP006284.1	6.2094e-87	0.377689	1	1	1	1	1	0	0	0	1	-1	0.394
ENSG00000080503	SMARCA2	ENSG00000236199	AL359076.1	1.52383e-86	0.263663	1	1	0	1	1	0	0	1	0	-1	0.308997
ENSG00000185129	PURA	ENSG00000245146	MALINC1	1.85334e-86	0.338677	1	1	0	1	1	0	0	0	1	-1	0.404635
ENSG00000012048	BRCA1	ENSG00000198496	NBR2	1.32775e-85	0.299578	1	1	0	1	1	0	0	0	1	-1	0.480509
ENSG00000174669	SLC29A2	ENSG00000255468	AP001107.9	1.7878e-85	0.266261	1	1	1	1	1	0	0	0	1	-1	0.449982
ENSG00000238083	LRRC37A2	ENSG00000214401	KANSL1-AS1	4.46779e-85	0.208346	0	NA	1	1	1	0	0	0	0	314788	0.467337
ENSG00000167524	RSKR	ENSG00000227543	SPAG5-AS1	4.84543e-84	0.263772	1	1	1	1	1	0	0	1	0	-1	0.49783
ENSG00000267127	AC090360.1	ENSG00000261126	RBFADN	1.08583e-83	0.30302	1	0	0	1	1	0	1	0	0	-1	0.382626
ENSG00000007202	KIAA0100	ENSG00000227543	SPAG5-AS1	1.18574e-83	0.502811	1	1	1	1	1	0	0	1	0	-1	0.408145
ENSG00000104689	TNFRSF10A	ENSG00000246582	AC100861.1	4.13068e-83	0.671352	1	1	1	1	1	0	0	0	1	-1	0.679091
ENSG00000075643	MOCOS	ENSG00000260552	AC023043.1	1.27665e-82	0.334846	0	NA	1	1	1	0	0	0	0	49	0.467969
ENSG00000187240	DYNC2H1	ENSG00000260966	AP001486.2	1.52015e-82	0.207266	0	NA	0	1	1	0	0	0	0	53611	0.352986
ENSG00000157212	PAXIP1	ENSG00000273344	PAXIP1-AS1	2.72831e-82	0.308453	0	NA	0	1	1	0	0	0	0	324	0.403943
ENSG00000167232	ZNF91	ENSG00000267934	AC010300.1	7.21933e-81	0.270231	1	1	1	1	1	0	0	1	0	-1	0.443074
ENSG00000151748	SAV1	ENSG00000269906	AL606834.1	6.60317e-80	0.36709	1	0	0	1	1	0	1	0	0	-1	0.465473
ENSG00000050327	ARHGEF5	ENSG00000244479	OR2A1-AS1	2.46419e-79	0.31945	1	1	0	1	1	0	0	0	1	-1	0.469747
ENSG00000119900	OGFRL1	ENSG00000233237	LINC00472	2.89529e-79	0.267688	0	NA	1	1	1	0	0	0	0	34368	0.384491
ENSG00000184922	FMNL1	ENSG00000267121	AC008105.3	1.19914e-77	0.220046	1	1	1	1	1	0	0	0	1	-1	0.34822
ENSG00000145012	LPP	ENSG00000270959	LPP-AS2	4.2956e-77	0.252198	1	1	1	1	1	0	0	1	0	-1	0.415594
ENSG00000178363	CALML3	ENSG00000205488	CALML3-AS1	6.06264e-76	0.212015	1	1	1	1	1	0	0	0	1	-1	0.431829
ENSG00000134504	KCTD1	ENSG00000277534	AC007996.1	2.09986e-75	0.308645	1	0	0	1	1	0	1	0	0	-1	0.401817
ENSG00000133119	RFC3	ENSG00000276672	AL161891.1	2.81112e-75	0.241157	1	0	1	1	1	0	1	0	0	-1	0.392624
ENSG00000215790	SLC35E2A	ENSG00000268575	AL031282.2	2.99033e-75	0.233391	0	NA	0	0	1	0	0	0	0	X	0.427896
ENSG00000183597	TANGO2	ENSG00000236540	AC006547.1	1.68089e-74	0.362741	1	1	0	1	1	0	0	0	1	-1	0.449639
ENSG00000143653	SCCPDH	ENSG00000260855	AL591848.4	1.8675e-74	0.436333	0	NA	1	1	1	0	0	0	0	4164	0.510751
ENSG00000188290	HES4	ENSG00000272512	AL645608.7	6.58778e-74	0.307652	0	NA	1	1	1	1	0	0	0	911	0.40341
ENSG00000133962	CATSPERB	ENSG00000260711	AL121839.2	1.19053e-73	0.314411	1	0	1	1	1	1	1	0	0	-1	0.430684
ENSG00000104517	UBR5	ENSG00000246263	UBR5-AS1	2.44288e-73	0.375407	1	1	0	1	1	0	0	1	0	-1	0.358235
ENSG00000197608	ZNF841	ENSG00000260160	AC011468.1	9.87257e-73	0.248814	0	NA	1	1	1	0	0	0	0	762	0.356671
ENSG00000167106	FAM102A	ENSG00000227218	AL157935.1	1.53064e-72	0.322849	1	1	1	1	1	0	0	1	0	-1	0.462015
ENSG00000111678	C12orf57	ENSG00000272173	U47924.2	3.08879e-72	0.340307	1	1	1	1	1	0	0	1	0	-1	0.443298
ENSG00000257093	DENND11	ENSG00000270157	AC004918.4	4.49745e-72	0.501204	1	0	1	1	1	0	1	0	0	-1	0.488224
ENSG00000126214	KLC1	ENSG00000269958	AL049840.5	7.98977e-72	0.422546	1	0	1	1	1	1	1	0	0	-1	0.505132
ENSG00000147905	ZCCHC7	ENSG00000281649	EBLN3P	1.8487e-71	0.251852	0	NA	1	1	1	0	0	0	0	29646	0.315672
ENSG00000184254	ALDH1A3	ENSG00000259583	AC015712.2	1.37588e-70	0.260378	1	1	1	1	1	0	0	0	1	-1	0.374609
ENSG00000276180	HIST1H4I	ENSG00000261324	AC010168.2	2.53195e-70	0.259194	0	NA	0	0	0	0	0	0	0	X	0.367825
ENSG00000136867	SLC31A2	ENSG00000231528	FAM225A	4.51333e-70	0.213565	0	NA	0	1	1	0	0	0	0	31048	0.400551
ENSG00000164040	PGRMC2	ENSG00000251432	LINC02615	1.49255e-69	0.241424	0	NA	1	1	1	0	0	0	0	3922	0.322502
ENSG00000138463	SLC49A4	ENSG00000273033	LINC02035	1.91315e-69	0.268722	0	NA	1	1	1	1	0	0	0	5802	0.24471
ENSG00000139908	TSSK4	ENSG00000278784	AL136295.7	2.28259e-68	0.421105	0	NA	1	1	1	0	0	0	0	2885	0.488026
ENSG00000165527	ARF6	ENSG00000214900	LINC01588	2.79178e-68	0.292469	0	NA	1	1	1	0	0	0	0	30517	0.398366
ENSG00000149218	ENDOD1	ENSG00000245552	AP000787.1	5.04998e-68	0.248605	0	NA	1	1	1	0	0	0	0	17894	0.328557
ENSG00000178127	NDUFV2	ENSG00000266053	NDUFV2-AS1	1.08944e-67	0.293393	1	1	0	1	1	0	0	0	1	-1	0.437667
ENSG00000115904	SOS1	ENSG00000229692	SOS1-IT1	1.45587e-67	0.306044	1	0	1	1	1	0	1	0	0	-1	0.458983
ENSG00000175764	TTLL11	ENSG00000261534	AL596244.1	4.46654e-67	0.210507	1	0	1	1	1	0	1	0	0	-1	0.362385
ENSG00000181722	ZBTB20	ENSG00000259976	AC093010.3	1.1781e-66	0.259142	1	0	1	1	1	0	1	0	0	-1	0.350247
ENSG00000155034	FBXL18	ENSG00000230733	AC092171.2	2.34389e-66	0.23021	1	1	1	1	1	0	0	0	1	-1	0.368636
ENSG00000131375	CAPN7	ENSG00000225733	FGD5-AS1	4.15952e-65	0.32208	0	NA	0	1	1	1	0	0	0	257728	0.394811
ENSG00000154760	SLFN13	ENSG00000267745	AC060766.7	1.48801e-64	0.25275	0	NA	1	1	1	0	0	0	0	25328	0.411374
ENSG00000139323	POC1B	ENSG00000270344	POC1B-AS1	4.25916e-64	0.245622	1	1	1	1	1	0	0	0	1	-1	0.342911
ENSG00000180233	ZNRF2	ENSG00000281404	LINC01176	5.45866e-63	0.254887	0	NA	1	1	1	0	0	0	0	23196	0.386625
ENSG00000205838	TTC23L	ENSG00000272323	AC026801.2	2.58853e-62	0.331743	1	1	1	1	1	0	0	1	0	-1	0.336954
ENSG00000095787	WAC	ENSG00000254635	WAC-AS1	1.59786e-61	0.22906	1	1	1	1	1	1	0	1	0	-1	0.442556
ENSG00000263465	SRSF8	ENSG00000245552	AP000787.1	1.95503e-61	0.254051	0	NA	1	1	1	0	0	0	0	79314	0.350818
ENSG00000177721	ANXA2R	ENSG00000215068	AC025171.2	2.6625e-61	0.357113	1	1	1	1	1	0	0	1	0	-1	0.477206
ENSG00000234745	HLA-B	ENSG00000206337	HCP5	3.4683e-61	0.241457	0	NA	1	1	1	0	0	0	0	105982	0.379019
ENSG00000164104	HMGB2	ENSG00000272870	AC097534.2	7.50778e-61	0.343798	0	NA	0	1	1	0	0	0	0	15111	0.325376
ENSG00000258472	AC005726.1	ENSG00000227543	SPAG5-AS1	9.25048e-61	0.332815	1	1	1	1	1	0	0	0	1	-1	0.472332
ENSG00000198466	ZNF587	ENSG00000269867	AC010326.3	4.53403e-60	0.280669	0	NA	0	1	1	0	0	0	0	1921	0.32317
ENSG00000180596	HIST1H2BC	ENSG00000261324	AC010168.2	9.8678e-60	0.250337	0	NA	0	0	0	0	0	0	0	X	0.304067
ENSG00000137807	KIF23	ENSG00000259426	AC027237.3	1.22391e-59	0.328784	1	1	1	1	1	0	0	1	0	-1	0.428721
ENSG00000118849	RARRES1	ENSG00000240207	AC080013.1	2.40739e-59	0.475781	1	1	1	1	1	0	0	1	0	-1	0.45691
ENSG00000124766	SOX4	ENSG00000272168	CASC15	7.01459e-59	0.283398	0	NA	0	1	1	0	0	0	0	65566	0.391169
ENSG00000241489	AC244197.3	ENSG00000241769	LINC00893	7.3402e-59	0.234204	1	0	1	1	1	0	1	0	0	-1	0.349925
ENSG00000149782	PLCB3	ENSG00000257086	AP001453.2	8.14689e-59	0.239577	0	NA	1	1	1	0	0	0	0	2036	0.324524
ENSG00000133678	TMEM254	ENSG00000230091	TMEM254-AS1	2.30756e-58	0.278191	1	1	1	1	1	0	0	0	1	-1	0.412065
ENSG00000135899	SP110	ENSG00000225963	AC009950.1	2.31361e-58	0.279148	1	1	1	1	1	0	0	1	0	-1	0.337291
ENSG00000205189	ZBTB10	ENSG00000260317	AC009812.4	1.32446e-57	0.457197	0	NA	0	1	1	0	0	0	0	15035	0.537193
ENSG00000118849	RARRES1	ENSG00000272087	AC080013.4	3.19737e-57	0.475781	0	NA	1	1	1	0	0	0	0	3124	0.503059
ENSG00000152601	MBNL1	ENSG00000229619	MBNL1-AS1	5.16967e-57	0.338402	1	1	0	1	1	0	0	1	0	-1	0.429805
ENSG00000170382	LRRN2	ENSG00000240219	AL512306.2	2.31688e-56	0.209923	1	1	1	1	1	0	0	1	0	-1	0.313242
ENSG00000180953	AC015871.1	ENSG00000259642	ST20-AS1	3.76411e-56	0.286332	1	1	1	1	1	0	0	0	1	-1	0.418374
ENSG00000125037	EMC3	ENSG00000269982	AC018809.2	2.07764e-54	0.459319	1	1	1	1	1	0	0	1	0	-1	0.428218
ENSG00000177732	SOX12	ENSG00000225377	NRSN2-AS1	2.23128e-54	0.285288	1	1	1	1	1	0	0	1	0	-1	0.374359
ENSG00000173575	CHD2	ENSG00000272888	LINC01578	7.59165e-54	0.259916	0	NA	1	1	1	0	0	0	0	488	0.441127
ENSG00000126456	IRF3	ENSG00000268006	PTOV1-AS1	9.10535e-54	0.365353	0	NA	1	1	1	1	0	0	0	172764	0.314847
ENSG00000180573	HIST1H2AC	ENSG00000261324	AC010168.2	2.7494e-53	0.258636	0	NA	0	0	0	0	0	0	0	X	0.285218
ENSG00000163378	EOGT	ENSG00000244513	AC109587.1	4.27504e-53	0.240385	0	NA	0	1	1	0	0	0	0	257	0.294452
ENSG00000213213	CCDC183	ENSG00000228544	CCDC183-AS1	1.19377e-52	0.312797	1	1	1	1	1	0	0	0	1	-1	0.461932
ENSG00000148672	GLUD1	ENSG00000272734	ADIRF-AS1	2.11992e-51	0.264155	0	NA	1	1	1	0	0	0	0	78891	0.290441
ENSG00000123106	CCDC91	ENSG00000247934	AC022364.1	2.3074e-51	0.231684	1	1	1	1	1	0	0	1	0	-1	0.336681
ENSG00000112699	GMDS	ENSG00000250903	GMDS-DT	2.76553e-51	0.329191	0	NA	1	1	1	0	0	0	0	113	0.350001
ENSG00000158406	HIST1H4H	ENSG00000261324	AC010168.2	2.91326e-51	0.229016	0	NA	0	0	0	0	0	0	0	X	0.303465
ENSG00000244617	ASPRV1	ENSG00000179818	PCBP1-AS1	3.18703e-51	0.250236	1	0	0	1	1	0	1	0	0	-1	0.333154
ENSG00000138185	ENTPD1	ENSG00000226688	ENTPD1-AS1	2.09003e-50	0.244823	1	1	1	1	1	0	0	1	0	-1	0.288782
ENSG00000141232	TOB1	ENSG00000229980	TOB1-AS1	2.94748e-50	0.246703	1	1	1	1	1	0	0	1	0	-1	0.20476
ENSG00000174718	RESF1	ENSG00000276900	AC023157.3	8.63657e-50	0.316081	0	NA	1	1	1	0	0	0	0	228166	0.369904
ENSG00000269713	NBPF9	ENSG00000274265	AC245297.3	2.88238e-49	0.302521	0	NA	1	1	1	0	0	0	0	72187	0.476894
ENSG00000076382	SPAG5	ENSG00000227543	SPAG5-AS1	6.13958e-49	0.4437	1	1	1	1	1	0	0	0	1	-1	0.509409
ENSG00000075336	TIMM21	ENSG00000264247	LINC00909	7.60317e-49	0.238994	0	NA	0	1	1	0	0	0	0	429786	0.350335
ENSG00000185630	PBX1	ENSG00000269887	AL391001.1	1.19051e-48	0.236139	1	0	1	1	1	0	1	0	0	-1	0.289534
ENSG00000108439	PNPO	ENSG00000234494	SP2-AS1	1.88808e-48	0.227439	0	NA	1	1	1	0	0	0	0	96	0.294617
ENSG00000186063	AIDA	ENSG00000272750	AL592148.3	5.94505e-48	0.359339	0	NA	1	1	1	0	0	0	0	6501	0.261064
ENSG00000180957	PITPNB	ENSG00000235954	TTC28-AS1	7.07066e-47	0.210662	1	1	1	1	1	0	0	1	0	-1	0.306502
ENSG00000184678	HIST2H2BE	ENSG00000261324	AC010168.2	1.56095e-46	0.304582	0	NA	0	0	0	0	0	0	0	X	0.343257
ENSG00000230989	HSBP1	ENSG00000260228	AC009119.1	1.7398e-46	0.227797	0	NA	1	1	1	0	0	0	0	144	0.355529
ENSG00000205189	ZBTB10	ENSG00000251867	AC009812.1	5.17351e-46	0.457197	1	1	0	1	1	0	0	1	0	-1	0.473594
ENSG00000102317	RBM3	ENSG00000228343	AC115618.2	5.843e-46	0.316698	1	1	1	1	1	0	0	0	1	-1	0.366458
ENSG00000009724	MASP2	ENSG00000271895	AL109811.2	6.08514e-46	0.268172	0	NA	0	0	1	0	0	0	0	X	0.466402
ENSG00000151743	AMN1	ENSG00000276900	AC023157.3	6.81215e-46	0.260894	1	1	1	1	1	0	0	0	1	-1	0.381754
ENSG00000114439	BBX	ENSG00000243701	DUBR	7.09561e-46	0.208855	0	NA	0	1	1	0	0	0	0	174472	0.254195
ENSG00000129968	ABHD17A	ENSG00000261526	AC012615.1	3.59865e-45	0.354078	0	NA	0	1	1	0	0	0	0	641	0.281496
ENSG00000257093	DENND11	ENSG00000244701	AC004918.1	8.00477e-45	0.501204	1	0	1	1	1	1	1	0	0	-1	0.495837
ENSG00000071859	FAM50A	ENSG00000197180	AC244090.1	9.3725e-45	0.34098	0	NA	0	1	1	0	0	0	0	15662	0.220451
ENSG00000153551	CMTM7	ENSG00000261572	AC097639.1	1.1148e-44	0.264397	0	NA	0	1	0	0	0	0	0	153120	0.352063
ENSG00000214046	SMIM7	ENSG00000269044	AC024075.2	1.12713e-44	0.206315	1	0	0	1	1	0	1	0	0	-1	0.274314
ENSG00000187605	TET3	ENSG00000237883	DGUOK-AS1	1.43875e-44	0.311364	0	NA	0	1	1	0	0	0	0	3469	0.347064
ENSG00000077454	LRCH4	ENSG00000274272	AC069281.2	4.77421e-44	0.305465	1	0	0	1	1	0	1	0	0	-1	0.268034
ENSG00000125037	EMC3	ENSG00000206567	AC022007.1	6.2266e-44	0.459319	1	0	1	1	1	0	1	0	0	-1	0.431902
ENSG00000116809	ZBTB17	ENSG00000179743	AL450998.2	1.04327e-43	0.30312	0	NA	0	1	1	0	0	0	0	93722	0.17582
ENSG00000273820	USP27X	ENSG00000234390	USP27X-AS1	1.49182e-43	0.268417	0	NA	1	1	1	0	0	0	0	243	0.318343
ENSG00000151338	MIPOL1	ENSG00000258708	SLC25A21-AS1	3.41767e-43	0.215681	0	NA	1	1	1	0	0	0	0	24102	0.282204
ENSG00000128585	MKLN1	ENSG00000236753	MKLN1-AS	6.51067e-43	0.245713	1	1	0	1	1	0	0	0	1	-1	0.301957
ENSG00000112249	ASCC3	ENSG00000260000	AL133338.1	2.14184e-42	0.269104	0	NA	1	1	1	0	0	0	0	99	0.311236
ENSG00000182512	GLRX5	ENSG00000247092	SNHG10	3.76245e-42	0.316578	1	1	1	1	1	0	0	0	1	-1	0.294441
ENSG00000181045	SLC26A11	ENSG00000262580	AC087741.1	6.95921e-42	0.219303	0	NA	0	1	1	1	0	0	0	13750	0.268667
ENSG00000174586	ZNF497	ENSG00000268049	AC012313.2	2.59491e-41	0.289676	1	1	0	1	1	0	0	0	1	-1	0.342467
ENSG00000129197	RPAIN	ENSG00000263272	AC004148.1	9.95103e-41	0.222873	1	1	0	1	1	0	0	0	1	-1	0.295283
ENSG00000050165	DKK3	ENSG00000233117	LINC00702	7.64031e-40	0.265603	0	NA	0	0	0	0	0	0	0	X	0.206426
ENSG00000180626	ZNF594	ENSG00000261879	AC087500.1	4.78789e-39	0.25028	0	NA	0	1	1	0	0	0	0	159	0.314111
ENSG00000198908	BHLHB9	ENSG00000271147	ARMCX5-GPRASP2	6.59192e-39	0.208213	0	NA	0	1	1	0	0	0	0	6017	0.330732
ENSG00000165209	STRBP	ENSG00000236901	MIR600HG	4.6052e-38	0.212339	1	0	1	1	1	0	1	0	0	-1	0.272037
ENSG00000137500	CCDC90B	ENSG00000247137	AP000873.2	4.73307e-38	0.28409	0	NA	1	1	1	0	0	0	0	65303	0.422978
ENSG00000157326	DHRS4	ENSG00000215256	DHRS4-AS1	8.25339e-38	0.203334	1	1	1	1	1	0	0	1	0	-1	0.273454
ENSG00000118181	RPS25	ENSG00000278376	AP004609.3	1.48974e-37	0.381391	0	NA	0	1	1	0	0	0	0	222575	0.328278
ENSG00000008516	MMP25	ENSG00000261971	MMP25-AS1	3.25562e-37	0.270483	1	1	0	1	1	0	0	0	1	-1	0.356221
ENSG00000198081	ZBTB14	ENSG00000264575	LINC00526	6.24348e-37	0.270766	0	NA	1	1	1	0	0	0	0	50421	0.401577
ENSG00000172748	ZNF596	ENSG00000253982	AC100810.1	7.33196e-37	0.241718	0	NA	1	0	1	0	0	0	0	1496351	0.325425
ENSG00000182095	TNRC18	ENSG00000234432	AC092171.3	2.58835e-36	0.247453	0	NA	1	1	1	0	0	0	0	863	0.240041
ENSG00000112659	CUL9	ENSG00000231113	AL035587.1	4.10663e-36	0.203685	0	NA	0	1	1	0	0	0	0	233824	0.247971
ENSG00000155792	DEPTOR	ENSG00000260686	AC008669.1	1.91324e-35	0.738733	0	NA	0	0	0	0	0	0	0	X	-0.130279
ENSG00000171206	TRIM8	ENSG00000269609	RPARP-AS1	2.98624e-35	0.403591	0	NA	0	1	1	0	0	0	0	183373	0.201201
ENSG00000154309	DISP1	ENSG00000228106	AL392172.1	1.22334e-34	0.222017	0	NA	0	0	1	0	0	0	0	X	0.274617
ENSG00000177426	TGIF1	ENSG00000177337	DLGAP1-AS1	1.41982e-34	0.27517	0	NA	1	1	1	0	0	0	0	133754	0.401673
ENSG00000204642	HLA-F	ENSG00000214922	HLA-F-AS1	3.43813e-34	0.260465	1	1	0	1	1	0	0	1	0	-1	0.33295
ENSG00000254505	CHMP4A	ENSG00000260669	AL096870.2	4.21131e-33	0.30284	1	0	1	1	1	1	1	0	0	-1	0.350602
ENSG00000060237	WNK1	ENSG00000177406	AC021054.1	4.34374e-33	0.227948	0	NA	1	1	1	0	0	0	0	88383	0.301243
ENSG00000130772	MED18	ENSG00000197989	SNHG12	1.02095e-32	0.2347	0	NA	0	1	1	1	0	0	0	242573	0.165762
ENSG00000137494	ANKRD42	ENSG00000247137	AP000873.2	3.83082e-32	0.363237	1	1	1	1	1	0	0	1	0	-1	0.375375
ENSG00000134222	PSRC1	ENSG00000273373	AL355488.1	4.23132e-32	0.35157	0	NA	0	0	1	1	0	0	0	1086968	0.365474
ENSG00000170881	RNF139	ENSG00000245149	RNF139-AS1	5.05401e-32	0.336627	0	NA	1	1	1	0	0	0	0	298	0.276206
ENSG00000070770	CSNK2A2	ENSG00000177410	ZFAS1	2.88562e-31	0.238512	0	NA	0	0	0	0	0	0	0	X	0.334498
ENSG00000177873	ZNF619	ENSG00000223797	ENTPD3-AS1	7.43426e-31	0.30565	0	NA	0	1	1	0	0	0	0	23784	0.241824
ENSG00000007202	KIAA0100	ENSG00000267523	AC008735.2	1.51545e-30	0.502811	0	NA	0	0	0	0	0	0	0	X	-0.207114
ENSG00000204642	HLA-F	ENSG00000206337	HCP5	2.20769e-30	0.260465	0	NA	0	0	1	0	0	0	0	1724642	0.337972
ENSG00000159079	CFAP298	ENSG00000273271	AP000254.2	3.11383e-30	0.354908	0	NA	0	1	1	0	0	0	0	924832	0.299944
ENSG00000197385	ZNF860	ENSG00000261572	AC097639.1	8.3561e-30	0.217055	0	NA	0	1	1	0	0	0	0	244965	0.353651
ENSG00000185522	LMNTD2	ENSG00000246273	SBF2-AS1	1.65014e-29	0.377689	0	NA	0	0	1	0	0	0	0	9197530	0.210772
ENSG00000134504	KCTD1	ENSG00000265369	PCAT18	4.2323e-29	0.308645	0	NA	1	1	1	0	0	0	0	30220	0.236427
ENSG00000183018	SPNS2	ENSG00000262823	AC127521.1	4.4845e-29	0.21859	0	NA	1	1	1	0	0	0	0	12528	0.358138
ENSG00000135525	MAP7	ENSG00000272189	AL024508.2	8.22727e-29	0.388819	1	1	0	1	1	0	0	0	1	-1	0.420953
ENSG00000173214	MFSD4B	ENSG00000231889	TRAF3IP2-AS1	1.09217e-28	0.227317	0	NA	0	1	1	0	0	0	0	38157	0.216199
ENSG00000197798	FAM118B	ENSG00000280832	GSEC	1.54279e-28	0.250873	0	NA	0	1	1	0	0	0	0	77905	0.294109
ENSG00000253729	PRKDC	ENSG00000228801	AC064807.1	1.68219e-28	0.262387	0	NA	0	0	1	0	0	0	0	3939090	0.311827
ENSG00000140479	PCSK6	ENSG00000250091	DNAH10OS	2.27004e-28	0.622459	0	NA	0	0	0	0	0	0	0	X	-0.101068
ENSG00000198270	TMEM116	ENSG00000234608	MAPKAPK5-AS1	4.51324e-28	0.240008	0	NA	0	1	1	0	0	0	0	88380	0.312387
ENSG00000100083	GGA1	ENSG00000279738	AL022311.1	7.48572e-28	0.306484	0	NA	0	1	1	1	0	0	0	242584	0.387522
ENSG00000162129	CLPB	ENSG00000251143	AP002490.1	4.66518e-27	0.203591	0	NA	1	1	1	0	0	0	0	264585	0.247983
ENSG00000170545	SMAGP	ENSG00000278126	AC139768.1	5.00926e-27	0.209189	0	NA	0	1	1	0	0	0	0	41977	0.218191
ENSG00000177721	ANXA2R	ENSG00000177738	AC025171.1	6.0234e-27	0.357113	1	0	1	1	1	0	1	0	0	-1	0.450809
ENSG00000099875	MKNK2	ENSG00000261526	AC012615.1	1.06646e-26	0.21435	0	NA	0	1	1	0	0	0	0	161296	0.140189
ENSG00000204922	UQCC3	ENSG00000269176	AP001160.3	4.62513e-26	0.276972	0	NA	0	1	1	0	0	0	0	112337	0.314431
ENSG00000101335	MYL9	ENSG00000272841	AL139393.3	6.2963e-26	0.224315	0	NA	0	0	0	0	0	0	0	X	-0.167107
ENSG00000117139	KDM5B	ENSG00000228288	PCAT6	2.61792e-25	0.290362	0	NA	1	1	1	0	0	0	0	2467	0.232969
ENSG00000205643	CDPF1	ENSG00000260196	AC124798.1	4.34781e-25	0.248102	0	NA	0	0	0	0	0	0	0	X	-0.170408
ENSG00000108798	ABI3	ENSG00000261269	AC093278.2	9.99892e-25	0.227787	0	NA	0	0	0	0	0	0	0	X	0.159647
ENSG00000141295	SCRN2	ENSG00000272106	AL691432.2	1.66036e-24	0.309517	0	NA	0	0	0	0	0	0	0	X	-0.18878
ENSG00000102904	TSNAXIP1	ENSG00000257698	GIHCG	2.07251e-24	0.285751	0	NA	0	0	0	0	0	0	0	X	0.276222
ENSG00000141295	SCRN2	ENSG00000264920	AC018521.5	2.54493e-24	0.309517	0	NA	1	1	1	0	0	0	0	49940	0.369234
ENSG00000173214	MFSD4B	ENSG00000196668	LINC00173	2.68679e-24	0.227317	0	NA	0	0	0	0	0	0	0	X	-0.226618
ENSG00000007202	KIAA0100	ENSG00000264577	AC010761.1	4.53047e-24	0.502811	0	NA	1	1	1	0	0	0	0	76033	0.330821
ENSG00000120451	SNX19	ENSG00000280832	GSEC	7.81659e-24	0.431074	0	NA	0	0	1	0	0	0	0	4510663	0.204332
ENSG00000135525	MAP7	ENSG00000260418	AL023284.4	1.86114e-23	0.388819	0	NA	1	1	1	0	0	0	0	6194	0.299596
ENSG00000214756	CSKMT	ENSG00000242125	SNHG3	2.57731e-23	0.265871	0	NA	0	0	0	0	0	0	0	X	0.306599
ENSG00000065526	SPEN	ENSG00000179743	AL450998.2	2.99146e-23	0.254675	1	1	0	1	1	0	0	1	0	-1	0.222958
ENSG00000105640	RPL18A	ENSG00000268006	PTOV1-AS1	3.287e-23	0.423179	0	NA	0	0	1	0	0	0	0	31974486	-0.209784
ENSG00000170881	RNF139	ENSG00000227896	AL731569.1	5.64081e-23	0.336627	0	NA	0	0	0	0	0	0	0	X	-0.173194
ENSG00000099385	BCL7C	ENSG00000260083	MIR762HG	1.24833e-22	0.26293	1	1	0	1	1	0	0	0	1	-1	0.238564
ENSG00000170881	RNF139	ENSG00000253106	AC090198.1	1.30375e-22	0.336627	1	0	1	1	1	0	1	0	0	-1	0.271768
ENSG00000178974	FBXO34	ENSG00000258655	ARHGAP5-AS1	2.51662e-22	0.234745	0	NA	0	0	1	0	0	0	0	23194551	0.191625
ENSG00000233927	RPS28	ENSG00000258199	AC073896.4	3.20895e-22	0.317695	0	NA	0	0	0	0	0	0	0	X	-0.143608
ENSG00000076382	SPAG5	ENSG00000264577	AC010761.1	3.26002e-22	0.4437	0	NA	1	1	1	0	0	0	0	122462	0.41952
ENSG00000171940	ZNF217	ENSG00000246859	STARD4-AS1	5.95379e-22	0.465576	0	NA	0	0	0	0	0	0	0	X	-0.103682
ENSG00000222011	FAM185A	ENSG00000235919	ASH1L-AS1	7.27843e-22	0.252689	0	NA	0	0	0	0	0	0	0	X	0.270601
ENSG00000008516	MMP25	ENSG00000205890	AC108134.1	8.70029e-22	0.270483	0	NA	0	1	1	0	0	0	0	6929	0.315216
ENSG00000165494	PCF11	ENSG00000247137	AP000873.2	1.2315e-21	0.288484	1	1	1	1	1	0	0	0	1	-1	0.430633
ENSG00000101624	CEP76	ENSG00000261167	AC107027.3	1.53612e-21	0.351477	0	NA	0	0	0	0	0	0	0	X	-0.148641
ENSG00000277161	PIGW	ENSG00000267321	SNHG30	1.97327e-21	0.212576	0	NA	0	1	1	1	0	0	0	960087	0.301979
ENSG00000181722	ZBTB20	ENSG00000267152	AC093227.1	2.70257e-21	0.259142	0	NA	0	0	0	0	0	0	0	X	-0.163581
ENSG00000160055	TMEM234	ENSG00000242861	AL591895.1	2.74603e-21	0.327852	0	NA	0	0	1	0	0	0	0	193618524	-0.124312
ENSG00000145012	LPP	ENSG00000271646	AC099343.3	3.78033e-21	0.252198	0	NA	0	0	0	0	0	0	0	X	-0.103179
ENSG00000198763	MT-ND2	ENSG00000267523	AC008735.2	4.27782e-21	0.229012	0	NA	0	0	0	0	0	0	0	X	0.303998
ENSG00000100350	FOXRED2	ENSG00000236901	MIR600HG	6.15157e-21	0.215306	0	NA	0	0	0	0	0	0	0	X	-0.188682
ENSG00000113971	NPHP3	ENSG00000203644	AC083799.1	7.87073e-21	0.218856	0	NA	0	0	1	0	0	0	0	2832652	0.2859
ENSG00000181722	ZBTB20	ENSG00000268205	AC005261.1	8.80805e-21	0.259142	0	NA	0	0	0	1	0	0	0	X	-0.115256
ENSG00000185808	PIGP	ENSG00000281404	LINC01176	9.20303e-21	0.214154	0	NA	0	0	0	0	0	0	0	X	-0.130126
ENSG00000105640	RPL18A	ENSG00000258199	AC073896.4	2.17982e-20	0.423179	0	NA	0	0	0	0	0	0	0	X	-0.164501
ENSG00000047346	FAM214A	ENSG00000246859	STARD4-AS1	2.69257e-20	0.384841	0	NA	0	0	0	0	0	0	0	X	-0.148718
ENSG00000131759	RARA	ENSG00000265666	RARA-AS1	2.93298e-20	0.230785	1	1	1	1	1	0	0	0	1	-1	0.283046
ENSG00000172551	MUCL1	ENSG00000244468	AC093001.1	2.95625e-20	0.202443	0	NA	0	0	0	0	0	0	0	X	0.267524
ENSG00000104517	UBR5	ENSG00000267152	AC093227.1	3.10427e-20	0.375407	0	NA	0	0	0	1	0	0	0	X	-0.119262
ENSG00000151743	AMN1	ENSG00000226328	NUP50-DT	4.67462e-20	0.260894	0	NA	0	0	0	0	0	0	0	X	0.158203
ENSG00000124225	PMEPA1	ENSG00000269044	AC024075.2	6.66168e-20	0.4688	0	NA	0	0	0	1	0	0	0	X	0.101559
ENSG00000172059	KLF11	ENSG00000266036	AC016888.1	8.0607e-20	0.345629	0	NA	0	0	0	0	0	0	0	X	0.199405
ENSG00000233493	TMEM238	ENSG00000261183	SPINT1-AS1	1.36277e-19	0.274343	0	NA	0	0	0	0	0	0	0	X	0.349788
ENSG00000063127	SLC6A16	ENSG00000273576	AC009283.1	1.51882e-19	0.225268	0	NA	0	0	0	0	0	0	0	X	0.369567
ENSG00000182054	IDH2	ENSG00000274272	AC069281.2	1.88834e-19	0.398393	0	NA	0	0	0	1	0	0	0	X	-0.124032
ENSG00000100294	MCAT	ENSG00000279738	AL022311.1	1.95619e-19	0.237191	0	NA	0	0	1	0	0	0	0	5236646	0.190212
ENSG00000163378	EOGT	ENSG00000273247	AC097376.3	3.16361e-19	0.240385	0	NA	0	0	0	0	0	0	0	X	-0.120485
ENSG00000093217	XYLB	ENSG00000229589	ACVR2B-AS1	4.22932e-19	0.29393	0	NA	1	1	1	0	0	0	0	29679	0.276926
ENSG00000050165	DKK3	ENSG00000272841	AL139393.3	4.49857e-19	0.265603	0	NA	0	0	0	0	0	0	0	X	-0.143935
ENSG00000149798	CDC42EP2	ENSG00000272711	AC019069.1	4.65169e-19	0.201694	0	NA	0	0	0	0	0	0	0	X	0.22141
ENSG00000105640	RPL18A	ENSG00000234741	GAS5	5.2121e-19	0.423179	0	NA	0	0	0	1	0	0	0	X	0.405113
ENSG00000148672	GLUD1	ENSG00000223482	NUTM2A-AS1	5.32089e-19	0.264155	0	NA	1	1	1	1	0	0	0	106804	0.254861
ENSG00000126214	KLC1	ENSG00000246451	AL049840.2	6.63187e-19	0.422546	1	1	1	1	1	0	0	0	1	-1	0.379493
ENSG00000133858	ZFC3H1	ENSG00000257815	AC025159.1	7.81387e-19	0.321254	0	NA	0	0	1	0	0	0	0	1366220	0.249171
ENSG00000165527	ARF6	ENSG00000258738	AL121603.2	8.0795e-19	0.292469	0	NA	0	0	1	0	0	0	0	15016623	0.255983
ENSG00000125510	OPRL1	ENSG00000234494	SP2-AS1	8.39959e-19	0.227248	0	NA	0	0	0	0	0	0	0	X	0.193675
ENSG00000101363	MANBAL	ENSG00000260032	NORAD	9.99346e-19	0.322432	0	NA	0	0	1	1	0	0	0	1238631	0.349494
ENSG00000165891	E2F7	ENSG00000257167	TMPO-AS1	1.31788e-18	0.207213	0	NA	0	0	1	0	0	0	0	21447404	0.150255
ENSG00000149260	CAPN5	ENSG00000218416	AC110619.1	1.63969e-18	0.26009	0	NA	0	0	0	0	0	0	0	X	0.149451
ENSG00000131477	RAMP2	ENSG00000268713	AC005261.3	2.03361e-18	0.595307	0	NA	0	0	0	0	0	0	0	X	0.160984
ENSG00000170545	SMAGP	ENSG00000260401	AP002761.4	2.78436e-18	0.209189	0	NA	0	0	0	0	0	0	0	X	0.256839
ENSG00000151748	SAV1	ENSG00000251602	AL928654.1	3.05471e-18	0.36709	0	NA	0	0	1	0	0	0	0	54748578	0.198861
ENSG00000205643	CDPF1	ENSG00000273145	BX537318.1	3.13706e-18	0.248102	0	NA	1	1	1	0	0	0	0	228513	0.317318
ENSG00000093217	XYLB	ENSG00000268006	PTOV1-AS1	3.45694e-18	0.29393	0	NA	0	0	0	0	0	0	0	X	-0.163774
ENSG00000160055	TMEM234	ENSG00000197989	SNHG12	3.93397e-18	0.327852	0	NA	0	0	1	0	0	0	0	3631340	0.23116
ENSG00000125734	GPR108	ENSG00000225361	PPP1R26-AS1	3.93809e-18	0.202528	0	NA	0	0	0	0	0	0	0	X	-0.180919
ENSG00000187605	TET3	ENSG00000153363	LINC00467	4.6617e-18	0.311364	0	NA	0	0	0	0	0	0	0	X	-0.191113
ENSG00000186376	ZNF75D	ENSG00000228274	AL021707.2	6.83949e-18	0.233206	0	NA	0	0	0	0	0	0	0	X	-0.194523
ENSG00000153551	CMTM7	ENSG00000261971	MMP25-AS1	7.14185e-18	0.264397	0	NA	0	0	0	0	0	0	0	X	0.207826
ENSG00000005469	CROT	ENSG00000235823	OLMALINC	8.61992e-18	0.391881	0	NA	0	0	0	0	0	0	0	X	-0.160226
ENSG00000118181	RPS25	ENSG00000177410	ZFAS1	9.28849e-18	0.381391	0	NA	0	0	0	1	0	0	0	X	0.301651
ENSG00000107890	ANKRD26	ENSG00000261087	AP003469.4	9.47642e-18	0.219165	0	NA	0	0	0	0	0	0	0	X	-0.27079
ENSG00000093217	XYLB	ENSG00000260526	AC109347.1	1.03461e-17	0.29393	0	NA	0	0	0	0	0	0	0	X	-0.186009
ENSG00000233493	TMEM238	ENSG00000258199	AC073896.4	1.25058e-17	0.274343	0	NA	0	0	0	0	0	0	0	X	-0.249962
ENSG00000214562	NUTM2D	ENSG00000223482	NUTM2A-AS1	1.48498e-17	0.589858	0	NA	1	1	1	0	0	0	0	15108	0.532848
ENSG00000146830	GIGYF1	ENSG00000272752	STAG3L5P-PVRIG2P-PILRB	1.66075e-17	0.259444	0	NA	0	1	1	0	0	0	0	311676	0.230499
ENSG00000050426	LETMD1	ENSG00000226137	BAIAP2-DT	2.02312e-17	0.304719	0	NA	0	0	0	0	0	0	0	X	-0.16666
ENSG00000221944	TIGD1	ENSG00000260000	AL133338.1	2.27524e-17	0.240787	0	NA	0	0	0	0	0	0	0	X	0.389935
ENSG00000172379	ARNT2	ENSG00000232533	AC093673.1	2.61649e-17	0.608406	0	NA	0	0	0	0	0	0	0	X	0.114839
ENSG00000171940	ZNF217	ENSG00000251867	AC009812.1	2.7963e-17	0.465576	0	NA	0	0	0	0	0	0	0	X	0.153253
ENSG00000176148	TCP11L1	ENSG00000268895	A1BG-AS1	3.74954e-17	0.561894	0	NA	0	0	0	0	0	0	0	X	0.115609
ENSG00000075399	VPS9D1	ENSG00000260552	AC023043.1	4.63402e-17	0.237048	0	NA	0	0	0	0	0	0	0	X	0.207222
ENSG00000176845	METRNL	ENSG00000230733	AC092171.2	5.63113e-17	0.337016	0	NA	0	0	0	0	0	0	0	X	-0.136278
ENSG00000149260	CAPN5	ENSG00000255135	AP002360.1	5.70928e-17	0.26009	0	NA	0	1	1	0	0	0	0	622274	0.260526
ENSG00000166938	DIS3L	ENSG00000261351	AC116913.1	6.9937e-17	0.21803	0	NA	0	1	1	0	0	0	0	154760	0.274428
ENSG00000204922	UQCC3	ENSG00000255717	SNHG1	8.44251e-17	0.276972	0	NA	0	1	1	0	0	0	0	178298	0.259006
ENSG00000141258	SGSM2	ENSG00000261534	AL596244.1	8.6532e-17	0.417754	0	NA	0	0	0	0	0	0	0	X	-0.12278
ENSG00000134986	NREP	ENSG00000197670	AL157838.1	8.77955e-17	0.503409	0	NA	0	0	0	0	0	0	0	X	-0.144809
ENSG00000184678	HIST2H2BE	ENSG00000235919	ASH1L-AS1	1.10494e-16	0.304582	0	NA	0	0	1	0	0	0	0	5675390	0.278365
ENSG00000172922	RNASEH2C	ENSG00000260233	SSSCA1-AS1	1.26043e-16	0.28051	0	NA	1	1	1	0	0	0	0	143582	0.320734
ENSG00000164125	GASK1B	ENSG00000249346	LINC01016	1.41172e-16	0.376072	0	NA	0	0	0	0	0	0	0	X	-0.110542
ENSG00000177426	TGIF1	ENSG00000262001	DLGAP1-AS2	1.50321e-16	0.27517	0	NA	1	1	1	0	0	0	0	143022	0.382176
ENSG00000164896	FASTK	ENSG00000232533	AC093673.1	1.51263e-16	0.305213	0	NA	0	0	1	0	0	0	0	7696098	0.280472
ENSG00000141524	TMC6	ENSG00000266036	AC016888.1	1.61275e-16	0.515342	0	NA	0	0	1	0	0	0	0	3358485	0.167437
ENSG00000186480	INSIG1	ENSG00000246089	AC016065.1	1.6727e-16	0.376017	0	NA	0	0	0	0	0	0	0	X	-0.114338
ENSG00000176125	UFSP1	ENSG00000272667	AC012306.2	2.01485e-16	0.287059	0	NA	0	0	0	0	0	0	0	X	0.227894
ENSG00000131759	RARA	ENSG00000266208	AC080112.1	2.32631e-16	0.230785	0	NA	1	1	1	0	0	0	0	3012	0.264807
ENSG00000171135	JAGN1	ENSG00000206567	AC022007.1	3.37319e-16	0.330278	0	NA	1	1	1	0	0	0	0	109699	0.308591
ENSG00000172530	BANP	ENSG00000264112	AC015813.1	4.70005e-16	0.27635	0	NA	0	0	0	1	0	0	0	X	-0.225828
ENSG00000162129	CLPB	ENSG00000267278	MAP3K14-AS1	4.76526e-16	0.203591	0	NA	0	0	0	0	0	0	0	X	-0.190436
ENSG00000007202	KIAA0100	ENSG00000260401	AP002761.4	4.992e-16	0.502811	0	NA	0	0	0	1	0	0	0	X	0.247374
ENSG00000137807	KIF23	ENSG00000259673	IQCH-AS1	6.46869e-16	0.328784	0	NA	0	0	1	0	0	0	0	1892402	0.263132
ENSG00000167740	CYB5D2	ENSG00000263004	AC007114.1	6.65646e-16	0.279018	0	NA	0	0	1	0	0	0	0	52884504	0.360558
ENSG00000188290	HES4	ENSG00000272667	AC012306.2	6.93743e-16	0.307652	0	NA	0	0	0	0	0	0	0	X	0.183222
ENSG00000179403	VWA1	ENSG00000272455	AL391244.2	8.74982e-16	0.38047	0	NA	1	1	1	0	0	0	0	24243	0.186203
ENSG00000102904	TSNAXIP1	ENSG00000177640	CASC2	8.8932e-16	0.285751	0	NA	0	0	0	0	0	0	0	X	0.285185
ENSG00000171202	TMEM126A	ENSG00000247137	AP000873.2	9.42631e-16	0.226876	0	NA	0	0	1	0	0	0	0	2454173	0.341686
ENSG00000143653	SCCPDH	ENSG00000272078	AL139423.1	9.57761e-16	0.436333	0	NA	0	0	1	0	0	0	0	236070076	-0.181822
ENSG00000136068	FLNB	ENSG00000246859	STARD4-AS1	9.60258e-16	0.512532	0	NA	0	0	0	0	0	0	0	X	-0.138592
ENSG00000174788	PCP2	ENSG00000232098	AC012313.1	1.02331e-15	0.509836	0	NA	0	0	1	0	0	0	0	50770519	-0.13511
ENSG00000154309	DISP1	ENSG00000261087	AP003469.4	1.44777e-15	0.222017	0	NA	0	0	0	0	0	0	0	X	0.13551
ENSG00000186350	RXRA	ENSG00000260401	AP002761.4	1.54697e-15	0.222694	0	NA	0	0	0	0	0	0	0	X	0.309695
ENSG00000141232	TOB1	ENSG00000179743	AL450998.2	1.68977e-15	0.246703	0	NA	0	0	0	0	0	0	0	X	-0.134082
ENSG00000109062	SLC9A3R1	ENSG00000259605	AC074212.1	1.72327e-15	0.39594	0	NA	0	0	0	0	0	0	0	X	-0.274594
ENSG00000174718	RESF1	ENSG00000277559	AC018553.1	2.09984e-15	0.316081	0	NA	0	0	0	0	0	0	0	X	-0.176005
ENSG00000214756	CSKMT	ENSG00000235531	MSC-AS1	2.51909e-15	0.265871	0	NA	0	0	0	0	0	0	0	X	0.141358
ENSG00000197361	FBXL22	ENSG00000259248	USP3-AS1	2.63324e-15	0.239427	1	1	1	1	1	0	0	0	1	-1	0.351346
ENSG00000166938	DIS3L	ENSG00000259673	IQCH-AS1	2.68143e-15	0.21803	0	NA	0	1	1	0	0	0	0	956738	0.264572
ENSG00000179532	DNHD1	ENSG00000247271	ZBED5-AS1	2.85431e-15	0.217593	0	NA	0	0	1	0	0	0	0	4264421	0.171074
ENSG00000162999	DUSP19	ENSG00000272902	TBC1D8-AS1	3.10264e-15	0.217644	0	NA	0	0	1	0	0	0	0	81923147	0.297437
ENSG00000159086	PAXBP1	ENSG00000256073	URB1-AS1	3.13179e-15	0.235372	0	NA	0	1	1	0	0	0	0	339939	0.347584
ENSG00000186480	INSIG1	ENSG00000259459	LINC02568	3.95086e-15	0.376017	0	NA	0	0	0	0	0	0	0	X	0.144063
ENSG00000115266	APC2	ENSG00000258199	AC073896.4	4.0744e-15	0.492381	0	NA	0	0	0	0	0	0	0	X	-0.127588
ENSG00000221883	ARIH2OS	ENSG00000236540	AC006547.1	4.3943e-15	0.266558	0	NA	0	0	0	0	0	0	0	X	-0.240868
ENSG00000128617	OPN1SW	ENSG00000259834	AL365361.1	4.72298e-15	0.232196	0	NA	0	0	0	0	0	0	0	X	-0.229669
ENSG00000135899	SP110	ENSG00000235027	AC068580.3	5.18553e-15	0.279148	0	NA	0	0	0	0	0	0	0	X	-0.184355
ENSG00000071859	FAM50A	ENSG00000269893	SNHG8	6.53057e-15	0.34098	0	NA	0	0	0	0	0	0	0	X	-0.276776
ENSG00000123106	CCDC91	ENSG00000226328	NUP50-DT	6.81463e-15	0.231684	0	NA	0	0	0	0	0	0	0	X	0.168899
ENSG00000125734	GPR108	ENSG00000275234	AC010503.4	7.14891e-15	0.202528	0	NA	1	1	1	0	0	0	0	259762	0.140528
ENSG00000114439	BBX	ENSG00000237037	NDUFA6-DT	7.27724e-15	0.208855	0	NA	0	0	0	0	0	0	0	X	-0.229828
ENSG00000123106	CCDC91	ENSG00000273680	AC009318.2	7.52151e-15	0.231684	0	NA	0	1	1	0	0	0	0	751222	0.239409
ENSG00000111678	C12orf57	ENSG00000250132	AC004803.1	7.52374e-15	0.340307	0	NA	0	0	1	0	0	0	0	5951788	0.233513
ENSG00000173451	THAP2	ENSG00000233396	LINC01719	7.79336e-15	0.23417	0	NA	0	0	0	0	0	0	0	X	0.168582
ENSG00000256771	ZNF253	ENSG00000268119	AC010615.2	8.15208e-15	0.320615	0	NA	0	0	1	0	0	0	0	1549567	-0.130779
ENSG00000104738	MCM4	ENSG00000228801	AC064807.1	8.8762e-15	0.24218	0	NA	0	0	1	0	0	0	0	3921108	0.291208
ENSG00000267680	ZNF224	ENSG00000245571	FAM111A-DT	9.85011e-15	0.272276	0	NA	0	0	0	0	0	0	0	X	0.273563
ENSG00000011566	MAP4K3	ENSG00000276334	AL133243.2	9.85545e-15	0.451846	0	NA	0	0	1	0	0	0	0	6725719	0.169627
ENSG00000148672	GLUD1	ENSG00000259642	ST20-AS1	1.03089e-14	0.264155	0	NA	0	0	0	0	0	0	0	X	-0.168575
ENSG00000125945	ZNF436	ENSG00000230163	AL122010.1	1.03617e-14	0.378301	0	NA	0	0	1	0	0	0	0	11480858	0.218455
ENSG00000137497	NUMA1	ENSG00000254837	AP001372.2	1.26964e-14	0.302857	0	NA	0	0	1	0	0	0	0	2412673	0.299022
ENSG00000272333	KMT2B	ENSG00000267309	AC092295.2	2.12736e-14	0.282775	0	NA	1	1	0	0	0	0	0	750771	0.274008
ENSG00000071859	FAM50A	ENSG00000280798	LINC00294	2.28183e-14	0.34098	0	NA	0	0	0	0	0	0	0	X	0.218418
ENSG00000138641	HERC3	ENSG00000242861	AL591895.1	2.30855e-14	0.331446	0	NA	0	0	0	0	0	0	0	X	-0.110706
ENSG00000107890	ANKRD26	ENSG00000274020	LINC01138	2.40581e-14	0.219165	0	NA	0	0	0	0	0	0	0	X	-0.218057
ENSG00000171206	TRIM8	ENSG00000267259	ERVE-1	2.54942e-14	0.403591	0	NA	0	0	0	0	0	0	0	X	-0.175915
ENSG00000171135	JAGN1	ENSG00000232611	AL683813.1	2.5662e-14	0.330278	0	NA	0	0	0	0	0	0	0	X	-0.14614
ENSG00000177732	SOX12	ENSG00000216895	AC009403.1	2.765e-14	0.285288	0	NA	0	0	0	0	0	0	0	X	-0.157022
ENSG00000131375	CAPN7	ENSG00000267523	AC008735.2	2.95483e-14	0.32208	0	NA	0	0	0	0	0	0	0	X	-0.231286
ENSG00000129968	ABHD17A	ENSG00000267244	AC012615.6	3.25576e-14	0.354078	0	NA	0	1	1	0	0	0	0	52268	0.371372
ENSG00000198270	TMEM116	ENSG00000179818	PCBP1-AS1	3.29103e-14	0.240008	0	NA	0	0	0	0	0	0	0	X	0.173749
ENSG00000116237	ICMT	ENSG00000240731	AL139287.1	3.7779e-14	0.299147	0	NA	0	0	0	0	0	0	0	4902504	0.188136
ENSG00000102317	RBM3	ENSG00000234741	GAS5	3.90105e-14	0.316698	0	NA	0	0	0	0	0	0	0	X	0.164388
ENSG00000159079	CFAP298	ENSG00000227953	LINC01341	4.23991e-14	0.354908	0	NA	0	0	0	0	0	0	0	X	-0.163651
ENSG00000185129	PURA	ENSG00000258056	AC009779.2	4.6842e-14	0.338677	0	NA	0	0	0	0	0	0	0	X	0.159162
ENSG00000164896	FASTK	ENSG00000270157	AC004918.4	4.75113e-14	0.305213	0	NA	0	0	1	0	0	0	0	9412747	0.232347
ENSG00000070961	ATP2B1	ENSG00000270504	AL391422.4	4.92359e-14	0.467684	0	NA	0	0	0	0	0	0	0	X	-0.19643
ENSG00000125962	ARMCX5	ENSG00000225733	FGD5-AS1	5.35512e-14	0.375671	0	NA	0	0	0	1	0	0	0	X	-0.176064
ENSG00000116237	ICMT	ENSG00000228794	LINC01128	5.99923e-14	0.299147	0	NA	0	0	0	1	0	0	0	5361747	0.282038
ENSG00000256771	ZNF253	ENSG00000250790	AC127070.2	6.09566e-14	0.320615	0	NA	0	0	0	0	0	0	0	X	-0.214876
ENSG00000164896	FASTK	ENSG00000235280	MCF2L-AS1	6.4016e-14	0.305213	0	NA	0	0	0	0	0	0	0	X	-0.233691
ENSG00000102317	RBM3	ENSG00000228106	AL392172.1	8.65413e-14	0.316698	0	NA	0	0	0	0	0	0	0	X	0.126411
ENSG00000172379	ARNT2	ENSG00000261211	AL031123.2	9.08931e-14	0.608406	0	NA	0	0	0	0	0	0	0	X	-0.119225
ENSG00000100350	FOXRED2	ENSG00000228274	AL021707.2	9.67549e-14	0.215306	0	NA	0	0	1	0	0	0	0	2160542	0.252887
ENSG00000186564	FOXD2	ENSG00000266947	AC022916.1	9.68273e-14	0.491972	0	NA	0	0	0	0	0	0	0	X	-0.207941
ENSG00000111678	C12orf57	ENSG00000232098	AC012313.1	9.96631e-14	0.340307	0	NA	0	0	0	1	0	0	0	X	-0.142866
ENSG00000116809	ZBTB17	ENSG00000179523	EIF3J-DT	1.07168e-13	0.30312	0	NA	0	0	0	0	0	0	0	X	-0.237955
ENSG00000138463	SLC49A4	ENSG00000224376	AC017104.1	1.65265e-13	0.268722	0	NA	0	0	0	0	0	0	0	X	-0.16879
ENSG00000120451	SNX19	ENSG00000223745	CCDC18-AS1	1.80931e-13	0.431074	0	NA	0	0	0	0	0	0	0	X	-0.187531
ENSG00000018510	AGPS	ENSG00000257086	AP001453.2	1.84149e-13	0.41895	0	NA	0	0	0	0	0	0	0	X	0.166885
ENSG00000213928	IRF9	ENSG00000278784	AL136295.7	1.94021e-13	0.247967	0	NA	1	1	1	0	0	0	0	35047	0.273695
ENSG00000221886	ZBED8	ENSG00000260000	AL133338.1	1.97954e-13	0.260429	0	NA	0	0	0	0	0	0	0	X	0.238245
ENSG00000070614	NDST1	ENSG00000230733	AC092171.2	1.9928e-13	0.347254	0	NA	0	0	0	0	0	0	0	X	0.336297
ENSG00000102904	TSNAXIP1	ENSG00000246985	SOCS2-AS1	2.14844e-13	0.285751	0	NA	0	0	0	0	0	0	0	X	-0.15503
ENSG00000170370	EMX2	ENSG00000247095	MIR210HG	2.41944e-13	0.498973	0	NA	0	0	0	0	0	0	0	X	0.163162
ENSG00000185808	PIGP	ENSG00000236830	CBR3-AS1	2.64488e-13	0.214154	0	NA	1	1	1	0	0	0	0	887031	0.194949
ENSG00000149179	C11orf49	ENSG00000280798	LINC00294	2.85841e-13	0.26261	0	NA	0	0	1	0	0	0	0	13857235	0.287182
ENSG00000117139	KDM5B	ENSG00000257815	AC025159.1	2.90437e-13	0.290362	0	NA	0	0	0	0	0	0	0	X	-0.200642
ENSG00000253729	PRKDC	ENSG00000254635	WAC-AS1	3.46576e-13	0.262387	0	NA	0	0	0	0	0	0	0	X	-0.155994
ENSG00000186020	ZNF529	ENSG00000259865	AL390728.6	3.82815e-13	0.310378	0	NA	0	0	0	0	0	0	0	X	0.344041
ENSG00000104738	MCM4	ENSG00000270673	YTHDF3-AS1	4.07642e-13	0.24218	0	NA	0	0	1	0	0	0	0	15189565	0.274044
ENSG00000125945	ZNF436	ENSG00000225032	AL162586.1	4.37413e-13	0.378301	0	NA	0	0	0	0	0	0	0	X	-0.127025
ENSG00000158793	NIT1	ENSG00000261526	AC012615.1	4.59977e-13	0.288073	0	NA	0	0	0	0	0	0	0	X	-0.231208
ENSG00000132846	ZBED3	ENSG00000255062	AP001318.2	5.17145e-13	0.307246	0	NA	0	0	0	0	0	0	0	X	0.121904
ENSG00000131477	RAMP2	ENSG00000214548	MEG3	5.39839e-13	0.595307	0	NA	0	0	0	0	0	0	0	X	-0.151278
ENSG00000154309	DISP1	ENSG00000231721	LINC-PINT	5.62949e-13	0.222017	0	NA	0	0	0	0	0	0	0	X	-0.198874
ENSG00000053254	FOXN3	ENSG00000232533	AC093673.1	5.7382e-13	0.374657	0	NA	0	0	0	0	0	0	0	X	-0.137838
ENSG00000186063	AIDA	ENSG00000268416	AC010329.1	5.89476e-13	0.359339	0	NA	0	0	0	0	0	0	0	X	-0.30313
ENSG00000126214	KLC1	ENSG00000281398	SNHG4	6.20539e-13	0.422546	0	NA	0	0	0	0	0	0	0	X	-0.144105
ENSG00000075399	VPS9D1	ENSG00000261373	VPS9D1-AS1	6.53047e-13	0.237048	1	1	0	1	1	0	0	0	1	-1	-0.198846
ENSG00000164764	SBSPON	ENSG00000272518	AC036214.2	7.65049e-13	0.498578	0	NA	0	0	1	0	0	0	0	6832377	-0.120744
ENSG00000135525	MAP7	ENSG00000231312	MAP4K3-DT	7.89934e-13	0.388819	0	NA	0	0	0	0	0	0	0	X	0.203907
ENSG00000012660	ELOVL5	ENSG00000273015	AC008124.1	8.34532e-13	0.423225	0	NA	0	0	0	0	0	0	0	X	-0.163959
ENSG00000120910	PPP3CC	ENSG00000203709	MIR29B2CHG	8.4376e-13	0.354123	0	NA	0	0	0	1	0	0	0	X	-0.154507
ENSG00000179532	DNHD1	ENSG00000267414	AC120049.1	8.61414e-13	0.217593	0	NA	0	0	0	0	0	0	0	X	-0.194081
ENSG00000198466	ZNF587	ENSG00000260711	AL121839.2	8.88458e-13	0.280669	0	NA	0	0	0	1	0	0	0	X	-0.226568
ENSG00000177426	TGIF1	ENSG00000254473	AL354920.1	9.06078e-13	0.27517	0	NA	0	0	0	0	0	0	0	X	-0.118203
ENSG00000205464	ATP6AP1L	ENSG00000247828	TMEM161B-AS1	9.30805e-13	0.211591	0	NA	0	0	1	0	0	0	0	X	0.233706
ENSG00000172530	BANP	ENSG00000270820	AC016727.1	9.38691e-13	0.27635	0	NA	0	0	0	0	0	0	0	X	0.200322
ENSG00000276180	HIST1H4I	ENSG00000224843	LINC00240	9.98423e-13	0.259194	0	NA	0	1	1	0	0	0	0	78839	0.191188
ENSG00000156232	WHAMM	ENSG00000247708	STX18-AS1	1.28886e-12	0.236533	0	NA	0	0	0	0	0	0	0	X	-0.25308
ENSG00000114529	C3orf52	ENSG00000271976	AC012467.2	1.31237e-12	0.671477	0	NA	0	0	1	0	0	0	0	58224759	-0.103691
ENSG00000050327	ARHGEF5	ENSG00000224186	C5orf66	1.32675e-12	0.31945	0	NA	0	0	0	0	0	0	0	X	-0.164635
ENSG00000173451	THAP2	ENSG00000272518	AC036214.2	1.36029e-12	0.23417	0	NA	0	0	0	0	0	0	0	X	-0.185918
ENSG00000168300	PCMTD1	ENSG00000177788	AL162595.1	1.37081e-12	0.345806	0	NA	0	0	0	0	0	0	0	X	-0.109576
ENSG00000159086	PAXBP1	ENSG00000238197	PAXBP1-AS1	1.40936e-12	0.235372	1	1	1	1	1	0	0	1	0	-1	0.240176
ENSG00000011566	MAP4K3	ENSG00000234072	AC074117.1	1.5106e-12	0.451846	0	NA	0	0	1	1	0	0	0	11881644	0.161941
ENSG00000146830	GIGYF1	ENSG00000259153	AC004816.1	1.73541e-12	0.259444	0	NA	0	0	0	0	0	0	0	X	-0.28075
ENSG00000071859	FAM50A	ENSG00000278133	AC135050.6	1.75544e-12	0.34098	0	NA	0	0	0	0	0	0	0	X	-0.257601
ENSG00000129968	ABHD17A	ENSG00000235560	AC002310.1	1.93616e-12	0.354078	0	NA	0	0	0	0	0	0	0	X	-0.206838
ENSG00000151883	PARP8	ENSG00000280303	ERICD	2.05261e-12	0.21003	0	NA	0	0	0	0	0	0	0	X	0.236324
ENSG00000135525	MAP7	ENSG00000271976	AC012467.2	2.28232e-12	0.388819	0	NA	0	0	0	0	0	0	0	X	-0.18882
ENSG00000114439	BBX	ENSG00000257698	GIHCG	2.57194e-12	0.208855	0	NA	0	0	0	0	0	0	0	X	0.187834
ENSG00000204922	UQCC3	ENSG00000260233	SSSCA1-AS1	2.63335e-12	0.276972	0	NA	0	0	1	0	0	0	0	2894796	0.321015
ENSG00000176845	METRNL	ENSG00000180139	ACTA2-AS1	2.74502e-12	0.337016	0	NA	0	0	0	0	0	0	0	X	-0.199258
ENSG00000118181	RPS25	ENSG00000236753	MKLN1-AS	3.19635e-12	0.381391	0	NA	0	0	0	0	0	0	0	X	0.223315
ENSG00000143590	EFNA3	ENSG00000267454	ZNF582-AS1	3.46114e-12	0.209274	0	NA	0	0	0	0	0	0	0	X	0.145881
ENSG00000178093	TSSK6	ENSG00000262691	AC040160.1	3.67789e-12	0.244218	0	NA	0	0	0	0	0	0	0	X	-0.143517
ENSG00000160055	TMEM234	ENSG00000273311	DGCR11	3.7902e-12	0.327852	0	NA	0	0	0	0	0	0	0	X	0.23308
ENSG00000213928	IRF9	ENSG00000213742	ZNF337-AS1	3.833e-12	0.247967	0	NA	0	0	0	0	0	0	0	X	-0.105989
ENSG00000131477	RAMP2	ENSG00000267519	AC020916.1	3.86196e-12	0.595307	0	NA	0	0	0	0	0	0	0	X	-0.245042
ENSG00000093217	XYLB	ENSG00000270194	AC097359.2	3.89887e-12	0.29393	0	NA	0	0	1	0	0	0	0	1102583	0.2658
ENSG00000149260	CAPN5	ENSG00000235560	AC002310.1	3.97547e-12	0.26009	0	NA	0	0	0	0	0	0	0	X	-0.149872
ENSG00000101363	MANBAL	ENSG00000174365	SNHG11	4.0931e-12	0.322432	0	NA	0	0	1	0	0	0	0	1129083	0.270775
ENSG00000184678	HIST2H2BE	ENSG00000254815	AP006284.1	4.36215e-12	0.304582	0	NA	0	0	0	0	0	0	0	X	-0.127969
ENSG00000006432	MAP3K9	ENSG00000268970	AC022150.2	4.46633e-12	0.323287	0	NA	0	0	0	0	0	0	0	X	-0.115227
ENSG00000113739	STC2	ENSG00000224152	AC009506.1	4.5867e-12	0.525066	0	NA	0	0	0	0	0	0	0	X	-0.183993
ENSG00000156232	WHAMM	ENSG00000232811	AL360270.1	4.63581e-12	0.236533	0	NA	0	0	0	0	0	0	0	X	0.172038
ENSG00000114529	C3orf52	ENSG00000229124	VIM-AS1	4.73434e-12	0.671477	0	NA	0	0	0	0	0	0	0	X	0.108803
ENSG00000134222	PSRC1	ENSG00000203865	ATP1A1-AS1	4.93337e-12	0.35157	0	NA	0	0	1	0	0	0	0	7095251	0.27437
ENSG00000263465	SRSF8	ENSG00000259642	ST20-AS1	5.05092e-12	0.254051	0	NA	0	0	0	0	0	0	0	X	0.241412
ENSG00000112699	GMDS	ENSG00000270571	AC007681.1	5.19476e-12	0.329191	0	NA	0	0	0	0	0	0	0	X	-0.157665
ENSG00000178093	TSSK6	ENSG00000239213	NCK1-DT	5.27939e-12	0.244218	0	NA	0	0	0	0	0	0	0	X	0.15553
ENSG00000176125	UFSP1	ENSG00000272142	AL359643.3	5.28663e-12	0.287059	0	NA	0	0	0	0	0	0	0	X	0.258164
ENSG00000185522	LMNTD2	ENSG00000271971	AC120053.1	5.35167e-12	0.377689	0	NA	0	0	0	0	0	0	0	X	-0.14031
ENSG00000141232	TOB1	ENSG00000267519	AC020916.1	5.61421e-12	0.246703	0	NA	0	0	0	0	0	0	0	X	0.172401
ENSG00000180089	TMEM86B	ENSG00000268006	PTOV1-AS1	5.71762e-12	0.268359	0	NA	0	0	1	0	0	0	0	5374962	0.3017
ENSG00000186376	ZNF75D	ENSG00000204261	PSMB8-AS1	5.78132e-12	0.233206	0	NA	0	0	0	0	0	0	0	X	0.211041
ENSG00000050426	LETMD1	ENSG00000268858	AL118506.1	5.92765e-12	0.304719	0	NA	0	0	0	0	0	0	0	X	0.128386
ENSG00000113594	LIFR	ENSG00000255399	TBX5-AS1	6.22874e-12	0.567199	0	NA	0	0	0	0	0	0	0	X	-0.192101
ENSG00000100852	ARHGAP5	ENSG00000258738	AL121603.2	6.65403e-12	0.494062	0	NA	0	0	1	0	0	0	0	2714615	0.223797
ENSG00000012048	BRCA1	ENSG00000215256	DHRS4-AS1	6.96367e-12	0.299578	0	NA	0	0	0	0	0	0	0	X	-0.110283
ENSG00000214046	SMIM7	ENSG00000270157	AC004918.4	7.11049e-12	0.206315	0	NA	0	0	0	0	0	0	0	X	0.209295
ENSG00000159082	SYNJ1	ENSG00000272821	U62317.2	7.15028e-12	0.328083	0	NA	0	0	0	0	0	0	0	X	0.180586
ENSG00000254505	CHMP4A	ENSG00000163597	SNHG16	7.61862e-12	0.30284	0	NA	0	0	0	0	0	0	0	X	0.152812
ENSG00000159079	CFAP298	ENSG00000235560	AC002310.1	7.79769e-12	0.354908	0	NA	0	0	0	0	0	0	0	X	-0.132183
ENSG00000198466	ZNF587	ENSG00000260228	AC009119.1	7.84554e-12	0.280669	0	NA	0	0	0	0	0	0	0	X	-0.158002
ENSG00000176125	UFSP1	ENSG00000247137	AP000873.2	7.88071e-12	0.287059	0	NA	0	0	0	0	0	0	0	X	0.218346
ENSG00000144677	CTDSPL	ENSG00000224975	INE1	7.88525e-12	0.306584	0	NA	0	0	0	0	0	0	0	X	-0.227539
ENSG00000197798	FAM118B	ENSG00000249859	PVT1	8.12342e-12	0.250873	0	NA	0	0	0	0	0	0	0	X	-0.174123
ENSG00000070614	NDST1	ENSG00000203280	AL022323.1	8.36121e-12	0.347254	0	NA	0	0	0	0	0	0	0	X	0.244973
ENSG00000126456	IRF3	ENSG00000235027	AC068580.3	9.27218e-12	0.365353	0	NA	0	0	0	0	0	0	0	X	0.213675
ENSG00000214029	ZNF891	ENSG00000268970	AC022150.2	9.66346e-12	0.227375	0	NA	0	0	0	0	0	0	0	X	-0.219607
ENSG00000131187	F12	ENSG00000259456	ADNP-AS1	9.83623e-12	0.250296	0	NA	0	0	0	0	0	0	0	X	-0.254938
ENSG00000070614	NDST1	ENSG00000227953	LINC01341	9.84968e-12	0.347254	0	NA	0	0	0	0	0	0	0	X	-0.237235
ENSG00000148341	SH3GLB2	ENSG00000223478	AL441992.1	9.97826e-12	0.236896	0	NA	1	1	1	1	0	0	0	273842	0.226032
ENSG00000255508	AP002990.1	ENSG00000270194	AC097359.2	1.00446e-11	0.217717	0	NA	0	0	0	0	0	0	0	X	0.283187
ENSG00000187801	ZFP69B	ENSG00000273472	AC096733.2	1.01489e-11	0.442443	0	NA	0	0	0	0	0	0	0	X	0.120185
ENSG00000171206	TRIM8	ENSG00000260630	SNAI3-AS1	1.03422e-11	0.403591	0	NA	0	0	0	0	0	0	0	X	-0.186624
ENSG00000222011	FAM185A	ENSG00000225484	NUTM2B-AS1	1.0554e-11	0.252689	0	NA	0	0	0	0	0	0	0	X	0.142629
ENSG00000172922	RNASEH2C	ENSG00000255468	AP001107.9	1.06104e-11	0.28051	0	NA	0	1	1	0	0	0	0	627132	0.286132
ENSG00000148341	SH3GLB2	ENSG00000241769	LINC00893	1.06274e-11	0.236896	0	NA	0	0	0	1	0	0	0	X	0.234021
ENSG00000197608	ZNF841	ENSG00000273226	AL391834.2	1.08251e-11	0.248814	0	NA	0	0	0	0	0	0	0	X	-0.203636
ENSG00000177873	ZNF619	ENSG00000235560	AC002310.1	1.13114e-11	0.30565	0	NA	0	0	0	0	0	0	0	X	0.198841
ENSG00000163728	TTC14	ENSG00000281649	EBLN3P	1.15268e-11	0.273186	0	NA	0	0	0	0	0	0	0	X	-0.106555
ENSG00000149798	CDC42EP2	ENSG00000280303	ERICD	1.25253e-11	0.201694	0	NA	0	0	0	0	0	0	0	X	0.200071
ENSG00000197385	ZNF860	ENSG00000261488	TBILA	1.25557e-11	0.217055	0	NA	0	0	1	0	0	0	0	80141700	0.164209
ENSG00000182054	IDH2	ENSG00000250899	AC125807.2	1.26772e-11	0.398393	0	NA	0	0	0	0	0	0	0	X	-0.105309
ENSG00000186376	ZNF75D	ENSG00000225470	JPX	1.35918e-11	0.233206	0	NA	0	0	1	0	0	0	0	61178512	0.172241
ENSG00000068831	RASGRP2	ENSG00000247982	LINC00926	1.3901e-11	0.202678	0	NA	0	0	0	0	0	0	0	X	0.286909
ENSG00000104517	UBR5	ENSG00000268713	AC005261.3	1.48724e-11	0.375407	0	NA	0	0	0	0	0	0	0	X	-0.209622
ENSG00000254505	CHMP4A	ENSG00000278784	AL136295.7	1.53183e-11	0.30284	0	NA	1	1	1	0	0	0	0	6804	0.37558
ENSG00000255508	AP002990.1	ENSG00000263731	AC145207.5	1.54985e-11	0.217717	0	NA	0	0	0	0	0	0	0	X	-0.178044
ENSG00000126456	IRF3	ENSG00000280734	LINC01232	1.76673e-11	0.365353	0	NA	0	0	0	0	0	0	0	X	0.253164
ENSG00000178093	TSSK6	ENSG00000266904	LINC00663	1.77033e-11	0.244218	0	NA	0	1	1	0	0	0	0	241818	0.269309
ENSG00000116809	ZBTB17	ENSG00000268205	AC005261.1	1.81391e-11	0.30312	0	NA	0	0	0	1	0	0	0	X	-0.234183
ENSG00000171940	ZNF217	ENSG00000267259	ERVE-1	1.82676e-11	0.465576	0	NA	0	0	0	0	0	0	0	X	-0.177898
ENSG00000178093	TSSK6	ENSG00000230163	AL122010.1	1.86442e-11	0.244218	0	NA	0	0	0	0	0	0	0	X	-0.169918
ENSG00000180957	PITPNB	ENSG00000244625	MIATNB	1.95069e-11	0.210662	0	NA	0	0	1	0	0	0	0	1070776	0.221878
ENSG00000151883	PARP8	ENSG00000226067	LINC00623	2.13036e-11	0.21003	0	NA	0	0	0	0	0	0	0	X	0.224676
ENSG00000124225	PMEPA1	ENSG00000277142	LINC00235	2.15487e-11	0.4688	0	NA	0	0	0	0	0	0	0	X	-0.128163
ENSG00000214021	TTLL3	ENSG00000259943	AL050341.2	2.2732e-11	0.247354	0	NA	0	0	0	0	0	0	0	X	-0.172956
ENSG00000234745	HLA-B	ENSG00000277559	AC018553.1	2.36166e-11	0.241457	0	NA	0	0	0	0	0	0	0	X	0.178324
ENSG00000177732	SOX12	ENSG00000272711	AC019069.1	2.55835e-11	0.285288	0	NA	0	0	0	0	0	0	0	X	0.1219
ENSG00000181045	SLC26A11	ENSG00000260276	AC022167.2	2.67698e-11	0.219303	0	NA	0	0	0	0	0	0	0	X	-0.150295
ENSG00000197608	ZNF841	ENSG00000255197	AC090559.1	2.76295e-11	0.248814	0	NA	0	0	0	0	0	0	0	X	0.215841
ENSG00000075643	MOCOS	ENSG00000227953	LINC01341	2.83052e-11	0.334846	0	NA	0	0	0	0	0	0	0	X	0.142111
ENSG00000184254	ALDH1A3	ENSG00000232386	AC015712.1	2.89034e-11	0.260378	0	NA	1	1	1	0	0	0	0	15958	0.316596
ENSG00000197608	ZNF841	ENSG00000267565	AC011477.3	2.93606e-11	0.248814	0	NA	0	0	1	0	0	0	0	32168618	-0.175939
ENSG00000115904	SOS1	ENSG00000260196	AC124798.1	3.22465e-11	0.306044	0	NA	0	0	0	1	0	0	0	X	-0.133051
ENSG00000197568	HHLA3	ENSG00000259768	AC004943.2	3.6792e-11	0.222169	0	NA	0	0	0	0	0	0	0	X	0.208352
ENSG00000160226	CFAP410	ENSG00000238197	PAXBP1-AS1	3.90233e-11	0.41114	0	NA	0	0	1	0	0	0	0	11581879	0.167316
ENSG00000105640	RPL18A	ENSG00000260401	AP002761.4	4.3715e-11	0.423179	0	NA	0	0	0	0	0	0	0	X	0.176475
ENSG00000107779	BMPR1A	ENSG00000255197	AC090559.1	4.50166e-11	0.348114	0	NA	0	0	0	0	0	0	0	X	-0.150972
ENSG00000138185	ENTPD1	ENSG00000268713	AC005261.3	4.53072e-11	0.244823	0	NA	0	0	0	0	0	0	0	X	0.16172
ENSG00000143590	EFNA3	ENSG00000232093	DCST1-AS1	4.5314e-11	0.209274	0	NA	0	1	1	0	0	0	0	32719	0.175498
ENSG00000177426	TGIF1	ENSG00000247400	DNAJC3-DT	4.58186e-11	0.27517	0	NA	0	0	0	0	0	0	0	X	-0.205617
ENSG00000157212	PAXIP1	ENSG00000214106	PAXIP1-AS2	4.71087e-11	0.308453	1	1	1	1	1	0	0	1	0	-1	0.232946
ENSG00000138641	HERC3	ENSG00000268895	A1BG-AS1	4.78476e-11	0.331446	0	NA	0	0	0	0	0	0	0	X	0.168607
ENSG00000159079	CFAP298	ENSG00000236830	CBR3-AS1	4.89354e-11	0.354908	0	NA	0	0	1	0	0	0	0	3519164	0.285424
ENSG00000246705	H2AFJ	ENSG00000267868	AL356740.1	4.97046e-11	0.40212	0	NA	0	0	0	0	0	0	0	X	-0.131202
ENSG00000138604	GLCE	ENSG00000238178	AC078993.1	5.02703e-11	0.308672	0	NA	0	0	0	0	0	0	0	X	-0.151926
ENSG00000131187	F12	ENSG00000162913	OBSCN-AS1	5.3084e-11	0.250296	0	NA	0	0	0	0	0	0	0	X	0.126058
ENSG00000205464	ATP6AP1L	ENSG00000271109	AC008555.4	5.66139e-11	0.211591	0	NA	0	0	0	0	0	0	0	X	-0.153687
ENSG00000172123	SLFN12	ENSG00000268713	AC005261.3	6.08496e-11	0.598767	0	NA	0	0	0	0	0	0	0	X	-0.127265
ENSG00000113971	NPHP3	ENSG00000270580	AC139256.2	6.12229e-11	0.218856	0	NA	0	0	0	0	0	0	0	X	0.2427
ENSG00000099875	MKNK2	ENSG00000265688	MAFG-DT	6.36055e-11	0.21435	0	NA	0	0	0	0	0	0	0	X	-0.217506
ENSG00000236104	ZBTB22	ENSG00000266208	AC080112.1	6.41736e-11	0.243689	0	NA	0	0	0	0	0	0	0	X	0.255465
ENSG00000124225	PMEPA1	ENSG00000274712	AC005332.4	6.46576e-11	0.4688	0	NA	0	0	0	0	0	0	0	X	-0.251742
ENSG00000140479	PCSK6	ENSG00000225285	LINC01770	6.98446e-11	0.622459	0	NA	0	0	0	0	0	0	0	X	0.160871
ENSG00000118849	RARRES1	ENSG00000233038	AC011899.2	7.22177e-11	0.475781	0	NA	0	0	0	0	0	0	0	X	0.155857
ENSG00000007202	KIAA0100	ENSG00000276334	AL133243.2	7.31143e-11	0.502811	0	NA	0	0	0	0	0	0	0	X	-0.251062
ENSG00000099385	BCL7C	ENSG00000229619	MBNL1-AS1	7.31548e-11	0.26293	0	NA	0	0	0	0	0	0	0	X	0.30263
ENSG00000124225	PMEPA1	ENSG00000246100	LINC00900	7.90483e-11	0.4688	0	NA	0	0	0	0	0	0	0	X	-0.121116
ENSG00000137509	PRCP	ENSG00000247137	AP000873.2	8.15766e-11	0.225029	0	NA	0	1	1	0	0	0	0	213907	0.333296
ENSG00000112308	C6orf62	ENSG00000230733	AC092171.2	8.35283e-11	0.298444	0	NA	0	0	0	0	0	0	0	X	0.240301
ENSG00000179532	DNHD1	ENSG00000255320	AP000759.1	8.5703e-11	0.217593	0	NA	0	0	1	0	0	0	0	59651082	0.219126
ENSG00000164104	HMGB2	ENSG00000175611	LINC00476	8.6543e-11	0.343798	0	NA	0	0	0	0	0	0	0	X	-0.133554
ENSG00000205464	ATP6AP1L	ENSG00000224424	PRKAR2A-AS1	9.13664e-11	0.211591	0	NA	0	0	0	0	0	0	0	X	0.204533
ENSG00000234745	HLA-B	ENSG00000246273	SBF2-AS1	9.23745e-11	0.241457	0	NA	0	0	0	0	0	0	0	X	-0.168094
ENSG00000171130	ATP6V0E2	ENSG00000233237	LINC00472	9.61955e-11	0.366429	0	NA	0	0	0	0	0	0	0	X	0.125486
ENSG00000177873	ZNF619	ENSG00000273117	AC144652.1	9.7241e-11	0.30565	0	NA	0	0	0	0	0	0	0	X	-0.196755
