# Supplementary material for: Quantitative estimates of the regulatory influence of long non-coding RNAs on global gene expression variation using TCGA breast cancer transcriptomic data
Source: PLoS Comput Biol. 2024 Jun 5;20(6):e1012103. doi: 10.1371/journal.pcbi.1012103 (PMC11198904; doi:10.1371/journal.pcbi.1012103)
Supplement: S5 Table — For each category, a random set of lncRNA-mRNA pairs belonging to that category was first selected, without regard to their expression profiles. Column B shows the size of this random set and Column C shows the number of members of this set for which the Pearson Correlation coefficient (PCC) in expression profiles was found to be > = 0.3. Next, we selected a random set of mRNA-mRNA pairs belonging to the category (e.g., mRNA pairs located in the same TAD if the category is “same-TAD”) as a background set; columns D and E respectively show the size of this random set of mRNA pairs and the subset thereof for which the mutual expression correlation (PCC) is > = 0.3. The latter two numbers allow us to define a baseline frequency of co-expression (PCC > = 0.3) between two genes related to each other by a particular definition (e.g., in the same TAD), which is then used to assess the statistical significance (Binomial p-value) of the number of lncRNA-mRNA pairs reported in Column C. (XLSX) [file pcbi.1012103.s005.xlsx]

## Sheet: S5
Category	#lncRNA-mRNA	#lncRNA-mRNA (PCC >= 0.3)	#mRNA-mRNA	#mRNA-mRNA (PCC>0.3)	Binomial Test p-value
Overlapping	759	385	4410	1638	3e-14
Same TAD	8171	2580	107142	44304
Proximal
Same Chromosome
