# Supplementary material for: Quantitative estimates of the regulatory influence of long non-coding RNAs on global gene expression variation using TCGA breast cancer transcriptomic data
Source: PLoS Comput Biol. 2024 Jun 5;20(6):e1012103. doi: 10.1371/journal.pcbi.1012103 (PMC11198904; doi:10.1371/journal.pcbi.1012103)
Supplement: S6 Table — R2 values are average of test R2 from five folds of cross validation. Empirical p-values were calculated by repeating the modeling 100 times using random sets of lncRNAs as candidate regulators. (XLSX) [file pcbi.1012103.s006.xlsx]

## Sheet: S6
GeneID	GeneName	Test R2	Empirical p-value	Strongest lncRNA ID	Strongest lncRNA Name
ENSG00000000003	TSPAN6	-0.0166301	0.74	ENSG00000175611	LINC00476
ENSG00000000457	SCYL3	0.0851729	0.03	ENSG00000204054	LINC00963
ENSG00000000460	C1orf112	0.0337064	0.42	ENSG00000179818	PCBP1-AS1
ENSG00000000938	FGR	-0.0128551	0.97	ENSG00000232533	AC093673.1
ENSG00000000971	CFH	0.033631	0.61	ENSG00000130600	H19
ENSG00000001036	FUCA2	0.00818062	0.75	ENSG00000157306	ZFHX2-AS1
ENSG00000001084	GCLC	0.0111283	0.76	ENSG00000214922	HLA-F-AS1
ENSG00000001167	NFYA	0.0355933	0.8	ENSG00000204054	LINC00963
ENSG00000001460	STPG1	0.05696	0.25	ENSG00000212694	LINC01089
ENSG00000001461	NIPAL3	0.0633675	0.67	ENSG00000224086	AC245452.1
ENSG00000001497	LAS1L	0.0407453	0.23	ENSG00000203709	MIR29B2CHG
ENSG00000001561	ENPP4	0.0800585	0.25	ENSG00000177410	ZFAS1
ENSG00000001617	SEMA3F	0.0172586	0.73	ENSG00000130600	H19
ENSG00000001629	ANKIB1	0.0770574	0.83	ENSG00000175061	SNHG29
ENSG00000001630	CYP51A1	0.0493804	0.9	ENSG00000163597	SNHG16
ENSG00000001631	KRIT1	0.146036	0.17	ENSG00000182648	LINC01006
ENSG00000002016	RAD52	0.103374	0.03	ENSG00000224975	INE1
ENSG00000002330	BAD	0.0991264	0.27	ENSG00000225177	AL590617.2
ENSG00000002549	LAP3	-0.00635473	0.78	ENSG00000163597	SNHG16
ENSG00000002586	CD99	0.00459877	0.89	ENSG00000130600	H19
ENSG00000002587	HS3ST1	-0.0017202	0.25	ENSG00000231074	HCG18
ENSG00000002822	MAD1L1	0.0235409	0.94	ENSG00000203709	MIR29B2CHG
ENSG00000002933	TMEM176A	0.042378	0.01	ENSG00000225138	SLC9A3-AS1
ENSG00000003096	KLHL13	-0.00216446	0.4	ENSG00000230551	AC021078.1
ENSG00000003137	CYP26B1	-0.000766601	0.4	ENSG00000188242	AC010442.1
ENSG00000003147	ICA1	0.0353533	0.45	ENSG00000179818	PCBP1-AS1
ENSG00000003249	DBNDD1	0.19082	0	ENSG00000179818	PCBP1-AS1
ENSG00000003393	ALS2	-0.00756327	0.93	ENSG00000163597	SNHG16
ENSG00000003400	CASP10	-0.00385676	0.58	ENSG00000163597	SNHG16
ENSG00000003402	CFLAR	0.103797	0.45	ENSG00000175061	SNHG29
ENSG00000003756	RBM5	0.120463	0.12	ENSG00000184068	SREBF2-AS1
ENSG00000004059	ARF5	0.0920543	0.82	ENSG00000157306	ZFHX2-AS1
ENSG00000004139	SARM1	-0.0124332	0.54	ENSG00000197989	SNHG12
ENSG00000004142	POLDIP2	0.0795034	0.21	ENSG00000231607	DLEU2
ENSG00000004399	PLXND1	0.0840216	0.53	ENSG00000163597	SNHG16
ENSG00000004468	CD38	-0.00986944	0.65	ENSG00000229807	XIST
ENSG00000004478	FKBP4	0.0698688	0.85	ENSG00000177410	ZFAS1
ENSG00000004534	RBM6	0.125413	0.04	ENSG00000188242	AC010442.1
ENSG00000004660	CAMKK1	0.0433021	0.32	ENSG00000175061	SNHG29
ENSG00000004766	VPS50	0.00311247	0.25	ENSG00000229807	XIST
ENSG00000004777	ARHGAP33	0.071207	0.25	ENSG00000225733	FGD5-AS1
ENSG00000004779	NDUFAB1	0.0928375	0.74	ENSG00000163597	SNHG16
ENSG00000004799	PDK4	0.00797784	0.57	ENSG00000130600	H19
ENSG00000004866	ST7	0.0369938	0.16	ENSG00000163597	SNHG16
ENSG00000004897	CDC27	0.066571	0.52	ENSG00000188825	LINC00910
ENSG00000004975	DVL2	0.0444467	0.6	ENSG00000188825	LINC00910
ENSG00000005007	UPF1	0.0830584	0.95	ENSG00000215386	MIR99AHG
ENSG00000005020	SKAP2	0.109621	0	ENSG00000175061	SNHG29
ENSG00000005022	SLC25A5	0.0770733	0.56	ENSG00000197182	MIRLET7BHG
ENSG00000005059	MCUB	0.0164995	0.35	ENSG00000130600	H19
ENSG00000005100	DHX33	0.0813812	0.67	ENSG00000175061	SNHG29
ENSG00000005102	MEOX1	-0.00600078	0.77	ENSG00000130600	H19
ENSG00000005108	THSD7A	-0.0270208	0.94	ENSG00000197989	SNHG12
ENSG00000005156	LIG3	0.0991362	0.34	ENSG00000163597	SNHG16
ENSG00000005175	RPAP3	0.13027	0.16	ENSG00000184441	AP001062.1
ENSG00000005187	ACSM3	0.0569502	0.25	ENSG00000179818	PCBP1-AS1
ENSG00000005189	REXO5	0.0482669	0.24	ENSG00000130600	H19
ENSG00000005194	CIAPIN1	0.00580067	0.42	ENSG00000163597	SNHG16
ENSG00000005206	SPPL2B	0.137461	0.18	ENSG00000178977	LINC00324
ENSG00000005238	FAM214B	0.0482681	0.49	ENSG00000223482	NUTM2A-AS1
ENSG00000005243	COPZ2	0.00256772	0.59	ENSG00000230551	AC021078.1
ENSG00000005249	PRKAR2B	0.0134312	0.75	ENSG00000179818	PCBP1-AS1
ENSG00000005339	CREBBP	0.0775849	0.61	ENSG00000204054	LINC00963
ENSG00000005436	GCFC2	0.00798714	0.9	ENSG00000179818	PCBP1-AS1
ENSG00000005448	WDR54	0.104436	0.18	ENSG00000179818	PCBP1-AS1
ENSG00000005469	CROT	0.0565793	0.17	ENSG00000130600	H19
ENSG00000005471	ABCB4	0.0332998	0.1	ENSG00000188825	LINC00910
ENSG00000005483	KMT2E	0.11134	0.2	ENSG00000214783	POLR2J4
ENSG00000005486	RHBDD2	0.0740318	0.74	ENSG00000196295	GARS-DT
ENSG00000005700	IBTK	0.0523872	1	ENSG00000204054	LINC00963
ENSG00000005801	ZNF195	0.0479439	0.63	ENSG00000163597	SNHG16
ENSG00000005810	MYCBP2	0.0866234	0.75	ENSG00000225032	AL162586.1
ENSG00000005812	FBXL3	0.0655219	0.83	ENSG00000186056	MATN1-AS1
ENSG00000005882	PDK2	0.0178922	0.79	ENSG00000179818	PCBP1-AS1
ENSG00000005884	ITGA3	0.0139375	0.82	ENSG00000179818	PCBP1-AS1
ENSG00000005889	ZFX	0.0282615	0.77	ENSG00000203875	SNHG5
ENSG00000006007	GDE1	0.0488577	0.39	ENSG00000179818	PCBP1-AS1
ENSG00000006015	REX1BD	0.0697814	0.74	ENSG00000163597	SNHG16
ENSG00000006025	OSBPL7	0.082304	0.06	ENSG00000197182	MIRLET7BHG
ENSG00000006062	MAP3K14	0.0124165	0.68	ENSG00000175061	SNHG29
ENSG00000006118	TMEM132A	0.0523461	0.57	ENSG00000175061	SNHG29
ENSG00000006125	AP2B1	0.0146645	0.93	ENSG00000205885	C1RL-AS1
ENSG00000006194	ZNF263	0.116237	0.02	ENSG00000163597	SNHG16
ENSG00000006210	CX3CL1	0.026181	0.08	ENSG00000163597	SNHG16
ENSG00000006282	SPATA20	0.0161031	0.75	ENSG00000163597	SNHG16
ENSG00000006283	CACNA1G	-0.0236363	0.96	ENSG00000203875	SNHG5
ENSG00000006327	TNFRSF12A	0.153272	0.72	ENSG00000205913	SRRM2-AS1
ENSG00000006432	MAP3K9	0.110071	0.26	ENSG00000204054	LINC00963
ENSG00000006451	RALA	0.0196469	0.75	ENSG00000130600	H19
ENSG00000006453	BAIAP2L1	0.0304747	0.54	ENSG00000177410	ZFAS1
ENSG00000006459	KDM7A	0.102495	0.15	ENSG00000163597	SNHG16
ENSG00000006468	ETV1	0.0668876	0.5	ENSG00000130600	H19
ENSG00000006534	ALDH3B1	0.00368222	0.4	ENSG00000130600	H19
ENSG00000006576	PHTF2	0.0893624	0.1	ENSG00000130600	H19
ENSG00000006607	FARP2	0.0847385	0.47	ENSG00000130600	H19
ENSG00000006625	GGCT	0.120537	0.06	ENSG00000188825	LINC00910
ENSG00000006634	DBF4	0.0894771	0.02	ENSG00000227953	LINC01341
ENSG00000006638	TBXA2R	0.00797692	0.78	ENSG00000117242	PINK1-AS
ENSG00000006695	COX10	0.0860775	0.06	ENSG00000157306	ZFHX2-AS1
ENSG00000006704	GTF2IRD1	0.0643428	0.34	ENSG00000225138	SLC9A3-AS1
ENSG00000006712	PAF1	0.0137554	0.29	ENSG00000223482	NUTM2A-AS1
ENSG00000006715	VPS41	0.0458526	0.85	ENSG00000188825	LINC00910
ENSG00000006744	ELAC2	0.119209	0.07	ENSG00000157306	ZFHX2-AS1
ENSG00000006837	CDKL3	-0.00629528	0.76	NA	NA
ENSG00000007047	MARK4	0.0891589	0.37	ENSG00000153363	LINC00467
ENSG00000007080	CCDC124	0.0624281	0.33	ENSG00000130600	H19
ENSG00000007168	PAFAH1B1	0.102093	0.63	ENSG00000206337	HCP5
ENSG00000007202	KIAA0100	0.109046	0.8	ENSG00000175611	LINC00476
ENSG00000007237	GAS7	0.00257935	0.18	NA	NA
ENSG00000007255	TRAPPC6A	0.0438158	0.41	ENSG00000179818	PCBP1-AS1
ENSG00000007264	MATK	0.00501794	0.1	ENSG00000177410	ZFAS1
ENSG00000007341	ST7L	0.104658	0.1	ENSG00000179743	AL450998.2
ENSG00000007376	RPUSD1	0.0948624	0.25	ENSG00000130600	H19
ENSG00000007384	RHBDF1	-0.000115707	0.94	ENSG00000214783	POLR2J4
ENSG00000007392	LUC7L	0.0335519	0.92	ENSG00000188825	LINC00910
ENSG00000007516	BAIAP3	-0.000789355	0.66	ENSG00000163597	SNHG16
ENSG00000007520	TSR3	0.14468	0.11	ENSG00000163597	SNHG16
ENSG00000007541	PIGQ	0.0696635	0.07	ENSG00000163597	SNHG16
ENSG00000007545	CRAMP1	0.0743691	0.52	ENSG00000213057	C1orf220
ENSG00000007866	TEAD3	0.0316795	0.95	ENSG00000130600	H19
ENSG00000007908	SELE	-0.00395662	0.45	ENSG00000175061	SNHG29
ENSG00000007944	MYLIP	-0.0160907	0.86	ENSG00000130600	H19
ENSG00000007968	E2F2	0.0592923	0.72	ENSG00000130600	H19
ENSG00000008018	PSMB1	0.0739789	0.59	ENSG00000188825	LINC00910
ENSG00000008083	JARID2	0.0356455	0.77	ENSG00000130600	H19
ENSG00000008086	CDKL5	0.0470039	0.04	ENSG00000175611	LINC00476
ENSG00000008128	CDK11A	0.240327	0	ENSG00000197989	SNHG12
ENSG00000008130	NADK	0.0419697	0.41	ENSG00000163597	SNHG16
ENSG00000008226	DLEC1	-0.0171993	0.97	ENSG00000214783	POLR2J4
ENSG00000008256	CYTH3	0.00126827	0.83	ENSG00000157306	ZFHX2-AS1
ENSG00000008277	ADAM22	0.0400556	0.51	ENSG00000163597	SNHG16
ENSG00000008282	SYPL1	0.050606	0.73	ENSG00000223764	LINC02593
ENSG00000008283	CYB561	0.13957	0.17	ENSG00000163597	SNHG16
ENSG00000008294	SPAG9	0.15504	0.19	ENSG00000130600	H19
ENSG00000008300	CELSR3	0.0603003	0.42	ENSG00000179818	PCBP1-AS1
ENSG00000008311	AASS	0.03623	0.59	ENSG00000130600	H19
ENSG00000008324	SS18L2	0.022973	0.38	ENSG00000130600	H19
ENSG00000008382	MPND	0.0130346	0.65	ENSG00000175061	SNHG29
ENSG00000008405	CRY1	0.0402716	0.08	ENSG00000179818	PCBP1-AS1
ENSG00000008441	NFIX	-0.020412	1	ENSG00000224078	SNHG14
ENSG00000008513	ST3GAL1	0.0186099	0.54	ENSG00000130600	H19
ENSG00000008517	IL32	-0.0118749	0.92	ENSG00000130600	H19
ENSG00000008710	PKD1	0.161191	0.81	ENSG00000215386	MIR99AHG
ENSG00000008735	MAPK8IP2	0.0542244	0.68	ENSG00000203875	SNHG5
ENSG00000008869	HEATR5B	0.071957	0.55	ENSG00000130600	H19
ENSG00000008952	SEC62	0.0394524	0.84	ENSG00000224189	HAGLR
ENSG00000008988	RPS20	0.268463	0	ENSG00000163597	SNHG16
ENSG00000009307	CSDE1	0.242827	0.13	ENSG00000213057	C1orf220
ENSG00000009335	UBE3C	0.072132	0.72	ENSG00000178977	LINC00324
ENSG00000009413	REV3L	0.232907	0.07	ENSG00000204054	LINC00963
ENSG00000009724	MASP2	0.00971603	0.79	ENSG00000229807	XIST
ENSG00000009780	FAM76A	0.0475666	0.91	ENSG00000163597	SNHG16
ENSG00000009830	POMT2	0.0524072	0.39	ENSG00000117242	PINK1-AS
ENSG00000009844	VTA1	-0.000330826	0.6	ENSG00000196756	SNHG17
ENSG00000009950	MLXIPL	0.0685944	0.18	ENSG00000188511	C22orf34
ENSG00000009954	BAZ1B	0.0948545	0.26	ENSG00000204054	LINC00963
ENSG00000010017	RANBP9	0.102944	0.47	ENSG00000230513	THAP7-AS1
ENSG00000010072	SPRTN	0.0430727	0.84	ENSG00000163597	SNHG16
ENSG00000010165	EEF1AKNMT	0.0750955	0.04	ENSG00000203709	MIR29B2CHG
ENSG00000010256	UQCRC1	0.104074	0.49	ENSG00000157306	ZFHX2-AS1
ENSG00000010270	STARD3NL	-0.00998975	0.78	ENSG00000130600	H19
ENSG00000010278	CD9	0.0375128	0.7	ENSG00000157306	ZFHX2-AS1
ENSG00000010295	IFFO1	0.129774	0.16	ENSG00000163597	SNHG16
ENSG00000010310	GIPR	0.0274651	0.37	ENSG00000186056	MATN1-AS1
ENSG00000010318	PHF7	0.176183	0.03	ENSG00000212694	LINC01089
ENSG00000010319	SEMA3G	0.0481004	0.8	ENSG00000163597	SNHG16
ENSG00000010322	NISCH	0.0307549	0.86	ENSG00000130600	H19
ENSG00000010327	STAB1	0.0284784	0.78	ENSG00000157306	ZFHX2-AS1
ENSG00000010404	IDS	0.0345195	0.99	ENSG00000179818	PCBP1-AS1
ENSG00000010539	ZNF200	0.0563086	0.43	ENSG00000225733	FGD5-AS1
ENSG00000010610	CD4	-0.0142309	0.64	ENSG00000130600	H19
ENSG00000010626	LRRC23	0.0180531	0.7	ENSG00000179818	PCBP1-AS1
ENSG00000010671	BTK	0.0344807	0.08	ENSG00000130600	H19
ENSG00000010803	SCMH1	0.0164386	0.84	ENSG00000226328	NUP50-DT
ENSG00000010810	FYN	0.0719946	0.16	ENSG00000130600	H19
ENSG00000010818	HIVEP2	-0.0111619	0.94	ENSG00000196756	SNHG17
ENSG00000011007	ELOA	-0.00924392	0.99	ENSG00000130600	H19
ENSG00000011009	LYPLA2	0.105444	0.53	ENSG00000188825	LINC00910
ENSG00000011021	CLCN6	0.121956	0.33	ENSG00000157306	ZFHX2-AS1
ENSG00000011028	MRC2	0.0814227	0.55	ENSG00000163597	SNHG16
ENSG00000011114	BTBD7	0.197981	0.26	ENSG00000203875	SNHG5
ENSG00000011132	APBA3	0.0165183	0.46	ENSG00000163597	SNHG16
ENSG00000011143	MKS1	0.108778	0.21	ENSG00000225138	SLC9A3-AS1
ENSG00000011198	ABHD5	0.098033	0.49	ENSG00000214922	HLA-F-AS1
ENSG00000011201	ANOS1	0.0530356	0.06	ENSG00000188825	LINC00910
ENSG00000011243	AKAP8L	0.102866	0.5	ENSG00000157306	ZFHX2-AS1
ENSG00000011258	MBTD1	0.108853	0.16	ENSG00000163597	SNHG16
ENSG00000011275	RNF216	0.0591948	0.48	ENSG00000196696	AC009022.1
ENSG00000011295	TTC19	0.0711134	0.19	ENSG00000175061	SNHG29
ENSG00000011304	PTBP1	0.0917885	0.79	ENSG00000205885	C1RL-AS1
ENSG00000011347	SYT7	-0.0172596	0.99	ENSG00000130600	H19
ENSG00000011376	LARS2	0.0119937	0.6	ENSG00000163597	SNHG16
ENSG00000011405	PIK3C2A	0.00525634	0.92	ENSG00000163597	SNHG16
ENSG00000011422	PLAUR	0.105465	0.31	ENSG00000177410	ZFAS1
ENSG00000011426	ANLN	0.122771	0.79	ENSG00000130600	H19
ENSG00000011451	WIZ	0.0896996	0.59	ENSG00000223478	AL441992.1
ENSG00000011454	RABGAP1	0.0611797	0.67	ENSG00000196295	GARS-DT
ENSG00000011478	QPCTL	0.112487	0.26	ENSG00000130600	H19
ENSG00000011485	PPP5C	0.0336604	0.87	ENSG00000188825	LINC00910
ENSG00000011523	CEP68	0.115481	0.12	ENSG00000175061	SNHG29
ENSG00000011566	MAP4K3	0.0904058	0.27	ENSG00000175061	SNHG29
ENSG00000011638	TMEM159	0.0290429	0.38	ENSG00000163597	SNHG16
ENSG00000012048	BRCA1	-0.031292	0.99	ENSG00000163597	SNHG16
ENSG00000012061	ERCC1	0.0852375	0.14	ENSG00000212694	LINC01089
ENSG00000012124	CD22	0.0133133	0.12	ENSG00000225791	TRAM2-AS1
ENSG00000012171	SEMA3B	0.0275305	0.19	ENSG00000197989	SNHG12
ENSG00000012174	MBTPS2	0.0942051	0.16	ENSG00000163597	SNHG16
ENSG00000012211	PRICKLE3	-0.000749659	0.77	ENSG00000130600	H19
ENSG00000012223	LTF	-0.00177622	0.36	ENSG00000228223	HCG11
ENSG00000012232	EXTL3	0.0828988	0.9	ENSG00000196295	GARS-DT
ENSG00000012660	ELOVL5	0.100679	0.35	ENSG00000223764	LINC02593
ENSG00000012779	ALOX5	0.0400691	0.26	ENSG00000188825	LINC00910
ENSG00000012822	CALCOCO1	0.0283292	0.17	ENSG00000130600	H19
ENSG00000012963	UBR7	0.00700848	0.98	ENSG00000179818	PCBP1-AS1
ENSG00000012983	MAP4K5	0.0760845	0.82	ENSG00000130600	H19
ENSG00000013016	EHD3	0.0514867	0.36	ENSG00000196295	GARS-DT
ENSG00000013275	PSMC4	0.0391606	0.39	ENSG00000175061	SNHG29
ENSG00000013288	MAN2B2	0.00450703	0.42	ENSG00000225791	TRAM2-AS1
ENSG00000013297	CLDN11	0.00417566	0.41	ENSG00000177410	ZFAS1
ENSG00000013306	SLC25A39	0.246037	0.05	ENSG00000175611	LINC00476
ENSG00000013375	PGM3	0.0769797	0.78	ENSG00000236901	MIR600HG
ENSG00000013392	RWDD2A	0.00597902	0.6	ENSG00000196295	GARS-DT
ENSG00000013441	CLK1	0.0421365	0.36	ENSG00000203875	SNHG5
ENSG00000013503	POLR3B	0.0619972	0.43	ENSG00000170919	TPT1-AS1
ENSG00000013523	ANGEL1	0.118478	0.15	ENSG00000163597	SNHG16
ENSG00000013561	RNF14	0.0201993	0.86	ENSG00000226200	SGMS1-AS1
ENSG00000013563	DNASE1L1	0.0549235	0.15	ENSG00000177410	ZFAS1
ENSG00000013573	DDX11	0.014763	0.56	ENSG00000212694	LINC01089
ENSG00000013810	TACC3	0.0898448	0.78	ENSG00000130600	H19
ENSG00000014123	UFL1	0.0579166	0.78	ENSG00000177410	ZFAS1
ENSG00000014138	POLA2	0.127531	0.12	ENSG00000205913	SRRM2-AS1
ENSG00000014164	ZC3H3	0.156997	0.13	ENSG00000175061	SNHG29
ENSG00000014216	CAPN1	-0.0149591	0.99	ENSG00000153363	LINC00467
ENSG00000014257	ACPP	0.019357	0.49	ENSG00000130600	H19
ENSG00000014824	SLC30A9	0.0289961	0.75	ENSG00000226137	BAIAP2-DT
ENSG00000014914	MTMR11	0.0573459	0.57	ENSG00000163597	SNHG16
ENSG00000014919	COX15	0.19368	0	ENSG00000175061	SNHG29
ENSG00000015133	CCDC88C	0.00917411	0.89	ENSG00000182648	LINC01006
ENSG00000015153	YAF2	0.104929	0	ENSG00000130600	H19
ENSG00000015171	ZMYND11	0.122084	0.06	ENSG00000214922	HLA-F-AS1
ENSG00000015475	BID	0.0205505	0.55	ENSG00000163597	SNHG16
ENSG00000015532	XYLT2	0.171733	0.06	ENSG00000175061	SNHG29
ENSG00000015676	NUDCD3	0.0240031	0.93	ENSG00000178977	LINC00324
ENSG00000016864	GLT8D1	0.1251	0.18	ENSG00000163597	SNHG16
ENSG00000017260	ATP2C1	0.0453104	0.72	ENSG00000177410	ZFAS1
ENSG00000017427	IGF1	0.00107883	0.38	ENSG00000225791	TRAM2-AS1
ENSG00000017483	SLC38A5	-0.0132873	0.9	ENSG00000245532	NEAT1
ENSG00000017797	RALBP1	0.0726522	0.52	ENSG00000182648	LINC01006
ENSG00000018189	RUFY3	0.00594398	0.84	ENSG00000225733	FGD5-AS1
ENSG00000018236	CNTN1	-0.00335213	0.82	ENSG00000226950	DANCR
ENSG00000018408	WWTR1	0.0603389	0.74	ENSG00000196295	GARS-DT
ENSG00000018510	AGPS	0.419411	0.04	ENSG00000213963	AC019080.1
ENSG00000018610	CXorf56	0.0259119	0.39	ENSG00000203709	MIR29B2CHG
ENSG00000018625	ATP1A2	0.0116078	0.1	NA	NA
ENSG00000018699	TTC27	0.0179849	0.2	ENSG00000177410	ZFAS1
ENSG00000019102	VSIG2	-0.00330445	0.69	ENSG00000188825	LINC00910
ENSG00000019144	PHLDB1	0.012289	0.98	ENSG00000228544	CCDC183-AS1
ENSG00000019485	PRDM11	0.0393035	0.48	ENSG00000197182	MIRLET7BHG
ENSG00000019549	SNAI2	0.0255403	0.16	ENSG00000235437	LINC01278
ENSG00000019582	CD74	0.0140256	0.43	ENSG00000223482	NUTM2A-AS1
ENSG00000019991	HGF	0.0125633	0.83	ENSG00000163597	SNHG16
ENSG00000020129	NCDN	0.0387541	0.87	ENSG00000223478	AL441992.1
ENSG00000020181	ADGRA2	-0.00934543	0.71	ENSG00000188242	AC010442.1
ENSG00000020256	ZFP64	-0.0179321	0.77	ENSG00000177337	DLGAP1-AS1
ENSG00000020577	SAMD4A	0.0706039	0.61	ENSG00000179818	PCBP1-AS1
ENSG00000020633	RUNX3	0.00960837	0.74	ENSG00000130600	H19
ENSG00000020922	MRE11	0.0200343	0.6	ENSG00000204054	LINC00963
ENSG00000021300	PLEKHB1	0.0689657	0.02	ENSG00000215256	DHRS4-AS1
ENSG00000021355	SERPINB1	-0.0216869	0.97	ENSG00000212694	LINC01089
ENSG00000021574	SPAST	0.0997569	0.21	ENSG00000203709	MIR29B2CHG
ENSG00000021645	NRXN3	-0.0154144	0.83	ENSG00000177410	ZFAS1
ENSG00000021762	OSBPL5	0.128163	0.11	ENSG00000223764	LINC02593
ENSG00000022567	SLC45A4	0.0114662	0.63	ENSG00000130600	H19
ENSG00000022840	RNF10	0.14372	0.01	ENSG00000188242	AC010442.1
ENSG00000022976	ZNF839	0.0650198	0.38	ENSG00000163597	SNHG16
ENSG00000023041	ZDHHC6	0.00867179	0.57	ENSG00000175061	SNHG29
ENSG00000023171	GRAMD1B	0.00930507	0.89	ENSG00000130600	H19
ENSG00000023228	NDUFS1	0.195743	0.07	ENSG00000226328	NUP50-DT
ENSG00000023287	RB1CC1	0.0593554	0.33	ENSG00000179818	PCBP1-AS1
ENSG00000023318	ERP44	0.0877218	0.42	ENSG00000215256	DHRS4-AS1
ENSG00000023330	ALAS1	0.0275795	0.37	ENSG00000130600	H19
ENSG00000023445	BIRC3	0.0963516	0.43	ENSG00000130600	H19
ENSG00000023516	AKAP11	0.133552	0.17	ENSG00000175061	SNHG29
ENSG00000023572	GLRX2	0.039641	0.48	ENSG00000130600	H19
ENSG00000023608	SNAPC1	0.0687818	0.41	ENSG00000163597	SNHG16
ENSG00000023734	STRAP	0.0802678	0.73	ENSG00000175061	SNHG29
ENSG00000023902	PLEKHO1	-0.00383172	0.73	ENSG00000225791	TRAM2-AS1
ENSG00000023909	GCLM	0.047181	0.59	ENSG00000130600	H19
ENSG00000024048	UBR2	0.0816896	0.53	ENSG00000226419	SLC16A1-AS1
ENSG00000024422	EHD2	0.0527756	0.52	ENSG00000188825	LINC00910
ENSG00000024526	DEPDC1	-0.0505623	0.95	ENSG00000177410	ZFAS1
ENSG00000024862	CCDC28A	0.00612723	0.91	ENSG00000177410	ZFAS1
ENSG00000025039	RRAGD	0.0296623	0.55	ENSG00000163597	SNHG16
ENSG00000025293	PHF20	0.215601	0.01	ENSG00000163597	SNHG16
ENSG00000025434	NR1H3	0.0502757	0.33	ENSG00000163597	SNHG16
ENSG00000025708	TYMP	-0.00885047	1	ENSG00000130600	H19
ENSG00000025770	NCAPH2	0.00829676	0.93	ENSG00000196756	SNHG17
ENSG00000025800	KPNA6	0.154193	0.28	ENSG00000203635	AC144450.1
ENSG00000026025	VIM	0.130208	0.15	ENSG00000206337	HCP5
ENSG00000026103	FAS	0.0945192	0.14	ENSG00000130600	H19
ENSG00000026297	RNASET2	0.0623291	0.42	ENSG00000203709	MIR29B2CHG
ENSG00000026508	CD44	0.0623796	0.11	ENSG00000215424	MCM3AP-AS1
ENSG00000026559	KCNG1	0.0155288	0.11	ENSG00000175061	SNHG29
ENSG00000026652	AGPAT4	0.017673	0.7	ENSG00000223764	LINC02593
ENSG00000026751	SLAMF7	0.0493426	0.3	ENSG00000130600	H19
ENSG00000026950	BTN3A1	0.125934	0.03	ENSG00000206337	HCP5
ENSG00000027001	MIPEP	-0.00253262	0.49	x.ENSG00000203875	NA
ENSG00000027075	PRKCH	0.0309139	0.75	ENSG00000179818	PCBP1-AS1
ENSG00000027697	IFNGR1	-0.00454838	0.91	ENSG00000197182	MIRLET7BHG
ENSG00000027847	B4GALT7	0.0393285	0.64	ENSG00000130600	H19
ENSG00000027869	SH2D2A	-0.00602701	0.7	ENSG00000163597	SNHG16
ENSG00000028137	TNFRSF1B	0.0487408	0.64	ENSG00000163597	SNHG16
ENSG00000028203	VEZT	0.020593	0.73	ENSG00000186594	MIR22HG
ENSG00000028277	POU2F2	0.0302092	0.61	ENSG00000163597	SNHG16
ENSG00000028310	BRD9	0.0963891	0.34	ENSG00000130600	H19
ENSG00000028528	SNX1	0.0668051	0.32	ENSG00000163597	SNHG16
ENSG00000028839	TBPL1	0.0467715	0.29	ENSG00000172965	MIR4435-2HG
ENSG00000029153	ARNTL2	0.048784	0.69	ENSG00000172965	MIR4435-2HG
ENSG00000029363	BCLAF1	0.0751699	0.53	ENSG00000175061	SNHG29
ENSG00000029364	SLC39A9	0.0704367	0.54	ENSG00000163597	SNHG16
ENSG00000029639	TFB1M	0.0216575	0.64	ENSG00000175061	SNHG29
ENSG00000029725	RABEP1	0.0489353	0.97	ENSG00000188185	LINC00265
ENSG00000029993	HMGB3	0.0439614	0.68	ENSG00000214783	POLR2J4
ENSG00000030110	BAK1	0.0643062	0.39	ENSG00000130600	H19
ENSG00000030419	IKZF2	0.0946247	0.1	ENSG00000130600	H19
ENSG00000030582	GRN	0.169683	0.03	ENSG00000177337	DLGAP1-AS1
ENSG00000031003	FAM13B	0.0984429	0.47	ENSG00000163597	SNHG16
ENSG00000031081	ARHGAP31	0.0115303	0.75	ENSG00000203993	ARRDC1-AS1
ENSG00000031691	CENPQ	0.0348536	0.53	ENSG00000163597	SNHG16
ENSG00000031698	SARS	0.0834877	0.26	ENSG00000130600	H19
ENSG00000031823	RANBP3	0.0399484	0.5	ENSG00000179818	PCBP1-AS1
ENSG00000032219	ARID4A	0.27337	0	ENSG00000163597	SNHG16
ENSG00000032389	EIPR1	0.0567734	0.32	ENSG00000203993	ARRDC1-AS1
ENSG00000032444	PNPLA6	0.163297	0.45	ENSG00000203993	ARRDC1-AS1
ENSG00000032742	IFT88	-0.00209806	0.65	ENSG00000225791	TRAM2-AS1
ENSG00000033011	ALG1	0.139199	0.46	ENSG00000163597	SNHG16
ENSG00000033030	ZCCHC8	0.0815853	0.52	ENSG00000186056	MATN1-AS1
ENSG00000033100	CHPF2	0.0699032	0.68	ENSG00000175061	SNHG29
ENSG00000033170	FUT8	0.0844231	0.8	ENSG00000130600	H19
ENSG00000033178	UBA6	0.0533188	0.29	ENSG00000175061	SNHG29
ENSG00000033627	ATP6V0A1	0.0712096	0.23	ENSG00000157306	ZFHX2-AS1
ENSG00000033800	PIAS1	0.0627126	0.26	ENSG00000130600	H19
ENSG00000033867	SLC4A7	0.0855813	0.15	ENSG00000177410	ZFAS1
ENSG00000034053	APBA2	-0.00404004	0.51	ENSG00000163597	SNHG16
ENSG00000034152	MAP2K3	-0.0153927	0.86	ENSG00000175061	SNHG29
ENSG00000034510	TMSB10	0.184567	0.04	ENSG00000223745	CCDC18-AS1
ENSG00000034533	ASTE1	-0.00591584	0.91	ENSG00000130600	H19
ENSG00000034677	RNF19A	0.0338772	0.84	ENSG00000163597	SNHG16
ENSG00000034693	PEX3	0.0349303	0.43	ENSG00000214783	POLR2J4
ENSG00000034713	GABARAPL2	0.0247581	0.44	ENSG00000206337	HCP5
ENSG00000035115	SH3YL1	0.00859007	0.21	ENSG00000233016	SNHG7
ENSG00000035403	VCL	0.0550515	0.79	ENSG00000196295	GARS-DT
ENSG00000035499	DEPDC1B	0.0484459	0.4	ENSG00000130600	H19
ENSG00000035664	DAPK2	0.00139593	0.5	ENSG00000230551	AC021078.1
ENSG00000035681	NSMAF	-0.0266586	0.89	ENSG00000175061	SNHG29
ENSG00000035687	ADSS	0.0531588	0.89	ENSG00000177410	ZFAS1
ENSG00000035862	TIMP2	0.0369737	0.98	ENSG00000179818	PCBP1-AS1
ENSG00000035928	RFC1	0.120515	0.34	ENSG00000175061	SNHG29
ENSG00000036054	TBC1D23	0.041435	0.4	ENSG00000177410	ZFAS1
ENSG00000036257	CUL3	0.0754972	0.75	ENSG00000197989	SNHG12
ENSG00000036530	CYP46A1	0.0150155	0.01	NA	NA
ENSG00000036549	AC118549.1	0.0924839	0.29	ENSG00000178977	LINC00324
ENSG00000036672	USP2	-0.0355492	0.99	ENSG00000130600	H19
ENSG00000037042	TUBG2	0.00632522	0.47	ENSG00000163597	SNHG16
ENSG00000037241	RPL26L1	-0.00781336	0.9	NA	NA
ENSG00000037280	FLT4	0.041864	0.13	ENSG00000214548	MEG3
ENSG00000037637	FBXO42	0.0103211	0.74	ENSG00000178977	LINC00324
ENSG00000037757	MRI1	-0.0146717	0.85	ENSG00000177337	DLGAP1-AS1
ENSG00000037897	METTL1	0.0644339	0.31	ENSG00000179818	PCBP1-AS1
ENSG00000038002	AGA	0.00998187	0.27	ENSG00000130600	H19
ENSG00000038210	PI4K2B	0.111547	0.38	ENSG00000163597	SNHG16
ENSG00000038219	BOD1L1	0.0917777	0.24	ENSG00000177410	ZFAS1
ENSG00000038274	MAT2B	0.0899163	0.19	ENSG00000163597	SNHG16
ENSG00000038295	TLL1	-0.00598746	0.41	ENSG00000130600	H19
ENSG00000038358	EDC4	0.0690789	0.68	ENSG00000206573	THUMPD3-AS1
ENSG00000038382	TRIO	0.124679	0.39	ENSG00000188242	AC010442.1
ENSG00000038427	VCAN	0.125962	0.65	ENSG00000163597	SNHG16
ENSG00000038532	CLEC16A	0.0134382	0.33	ENSG00000163364	LINC01116
ENSG00000039123	MTREX	0.0385449	0.83	ENSG00000163597	SNHG16
ENSG00000039319	ZFYVE16	0.00768033	0.79	ENSG00000179818	PCBP1-AS1
ENSG00000039560	RAI14	-0.0106015	0.89	ENSG00000196295	GARS-DT
ENSG00000039650	PNKP	0.0808436	0.33	ENSG00000230454	U73166.1
ENSG00000040199	PHLPP2	0.0860246	0.37	ENSG00000215256	DHRS4-AS1
ENSG00000040275	SPDL1	0.0252438	0.39	ENSG00000179818	PCBP1-AS1
ENSG00000040341	STAU2	0.0220292	0.73	ENSG00000163597	SNHG16
ENSG00000040487	SLC66A1	0.00351901	0.79	ENSG00000203993	ARRDC1-AS1
ENSG00000040531	CTNS	0.0505545	0.21	ENSG00000163597	SNHG16
ENSG00000040608	RTN4R	0.0732799	0.43	ENSG00000163597	SNHG16
ENSG00000040633	PHF23	0.142203	0.3	ENSG00000175061	SNHG29
ENSG00000040933	INPP4A	0.0682789	0.7	ENSG00000177410	ZFAS1
ENSG00000041357	PSMA4	0.155461	0.17	ENSG00000203993	ARRDC1-AS1
ENSG00000041802	LSG1	0.0562887	0.03	ENSG00000203875	SNHG5
ENSG00000041982	TNC	0.0288614	0.73	ENSG00000188825	LINC00910
ENSG00000041988	THAP3	0.122009	0.38	ENSG00000203709	MIR29B2CHG
ENSG00000042088	TDP1	0.0883785	0.08	ENSG00000175061	SNHG29
ENSG00000042317	SPATA7	0.0462592	0.19	ENSG00000188185	LINC00265
ENSG00000042429	MED17	0.130616	0.03	ENSG00000215424	MCM3AP-AS1
ENSG00000042493	CAPG	0.0273704	0.62	ENSG00000163597	SNHG16
ENSG00000042753	AP2S1	0.137162	0.14	ENSG00000214783	POLR2J4
ENSG00000043093	DCUN1D1	0.074073	0.78	ENSG00000214783	POLR2J4
ENSG00000044090	CUL7	0.0741013	0.47	ENSG00000153363	LINC00467
ENSG00000044115	CTNNA1	0.0619305	0.24	ENSG00000215424	MCM3AP-AS1
ENSG00000044446	PHKA2	0.0426705	0.24	ENSG00000203709	MIR29B2CHG
ENSG00000044459	CNTLN	0.0386082	0.53	ENSG00000206573	THUMPD3-AS1
ENSG00000044574	HSPA5	0.0815744	0.53	ENSG00000206337	HCP5
ENSG00000046647	GEMIN8	0.000163781	0.28	ENSG00000130600	H19
ENSG00000046651	OFD1	0.0352494	0.19	ENSG00000206573	THUMPD3-AS1
ENSG00000046653	GPM6B	-0.0220058	0.96	x.ENSG00000214783	NA
ENSG00000046889	PREX2	0.0901981	0.43	ENSG00000197989	SNHG12
ENSG00000047056	WDR37	0.0313717	0.59	ENSG00000203709	MIR29B2CHG
ENSG00000047188	YTHDC2	0.0369905	0.75	ENSG00000179743	AL450998.2
ENSG00000047230	CTPS2	0.0168795	0.61	ENSG00000204054	LINC00963
ENSG00000047315	POLR2B	0.0971606	0.46	ENSG00000196295	GARS-DT
ENSG00000047346	FAM214A	0.0383932	0.61	ENSG00000163597	SNHG16
ENSG00000047365	ARAP2	0.0910456	0.01	ENSG00000130600	H19
ENSG00000047410	TPR	0.0279078	0.75	ENSG00000228223	HCG11
ENSG00000047578	KIAA0556	0.0105851	0.47	ENSG00000230551	AC021078.1
ENSG00000047597	XK	-0.0197582	0.91	ENSG00000204054	LINC00963
ENSG00000047617	ANO2	0.032494	0	ENSG00000130600	H19
ENSG00000047634	SCML1	0.0475015	0.24	ENSG00000153363	LINC00467
ENSG00000047662	FAM184B	0.021504	0.07	ENSG00000225791	TRAM2-AS1
ENSG00000047849	MAP4	0.0711068	0.76	ENSG00000198221	AFDN-DT
ENSG00000047932	GOPC	0.0300231	0.67	ENSG00000130600	H19
ENSG00000048028	USP28	0.0353649	0.64	ENSG00000130600	H19
ENSG00000048140	TSPAN17	0.136994	0.11	ENSG00000196696	AC009022.1
ENSG00000048162	NOP16	-0.00399484	0.77	ENSG00000130600	H19
ENSG00000048342	CC2D2A	0.0552042	0.14	ENSG00000163597	SNHG16
ENSG00000048392	RRM2B	0.209952	0	ENSG00000130600	H19
ENSG00000048405	ZNF800	0.059582	0.81	ENSG00000153363	LINC00467
ENSG00000048471	SNX29	0.0925834	0.25	ENSG00000163597	SNHG16
ENSG00000048540	LMO3	0.000511602	0.62	ENSG00000175061	SNHG29
ENSG00000048544	MRPS10	0.0409945	0.43	ENSG00000163597	SNHG16
ENSG00000048707	VPS13D	0.129454	0.36	ENSG00000197182	MIRLET7BHG
ENSG00000048740	CELF2	0.0641107	0.07	ENSG00000204934	ATP6V0E2-AS1
ENSG00000048828	FAM120A	0.0890392	0.39	ENSG00000175611	LINC00476
ENSG00000048991	R3HDM1	0.0539026	0.28	ENSG00000206573	THUMPD3-AS1
ENSG00000049089	COL9A2	-0.00676347	0.66	NA	NA
ENSG00000049130	KITLG	-0.0315933	0.98	ENSG00000179818	PCBP1-AS1
ENSG00000049167	ERCC8	-0.0035346	0.73	ENSG00000163597	SNHG16
ENSG00000049192	ADAMTS6	0.0785478	0	ENSG00000224870	MRPL20-AS1
ENSG00000049239	H6PD	0.121181	0.3	ENSG00000117242	PINK1-AS
ENSG00000049245	VAMP3	0.0880157	0.93	ENSG00000153363	LINC00467
ENSG00000049246	PER3	-0.0173457	0.95	x.ENSG00000175061	NA
ENSG00000049323	LTBP1	0.0527868	0.06	ENSG00000163364	LINC01116
ENSG00000049540	ELN	0.00692909	0.29	ENSG00000130600	H19
ENSG00000049541	RFC2	0.0333394	0.46	ENSG00000225470	JPX
ENSG00000049618	ARID1B	0.0251547	0.95	ENSG00000203875	SNHG5
ENSG00000049759	NEDD4L	-0.00207398	0.68	ENSG00000163597	SNHG16
ENSG00000049769	PPP1R3F	0.0355328	0.23	ENSG00000175061	SNHG29
ENSG00000049860	HEXB	0.00751692	0.52	ENSG00000206573	THUMPD3-AS1
ENSG00000049883	PTCD2	-0.00903353	0.83	NA	NA
ENSG00000050130	JKAMP	0.102506	0.29	ENSG00000163597	SNHG16
ENSG00000050165	DKK3	0.0431986	0.19	ENSG00000130600	H19
ENSG00000050327	ARHGEF5	0.0405759	0.67	ENSG00000212694	LINC01089
ENSG00000050426	LETMD1	0.219313	0.17	ENSG00000163597	SNHG16
ENSG00000050438	SLC4A8	-0.0210496	0.95	ENSG00000203709	MIR29B2CHG
ENSG00000050555	LAMC3	-0.00818537	0.76	ENSG00000179818	PCBP1-AS1
ENSG00000050748	MAPK9	0.0828956	0.16	ENSG00000233937	AC008443.1
ENSG00000050820	BCAR1	0.064237	0.39	ENSG00000172965	MIR4435-2HG
ENSG00000051009	FAM160A2	0.0416426	0.78	ENSG00000177410	ZFAS1
ENSG00000051108	HERPUD1	0.0481663	0.44	ENSG00000130600	H19
ENSG00000051128	HOMER3	0.0388273	0.13	ENSG00000130600	H19
ENSG00000051180	RAD51	0.126879	0.1	ENSG00000214783	POLR2J4
ENSG00000051341	POLQ	0.19009	0.45	ENSG00000175061	SNHG29
ENSG00000051382	PIK3CB	0.101483	0.59	ENSG00000215386	MIR99AHG
ENSG00000051523	CYBA	0.035771	0.13	ENSG00000245532	NEAT1
ENSG00000051596	THOC3	0.00679772	0.43	ENSG00000224078	SNHG14
ENSG00000051620	HEBP2	0.096118	0.28	ENSG00000203709	MIR29B2CHG
ENSG00000051825	MPHOSPH9	0.182202	0.47	ENSG00000163597	SNHG16
ENSG00000052126	PLEKHA5	-0.0168558	0.78	ENSG00000163597	SNHG16
ENSG00000052723	SIKE1	0.106754	0.18	ENSG00000175061	SNHG29
ENSG00000052749	RRP12	0.158555	0	ENSG00000163597	SNHG16
ENSG00000052795	FNIP2	0.0533886	0.63	ENSG00000203635	AC144450.1
ENSG00000052841	TTC17	0.0391365	0.36	ENSG00000172965	MIR4435-2HG
ENSG00000052850	ALX4	0.0325948	0.1	ENSG00000197182	MIRLET7BHG
ENSG00000053108	FSTL4	0.017134	0.11	ENSG00000163597	SNHG16
ENSG00000053254	FOXN3	0.075676	0.44	ENSG00000228794	LINC01128
ENSG00000053371	AKR7A2	0.0344708	0.55	ENSG00000203993	ARRDC1-AS1
ENSG00000053372	MRTO4	0.0928752	0.45	ENSG00000184441	AP001062.1
ENSG00000053501	USE1	0.129014	0.02	ENSG00000175061	SNHG29
ENSG00000053747	LAMA3	-0.0088318	0.73	ENSG00000229807	XIST
ENSG00000053770	AP5M1	0.139664	0.02	ENSG00000203709	MIR29B2CHG
ENSG00000053900	ANAPC4	0.000725123	0.98	ENSG00000223745	CCDC18-AS1
ENSG00000053918	KCNQ1	-0.0100151	0.43	x.ENSG00000179818	NA
ENSG00000054116	TRAPPC3	0.0226739	0.62	ENSG00000130600	H19
ENSG00000054118	THRAP3	0.14282	0.26	ENSG00000214783	POLR2J4
ENSG00000054148	PHPT1	0.141202	0.04	ENSG00000188825	LINC00910
ENSG00000054219	LY75	-0.0472325	1	x.ENSG00000163597	NA
ENSG00000054267	ARID4B	0.0113026	0.84	ENSG00000153363	LINC00467
ENSG00000054277	OPN3	0.00539917	0.91	NA	NA
ENSG00000054282	SDCCAG8	0.110504	0.21	ENSG00000230551	AC021078.1
ENSG00000054392	HHAT	0.025222	0.22	ENSG00000130600	H19
ENSG00000054523	KIF1B	0.10691	0.68	ENSG00000177337	DLGAP1-AS1
ENSG00000054611	TBC1D22A	0.113895	0.13	ENSG00000178977	LINC00324
ENSG00000054654	SYNE2	0.0868376	0.88	ENSG00000225733	FGD5-AS1
ENSG00000054690	PLEKHH1	0.0612223	0.12	ENSG00000215386	MIR99AHG
ENSG00000054793	ATP9A	0.112159	0.08	ENSG00000224078	SNHG14
ENSG00000054965	FAM168A	-0.0222668	0.9	ENSG00000184068	SREBF2-AS1
ENSG00000054967	RELT	0.0743169	0.64	ENSG00000175061	SNHG29
ENSG00000054983	GALC	-0.0146181	0.97	ENSG00000130600	H19
ENSG00000055070	SZRD1	0.124496	0.55	ENSG00000206573	THUMPD3-AS1
ENSG00000055130	CUL1	0.136416	0.12	ENSG00000203635	AC144450.1
ENSG00000055147	FAM114A2	0.106414	0.47	ENSG00000172965	MIR4435-2HG
ENSG00000055163	CYFIP2	0.00991346	0.29	ENSG00000157306	ZFHX2-AS1
ENSG00000055208	TAB2	0.0542949	0.51	ENSG00000182165	TP53TG1
ENSG00000055211	GINM1	0.0219406	0.76	ENSG00000203875	SNHG5
ENSG00000055332	EIF2AK2	0.0712399	0.52	ENSG00000177410	ZFAS1
ENSG00000055483	USP36	0.161091	0.18	ENSG00000163597	SNHG16
ENSG00000055609	KMT2C	0.171831	0.07	ENSG00000204934	ATP6V0E2-AS1
ENSG00000055732	MCOLN3	-0.00171618	0.67	ENSG00000203875	SNHG5
ENSG00000055917	PUM2	0.105665	0.19	ENSG00000177337	DLGAP1-AS1
ENSG00000055950	MRPL43	0.111687	0.28	ENSG00000175061	SNHG29
ENSG00000056050	HPF1	0.0118801	0.49	ENSG00000175061	SNHG29
ENSG00000056097	ZFR	0.168307	0.51	ENSG00000157306	ZFHX2-AS1
ENSG00000056558	TRAF1	0.0634528	0.93	ENSG00000163597	SNHG16
ENSG00000056586	RC3H2	0.273348	0.12	ENSG00000178977	LINC00324
ENSG00000056736	IL17RB	-0.0172566	0.92	ENSG00000225470	JPX
ENSG00000056972	TRAF3IP2	0.0512228	0.07	ENSG00000163597	SNHG16
ENSG00000057019	DCBLD2	-0.0133493	0.99	ENSG00000153363	LINC00467
ENSG00000057252	SOAT1	-0.0331425	0.89	ENSG00000204934	ATP6V0E2-AS1
ENSG00000057294	PKP2	-0.0151512	0.78	ENSG00000212694	LINC01089
ENSG00000057593	F7	-0.00196231	0.36	NA	NA
ENSG00000057657	PRDM1	0.0457711	0.43	ENSG00000130600	H19
ENSG00000057704	TMCC3	-0.0233992	0.94	ENSG00000203709	MIR29B2CHG
ENSG00000057757	PITHD1	0.00797344	0.77	ENSG00000177410	ZFAS1
ENSG00000057935	MTA3	0.0220325	0.9	ENSG00000188242	AC010442.1
ENSG00000058056	USP13	0.00267867	0.84	ENSG00000130600	H19
ENSG00000058063	ATP11B	0.0390731	0.34	ENSG00000212978	AC016747.1
ENSG00000058085	LAMC2	-0.00906157	0.82	ENSG00000163597	SNHG16
ENSG00000058262	SEC61A1	0.113325	0.41	ENSG00000197989	SNHG12
ENSG00000058272	PPP1R12A	0.098201	0.2	ENSG00000153363	LINC00467
ENSG00000058404	CAMK2B	-0.0188991	0.8	ENSG00000175061	SNHG29
ENSG00000058453	CROCC	0.0150169	0.17	NA	NA
ENSG00000058600	POLR3E	0.112096	0.15	ENSG00000163597	SNHG16
ENSG00000058668	ATP2B4	0.0078548	0.78	ENSG00000175061	SNHG29
ENSG00000058673	ZC3H11A	0.038921	0.94	ENSG00000204054	LINC00963
ENSG00000058729	RIOK2	0.0163953	0.53	ENSG00000163597	SNHG16
ENSG00000058799	YIPF1	0.060804	0.24	ENSG00000130600	H19
ENSG00000058804	NDC1	0.0964635	0.35	ENSG00000206337	HCP5
ENSG00000058866	DGKG	-0.0314392	0.89	ENSG00000172965	MIR4435-2HG
ENSG00000059122	FLYWCH1	0.0183333	0.82	ENSG00000163597	SNHG16
ENSG00000059145	UNKL	0.0681853	0.56	ENSG00000178977	LINC00324
ENSG00000059377	TBXAS1	0.0114908	0.03	ENSG00000230551	AC021078.1
ENSG00000059378	PARP12	-0.00650096	0.77	ENSG00000204054	LINC00963
ENSG00000059573	ALDH18A1	0.0943891	0.31	ENSG00000175061	SNHG29
ENSG00000059588	TARBP1	0.101579	0.25	ENSG00000214548	MEG3
ENSG00000059691	GATB	0.10357	0.18	ENSG00000175061	SNHG29
ENSG00000059758	CDK17	-0.0523326	1	ENSG00000163597	SNHG16
ENSG00000059769	DNAJC25	0.00368843	0.4	ENSG00000188825	LINC00910
ENSG00000059804	SLC2A3	0.00340897	0.65	ENSG00000172965	MIR4435-2HG
ENSG00000060069	CTDP1	0.0632041	0.73	ENSG00000157306	ZFHX2-AS1
ENSG00000060237	WNK1	0.0720856	0.98	ENSG00000224032	EPB41L4A-AS1
ENSG00000060339	CCAR1	0.0471887	0.46	ENSG00000225470	JPX
ENSG00000060491	OGFR	0.0637597	0.83	ENSG00000223478	AL441992.1
ENSG00000060642	PIGV	0.0461194	0.93	ENSG00000196295	GARS-DT
ENSG00000060656	PTPRU	0.0879161	0.05	ENSG00000212694	LINC01089
ENSG00000060688	SNRNP40	0.0549274	0.29	ENSG00000188825	LINC00910
ENSG00000060749	QSER1	0.00589108	0.97	ENSG00000203635	AC144450.1
ENSG00000060762	MPC1	0.0461108	0.5	ENSG00000175061	SNHG29
ENSG00000060971	ACAA1	0.0534746	0.46	ENSG00000197989	SNHG12
ENSG00000060982	BCAT1	0.00940745	1	ENSG00000178977	LINC00324
ENSG00000061273	HDAC7	0.0436775	0.52	ENSG00000163597	SNHG16
ENSG00000061337	LZTS1	0.0679756	0.58	ENSG00000203709	MIR29B2CHG
ENSG00000061455	PRDM6	0.0424017	0.25	ENSG00000175061	SNHG29
ENSG00000061656	SPAG4	0.0491339	0.12	ENSG00000179818	PCBP1-AS1
ENSG00000061676	NCKAP1	0.148917	0.68	ENSG00000157306	ZFHX2-AS1
ENSG00000061794	MRPS35	0.150667	0.18	ENSG00000224975	INE1
ENSG00000061918	GUCY1B1	0.0016442	0.31	ENSG00000230551	AC021078.1
ENSG00000061936	SFSWAP	-0.000904246	0.63	ENSG00000175061	SNHG29
ENSG00000061938	TNK2	0.100277	0.38	ENSG00000163597	SNHG16
ENSG00000061987	MON2	0.053968	0.54	ENSG00000175061	SNHG29
ENSG00000062038	CDH3	-0.00423923	0.55	ENSG00000179818	PCBP1-AS1
ENSG00000062194	GPBP1	0.00906924	0.95	ENSG00000177410	ZFAS1
ENSG00000062282	DGAT2	-0.0111656	0.85	ENSG00000163597	SNHG16
ENSG00000062370	ZNF112	0.0289664	0.66	ENSG00000163597	SNHG16
ENSG00000062598	ELMO2	0.0449558	0.49	ENSG00000174365	SNHG11
ENSG00000062650	WAPL	0.0379739	0.59	ENSG00000175611	LINC00476
ENSG00000062822	POLD1	0.0983716	0.56	ENSG00000175061	SNHG29
ENSG00000063046	EIF4B	0.243491	0.04	ENSG00000163597	SNHG16
ENSG00000063127	SLC6A16	0.105298	0.26	ENSG00000197989	SNHG12
ENSG00000063169	BICRA	0.0893462	0.81	ENSG00000175061	SNHG29
ENSG00000063176	SPHK2	0.0330955	0.6	ENSG00000130600	H19
ENSG00000063177	RPL18	0.268441	0.02	ENSG00000175061	SNHG29
ENSG00000063180	CA11	0.0212476	0.65	ENSG00000130600	H19
ENSG00000063241	ISOC2	0.036788	0.76	ENSG00000175061	SNHG29
ENSG00000063244	U2AF2	0.19146	0.32	ENSG00000197670	AL157838.1
ENSG00000063245	EPN1	0.148574	0.37	ENSG00000130600	H19
ENSG00000063322	MED29	0.0727757	0.04	ENSG00000198496	NBR2
ENSG00000063438	AHRR	0.0557394	0.08	ENSG00000163364	LINC01116
ENSG00000063587	ZNF275	0.0953377	0.49	ENSG00000188825	LINC00910
ENSG00000063601	MTMR1	0.0547848	0.37	ENSG00000204832	ST8SIA6-AS1
ENSG00000063660	GPC1	0.0140741	0.54	ENSG00000214783	POLR2J4
ENSG00000063761	ADCK1	0.00184092	0.68	ENSG00000177410	ZFAS1
ENSG00000063854	HAGH	0.0450307	0.19	ENSG00000130600	H19
ENSG00000063978	RNF4	0.156162	0.01	ENSG00000179818	PCBP1-AS1
ENSG00000064012	CASP8	0.0681948	0.62	ENSG00000205913	SRRM2-AS1
ENSG00000064115	TM7SF3	0.0953105	0.5	ENSG00000163597	SNHG16
ENSG00000064195	DLX3	0.0175916	0.15	ENSG00000130600	H19
ENSG00000064199	SPA17	0.000728711	0.88	ENSG00000130600	H19
ENSG00000064205	CCN5	-0.00747401	0.62	ENSG00000230551	AC021078.1
ENSG00000064309	CDON	-0.0107612	0.82	ENSG00000206573	THUMPD3-AS1
ENSG00000064313	TAF2	0.108518	0.09	ENSG00000153363	LINC00467
ENSG00000064393	HIPK2	0.0840008	0.25	ENSG00000198221	AFDN-DT
ENSG00000064419	TNPO3	0.027428	0.52	ENSG00000175061	SNHG29
ENSG00000064490	RFXANK	0.0457305	0.76	ENSG00000130600	H19
ENSG00000064545	TMEM161A	0.181494	0	ENSG00000163597	SNHG16
ENSG00000064547	LPAR2	0.0149058	0.41	ENSG00000163597	SNHG16
ENSG00000064601	CTSA	0.116272	0.29	ENSG00000175061	SNHG29
ENSG00000064607	SUGP2	0.137724	0.17	ENSG00000179743	AL450998.2
ENSG00000064651	SLC12A2	-0.0406781	1	ENSG00000188825	LINC00910
ENSG00000064652	SNX24	-0.000817902	0.52	ENSG00000229807	XIST
ENSG00000064655	EYA2	0.0354039	0.26	ENSG00000130600	H19
ENSG00000064687	ABCA7	0.101508	0.26	ENSG00000130600	H19
ENSG00000064692	SNCAIP	-0.0179152	0.82	NA	NA
ENSG00000064703	DDX20	0.121606	0.15	ENSG00000196810	CTBP1-DT
ENSG00000064726	BTBD1	0.0966784	0.28	ENSG00000163597	SNHG16
ENSG00000064886	CHI3L2	-0.00391304	0.31	NA	NA
ENSG00000064932	SBNO2	0.0460712	0.63	ENSG00000163597	SNHG16
ENSG00000064933	PMS1	-0.0158232	0.9	ENSG00000163597	SNHG16
ENSG00000064961	HMG20B	0.0624875	0.22	ENSG00000177410	ZFAS1
ENSG00000064989	CALCRL	-0.0147928	0.91	ENSG00000177410	ZFAS1
ENSG00000064995	TAF11	0.128157	0.48	ENSG00000186056	MATN1-AS1
ENSG00000064999	ANKS1A	0.0370595	0.27	ENSG00000163597	SNHG16
ENSG00000065000	AP3D1	0.0716351	0.44	ENSG00000130600	H19
ENSG00000065029	ZNF76	0.0287948	0.39	ENSG00000179818	PCBP1-AS1
ENSG00000065054	SLC9A3R2	0.0943362	0.51	ENSG00000130600	H19
ENSG00000065057	NTHL1	0.115894	0.42	ENSG00000163597	SNHG16
ENSG00000065060	UHRF1BP1	0.062649	0.34	ENSG00000203709	MIR29B2CHG
ENSG00000065135	GNAI3	0.102122	0.3	ENSG00000163364	LINC01116
ENSG00000065150	IPO5	0.120498	0.34	ENSG00000163597	SNHG16
ENSG00000065154	OAT	0.0265314	0.43	ENSG00000130600	H19
ENSG00000065183	WDR3	-0.0268781	0.96	ENSG00000203875	SNHG5
ENSG00000065243	PKN2	0.0499495	0.75	ENSG00000225733	FGD5-AS1
ENSG00000065268	WDR18	0.0144425	0.17	ENSG00000163597	SNHG16
ENSG00000065308	TRAM2	0.0554783	0.84	ENSG00000153363	LINC00467
ENSG00000065320	NTN1	-0.0100267	0.92	ENSG00000163597	SNHG16
ENSG00000065328	MCM10	0.0118036	0.56	ENSG00000179818	PCBP1-AS1
ENSG00000065357	DGKA	-0.00242376	0.43	NA	NA
ENSG00000065413	ANKRD44	0.0343285	0.35	ENSG00000130600	H19
ENSG00000065427	KARS	0.037135	0.48	ENSG00000130600	H19
ENSG00000065457	ADAT1	0.158353	0.12	ENSG00000163597	SNHG16
ENSG00000065485	PDIA5	0.000190429	0.6	ENSG00000163597	SNHG16
ENSG00000065518	NDUFB4	0.0369451	0.38	ENSG00000163597	SNHG16
ENSG00000065526	SPEN	0.218686	0.07	ENSG00000228393	LINC01004
ENSG00000065534	MYLK	0.0375402	0.31	ENSG00000130600	H19
ENSG00000065548	ZC3H15	0.0429639	0.26	ENSG00000197670	AL157838.1
ENSG00000065600	PACC1	-0.0102111	0.83	ENSG00000197182	MIRLET7BHG
ENSG00000065613	SLK	0.111971	0.24	ENSG00000175061	SNHG29
ENSG00000065615	CYB5R4	-0.00447071	0.68	ENSG00000130600	H19
ENSG00000065665	SEC61A2	0.0147191	0.86	ENSG00000130600	H19
ENSG00000065675	PRKCQ	-0.011746	0.4	ENSG00000163597	SNHG16
ENSG00000065717	TLE2	-0.0260905	0.97	ENSG00000175061	SNHG29
ENSG00000065802	ASB1	0.0515625	0.53	ENSG00000175061	SNHG29
ENSG00000065809	FAM107B	-0.0170818	0.91	ENSG00000163597	SNHG16
ENSG00000065833	ME1	0.0858812	0.06	ENSG00000130600	H19
ENSG00000065882	TBC1D1	0.0314385	0.09	ENSG00000196295	GARS-DT
ENSG00000065883	CDK13	0.126886	0.1	ENSG00000130600	H19
ENSG00000065911	MTHFD2	0.0538107	0.8	ENSG00000196295	GARS-DT
ENSG00000065923	SLC9A7	0.0303757	0.35	ENSG00000175061	SNHG29
ENSG00000065970	FOXJ2	0.0453444	0.08	ENSG00000179818	PCBP1-AS1
ENSG00000065989	PDE4A	0.00336411	0.26	ENSG00000130600	H19
ENSG00000066027	PPP2R5A	0.0777591	0.49	ENSG00000177410	ZFAS1
ENSG00000066044	ELAVL1	0.17675	0.06	ENSG00000157306	ZFHX2-AS1
ENSG00000066056	TIE1	-0.00378433	0.94	ENSG00000225733	FGD5-AS1
ENSG00000066084	DIP2B	0.0635999	0.32	ENSG00000203635	AC144450.1
ENSG00000066117	SMARCD1	0.0814359	0.45	ENSG00000163597	SNHG16
ENSG00000066135	KDM4A	0.1129	0.55	ENSG00000188825	LINC00910
ENSG00000066136	NFYC	0.0241878	0.26	ENSG00000230551	AC021078.1
ENSG00000066185	ZMYND12	0.0285929	0.43	ENSG00000179818	PCBP1-AS1
ENSG00000066294	CD84	0.0166382	0.01	ENSG00000259976	AC093010.3
ENSG00000066322	ELOVL1	0.0401555	0.89	ENSG00000163597	SNHG16
ENSG00000066336	SPI1	0.201235	0.05	ENSG00000163597	SNHG16
ENSG00000066379	ZNRD1	0.00565082	0.5	ENSG00000163597	SNHG16
ENSG00000066382	MPPED2	0.00117833	0.69	ENSG00000206573	THUMPD3-AS1
ENSG00000066422	ZBTB11	0.0762082	0.32	ENSG00000130600	H19
ENSG00000066427	ATXN3	0.0651623	0.8	ENSG00000157306	ZFHX2-AS1
ENSG00000066455	GOLGA5	0.0860469	0.16	ENSG00000175061	SNHG29
ENSG00000066557	LRRC40	0.00130863	0.85	ENSG00000179818	PCBP1-AS1
ENSG00000066583	ISOC1	0.0766061	0.41	ENSG00000130600	H19
ENSG00000066651	TRMT11	-0.0153315	0.97	ENSG00000225791	TRAM2-AS1
ENSG00000066654	THUMPD1	0.141788	0.37	ENSG00000163597	SNHG16
ENSG00000066735	KIF26A	0.140941	0.09	ENSG00000196295	GARS-DT
ENSG00000066739	ATG2B	0.0125267	0.98	ENSG00000186056	MATN1-AS1
ENSG00000066777	ARFGEF1	0.0727976	0.57	ENSG00000204054	LINC00963
ENSG00000066926	FECH	0.0156938	0.35	ENSG00000203709	MIR29B2CHG
ENSG00000066933	MYO9A	0.0846149	0.83	ENSG00000233184	AC093157.1
ENSG00000067057	PFKP	0.0151403	0.89	ENSG00000130600	H19
ENSG00000067066	SP100	0.0840339	0.04	ENSG00000177410	ZFAS1
ENSG00000067082	KLF6	0.0722872	0.41	ENSG00000163597	SNHG16
ENSG00000067113	PLPP1	0.0334389	0.58	ENSG00000177410	ZFAS1
ENSG00000067177	PHKA1	0.0879546	0.16	ENSG00000163597	SNHG16
ENSG00000067182	TNFRSF1A	0.0736647	0.28	ENSG00000130600	H19
ENSG00000067191	CACNB1	0.00238691	0.8	ENSG00000130600	H19
ENSG00000067208	EVI5	0.0736545	0.11	ENSG00000163597	SNHG16
ENSG00000067221	STOML1	0.0236405	0.58	ENSG00000228065	LINC01515
ENSG00000067225	PKM	0.103244	0.81	ENSG00000196756	SNHG17
ENSG00000067248	DHX29	0.0147115	0.86	ENSG00000163597	SNHG16
ENSG00000067365	METTL22	0.0973019	0	ENSG00000230551	AC021078.1
ENSG00000067369	TP53BP1	0.0793672	0.98	ENSG00000163597	SNHG16
ENSG00000067445	TRO	-0.0241691	0.77	NA	NA
ENSG00000067533	RRP15	0.0201784	0.53	ENSG00000130600	H19
ENSG00000067560	RHOA	0.0669097	0.17	ENSG00000225733	FGD5-AS1
ENSG00000067596	DHX8	0.1139	0	ENSG00000188825	LINC00910
ENSG00000067704	IARS2	0.100829	0.41	ENSG00000175061	SNHG29
ENSG00000067798	NAV3	-0.0384054	0.92	ENSG00000203875	SNHG5
ENSG00000067829	IDH3G	-0.0201206	0.96	ENSG00000186594	MIR22HG
ENSG00000067836	ROGDI	0.0783746	0.2	ENSG00000177410	ZFAS1
ENSG00000067955	CBFB	0.128434	0.3	ENSG00000157306	ZFHX2-AS1
ENSG00000068001	HYAL2	0.095821	0.12	ENSG00000130600	H19
ENSG00000068024	HDAC4	0.0251151	0.58	ENSG00000188825	LINC00910
ENSG00000068028	RASSF1	0.00173497	0.66	ENSG00000175061	SNHG29
ENSG00000068078	FGFR3	0.0463695	0.61	ENSG00000179818	PCBP1-AS1
ENSG00000068079	IFI35	0.175089	0.21	ENSG00000188825	LINC00910
ENSG00000068120	COASY	0.102918	0.05	ENSG00000130600	H19
ENSG00000068137	PLEKHH3	0.116046	0.15	ENSG00000179818	PCBP1-AS1
ENSG00000068305	MEF2A	0.0351135	0.32	ENSG00000175061	SNHG29
ENSG00000068354	TBC1D25	0.0291226	0.57	ENSG00000130600	H19
ENSG00000068366	ACSL4	0.0464763	0.39	ENSG00000179818	PCBP1-AS1
ENSG00000068400	GRIPAP1	-0.0232952	0.99	ENSG00000177410	ZFAS1
ENSG00000068438	FTSJ1	-0.027194	1	ENSG00000130600	H19
ENSG00000068489	PRR11	0.118258	0.2	ENSG00000163597	SNHG16
ENSG00000068650	ATP11A	0.00173869	0.96	ENSG00000223764	LINC02593
ENSG00000068654	POLR1A	0.10925	0.15	ENSG00000223764	LINC02593
ENSG00000068697	LAPTM4A	0.0547091	0.48	ENSG00000179818	PCBP1-AS1
ENSG00000068724	TTC7A	0.0504518	0.58	ENSG00000204934	ATP6V0E2-AS1
ENSG00000068745	IP6K2	0.139663	0.28	ENSG00000226137	BAIAP2-DT
ENSG00000068784	SRBD1	0.0675941	0.61	ENSG00000163597	SNHG16
ENSG00000068796	KIF2A	0.140805	0.47	ENSG00000215256	DHRS4-AS1
ENSG00000068878	PSME4	0.16127	0.15	ENSG00000130600	H19
ENSG00000068885	IFT80	0.0403267	0.22	ENSG00000130600	H19
ENSG00000068912	ERLEC1	0.0764252	0.07	ENSG00000175061	SNHG29
ENSG00000068971	PPP2R5B	-0.00585537	0.62	ENSG00000196756	SNHG17
ENSG00000069020	MAST4	0.0834716	0.33	ENSG00000197182	MIRLET7BHG
ENSG00000069122	ADGRF5	0.0846591	0.21	ENSG00000177410	ZFAS1
ENSG00000069188	SDK2	0.00240248	0.71	ENSG00000188511	C22orf34
ENSG00000069248	NUP133	0.121472	0.2	ENSG00000177337	DLGAP1-AS1
ENSG00000069275	NUCKS1	0.145682	0.43	ENSG00000203875	SNHG5
ENSG00000069329	VPS35	0.0269313	0.42	ENSG00000179818	PCBP1-AS1
ENSG00000069345	DNAJA2	-0.0114323	0.56	x.ENSG00000178977	NA
ENSG00000069399	BCL3	0.0947535	0.13	ENSG00000175061	SNHG29
ENSG00000069424	KCNAB2	0.0403265	0.52	ENSG00000179818	PCBP1-AS1
ENSG00000069431	ABCC9	0.0129682	0.52	ENSG00000157306	ZFHX2-AS1
ENSG00000069493	CLEC2D	0.0578959	0.44	ENSG00000163597	SNHG16
ENSG00000069509	FUNDC1	0.0761852	0.07	ENSG00000224975	INE1
ENSG00000069667	RORA	0.0154331	0.67	ENSG00000230551	AC021078.1
ENSG00000069702	TGFBR3	0.126445	0.1	ENSG00000130600	H19
ENSG00000069812	HES2	-0.0230904	0.91	ENSG00000212694	LINC01089
ENSG00000069849	ATP1B3	-0.0745543	1	ENSG00000175061	SNHG29
ENSG00000069943	PIGB	0.0768485	0.18	ENSG00000228544	CCDC183-AS1
ENSG00000069956	MAPK6	0.102829	0.57	ENSG00000175061	SNHG29
ENSG00000069966	GNB5	0.00302977	0.76	ENSG00000204054	LINC00963
ENSG00000069974	RAB27A	0.0645157	0	ENSG00000225791	TRAM2-AS1
ENSG00000069998	HDHD5	0.0415852	0.48	ENSG00000175061	SNHG29
ENSG00000070010	UFD1	0.200296	0.09	ENSG00000225138	SLC9A3-AS1
ENSG00000070018	LRP6	-0.0052986	0.95	ENSG00000175061	SNHG29
ENSG00000070047	PHRF1	0.0270179	0.95	ENSG00000163597	SNHG16
ENSG00000070061	ELP1	0.00232741	0.87	ENSG00000215256	DHRS4-AS1
ENSG00000070081	NUCB2	0.110008	0.19	ENSG00000130600	H19
ENSG00000070087	PFN2	0.0449668	0.45	ENSG00000157306	ZFHX2-AS1
ENSG00000070182	SPTB	0.0195555	0.11	ENSG00000213057	C1orf220
ENSG00000070190	DAPP1	-0.00909053	0.75	ENSG00000225470	JPX
ENSG00000070214	SLC44A1	0.0150058	0.92	ENSG00000225470	JPX
ENSG00000070269	TMEM260	-0.00991755	0.83	ENSG00000214783	POLR2J4
ENSG00000070367	EXOC5	0.0799439	0.95	ENSG00000178977	LINC00324
ENSG00000070371	CLTCL1	0.00945979	0.39	ENSG00000197989	SNHG12
ENSG00000070404	FSTL3	0.0401296	0.4	ENSG00000188242	AC010442.1
ENSG00000070413	DGCR2	0.152482	0.02	ENSG00000196756	SNHG17
ENSG00000070423	RNF126	0.029479	0.95	ENSG00000163597	SNHG16
ENSG00000070444	MNT	0.123865	0.06	ENSG00000175061	SNHG29
ENSG00000070476	ZXDC	0.0409094	0.53	ENSG00000206417	H1FX-AS1
ENSG00000070495	JMJD6	0.173206	0	ENSG00000163597	SNHG16
ENSG00000070501	POLB	0.0585186	0.19	ENSG00000130600	H19
ENSG00000070540	WIPI1	0.0330455	0.52	ENSG00000163597	SNHG16
ENSG00000070610	GBA2	0.0711043	0.32	ENSG00000177410	ZFAS1
ENSG00000070614	NDST1	0.145268	0.73	ENSG00000213057	C1orf220
ENSG00000070759	TESK2	0.0418406	0.38	ENSG00000214783	POLR2J4
ENSG00000070761	CFAP20	0.0287294	0.75	ENSG00000163597	SNHG16
ENSG00000070770	CSNK2A2	0.17266	0.13	ENSG00000175061	SNHG29
ENSG00000070778	PTPN21	0.0317519	0.77	ENSG00000163597	SNHG16
ENSG00000070785	EIF2B3	0.02977	0.6	ENSG00000226711	FAM66C
ENSG00000070831	CDC42	0.0264658	0.89	ENSG00000130600	H19
ENSG00000070882	OSBPL3	0.0531427	0.51	ENSG00000203709	MIR29B2CHG
ENSG00000070950	RAD18	0.200053	0.01	ENSG00000225733	FGD5-AS1
ENSG00000070961	ATP2B1	0.181702	0.18	ENSG00000203709	MIR29B2CHG
ENSG00000071051	NCK2	0.0569238	0.39	ENSG00000157306	ZFHX2-AS1
ENSG00000071054	MAP4K4	0.0804996	0.42	ENSG00000130600	H19
ENSG00000071073	MGAT4A	-0.00798418	0.99	ENSG00000177410	ZFAS1
ENSG00000071082	RPL31	0.346073	0	ENSG00000177410	ZFAS1
ENSG00000071127	WDR1	0.102422	0.14	ENSG00000177410	ZFAS1
ENSG00000071189	SNX13	0.0593682	0.55	ENSG00000225285	LINC01770
ENSG00000071205	ARHGAP10	-0.0176995	0.78	ENSG00000172965	MIR4435-2HG
ENSG00000071242	RPS6KA2	0.0743753	0.39	ENSG00000188825	LINC00910
ENSG00000071243	ING3	0.0319451	0.91	ENSG00000203875	SNHG5
ENSG00000071246	VASH1	0.0830181	0.22	ENSG00000203709	MIR29B2CHG
ENSG00000071282	LMCD1	0.0153566	0.18	ENSG00000229807	XIST
ENSG00000071462	BUD23	0.00746265	0.9	ENSG00000130600	H19
ENSG00000071537	SEL1L	0.145913	0.17	ENSG00000224975	INE1
ENSG00000071539	TRIP13	-4.63954e-05	0.78	ENSG00000163597	SNHG16
ENSG00000071553	ATP6AP1	0.0602368	0.69	ENSG00000157306	ZFHX2-AS1
ENSG00000071564	TCF3	0.133269	0.36	ENSG00000223482	NUTM2A-AS1
ENSG00000071575	TRIB2	0.0206587	0.23	ENSG00000197670	AL157838.1
ENSG00000071626	DAZAP1	0.205487	0.04	ENSG00000196295	GARS-DT
ENSG00000071655	MBD3	0.19287	0.16	ENSG00000153363	LINC00467
ENSG00000071794	HLTF	0.0256288	0.88	ENSG00000177410	ZFAS1
ENSG00000071859	FAM50A	0.0945183	0.51	ENSG00000130600	H19
ENSG00000071889	FAM3A	0.11806	0.34	ENSG00000175061	SNHG29
ENSG00000071894	CPSF1	0.056975	0.15	ENSG00000157306	ZFHX2-AS1
ENSG00000071967	CYBRD1	0.00347728	0.95	ENSG00000177337	DLGAP1-AS1
ENSG00000071994	PDCD2	0.0428659	0.68	ENSG00000203875	SNHG5
ENSG00000072042	RDH11	0.0955143	0.14	ENSG00000206417	H1FX-AS1
ENSG00000072062	PRKACA	0.0872773	0.3	ENSG00000177410	ZFAS1
ENSG00000072110	ACTN1	0.00733653	0.97	ENSG00000130600	H19
ENSG00000072121	ZFYVE26	0.0736001	0.64	ENSG00000177410	ZFAS1
ENSG00000072134	EPN2	-0.00487476	0.66	ENSG00000130600	H19
ENSG00000072135	PTPN18	0.0694301	0.34	ENSG00000179818	PCBP1-AS1
ENSG00000072163	LIMS2	0.00128043	0.72	ENSG00000130600	H19
ENSG00000072195	SPEG	0.0260248	0.53	ENSG00000163597	SNHG16
ENSG00000072210	ALDH3A2	0.0180831	0.49	ENSG00000204054	LINC00963
ENSG00000072274	TFRC	0.0904466	0.37	ENSG00000186056	MATN1-AS1
ENSG00000072310	SREBF1	0.0598933	0.21	ENSG00000130600	H19
ENSG00000072364	AFF4	0.230729	0.03	ENSG00000206573	THUMPD3-AS1
ENSG00000072415	MPP5	0.0626037	0.72	ENSG00000130600	H19
ENSG00000072422	RHOBTB1	0.023876	0.57	ENSG00000130600	H19
ENSG00000072501	SMC1A	0.155293	0.01	ENSG00000224975	INE1
ENSG00000072506	HSD17B10	0.118887	0.03	ENSG00000163597	SNHG16
ENSG00000072518	MARK2	0.0112739	0.84	ENSG00000198221	AFDN-DT
ENSG00000072609	CHFR	0.106526	0.13	ENSG00000130600	H19
ENSG00000072682	P4HA2	0.0156859	0.46	ENSG00000163597	SNHG16
ENSG00000072736	NFATC3	0.148572	0.38	ENSG00000188511	C22orf34
ENSG00000072756	TRNT1	0.0824512	0.08	ENSG00000188242	AC010442.1
ENSG00000072778	ACADVL	0.0793373	0.45	ENSG00000175061	SNHG29
ENSG00000072786	STK10	0.0525904	0.82	ENSG00000188825	LINC00910
ENSG00000072803	FBXW11	0.145615	0.09	ENSG00000178977	LINC00324
ENSG00000072818	ACAP1	0.275914	0.26	ENSG00000157306	ZFHX2-AS1
ENSG00000072849	DERL2	0.0462367	0.21	ENSG00000196756	SNHG17
ENSG00000072864	NDE1	-0.0255498	0.97	ENSG00000163597	SNHG16
ENSG00000072952	MRVI1	0.00901699	0.15	ENSG00000130600	H19
ENSG00000072958	AP1M1	0.0782768	0.34	ENSG00000130600	H19
ENSG00000073008	PVR	0.134724	0.03	ENSG00000153363	LINC00467
ENSG00000073050	XRCC1	0.115288	0.31	ENSG00000197182	MIRLET7BHG
ENSG00000073060	SCARB1	0.0381513	0.37	ENSG00000175061	SNHG29
ENSG00000073111	MCM2	0.133936	0.09	ENSG00000179818	PCBP1-AS1
ENSG00000073150	PANX2	0.0365715	0.58	ENSG00000197182	MIRLET7BHG
ENSG00000073169	SELENOO	0.0386963	0.49	ENSG00000197182	MIRLET7BHG
ENSG00000073282	TP63	0.018561	0.42	ENSG00000225470	JPX
ENSG00000073331	ALPK1	0.0185336	0.59	ENSG00000214783	POLR2J4
ENSG00000073350	LLGL2	0.157479	0.16	ENSG00000163597	SNHG16
ENSG00000073417	PDE8A	0.0121663	0.77	ENSG00000175061	SNHG29
ENSG00000073464	CLCN4	-0.0110448	0.66	ENSG00000130600	H19
ENSG00000073536	NLE1	0.027268	0.54	ENSG00000197989	SNHG12
ENSG00000073614	KDM5A	0.146793	0.28	ENSG00000225733	FGD5-AS1
ENSG00000073711	PPP2R3A	-0.0372223	1	ENSG00000130600	H19
ENSG00000073712	FERMT2	0.0700538	0.59	ENSG00000215769	ARHGAP27P1-BPTFP1-KPNA2P3
ENSG00000073803	MAP3K13	0.00894279	0.76	ENSG00000177410	ZFAS1
ENSG00000073849	ST6GAL1	-0.0335197	1	ENSG00000163597	SNHG16
ENSG00000073861	TBX21	-0.0296475	1	NA	NA
ENSG00000073910	FRY	0.00609084	0.61	ENSG00000175061	SNHG29
ENSG00000073921	PICALM	0.00402196	0.78	ENSG00000188242	AC010442.1
ENSG00000073969	NSF	0.0690674	0.35	ENSG00000175061	SNHG29
ENSG00000074054	CLASP1	0.0242366	0.87	ENSG00000206417	H1FX-AS1
ENSG00000074071	MRPS34	0.114165	0.94	ENSG00000175061	SNHG29
ENSG00000074181	NOTCH3	0.00309418	0.98	ENSG00000213057	C1orf220
ENSG00000074266	EED	0.0618498	0.77	ENSG00000163597	SNHG16
ENSG00000074319	TSG101	0.134876	0.18	ENSG00000215424	MCM3AP-AS1
ENSG00000074356	NCBP3	0.112398	0.12	ENSG00000203709	MIR29B2CHG
ENSG00000074370	ATP2A3	0.0621384	0.14	ENSG00000175061	SNHG29
ENSG00000074416	MGLL	0.0294626	0.48	ENSG00000175061	SNHG29
ENSG00000074582	BCS1L	0.0738161	0.34	ENSG00000206573	THUMPD3-AS1
ENSG00000074590	NUAK1	0.0168113	0.68	ENSG00000163364	LINC01116
ENSG00000074603	DPP8	0.131401	0.06	ENSG00000225733	FGD5-AS1
ENSG00000074657	ZNF532	0.0322791	0.87	ENSG00000163597	SNHG16
ENSG00000074660	SCARF1	0.00997351	0.44	ENSG00000225733	FGD5-AS1
ENSG00000074695	LMAN1	-0.00482884	0.96	ENSG00000179818	PCBP1-AS1
ENSG00000074696	HACD3	0.136792	0.13	ENSG00000157306	ZFHX2-AS1
ENSG00000074706	IPCEF1	0.00704041	0.67	ENSG00000223745	CCDC18-AS1
ENSG00000074755	ZZEF1	0.137919	0.38	ENSG00000204261	PSMB8-AS1
ENSG00000074842	MYDGF	0.0224325	0.94	ENSG00000172965	MIR4435-2HG
ENSG00000074855	ANO8	-0.00526033	0.81	ENSG00000130600	H19
ENSG00000074935	TUBE1	0.0761824	0.25	ENSG00000212694	LINC01089
ENSG00000074964	ARHGEF10L	0.0270695	0.14	ENSG00000163597	SNHG16
ENSG00000075073	TACR2	-0.00753781	0.67	NA	NA
ENSG00000075089	ACTR6	0.0708135	0.11	ENSG00000215424	MCM3AP-AS1
ENSG00000075131	TIPIN	0.0280912	0.46	ENSG00000186056	MATN1-AS1
ENSG00000075142	SRI	-0.0119099	0.76	ENSG00000163597	SNHG16
ENSG00000075151	EIF4G3	0.0165404	0.86	ENSG00000214922	HLA-F-AS1
ENSG00000075188	NUP37	0.0666017	0.6	ENSG00000179818	PCBP1-AS1
ENSG00000075213	SEMA3A	-0.00921488	0.55	ENSG00000130600	H19
ENSG00000075218	GTSE1	0.121431	0.44	ENSG00000178977	LINC00324
ENSG00000075234	TTC38	0.00914933	0.75	ENSG00000130600	H19
ENSG00000075239	ACAT1	0.0361038	0.71	ENSG00000163597	SNHG16
ENSG00000075240	GRAMD4	0.0293345	0.38	ENSG00000177410	ZFAS1
ENSG00000075275	CELSR1	0.00628875	0.9	ENSG00000203635	AC144450.1
ENSG00000075292	ZNF638	0.132841	0.35	ENSG00000205913	SRRM2-AS1
ENSG00000075303	SLC25A40	0.0230679	0.84	ENSG00000130600	H19
ENSG00000075336	TIMM21	0.023888	0.48	ENSG00000177410	ZFAS1
ENSG00000075391	RASAL2	0.0567057	0.25	ENSG00000130600	H19
ENSG00000075399	VPS9D1	-0.0102403	0.9	NA	NA
ENSG00000075407	ZNF37A	0.028255	0.94	ENSG00000203875	SNHG5
ENSG00000075415	SLC25A3	0.0700363	0.75	ENSG00000163597	SNHG16
ENSG00000075420	FNDC3B	0.142766	0.91	ENSG00000175061	SNHG29
ENSG00000075426	FOSL2	0.00687561	0.78	ENSG00000163597	SNHG16
ENSG00000075539	FRYL	-0.00364968	0.93	ENSG00000188511	C22orf34
ENSG00000075568	TMEM131	0.0623882	0.71	ENSG00000223764	LINC02593
ENSG00000075624	ACTB	0.163208	0.5	ENSG00000227036	LINC00511
ENSG00000075643	MOCOS	0.0469593	0.33	ENSG00000204054	LINC00963
ENSG00000075651	PLD1	0.0420657	0.19	ENSG00000214783	POLR2J4
ENSG00000075711	DLG1	0.0246178	0.67	ENSG00000177410	ZFAS1
ENSG00000075785	RAB7A	0.0409032	0.99	ENSG00000197989	SNHG12
ENSG00000075790	BCAP29	0.0597332	0.71	ENSG00000130600	H19
ENSG00000075826	SEC31B	0.0501129	0.77	ENSG00000196756	SNHG17
ENSG00000075856	SART3	0.0579694	0.37	ENSG00000130600	H19
ENSG00000075914	EXOSC7	0.0161688	0.65	ENSG00000175061	SNHG29
ENSG00000075945	KIFAP3	0.0406831	0.75	ENSG00000163597	SNHG16
ENSG00000075975	MKRN2	0.171876	0.01	ENSG00000206573	THUMPD3-AS1
ENSG00000076003	MCM6	0.0230889	0.91	ENSG00000175061	SNHG29
ENSG00000076043	REXO2	0.0392155	0.46	ENSG00000163597	SNHG16
ENSG00000076053	RBM7	0.123647	0.38	ENSG00000203875	SNHG5
ENSG00000076067	RBMS2	0.048956	0.37	ENSG00000188825	LINC00910
ENSG00000076108	BAZ2A	0.151014	0.46	ENSG00000204054	LINC00963
ENSG00000076201	PTPN23	0.0338373	0.69	ENSG00000224870	MRPL20-AS1
ENSG00000076242	MLH1	0.0887755	0.23	ENSG00000175061	SNHG29
ENSG00000076258	FMO4	-0.00155623	0.64	ENSG00000163597	SNHG16
ENSG00000076321	KLHL20	0.127861	0.33	ENSG00000228065	LINC01515
ENSG00000076351	SLC46A1	0.0590839	0.36	ENSG00000157306	ZFHX2-AS1
ENSG00000076356	PLXNA2	-0.0128154	0.84	ENSG00000203875	SNHG5
ENSG00000076382	SPAG5	0.0636749	0.59	ENSG00000163597	SNHG16
ENSG00000076513	ANKRD13A	0.0219271	0.74	ENSG00000130600	H19
ENSG00000076554	TPD52	0.00628679	0.81	ENSG00000179818	PCBP1-AS1
ENSG00000076641	PAG1	0.0136067	0.71	ENSG00000130600	H19
ENSG00000076662	ICAM3	0.137869	0.15	ENSG00000179818	PCBP1-AS1
ENSG00000076716	GPC4	0.0351519	0.35	ENSG00000186056	MATN1-AS1
ENSG00000076770	MBNL3	0.0188895	0.26	ENSG00000163597	SNHG16
ENSG00000076924	XAB2	0.0583996	0.56	ENSG00000130600	H19
ENSG00000076928	ARHGEF1	0.0254989	0.31	ENSG00000163597	SNHG16
ENSG00000076984	MAP2K7	0.126962	0.09	ENSG00000163597	SNHG16
ENSG00000077044	DGKD	0.168851	0.31	ENSG00000177410	ZFAS1
ENSG00000077063	CTTNBP2	-0.0177615	0.89	ENSG00000229807	XIST
ENSG00000077092	RARB	0.0205615	0.28	ENSG00000196756	SNHG17
ENSG00000077097	TOP2B	0.10452	0.02	ENSG00000204054	LINC00963
ENSG00000077147	TM9SF3	0.187112	0.04	ENSG00000214106	PAXIP1-AS2
ENSG00000077150	NFKB2	0.049156	0.39	ENSG00000130600	H19
ENSG00000077152	UBE2T	0.0824672	0.68	ENSG00000197989	SNHG12
ENSG00000077232	DNAJC10	0.100254	0.16	ENSG00000163597	SNHG16
ENSG00000077235	GTF3C1	0.120462	0.22	ENSG00000130600	H19
ENSG00000077254	USP33	0.149647	0.07	ENSG00000163597	SNHG16
ENSG00000077264	PAK3	-0.0105163	0.74	ENSG00000130600	H19
ENSG00000077312	SNRPA	0.214438	0.23	ENSG00000163597	SNHG16
ENSG00000077348	EXOSC5	-0.00136449	0.91	ENSG00000179818	PCBP1-AS1
ENSG00000077380	DYNC1I2	0.0616276	0.44	ENSG00000175061	SNHG29
ENSG00000077454	LRCH4	0.028383	0.41	ENSG00000223482	NUTM2A-AS1
ENSG00000077458	FAM76B	0.00438569	0.77	ENSG00000197989	SNHG12
ENSG00000077463	SIRT6	0.0461328	0.68	ENSG00000225791	TRAM2-AS1
ENSG00000077549	CAPZB	0.104413	0.45	ENSG00000157306	ZFHX2-AS1
ENSG00000077585	GPR137B	-0.00764749	0.78	ENSG00000188825	LINC00910
ENSG00000077684	JADE1	0.0633022	0.42	ENSG00000196295	GARS-DT
ENSG00000077713	SLC25A43	0.071889	0.01	ENSG00000212694	LINC01089
ENSG00000077721	UBE2A	0.0885265	0.88	ENSG00000163597	SNHG16
ENSG00000077782	FGFR1	0.0623252	0.05	ENSG00000175061	SNHG29
ENSG00000077942	FBLN1	0.0356968	0.34	ENSG00000177337	DLGAP1-AS1
ENSG00000077943	ITGA8	-0.00664667	0.5	ENSG00000184068	SREBF2-AS1
ENSG00000078018	MAP2	-0.0275238	0.91	ENSG00000188825	LINC00910
ENSG00000078043	PIAS2	0.0452795	0.47	ENSG00000130600	H19
ENSG00000078053	AMPH	-0.000516337	0.4	ENSG00000153363	LINC00467
ENSG00000078061	ARAF	0.104101	0.16	ENSG00000130600	H19
ENSG00000078081	LAMP3	0.00186357	0.32	ENSG00000130600	H19
ENSG00000078140	UBE2K	0.154766	0.19	ENSG00000234608	MAPKAPK5-AS1
ENSG00000078142	PIK3C3	0.0321309	0.47	ENSG00000177410	ZFAS1
ENSG00000078177	N4BP2	0.0211377	1	ENSG00000203709	MIR29B2CHG
ENSG00000078237	TIGAR	0.011418	0.56	ENSG00000225138	SLC9A3-AS1
ENSG00000078269	SYNJ2	-0.0092828	0.96	ENSG00000130600	H19
ENSG00000078295	ADCY2	0.0270513	0.03	ENSG00000163597	SNHG16
ENSG00000078304	PPP2R5C	0.0199104	0.89	ENSG00000225733	FGD5-AS1
ENSG00000078369	GNB1	0.229693	0.03	ENSG00000163597	SNHG16
ENSG00000078401	EDN1	0.014556	0.63	ENSG00000175061	SNHG29
ENSG00000078403	MLLT10	0.0730389	0.64	ENSG00000224189	HAGLR
ENSG00000078487	ZCWPW1	0.0290495	0.61	ENSG00000188825	LINC00910
ENSG00000078549	ADCYAP1R1	-0.00883877	0.55	ENSG00000196696	AC009022.1
ENSG00000078589	P2RY10	0.0145861	0.45	ENSG00000170919	TPT1-AS1
ENSG00000078596	ITM2A	0.031403	0.17	ENSG00000231074	HCG18
ENSG00000078618	NRDC	0.0640825	0.8	ENSG00000198221	AFDN-DT
ENSG00000078674	PCM1	0.172624	0.04	ENSG00000215424	MCM3AP-AS1
ENSG00000078699	CBFA2T2	0.0678628	0.05	ENSG00000163597	SNHG16
ENSG00000078747	ITCH	0.154307	0.07	ENSG00000212766	EWSAT1
ENSG00000078804	TP53INP2	0.0540651	0.26	ENSG00000214783	POLR2J4
ENSG00000078814	MYH7B	0.020374	0.03	NA	NA
ENSG00000078902	TOLLIP	0.107722	0.15	ENSG00000179818	PCBP1-AS1
ENSG00000078967	UBE2D4	0.0113142	0.74	ENSG00000231607	DLEU2
ENSG00000079102	RUNX1T1	0.0399487	0.87	ENSG00000130600	H19
ENSG00000079134	THOC1	0.0448075	0.63	ENSG00000196756	SNHG17
ENSG00000079150	FKBP7	-0.0105457	0.96	ENSG00000215424	MCM3AP-AS1
ENSG00000079156	OSBPL6	-0.00847468	0.63	ENSG00000189223	PAX8-AS1
ENSG00000079215	SLC1A3	-0.00300672	0.94	ENSG00000130600	H19
ENSG00000079246	XRCC5	0.0652545	0.87	ENSG00000188825	LINC00910
ENSG00000079257	LXN	0.00070131	0.24	ENSG00000163597	SNHG16
ENSG00000079277	MKNK1	0.0560729	0.59	ENSG00000175061	SNHG29
ENSG00000079313	REXO1	0.116018	0.66	ENSG00000214922	HLA-F-AS1
ENSG00000079335	CDC14A	0.0436838	0.26	ENSG00000223764	LINC02593
ENSG00000079337	RAPGEF3	0.0380928	0.9	ENSG00000130600	H19
ENSG00000079387	SENP1	0.100279	0.23	ENSG00000203709	MIR29B2CHG
ENSG00000079432	CIC	0.105809	0.32	ENSG00000177410	ZFAS1
ENSG00000079459	FDFT1	0.0660416	0.44	ENSG00000130600	H19
ENSG00000079482	OPHN1	0.00130819	0.77	ENSG00000213963	AC019080.1
ENSG00000079616	KIF22	0.101397	0.57	ENSG00000179818	PCBP1-AS1
ENSG00000079691	CARMIL1	0.000160037	0.54	ENSG00000163597	SNHG16
ENSG00000079785	DDX1	-0.000729786	0.72	ENSG00000174365	SNHG11
ENSG00000079805	DNM2	0.0943316	0.18	ENSG00000197182	MIRLET7BHG
ENSG00000079819	EPB41L2	0.036117	0.45	ENSG00000224870	MRPL20-AS1
ENSG00000079841	RIMS1	0.0369835	0.18	ENSG00000175061	SNHG29
ENSG00000079931	MOXD1	0.0421019	0.07	ENSG00000229807	XIST
ENSG00000079950	STX7	0.0428163	0.3	ENSG00000186056	MATN1-AS1
ENSG00000079999	KEAP1	0.0635617	0.6	ENSG00000177410	ZFAS1
ENSG00000080031	PTPRH	0.0210702	0.19	ENSG00000212694	LINC01089
ENSG00000080189	SLC35C2	0.146502	0.07	ENSG00000175061	SNHG29
ENSG00000080200	CRYBG3	0.0357978	0.79	ENSG00000230454	U73166.1
ENSG00000080298	RFX3	0.0140718	0.54	ENSG00000163597	SNHG16
ENSG00000080345	RIF1	0.0816056	0.63	ENSG00000188242	AC010442.1
ENSG00000080503	SMARCA2	0.0190844	0.71	ENSG00000130600	H19
ENSG00000080546	SESN1	0.0690483	0.79	ENSG00000183250	LINC01547
ENSG00000080561	MID2	0.0474128	0.55	ENSG00000163597	SNHG16
ENSG00000080573	COL5A3	0.0474626	0.48	ENSG00000163597	SNHG16
ENSG00000080603	SRCAP	0.163061	0.1	ENSG00000224848	AL589843.1
ENSG00000080802	CNOT4	0.170948	0	ENSG00000182648	LINC01006
ENSG00000080815	PSEN1	0.0647619	0.14	ENSG00000186056	MATN1-AS1
ENSG00000080819	CPOX	0.081042	0.08	ENSG00000175061	SNHG29
ENSG00000080822	CLDND1	0.0950544	0.51	ENSG00000204685	STARD7-AS1
ENSG00000080823	MOK	-0.00158591	0.45	ENSG00000225791	TRAM2-AS1
ENSG00000080824	HSP90AA1	0.0167008	0.78	ENSG00000215424	MCM3AP-AS1
ENSG00000080839	RBL1	0.204598	0.01	ENSG00000196756	SNHG17
ENSG00000080845	DLGAP4	0.225934	0.02	ENSG00000130600	H19
ENSG00000080986	NDC80	0.0242555	0.9	ENSG00000179818	PCBP1-AS1
ENSG00000081014	AP4E1	0.0856578	0.21	ENSG00000163597	SNHG16
ENSG00000081019	RSBN1	0.0840417	0.44	ENSG00000186594	MIR22HG
ENSG00000081026	MAGI3	0.0706842	0.04	ENSG00000177410	ZFAS1
ENSG00000081041	CXCL2	0.102088	0.08	ENSG00000130600	H19
ENSG00000081052	COL4A4	-0.0116491	0.71	ENSG00000188242	AC010442.1
ENSG00000081059	TCF7	0.0248895	0.8	ENSG00000177410	ZFAS1
ENSG00000081087	OSTM1	0.0972488	0.9	ENSG00000231074	HCG18
ENSG00000081154	PCNP	0.0431027	0.12	ENSG00000163597	SNHG16
ENSG00000081177	EXD2	0.0357486	0.8	ENSG00000197182	MIRLET7BHG
ENSG00000081181	ARG2	0.034083	0.05	ENSG00000179818	PCBP1-AS1
ENSG00000081189	MEF2C	0.0401553	0.37	ENSG00000163597	SNHG16
ENSG00000081237	PTPRC	0.0254376	0.2	ENSG00000130600	H19
ENSG00000081277	PKP1	-0.0153939	0.66	ENSG00000215256	DHRS4-AS1
ENSG00000081307	UBA5	0.00343544	0.6	ENSG00000177410	ZFAS1
ENSG00000081320	STK17B	0.0825377	0.08	ENSG00000204832	ST8SIA6-AS1
ENSG00000081377	CDC14B	0.00872628	0.5	ENSG00000163597	SNHG16
ENSG00000081386	ZNF510	0.042109	0.53	ENSG00000163597	SNHG16
ENSG00000081692	JMJD4	0.143338	0.28	ENSG00000204054	LINC00963
ENSG00000081721	DUSP12	0.0618783	0.42	ENSG00000130600	H19
ENSG00000081760	AACS	0.0162604	0.71	ENSG00000174365	SNHG11
ENSG00000081853	PCDHGA2	-0.0134822	0.95	NA	NA
ENSG00000081870	HSPB11	0.0341281	0.33	ENSG00000163597	SNHG16
ENSG00000081913	PHLPP1	-0.0155094	0.98	ENSG00000223482	NUTM2A-AS1
ENSG00000081923	ATP8B1	-0.0178112	0.99	ENSG00000166770	ZNF667-AS1
ENSG00000082014	SMARCD3	0.0548136	0.57	ENSG00000153363	LINC00467
ENSG00000082074	FYB1	-0.00948776	0.61	ENSG00000225791	TRAM2-AS1
ENSG00000082146	STRADB	0.0832332	0	ENSG00000130600	H19
ENSG00000082153	BZW1	0.0148682	0.88	ENSG00000177406	AC021054.1
ENSG00000082196	C1QTNF3	0.0181921	0.8	ENSG00000197182	MIRLET7BHG
ENSG00000082212	ME2	0.0277289	0.32	ENSG00000163597	SNHG16
ENSG00000082213	C5orf22	0.119162	0.04	ENSG00000163597	SNHG16
ENSG00000082258	CCNT2	0.148687	0.04	ENSG00000175061	SNHG29
ENSG00000082269	FAM135A	0.0105759	0.71	ENSG00000153363	LINC00467
ENSG00000082397	EPB41L3	0.0208561	0.4	ENSG00000117242	PINK1-AS
ENSG00000082438	COBLL1	0.000702393	0.95	ENSG00000198468	FLVCR1-DT
ENSG00000082482	KCNK2	0.0244727	0.38	ENSG00000130600	H19
ENSG00000082512	TRAF5	0.0171898	0.43	ENSG00000163597	SNHG16
ENSG00000082515	MRPL22	-0.0105594	0.97	ENSG00000130600	H19
ENSG00000082516	GEMIN5	0.155758	0.08	ENSG00000163597	SNHG16
ENSG00000082641	NFE2L1	0.0589222	0.52	ENSG00000117242	PINK1-AS
ENSG00000082684	SEMA5B	-0.00752776	0.34	x.ENSG00000163597	NA
ENSG00000082701	GSK3B	0.129314	0.43	ENSG00000130600	H19
ENSG00000082781	ITGB5	0.0266236	0.77	ENSG00000205913	SRRM2-AS1
ENSG00000082805	ERC1	0.144326	0.11	ENSG00000186056	MATN1-AS1
ENSG00000082898	XPO1	0.0762035	0.79	ENSG00000178977	LINC00324
ENSG00000082996	RNF13	0.0917026	0.27	ENSG00000163597	SNHG16
ENSG00000083093	PALB2	0.0695442	0.39	ENSG00000163597	SNHG16
ENSG00000083097	DOP1A	0.101118	0.24	ENSG00000177410	ZFAS1
ENSG00000083099	LYRM2	-0.00860196	0.89	ENSG00000163597	SNHG16
ENSG00000083123	BCKDHB	-0.00837877	0.72	ENSG00000130600	H19
ENSG00000083223	TUT7	0.0163544	0.78	ENSG00000225470	JPX
ENSG00000083290	ULK2	0.0961645	0.01	ENSG00000175061	SNHG29
ENSG00000083312	TNPO1	0.18043	0.29	ENSG00000233184	AC093157.1
ENSG00000083457	ITGAE	0.0150646	0.29	ENSG00000196810	CTBP1-DT
ENSG00000083520	DIS3	0.109138	0.57	ENSG00000175061	SNHG29
ENSG00000083535	PIBF1	0.0741446	0.02	ENSG00000177410	ZFAS1
ENSG00000083544	TDRD3	-0.0078587	0.9	ENSG00000234741	GAS5
ENSG00000083635	NUFIP1	0.010079	0.33	ENSG00000179818	PCBP1-AS1
ENSG00000083642	PDS5B	0.0518956	0.66	ENSG00000163597	SNHG16
ENSG00000083720	OXCT1	0.050537	0.33	ENSG00000163597	SNHG16
ENSG00000083799	CYLD	-0.013241	0.95	ENSG00000130600	H19
ENSG00000083807	SLC27A5	0.0786569	0.49	ENSG00000163597	SNHG16
ENSG00000083812	ZNF324	0.091671	0.34	ENSG00000174365	SNHG11
ENSG00000083817	ZNF416	0.0922284	0.62	ENSG00000229807	XIST
ENSG00000083828	ZNF586	-0.00099422	0.48	ENSG00000225470	JPX
ENSG00000083838	ZNF446	0.00327221	0.51	ENSG00000229807	XIST
ENSG00000083845	RPS5	0.126606	0.14	ENSG00000175061	SNHG29
ENSG00000083857	FAT1	0.0283834	0.77	ENSG00000179818	PCBP1-AS1
ENSG00000083896	YTHDC1	0.0955989	0.46	ENSG00000223478	AL441992.1
ENSG00000083937	CHMP2B	0.00954386	0.92	ENSG00000223482	NUTM2A-AS1
ENSG00000084073	ZMPSTE24	0.0707791	0.51	ENSG00000226688	ENTPD1-AS1
ENSG00000084090	STARD7	0.0224625	0.89	ENSG00000213057	C1orf220
ENSG00000084092	NOA1	0.0601941	0.37	ENSG00000177410	ZFAS1
ENSG00000084093	REST	0.119889	0.29	ENSG00000203635	AC144450.1
ENSG00000084112	SSH1	0.0964801	0.24	ENSG00000153363	LINC00467
ENSG00000084207	GSTP1	0.0719207	0.22	ENSG00000163597	SNHG16
ENSG00000084234	APLP2	0.0613024	0.41	ENSG00000163364	LINC01116
ENSG00000084444	FAM234B	0.049658	0.74	ENSG00000188825	LINC00910
ENSG00000084623	EIF3I	0.0818511	0.91	ENSG00000177410	ZFAS1
ENSG00000084636	COL16A1	0.0124168	0.43	ENSG00000223482	NUTM2A-AS1
ENSG00000084652	TXLNA	0.0442803	0.7	ENSG00000204054	LINC00963
ENSG00000084676	NCOA1	0.0718027	0.26	ENSG00000179818	PCBP1-AS1
ENSG00000084693	AGBL5	0.0281103	0.74	ENSG00000179818	PCBP1-AS1
ENSG00000084710	EFR3B	0.0246135	0.42	ENSG00000214922	HLA-F-AS1
ENSG00000084731	KIF3C	0.015832	0.92	ENSG00000130600	H19
ENSG00000084733	RAB10	0.0190772	0.94	ENSG00000117242	PINK1-AS
ENSG00000084754	HADHA	0.05625	0.18	ENSG00000175061	SNHG29
ENSG00000084764	MAPRE3	0.048193	0.92	ENSG00000206417	H1FX-AS1
ENSG00000084774	CAD	0.170316	0.05	ENSG00000225470	JPX
ENSG00000085063	CD59	0.038529	0.7	ENSG00000130600	H19
ENSG00000085185	BCORL1	0.0615755	0.21	ENSG00000188825	LINC00910
ENSG00000085224	ATRX	0.00905976	0.64	ENSG00000196756	SNHG17
ENSG00000085231	AK6	0.0425949	0.38	ENSG00000177410	ZFAS1
ENSG00000085274	MYNN	0.0863152	0.01	ENSG00000163597	SNHG16
ENSG00000085276	MECOM	0.0255125	0.43	ENSG00000203709	MIR29B2CHG
ENSG00000085365	SCAMP1	0.0396764	0.86	ENSG00000204261	PSMB8-AS1
ENSG00000085382	HACE1	0.0266482	0.52	ENSG00000188825	LINC00910
ENSG00000085433	WDR47	0.00776646	1	ENSG00000174365	SNHG11
ENSG00000085449	WDFY1	0.0362931	0.6	ENSG00000163597	SNHG16
ENSG00000085465	OVGP1	0.00270473	0.63	ENSG00000163597	SNHG16
ENSG00000085491	SLC25A24	0.0523441	0.78	ENSG00000163364	LINC01116
ENSG00000085511	MAP3K4	0.120816	0.17	ENSG00000197989	SNHG12
ENSG00000085563	ABCB1	0.00707436	0.58	ENSG00000130600	H19
ENSG00000085644	ZNF213	0.0898852	0.19	ENSG00000214783	POLR2J4
ENSG00000085662	AKR1B1	-0.0238956	0.81	ENSG00000212694	LINC01089
ENSG00000085719	CPNE3	0.0351195	0.95	ENSG00000206573	THUMPD3-AS1
ENSG00000085721	RRN3	0.0821614	0.32	ENSG00000225733	FGD5-AS1
ENSG00000085741	WNT11	0.00872829	0.43	ENSG00000230454	U73166.1
ENSG00000085832	EPS15	0.0229027	0.7	ENSG00000179818	PCBP1-AS1
ENSG00000085840	ORC1	0.0808565	0.3	ENSG00000130600	H19
ENSG00000085871	MGST2	0.156334	0.02	ENSG00000157306	ZFHX2-AS1
ENSG00000085872	CHERP	0.029962	0.46	ENSG00000177410	ZFAS1
ENSG00000085978	ATG16L1	0.145974	0.29	ENSG00000163597	SNHG16
ENSG00000085982	USP40	0.0792137	0.15	ENSG00000215386	MIR99AHG
ENSG00000085998	POMGNT1	0.129365	0.38	ENSG00000196756	SNHG17
ENSG00000085999	RAD54L	0.0400977	0.87	ENSG00000225470	JPX
ENSG00000086015	MAST2	0.0553519	0.88	ENSG00000130600	H19
ENSG00000086061	DNAJA1	0.092542	0.32	ENSG00000226688	ENTPD1-AS1
ENSG00000086062	B4GALT1	0.00399429	0.71	ENSG00000223764	LINC02593
ENSG00000086065	CHMP5	0.00666173	0.53	ENSG00000206337	HCP5
ENSG00000086102	NFX1	0.0161101	0.44	ENSG00000175061	SNHG29
ENSG00000086189	DIMT1	0.114685	0.02	ENSG00000163597	SNHG16
ENSG00000086200	IPO11	0.0790855	0.16	ENSG00000175061	SNHG29
ENSG00000086232	EIF2AK1	0.106607	0.4	ENSG00000130600	H19
ENSG00000086289	EPDR1	0.0132048	0.43	ENSG00000163597	SNHG16
ENSG00000086300	SNX10	0.0687447	0.27	ENSG00000163597	SNHG16
ENSG00000086504	MRPL28	0.0671742	0.53	ENSG00000153363	LINC00467
ENSG00000086544	ITPKC	0.0611128	0.06	ENSG00000117242	PINK1-AS
ENSG00000086548	CEACAM6	0.0201964	0.58	ENSG00000206417	H1FX-AS1
ENSG00000086589	RBM22	0.0114634	0.75	ENSG00000177410	ZFAS1
ENSG00000086598	TMED2	0.0279574	0.8	ENSG00000213963	AC019080.1
ENSG00000086619	ERO1B	-0.0120163	0.88	ENSG00000177410	ZFAS1
ENSG00000086666	ZFAND6	0.0587726	0.24	ENSG00000215424	MCM3AP-AS1
ENSG00000086712	TXLNG	0.127292	0	ENSG00000163597	SNHG16
ENSG00000086717	PPEF1	-0.0209965	0.99	ENSG00000214783	POLR2J4
ENSG00000086730	LAT2	-0.0116376	0.87	ENSG00000234741	GAS5
ENSG00000086758	HUWE1	0.168835	0.11	ENSG00000203635	AC144450.1
ENSG00000086827	ZW10	0.0531281	0.75	ENSG00000163597	SNHG16
ENSG00000086848	ALG9	0.0873662	0.41	ENSG00000204934	ATP6V0E2-AS1
ENSG00000086991	NOX4	0.010911	0.78	ENSG00000130600	H19
ENSG00000087008	ACOX3	0.0785757	0.62	ENSG00000204054	LINC00963
ENSG00000087053	MTMR2	0.0414857	0.44	ENSG00000226029	LINC01772
ENSG00000087074	PPP1R15A	0.0167169	0.78	ENSG00000130600	H19
ENSG00000087086	FTL	0.0731886	0.61	ENSG00000130600	H19
ENSG00000087087	SRRT	0.124021	0.44	ENSG00000196295	GARS-DT
ENSG00000087088	BAX	0.094612	0.54	ENSG00000197182	MIRLET7BHG
ENSG00000087095	NLK	0.0279769	0.39	ENSG00000177410	ZFAS1
ENSG00000087111	PIGS	0.0108157	0.47	ENSG00000215256	DHRS4-AS1
ENSG00000087116	ADAMTS2	0.05271	0.66	ENSG00000163597	SNHG16
ENSG00000087152	ATXN7L3	0.130553	0.07	ENSG00000130600	H19
ENSG00000087157	PGS1	0.0691983	0.18	ENSG00000182648	LINC01006
ENSG00000087206	UIMC1	0.0114864	0.56	ENSG00000130600	H19
ENSG00000087253	LPCAT2	-0.00452914	0.63	ENSG00000157306	ZFHX2-AS1
ENSG00000087258	GNAO1	0.00679701	0.44	ENSG00000225733	FGD5-AS1
ENSG00000087266	SH3BP2	0.0475071	0.79	ENSG00000163597	SNHG16
ENSG00000087269	NOP14	0.050661	0.37	ENSG00000130600	H19
ENSG00000087299	L2HGDH	0.0233022	0.09	ENSG00000225470	JPX
ENSG00000087301	TXNDC16	-0.028243	1	ENSG00000214783	POLR2J4
ENSG00000087302	RTRAF	0.039154	0.26	ENSG00000130600	H19
ENSG00000087303	NID2	0.047446	0.67	ENSG00000130600	H19
ENSG00000087338	GMCL1	-0.0136339	0.96	ENSG00000186056	MATN1-AS1
ENSG00000087448	KLHL42	-0.00488536	1	ENSG00000163597	SNHG16
ENSG00000087470	DNM1L	0.0224119	0.86	ENSG00000163597	SNHG16
ENSG00000087586	AURKA	0.0565052	0.46	ENSG00000177410	ZFAS1
ENSG00000087589	CASS4	0.00272381	0.23	ENSG00000225791	TRAM2-AS1
ENSG00000087842	PIR	0.0654817	0.63	ENSG00000130600	H19
ENSG00000087903	RFX2	0.00477421	0.63	ENSG00000214783	POLR2J4
ENSG00000088002	SULT2B1	0.00317449	0.53	ENSG00000230551	AC021078.1
ENSG00000088035	ALG6	0.0990536	0.08	ENSG00000163597	SNHG16
ENSG00000088038	CNOT3	0.037631	0.99	ENSG00000163597	SNHG16
ENSG00000088179	PTPN4	0.0956028	0.05	ENSG00000188242	AC010442.1
ENSG00000088205	DDX18	0.00471652	0.89	ENSG00000230551	AC021078.1
ENSG00000088247	KHSRP	0.0519657	0.54	ENSG00000163597	SNHG16
ENSG00000088256	GNA11	0.139342	0.68	ENSG00000196295	GARS-DT
ENSG00000088280	ASAP3	-0.0392659	0.98	ENSG00000230513	THAP7-AS1
ENSG00000088298	EDEM2	0.147773	0.02	ENSG00000130600	H19
ENSG00000088356	PDRG1	0.0804037	0.35	ENSG00000177410	ZFAS1
ENSG00000088367	EPB41L1	0.12628	0	ENSG00000163597	SNHG16
ENSG00000088387	DOCK9	0.0337764	0.74	ENSG00000175061	SNHG29
ENSG00000088448	ANKRD10	0.0623841	0.93	ENSG00000130600	H19
ENSG00000088451	TGDS	0.0030653	0.61	ENSG00000214783	POLR2J4
ENSG00000088727	KIF9	0.0691363	0.63	ENSG00000163597	SNHG16
ENSG00000088756	ARHGAP28	-0.00181953	0.76	ENSG00000177410	ZFAS1
ENSG00000088766	CRLS1	0.0783525	0.28	ENSG00000130600	H19
ENSG00000088808	PPP1R13B	-0.00955217	0.73	ENSG00000130600	H19
ENSG00000088812	ATRN	0.170528	0.01	ENSG00000186056	MATN1-AS1
ENSG00000088826	SMOX	0.0022459	0.81	ENSG00000177410	ZFAS1
ENSG00000088827	SIGLEC1	0.0331383	0.69	ENSG00000214922	HLA-F-AS1
ENSG00000088832	FKBP1A	0.0387747	0.89	ENSG00000225285	LINC01770
ENSG00000088836	SLC4A11	-0.00281248	0.71	x.ENSG00000212694	NA
ENSG00000088854	C20orf194	0.0673667	0.64	ENSG00000197182	MIRLET7BHG
ENSG00000088876	ZNF343	0.0544278	0.44	ENSG00000198468	FLVCR1-DT
ENSG00000088881	EBF4	0.0162061	0.62	ENSG00000174365	SNHG11
ENSG00000088888	MAVS	0.058112	0.66	ENSG00000204054	LINC00963
ENSG00000088899	LZTS3	-0.0219897	0.87	ENSG00000186056	MATN1-AS1
ENSG00000088930	XRN2	0.0770691	0.75	ENSG00000203709	MIR29B2CHG
ENSG00000088970	KIZ	0.0431091	0.59	ENSG00000175061	SNHG29
ENSG00000088986	DYNLL1	-0.00916878	0.98	ENSG00000130600	H19
ENSG00000088992	TESC	0.0038403	0.3	ENSG00000230551	AC021078.1
ENSG00000089006	SNX5	0.102401	0.48	ENSG00000177410	ZFAS1
ENSG00000089009	RPL6	0.182322	0.03	ENSG00000177337	DLGAP1-AS1
ENSG00000089022	MAPKAPK5	0.0194704	0.67	ENSG00000175061	SNHG29
ENSG00000089041	P2RX7	-0.00593546	0.7	ENSG00000245532	NEAT1
ENSG00000089048	ESF1	-0.0162197	0.97	ENSG00000130600	H19
ENSG00000089050	RBBP9	0.0577763	0.42	ENSG00000196810	CTBP1-DT
ENSG00000089053	ANAPC5	0.0987426	0.14	ENSG00000175061	SNHG29
ENSG00000089057	SLC23A2	-0.000681535	0.74	ENSG00000213742	ZNF337-AS1
ENSG00000089060	SLC8B1	0.0279717	0.56	ENSG00000179818	PCBP1-AS1
ENSG00000089063	TMEM230	0.0360399	0.26	ENSG00000130600	H19
ENSG00000089101	CFAP61	-0.00133776	0.16	NA	NA
ENSG00000089123	TASP1	0.00080624	0.82	ENSG00000213742	ZNF337-AS1
ENSG00000089127	OAS1	0.0220814	0.49	ENSG00000130600	H19
ENSG00000089154	GCN1	0.127239	0.4	ENSG00000163597	SNHG16
ENSG00000089157	RPLP0	0.241148	0.16	ENSG00000175061	SNHG29
ENSG00000089159	PXN	0.0615367	0.76	ENSG00000178977	LINC00324
ENSG00000089163	SIRT4	0.0232366	0.04	ENSG00000214783	POLR2J4
ENSG00000089177	KIF16B	0.0193054	0.41	ENSG00000175061	SNHG29
ENSG00000089195	TRMT6	0.0019736	0.9	ENSG00000163597	SNHG16
ENSG00000089220	PEBP1	0.0768962	0.48	ENSG00000184068	SREBF2-AS1
ENSG00000089234	BRAP	-0.0183397	0.97	ENSG00000130600	H19
ENSG00000089248	ERP29	0.11317	0.41	ENSG00000130600	H19
ENSG00000089280	FUS	0.170283	0.21	ENSG00000179818	PCBP1-AS1
ENSG00000089289	IGBP1	0.0610479	0.22	ENSG00000179818	PCBP1-AS1
ENSG00000089327	FXYD5	0.0514613	0.45	ENSG00000117242	PINK1-AS
ENSG00000089335	ZNF302	-0.00672003	0.63	ENSG00000130600	H19
ENSG00000089351	GRAMD1A	0.0811354	1	ENSG00000163597	SNHG16
ENSG00000089472	HEPH	0.0136641	0.59	ENSG00000225138	SLC9A3-AS1
ENSG00000089486	CDIP1	0.0417927	0.48	ENSG00000130600	H19
ENSG00000089597	GANAB	0.0201094	0.92	ENSG00000177337	DLGAP1-AS1
ENSG00000089639	GMIP	0.0604097	0.63	ENSG00000196756	SNHG17
ENSG00000089682	RBM41	0.0705207	0.14	ENSG00000175061	SNHG29
ENSG00000089693	MLF2	0.19918	0.21	ENSG00000219665	ZNF433-AS1
ENSG00000089723	OTUB2	-0.00566769	0.75	ENSG00000203709	MIR29B2CHG
ENSG00000089737	DDX24	0.00831967	0.72	ENSG00000175061	SNHG29
ENSG00000089775	ZBTB25	0.0919087	0.93	ENSG00000230513	THAP7-AS1
ENSG00000089818	NECAP1	0.201743	0.15	ENSG00000215039	CD27-AS1
ENSG00000089820	ARHGAP4	-0.0328263	0.91	ENSG00000188825	LINC00910
ENSG00000089902	RCOR1	0.0921355	0.57	ENSG00000234684	SDCBP2-AS1
ENSG00000089916	GPATCH2L	0.172725	0.05	ENSG00000163597	SNHG16
ENSG00000090006	LTBP4	0.0682902	0.04	ENSG00000205913	SRRM2-AS1
ENSG00000090013	BLVRB	0.116346	0.18	ENSG00000188825	LINC00910
ENSG00000090020	SLC9A1	0.0612889	0.92	ENSG00000213057	C1orf220
ENSG00000090060	PAPOLA	0.053027	0.52	ENSG00000175061	SNHG29
ENSG00000090097	PCBP4	0.00855709	0.94	ENSG00000198221	AFDN-DT
ENSG00000090104	RGS1	0.0582435	0.09	ENSG00000225733	FGD5-AS1
ENSG00000090238	YPEL3	0.0840065	0.9	ENSG00000205913	SRRM2-AS1
ENSG00000090263	MRPS33	8.18106e-05	0.8	ENSG00000130600	H19
ENSG00000090266	NDUFB2	0.144696	0.31	ENSG00000177337	DLGAP1-AS1
ENSG00000090273	NUDC	0.0679216	0.38	ENSG00000212694	LINC01089
ENSG00000090316	MAEA	0.0365359	0.68	ENSG00000163597	SNHG16
ENSG00000090339	ICAM1	0.0312733	0.82	ENSG00000212694	LINC01089
ENSG00000090372	STRN4	0.100384	0.28	ENSG00000203875	SNHG5
ENSG00000090376	IRAK3	-0.00262192	0.32	ENSG00000130600	H19
ENSG00000090447	TFAP4	0.168188	0.4	ENSG00000175061	SNHG29
ENSG00000090470	PDCD7	0.0718251	0.08	ENSG00000177337	DLGAP1-AS1
ENSG00000090487	SPG21	0.0674535	0.12	ENSG00000234912	SNHG20
ENSG00000090520	DNAJB11	0.0316919	0.57	ENSG00000203875	SNHG5
ENSG00000090530	P3H2	0.0185595	0.29	ENSG00000204054	LINC00963
ENSG00000090539	CHRD	-0.00126506	0.9	ENSG00000163597	SNHG16
ENSG00000090554	FLT3LG	-0.00293219	0.95	ENSG00000175061	SNHG29
ENSG00000090565	RAB11FIP3	0.0843995	0.42	ENSG00000206417	H1FX-AS1
ENSG00000090581	GNPTG	0.100336	0.09	ENSG00000188825	LINC00910
ENSG00000090615	GOLGA3	0.053158	0.66	ENSG00000177410	ZFAS1
ENSG00000090659	CD209	-0.00851386	0.67	ENSG00000163364	LINC01116
ENSG00000090661	CERS4	-0.0166556	0.8	ENSG00000250742	LINC02381
ENSG00000090686	USP48	0.111984	0.23	ENSG00000179743	AL450998.2
ENSG00000090776	EFNB1	-0.000889357	0.77	ENSG00000225470	JPX
ENSG00000090857	PDPR	-0.0356368	0.94	ENSG00000175061	SNHG29
ENSG00000090861	AARS	0.111486	0.2	ENSG00000130600	H19
ENSG00000090863	GLG1	0.0380322	0.78	ENSG00000204832	ST8SIA6-AS1
ENSG00000090905	TNRC6A	0.219871	0.49	ENSG00000233930	KRTAP5-AS1
ENSG00000090924	PLEKHG2	0.0244467	0.73	ENSG00000130600	H19
ENSG00000090971	NAT14	0.111769	0.04	ENSG00000163597	SNHG16
ENSG00000090975	PITPNM2	0.0302017	0.26	ENSG00000224975	INE1
ENSG00000090989	EXOC1	0.087333	0.12	ENSG00000225733	FGD5-AS1
ENSG00000091009	RBM27	0.160565	0.04	ENSG00000177410	ZFAS1
ENSG00000091039	OSBPL8	-0.0306822	0.91	ENSG00000163364	LINC01116
ENSG00000091073	DTX2	0.0365168	0.58	ENSG00000130600	H19
ENSG00000091127	PUS7	0.0585998	0.45	ENSG00000206573	THUMPD3-AS1
ENSG00000091136	LAMB1	0.0781445	0.2	ENSG00000172965	MIR4435-2HG
ENSG00000091140	DLD	0.115311	0.51	ENSG00000157306	ZFHX2-AS1
ENSG00000091157	WDR7	0.143681	0.5	ENSG00000196756	SNHG17
ENSG00000091164	TXNL1	0.0429144	0.83	ENSG00000177410	ZFAS1
ENSG00000091317	CMTM6	0.0209369	0.92	ENSG00000224699	LAMTOR5-AS1
ENSG00000091409	ITGA6	0.0433956	0.9	ENSG00000186594	MIR22HG
ENSG00000091428	RAPGEF4	-0.0134604	0.93	ENSG00000188825	LINC00910
ENSG00000091436	MAP3K20	0.0259421	0.55	ENSG00000175061	SNHG29
ENSG00000091483	FH	0.120741	0.36	ENSG00000175061	SNHG29
ENSG00000091490	SEL1L3	-0.000107463	0.9	ENSG00000179818	PCBP1-AS1
ENSG00000091527	CDV3	0.0552157	0.52	ENSG00000223546	LINC00630
ENSG00000091536	MYO15A	0.0536018	0.02	ENSG00000163597	SNHG16
ENSG00000091542	ALKBH5	0.0677418	0.01	ENSG00000203635	AC144450.1
ENSG00000091592	NLRP1	-0.0232443	0.95	ENSG00000204054	LINC00963
ENSG00000091622	PITPNM3	0.113997	0.01	ENSG00000163597	SNHG16
ENSG00000091640	SPAG7	0.0127713	0.5	ENSG00000163597	SNHG16
ENSG00000091651	ORC6	0.0196175	0.88	ENSG00000197989	SNHG12
ENSG00000091732	ZC3HC1	0.0896263	0.76	ENSG00000219665	ZNF433-AS1
ENSG00000091844	RGS17	0.145059	0.32	ENSG00000130600	H19
ENSG00000091879	ANGPT2	0.0292518	0.21	ENSG00000203875	SNHG5
ENSG00000091947	TMEM101	-0.00431926	0.75	ENSG00000163597	SNHG16
ENSG00000091972	CD200	-0.0110376	0.88	ENSG00000182165	TP53TG1
ENSG00000091986	CCDC80	0.0235021	0.17	ENSG00000130600	H19
ENSG00000092010	PSME1	0.0987293	0.74	ENSG00000179818	PCBP1-AS1
ENSG00000092020	PPP2R3C	0.07047	0.04	ENSG00000130600	H19
ENSG00000092036	HAUS4	0.00426083	0.16	ENSG00000163597	SNHG16
ENSG00000092096	SLC22A17	0.0438304	0.37	ENSG00000177410	ZFAS1
ENSG00000092098	RNF31	0.0986728	0.19	ENSG00000175061	SNHG29
ENSG00000092108	SCFD1	0.032186	0.27	ENSG00000203875	SNHG5
ENSG00000092140	G2E3	0.0562952	0.16	ENSG00000203875	SNHG5
ENSG00000092148	HECTD1	0.0566201	0.64	ENSG00000186056	MATN1-AS1
ENSG00000092199	HNRNPC	0.253714	0.01	ENSG00000175061	SNHG29
ENSG00000092200	RPGRIP1	-0.00159914	0.57	ENSG00000230551	AC021078.1
ENSG00000092201	SUPT16H	0.0476373	0.79	ENSG00000163597	SNHG16
ENSG00000092203	TOX4	0.0929713	0.2	ENSG00000215256	DHRS4-AS1
ENSG00000092421	SEMA6A	0.0183448	0.36	ENSG00000188825	LINC00910
ENSG00000092439	TRPM7	0.0232586	0.59	ENSG00000163597	SNHG16
ENSG00000092470	WDR76	0.0490909	0.76	ENSG00000204054	LINC00963
ENSG00000092531	SNAP23	0.151319	0.01	ENSG00000175061	SNHG29
ENSG00000092607	TBX15	0.0042965	0.43	ENSG00000225791	TRAM2-AS1
ENSG00000092621	PHGDH	0.0415897	0.78	ENSG00000130600	H19
ENSG00000092758	COL9A3	0.0357384	0.33	ENSG00000196756	SNHG17
ENSG00000092820	EZR	0.0592987	0.58	ENSG00000130600	H19
ENSG00000092841	MYL6	0.156479	0.17	ENSG00000177410	ZFAS1
ENSG00000092847	AGO1	0.118654	0.02	ENSG00000203709	MIR29B2CHG
ENSG00000092853	CLSPN	0.153969	0.72	ENSG00000224086	AC245452.1
ENSG00000092871	RFFL	0.0551448	0.34	ENSG00000130600	H19
ENSG00000092929	UNC13D	0.00159007	0.32	ENSG00000245532	NEAT1
ENSG00000092931	MFSD11	0.112301	0.07	ENSG00000130600	H19
ENSG00000092964	DPYSL2	0.0459901	0.1	ENSG00000163597	SNHG16
ENSG00000092969	TGFB2	-0.00401392	0.63	ENSG00000130600	H19
ENSG00000092978	GPATCH2	0.0587492	0.16	ENSG00000179818	PCBP1-AS1
ENSG00000093000	NUP50	0.0374839	0.58	ENSG00000163597	SNHG16
ENSG00000093009	CDC45	0.0962128	0.45	ENSG00000184068	SREBF2-AS1
ENSG00000093010	COMT	0.0767591	0.62	ENSG00000197989	SNHG12
ENSG00000093072	ADA2	0.0314715	0.07	ENSG00000197182	MIRLET7BHG
ENSG00000093144	ECHDC1	0.0376216	0.29	ENSG00000175061	SNHG29
ENSG00000093183	SEC22C	0.121758	0.2	ENSG00000130600	H19
ENSG00000093217	XYLB	0.0521422	0.67	ENSG00000206573	THUMPD3-AS1
ENSG00000094631	HDAC6	-0.00710506	0.65	ENSG00000225733	FGD5-AS1
ENSG00000094804	CDC6	0.0987067	0.36	ENSG00000130600	H19
ENSG00000094841	UPRT	0.00611508	0.77	ENSG00000196756	SNHG17
ENSG00000094880	CDC23	0.0975956	0.44	ENSG00000224086	AC245452.1
ENSG00000094914	AAAS	-0.00129312	0.58	ENSG00000245532	NEAT1
ENSG00000094916	CBX5	0.200836	0.17	ENSG00000163597	SNHG16
ENSG00000094975	SUCO	-0.0121456	1	ENSG00000175061	SNHG29
ENSG00000095015	MAP3K1	0.09778	0.36	ENSG00000130600	H19
ENSG00000095059	DHPS	0.0927688	0.08	ENSG00000163597	SNHG16
ENSG00000095066	HOOK2	0.0179894	0.92	ENSG00000130600	H19
ENSG00000095139	ARCN1	0.185238	0.24	ENSG00000226419	SLC16A1-AS1
ENSG00000095203	EPB41L4B	0.00400576	0.52	ENSG00000163597	SNHG16
ENSG00000095209	TMEM38B	-0.00220029	0.32	ENSG00000130600	H19
ENSG00000095261	PSMD5	0.0904627	0.17	ENSG00000203709	MIR29B2CHG
ENSG00000095303	PTGS1	-0.00177871	0.3	ENSG00000130600	H19
ENSG00000095319	NUP188	0.103879	0.1	ENSG00000188825	LINC00910
ENSG00000095321	CRAT	0.0447925	0.52	ENSG00000203709	MIR29B2CHG
ENSG00000095370	SH2D3C	0.00649027	0.79	ENSG00000225470	JPX
ENSG00000095380	NANS	0.0263597	0.96	ENSG00000163597	SNHG16
ENSG00000095383	TBC1D2	0.0365537	0.56	ENSG00000179818	PCBP1-AS1
ENSG00000095397	WHRN	-0.0052856	0.63	ENSG00000230551	AC021078.1
ENSG00000095485	CWF19L1	0.0489739	0.73	ENSG00000163597	SNHG16
ENSG00000095539	SEMA4G	0.033598	0.55	ENSG00000163597	SNHG16
ENSG00000095564	BTAF1	0.166456	0.08	ENSG00000197989	SNHG12
ENSG00000095574	IKZF5	0.0229992	0.84	ENSG00000175061	SNHG29
ENSG00000095585	BLNK	-0.00446634	0.8	ENSG00000179818	PCBP1-AS1
ENSG00000095596	CYP26A1	0.000317707	0.12	NA	NA
ENSG00000095739	BAMBI	0.0169135	0.76	ENSG00000186056	MATN1-AS1
ENSG00000095787	WAC	0.239971	0.04	ENSG00000204832	ST8SIA6-AS1
ENSG00000095794	CREM	0.0437082	0.16	ENSG00000188825	LINC00910
ENSG00000095906	NUBP2	0.118774	0.17	ENSG00000175061	SNHG29
ENSG00000095951	HIVEP1	0.0976927	0.15	ENSG00000188825	LINC00910
ENSG00000096060	FKBP5	0.0507701	0.79	ENSG00000130600	H19
ENSG00000096070	BRPF3	0.0827746	0.47	ENSG00000117242	PINK1-AS
ENSG00000096080	MRPS18A	0.0226001	0.02	ENSG00000245532	NEAT1
ENSG00000096092	TMEM14A	0.0224948	0.07	ENSG00000163597	SNHG16
ENSG00000096093	EFHC1	0.0764092	0.01	ENSG00000215424	MCM3AP-AS1
ENSG00000096384	HSP90AB1	0.060172	0.51	ENSG00000206573	THUMPD3-AS1
ENSG00000096401	CDC5L	0.118628	0.1	ENSG00000203875	SNHG5
ENSG00000096433	ITPR3	0.0289506	0.62	ENSG00000130600	H19
ENSG00000096654	ZNF184	0.108475	0.18	ENSG00000179818	PCBP1-AS1
ENSG00000096717	SIRT1	0.0576516	0.28	ENSG00000130600	H19
ENSG00000096746	HNRNPH3	0.0889312	0.36	ENSG00000224032	EPB41L4A-AS1
ENSG00000096872	IFT74	-0.000595508	0.46	ENSG00000204054	LINC00963
ENSG00000096968	JAK2	0	0.61	ENSG00000204054	LINC00963
ENSG00000096996	IL12RB1	0.0140079	0.22	ENSG00000251562	MALAT1
ENSG00000097007	ABL1	0.0478903	0.83	ENSG00000178977	LINC00324
ENSG00000097021	ACOT7	0.0720142	0.41	ENSG00000197989	SNHG12
ENSG00000097033	SH3GLB1	0.0191435	0.93	ENSG00000130600	H19
ENSG00000097046	CDC7	0.0449805	0.58	ENSG00000197989	SNHG12
ENSG00000097096	SYDE2	-0.0235823	0.94	ENSG00000130600	H19
ENSG00000099139	PCSK5	-0.0198967	0.69	ENSG00000157306	ZFHX2-AS1
ENSG00000099194	SCD	0.188502	0.02	ENSG00000178977	LINC00324
ENSG00000099204	ABLIM1	0.0400909	0.33	ENSG00000130600	H19
ENSG00000099219	ERMP1	-0.00294101	0.69	ENSG00000163597	SNHG16
ENSG00000099246	RAB18	0.0515709	0.82	ENSG00000214783	POLR2J4
ENSG00000099250	NRP1	0.0724502	0.84	ENSG00000223546	LINC00630
ENSG00000099260	PALMD	0.0184521	0.23	ENSG00000163597	SNHG16
ENSG00000099290	WASHC2A	0.0205819	0.03	ENSG00000229807	XIST
ENSG00000099308	MAST3	-0.00538159	0.75	ENSG00000163597	SNHG16
ENSG00000099326	MZF1	0.100319	0.32	ENSG00000206573	THUMPD3-AS1
ENSG00000099330	OCEL1	0.0649389	0.2	ENSG00000212694	LINC01089
ENSG00000099331	MYO9B	0.0374783	0.77	ENSG00000130600	H19
ENSG00000099337	KCNK6	-0.0263722	0.94	ENSG00000163597	SNHG16
ENSG00000099338	CATSPERG	0.0508767	0.1	ENSG00000157306	ZFHX2-AS1
ENSG00000099341	PSMD8	-0.00930585	0.83	ENSG00000163597	SNHG16
ENSG00000099364	FBXL19	0.118069	0.52	ENSG00000198221	AFDN-DT
ENSG00000099365	STX1B	0.0147136	0.7	ENSG00000130600	H19
ENSG00000099377	HSD3B7	-0.0431519	0.99	ENSG00000188825	LINC00910
ENSG00000099381	SETD1A	0.259148	0.05	ENSG00000203709	MIR29B2CHG
ENSG00000099385	BCL7C	0.127945	0.51	ENSG00000212694	LINC01089
ENSG00000099622	CIRBP	0.0801208	0.42	ENSG00000175061	SNHG29
ENSG00000099624	ATP5F1D	0.110826	0.26	ENSG00000214783	POLR2J4
ENSG00000099625	CBARP	-0.00026604	0.19	NA	NA
ENSG00000099783	HNRNPM	0.0681402	0.86	ENSG00000204934	ATP6V0E2-AS1
ENSG00000099785	2022-03-02	0.0845398	0.25	ENSG00000130600	H19
ENSG00000099795	NDUFB7	0.0512731	0.35	ENSG00000130600	H19
ENSG00000099797	TECR	0.0951872	0.18	ENSG00000175061	SNHG29
ENSG00000099800	TIMM13	0.169518	0.24	ENSG00000163597	SNHG16
ENSG00000099804	CDC34	0.0480073	0.63	ENSG00000163597	SNHG16
ENSG00000099814	CEP170B	0.184836	0.1	ENSG00000178977	LINC00324
ENSG00000099817	POLR2E	0.10649	0.68	ENSG00000177337	DLGAP1-AS1
ENSG00000099821	POLRMT	0.0359614	0.68	ENSG00000130600	H19
ENSG00000099840	IZUMO4	0.000266127	0.31	ENSG00000130600	H19
ENSG00000099849	RASSF7	0.0219073	0.95	ENSG00000163597	SNHG16
ENSG00000099860	GADD45B	0.0216572	0.87	ENSG00000197989	SNHG12
ENSG00000099875	MKNK2	0.0730249	0.92	ENSG00000130600	H19
ENSG00000099889	ARVCF	0.152096	0.51	ENSG00000196756	SNHG17
ENSG00000099899	TRMT2A	0.121276	0.25	ENSG00000174365	SNHG11
ENSG00000099904	ZDHHC8	0.0864538	0.13	ENSG00000203709	MIR29B2CHG
ENSG00000099910	KLHL22	0.140683	0.16	ENSG00000196756	SNHG17
ENSG00000099917	MED15	0.0356923	0.79	ENSG00000130600	H19
ENSG00000099940	SNAP29	0.0246155	0.55	ENSG00000223764	LINC02593
ENSG00000099942	CRKL	0.0880299	0.04	ENSG00000197670	AL157838.1
ENSG00000099949	LZTR1	0.159684	0.18	ENSG00000177410	ZFAS1
ENSG00000099956	SMARCB1	0.0603749	0.44	ENSG00000163597	SNHG16
ENSG00000099958	DERL3	-0.00345535	0.9	ENSG00000130600	H19
ENSG00000099968	BCL2L13	0.0422777	0.58	ENSG00000163597	SNHG16
ENSG00000099974	DDTL	0.0129854	0.04	ENSG00000203993	ARRDC1-AS1
ENSG00000099977	DDT	0.0550043	0.68	ENSG00000206573	THUMPD3-AS1
ENSG00000099991	CABIN1	0.0658358	0.23	ENSG00000163597	SNHG16
ENSG00000099992	TBC1D10A	0.0666276	0.5	ENSG00000212694	LINC01089
ENSG00000099994	SUSD2	0.00482026	0.33	ENSG00000179818	PCBP1-AS1
ENSG00000099995	SF3A1	0.0998272	0.06	ENSG00000175061	SNHG29
ENSG00000099999	RNF215	0.0263395	0.88	ENSG00000188825	LINC00910
ENSG00000100003	SEC14L2	-0.0231162	0.97	ENSG00000225470	JPX
ENSG00000100014	SPECC1L	0.00118585	0.46	ENSG00000196696	AC009022.1
ENSG00000100023	PPIL2	0.0667134	0.22	ENSG00000224596	ZMIZ1-AS1
ENSG00000100027	YPEL1	-0.00604727	0.8	ENSG00000229807	XIST
ENSG00000100028	SNRPD3	0.0933608	0.49	ENSG00000186056	MATN1-AS1
ENSG00000100029	PES1	0.0433986	0.27	ENSG00000177410	ZFAS1
ENSG00000100030	MAPK1	0.105686	0.68	ENSG00000179818	PCBP1-AS1
ENSG00000100031	GGT1	0.00195352	0.69	ENSG00000225791	TRAM2-AS1
ENSG00000100033	PRODH	0.034265	0.1	ENSG00000236830	CBR3-AS1
ENSG00000100034	PPM1F	0.0365093	0.91	ENSG00000203993	ARRDC1-AS1
ENSG00000100036	SLC35E4	0.0961389	0.04	ENSG00000179818	PCBP1-AS1
ENSG00000100056	ESS2	0.103605	0.04	ENSG00000130600	H19
ENSG00000100060	MFNG	0.00564049	0.58	ENSG00000230551	AC021078.1
ENSG00000100068	LRP5L	0.00283071	0.89	ENSG00000175061	SNHG29
ENSG00000100075	SLC25A1	0.097131	0.38	ENSG00000212694	LINC01089
ENSG00000100077	GRK3	-0.00289941	0.65	ENSG00000215424	MCM3AP-AS1
ENSG00000100079	LGALS2	0.00149942	0.34	NA	NA
ENSG00000100083	GGA1	0.260374	0	ENSG00000196756	SNHG17
ENSG00000100084	HIRA	0.110163	0.31	ENSG00000130600	H19
ENSG00000100092	SH3BP1	0.0487695	0.35	ENSG00000130600	H19
ENSG00000100097	LGALS1	0.0609179	0.37	ENSG00000179818	PCBP1-AS1
ENSG00000100099	HPS4	0.0624757	0.3	ENSG00000157306	ZFHX2-AS1
ENSG00000100100	PIK3IP1	-0.027551	0.98	ENSG00000130600	H19
ENSG00000100104	SRRD	0.00521043	0.84	ENSG00000197989	SNHG12
ENSG00000100105	PATZ1	0.0973767	0.63	ENSG00000188825	LINC00910
ENSG00000100106	TRIOBP	0.163853	0.16	ENSG00000163597	SNHG16
ENSG00000100109	TFIP11	0.0453696	0.42	ENSG00000197182	MIRLET7BHG
ENSG00000100116	GCAT	0.00381244	0.61	ENSG00000130600	H19
ENSG00000100129	EIF3L	0.348283	0	ENSG00000130600	H19
ENSG00000100138	SNU13	0.0977356	0.1	ENSG00000163597	SNHG16
ENSG00000100147	CCDC134	0.0877781	0.53	ENSG00000175061	SNHG29
ENSG00000100150	DEPDC5	0.0546647	0.1	ENSG00000163597	SNHG16
ENSG00000100151	PICK1	0.0534266	0.49	ENSG00000188825	LINC00910
ENSG00000100154	TTC28	0.00469761	0.98	ENSG00000157306	ZFHX2-AS1
ENSG00000100162	CENPM	0.153878	0.22	ENSG00000212694	LINC01089
ENSG00000100167	SEPTIN3	0.00419871	0.77	ENSG00000175061	SNHG29
ENSG00000100196	KDELR3	0.0344254	0.5	ENSG00000130600	H19
ENSG00000100201	DDX17	0.180541	0.5	ENSG00000163597	SNHG16
ENSG00000100207	TCF20	0.176765	0.07	ENSG00000186056	MATN1-AS1
ENSG00000100209	HSCB	0.0068017	0.65	ENSG00000130600	H19
ENSG00000100211	CBY1	0.10148	0.37	ENSG00000196810	CTBP1-DT
ENSG00000100216	TOMM22	0.193496	0.09	ENSG00000212694	LINC01089
ENSG00000100220	RTCB	0.0329128	0.77	ENSG00000188242	AC010442.1
ENSG00000100221	JOSD1	0.0405061	0.75	ENSG00000163364	LINC01116
ENSG00000100225	FBXO7	0.00728733	0.58	ENSG00000214548	MEG3
ENSG00000100226	GTPBP1	0.0774537	0.65	ENSG00000163597	SNHG16
ENSG00000100227	POLDIP3	0.0980908	0.21	ENSG00000206573	THUMPD3-AS1
ENSG00000100228	RAB36	-0.0350419	0.97	ENSG00000179818	PCBP1-AS1
ENSG00000100239	PPP6R2	0.152685	0.07	ENSG00000177410	ZFAS1
ENSG00000100241	SBF1	0.0572738	0.67	ENSG00000163597	SNHG16
ENSG00000100242	SUN2	0.077002	0.34	ENSG00000186056	MATN1-AS1
ENSG00000100243	CYB5R3	0.128167	0.44	ENSG00000178977	LINC00324
ENSG00000100246	DNAL4	0.105015	0.37	ENSG00000163597	SNHG16
ENSG00000100258	LMF2	0.109906	0.75	ENSG00000177410	ZFAS1
ENSG00000100263	RHBDD3	0.160216	0.27	ENSG00000175061	SNHG29
ENSG00000100266	PACSIN2	0.0355338	0.38	ENSG00000130600	H19
ENSG00000100271	TTLL1	0.136845	0.06	ENSG00000175061	SNHG29
ENSG00000100280	AP1B1	0.0765105	0.38	ENSG00000130600	H19
ENSG00000100281	HMGXB4	0.152341	0	ENSG00000177410	ZFAS1
ENSG00000100284	TOM1	0.0839851	0.53	ENSG00000163597	SNHG16
ENSG00000100288	CHKB	0.00796196	0.79	ENSG00000188825	LINC00910
ENSG00000100292	HMOX1	0.0476432	0.05	ENSG00000130600	H19
ENSG00000100294	MCAT	0.0370919	0.98	ENSG00000163597	SNHG16
ENSG00000100297	MCM5	0.194612	0.19	ENSG00000163597	SNHG16
ENSG00000100299	ARSA	-0.00371152	0.94	ENSG00000157306	ZFHX2-AS1
ENSG00000100300	TSPO	0.0382153	0.77	ENSG00000130600	H19
ENSG00000100304	TTLL12	0.0304313	0.23	ENSG00000188825	LINC00910
ENSG00000100307	CBX7	0.156678	0.32	ENSG00000177337	DLGAP1-AS1
ENSG00000100311	PDGFB	0.0242938	0.52	ENSG00000163597	SNHG16
ENSG00000100316	RPL3	0.294996	0.06	ENSG00000175061	SNHG29
ENSG00000100319	ZMAT5	-0.0120456	0.91	NA	NA
ENSG00000100320	RBFOX2	0.109062	0.6	ENSG00000130600	H19
ENSG00000100321	SYNGR1	0.0490137	0.38	ENSG00000230487	PSMG3-AS1
ENSG00000100324	TAB1	0.0606975	0.59	ENSG00000163597	SNHG16
ENSG00000100325	ASCC2	0.026115	0.87	ENSG00000177410	ZFAS1
ENSG00000100330	MTMR3	0.101564	0.78	ENSG00000228544	CCDC183-AS1
ENSG00000100335	MIEF1	0.143933	0	ENSG00000224870	MRPL20-AS1
ENSG00000100342	APOL1	0.0571967	0.04	ENSG00000230551	AC021078.1
ENSG00000100344	PNPLA3	0.0417904	0.56	ENSG00000130600	H19
ENSG00000100345	MYH9	0.0533945	0.44	ENSG00000179818	PCBP1-AS1
ENSG00000100346	CACNA1I	-0.00590993	0.55	ENSG00000225138	SLC9A3-AS1
ENSG00000100347	SAMM50	-0.0293818	1	ENSG00000175061	SNHG29
ENSG00000100348	TXN2	0.117262	0.13	ENSG00000197989	SNHG12
ENSG00000100350	FOXRED2	0.0919715	0.17	ENSG00000230513	THAP7-AS1
ENSG00000100351	GRAP2	-0.0105684	0.69	ENSG00000225791	TRAM2-AS1
ENSG00000100353	EIF3D	0.118756	0.06	ENSG00000130600	H19
ENSG00000100354	TNRC6B	0.166732	0.29	ENSG00000225285	LINC01770
ENSG00000100359	SGSM3	0.195072	0.06	ENSG00000196756	SNHG17
ENSG00000100364	KIAA0930	0.130337	0.07	ENSG00000197182	MIRLET7BHG
ENSG00000100365	NCF4	-0.00297975	0.35	ENSG00000234741	GAS5
ENSG00000100368	CSF2RB	-0.0273678	1	ENSG00000225791	TRAM2-AS1
ENSG00000100372	SLC25A17	0.0130494	0.92	ENSG00000196756	SNHG17
ENSG00000100376	FAM118A	0.0209417	0.41	ENSG00000197182	MIRLET7BHG
ENSG00000100379	KCTD17	0.0575217	0.53	ENSG00000229807	XIST
ENSG00000100380	ST13	0.0366381	0.6	ENSG00000157306	ZFHX2-AS1
ENSG00000100385	IL2RB	0.0611461	0.33	ENSG00000130600	H19
ENSG00000100387	RBX1	0.0776064	0.19	ENSG00000197989	SNHG12
ENSG00000100395	L3MBTL2	0.0786394	0.19	ENSG00000184441	AP001062.1
ENSG00000100401	RANGAP1	0.0619356	0.25	ENSG00000177410	ZFAS1
ENSG00000100403	ZC3H7B	0.101083	0.42	ENSG00000206573	THUMPD3-AS1
ENSG00000100410	PHF5A	0.0556995	0.29	ENSG00000215256	DHRS4-AS1
ENSG00000100412	ACO2	-0.00542443	0.95	ENSG00000130600	H19
ENSG00000100413	POLR3H	0.107103	0.38	ENSG00000224870	MRPL20-AS1
ENSG00000100416	TRMU	0.0987005	0.77	ENSG00000206573	THUMPD3-AS1
ENSG00000100417	PMM1	0.000836893	0.25	NA	NA
ENSG00000100418	DESI1	0.120703	0.38	ENSG00000226950	DANCR
ENSG00000100422	CERK	0.0699452	0.43	ENSG00000226200	SGMS1-AS1
ENSG00000100425	BRD1	0.0699463	0.93	ENSG00000179818	PCBP1-AS1
ENSG00000100426	ZBED4	-0.0267327	0.85	ENSG00000177337	DLGAP1-AS1
ENSG00000100429	HDAC10	-0.0174602	0.95	ENSG00000196756	SNHG17
ENSG00000100439	ABHD4	0.0295021	0.41	ENSG00000230590	FTX
ENSG00000100441	KHNYN	0.149381	0.07	ENSG00000188511	C22orf34
ENSG00000100442	FKBP3	0.0353892	0.67	ENSG00000203709	MIR29B2CHG
ENSG00000100445	SDR39U1	0.0360261	0.93	ENSG00000163597	SNHG16
ENSG00000100461	RBM23	0.0454277	0.35	ENSG00000203709	MIR29B2CHG
ENSG00000100478	AP4S1	0.0782879	0.17	ENSG00000157306	ZFHX2-AS1
ENSG00000100479	POLE2	0.145142	0.08	ENSG00000179818	PCBP1-AS1
ENSG00000100483	VCPKMT	0.0173335	0.7	ENSG00000197670	AL157838.1
ENSG00000100485	SOS2	0.0679079	0.28	ENSG00000215424	MCM3AP-AS1
ENSG00000100503	NIN	0.0180983	0.79	ENSG00000234608	MAPKAPK5-AS1
ENSG00000100504	PYGL	0.0453121	0.05	ENSG00000175061	SNHG29
ENSG00000100519	PSMC6	-0.00505605	0.61	ENSG00000188825	LINC00910
ENSG00000100522	GNPNAT1	0.0881673	0.21	ENSG00000163597	SNHG16
ENSG00000100523	DDHD1	0.0400962	0.98	ENSG00000223764	LINC02593
ENSG00000100526	CDKN3	0.0809423	0.85	ENSG00000204054	LINC00963
ENSG00000100528	CNIH1	0.181295	0.03	ENSG00000188825	LINC00910
ENSG00000100554	ATP6V1D	0.0629707	0.09	ENSG00000204832	ST8SIA6-AS1
ENSG00000100564	PIGH	0.0318854	0.64	ENSG00000179818	PCBP1-AS1
ENSG00000100567	PSMA3	-0.0330554	0.97	ENSG00000163597	SNHG16
ENSG00000100575	TIMM9	0.0813804	0.28	ENSG00000163597	SNHG16
ENSG00000100577	GSTZ1	0.0952013	0.47	ENSG00000203709	MIR29B2CHG
ENSG00000100578	KIAA0586	0.0386167	0.49	ENSG00000188242	AC010442.1
ENSG00000100580	TMED8	0.0489701	0.77	ENSG00000206573	THUMPD3-AS1
ENSG00000100583	SAMD15	-5.16913e-05	0.94	ENSG00000225138	SLC9A3-AS1
ENSG00000100591	AHSA1	0.0438998	0.53	ENSG00000174365	SNHG11
ENSG00000100592	DAAM1	0.103075	0.2	ENSG00000223764	LINC02593
ENSG00000100596	SPTLC2	0.0926963	0.43	ENSG00000215386	MIR99AHG
ENSG00000100599	RIN3	0.00587709	0.62	ENSG00000231607	DLEU2
ENSG00000100600	LGMN	0.0370224	0.17	ENSG00000214783	POLR2J4
ENSG00000100601	ALKBH1	0.0201494	0.42	ENSG00000163597	SNHG16
ENSG00000100603	SNW1	0.0045348	0.64	ENSG00000163597	SNHG16
ENSG00000100605	ITPK1	0.0843828	0.52	ENSG00000175061	SNHG29
ENSG00000100612	DHRS7	0.00234792	0.53	ENSG00000163597	SNHG16
ENSG00000100614	PPM1A	-0.00810928	0.99	ENSG00000215424	MCM3AP-AS1
ENSG00000100625	SIX4	0.0140044	0.84	ENSG00000196295	GARS-DT
ENSG00000100632	ERH	0.071559	0.43	ENSG00000130600	H19
ENSG00000100644	HIF1A	0.0987095	0.24	ENSG00000204832	ST8SIA6-AS1
ENSG00000100647	SUSD6	0.139211	0.05	ENSG00000130600	H19
ENSG00000100650	SRSF5	0.121249	0.44	ENSG00000204934	ATP6V0E2-AS1
ENSG00000100664	EIF5	0.136242	0.18	ENSG00000166770	ZNF667-AS1
ENSG00000100697	DICER1	0.0755337	0.6	ENSG00000172965	MIR4435-2HG
ENSG00000100711	ZFYVE21	0.0418182	0.6	ENSG00000215386	MIR99AHG
ENSG00000100714	MTHFD1	0.0664809	0.53	ENSG00000163597	SNHG16
ENSG00000100722	ZC3H14	0.059159	0.51	ENSG00000206337	HCP5
ENSG00000100726	TELO2	0.0635094	0.25	ENSG00000197182	MIRLET7BHG
ENSG00000100731	PCNX1	0.117205	0.17	ENSG00000163597	SNHG16
ENSG00000100744	GSKIP	0.0645203	0.43	ENSG00000203875	SNHG5
ENSG00000100764	PSMC1	-0.00428172	0.93	x.ENSG00000261068	NA
ENSG00000100767	PAPLN	0.00397539	0.6	ENSG00000130600	H19
ENSG00000100784	RPS6KA5	0.132228	0.05	ENSG00000215386	MIR99AHG
ENSG00000100796	PPP4R3A	0.0935533	0.47	ENSG00000204054	LINC00963
ENSG00000100802	C14orf93	0.0103483	0.58	ENSG00000230551	AC021078.1
ENSG00000100804	PSMB5	0.116728	0.21	ENSG00000177410	ZFAS1
ENSG00000100811	YY1	0.100183	0.17	ENSG00000177410	ZFAS1
ENSG00000100813	ACIN1	0.20372	0.3	ENSG00000163364	LINC01116
ENSG00000100814	CCNB1IP1	0.0941635	0.18	ENSG00000163597	SNHG16
ENSG00000100815	TRIP11	0.0980073	0.89	ENSG00000206573	THUMPD3-AS1
ENSG00000100823	APEX1	0.142663	0.07	ENSG00000175061	SNHG29
ENSG00000100836	PABPN1	0.273589	0.24	ENSG00000157306	ZFHX2-AS1
ENSG00000100852	ARHGAP5	0.00786827	0.77	ENSG00000198221	AFDN-DT
ENSG00000100865	CINP	0.0178906	0.35	ENSG00000215424	MCM3AP-AS1
ENSG00000100867	DHRS2	0.00776451	0.91	ENSG00000188825	LINC00910
ENSG00000100883	SRP54	0.0521755	0.17	ENSG00000214783	POLR2J4
ENSG00000100888	CHD8	0.1504	0.79	ENSG00000157306	ZFHX2-AS1
ENSG00000100889	PCK2	0.0664492	0.58	ENSG00000212694	LINC01089
ENSG00000100890	PRORP	0.069369	0.04	ENSG00000177410	ZFAS1
ENSG00000100897	DCAF11	0.0516582	0.7	ENSG00000130600	H19
ENSG00000100902	PSMA6	0.0227364	0.25	ENSG00000163597	SNHG16
ENSG00000100906	NFKBIA	0.0185575	0.54	ENSG00000130600	H19
ENSG00000100908	EMC9	0.0297566	0.5	ENSG00000130600	H19
ENSG00000100911	PSME2	0.119242	0.49	ENSG00000177410	ZFAS1
ENSG00000100916	BRMS1L	0.101617	0.2	ENSG00000196295	GARS-DT
ENSG00000100926	TM9SF1	0.0023995	0.73	ENSG00000225733	FGD5-AS1
ENSG00000100934	SEC23A	0.143965	0.44	ENSG00000205885	C1RL-AS1
ENSG00000100938	GMPR2	0.0749747	0.16	ENSG00000196756	SNHG17
ENSG00000100941	PNN	0.140736	0.25	ENSG00000188825	LINC00910
ENSG00000100949	RABGGTA	0.0740931	0.19	ENSG00000179818	PCBP1-AS1
ENSG00000100968	NFATC4	-0.00600388	0.65	ENSG00000163597	SNHG16
ENSG00000100982	PCIF1	0.0669938	0.3	ENSG00000215256	DHRS4-AS1
ENSG00000100983	GSS	0.126904	0	ENSG00000179818	PCBP1-AS1
ENSG00000100985	MMP9	-0.00707153	0.51	ENSG00000230551	AC021078.1
ENSG00000100994	PYGB	0.0572318	0.69	ENSG00000214548	MEG3
ENSG00000100997	ABHD12	0.0118429	0.62	ENSG00000225138	SLC9A3-AS1
ENSG00000101000	PROCR	-0.0111827	0.83	ENSG00000177410	ZFAS1
ENSG00000101003	GINS1	0.0404287	0.83	ENSG00000157306	ZFHX2-AS1
ENSG00000101004	NINL	0.0433113	0.6	ENSG00000228065	LINC01515
ENSG00000101017	CD40	-0.0029677	0.56	ENSG00000258655	ARHGAP5-AS1
ENSG00000101019	UQCC1	0.0983788	0.09	ENSG00000228544	CCDC183-AS1
ENSG00000101040	ZMYND8	0.0888603	0.13	ENSG00000177410	ZFAS1
ENSG00000101049	SGK2	0.0854406	0	ENSG00000163597	SNHG16
ENSG00000101052	IFT52	0.0847989	0.1	ENSG00000196756	SNHG17
ENSG00000101057	MYBL2	0.116387	0.02	ENSG00000177410	ZFAS1
ENSG00000101084	RAB5IF	0.224869	0.02	ENSG00000175061	SNHG29
ENSG00000101096	NFATC2	0.0302101	0.28	ENSG00000163597	SNHG16
ENSG00000101098	RIMS4	0.00892996	0.92	ENSG00000163597	SNHG16
ENSG00000101104	PABPC1L	0.0555005	0.72	ENSG00000214783	POLR2J4
ENSG00000101109	STK4	0.0533277	0.92	ENSG00000188825	LINC00910
ENSG00000101115	SALL4	0.0621106	0.4	ENSG00000188825	LINC00910
ENSG00000101126	ADNP	0.132454	0.02	ENSG00000153363	LINC00467
ENSG00000101134	DOK5	0.00747751	0.39	ENSG00000177410	ZFAS1
ENSG00000101144	BMP7	0.0135729	0.18	ENSG00000130600	H19
ENSG00000101152	DNAJC5	0.0582718	0.91	ENSG00000206417	H1FX-AS1
ENSG00000101160	CTSZ	0.0210664	0.08	ENSG00000175061	SNHG29
ENSG00000101181	MTG2	-0.00796382	0.71	ENSG00000229807	XIST
ENSG00000101182	PSMA7	0.0365128	0.81	ENSG00000163597	SNHG16
ENSG00000101187	SLCO4A1	0.0153258	0.66	ENSG00000130600	H19
ENSG00000101189	MRGBP	0.0104124	0.64	ENSG00000163597	SNHG16
ENSG00000101199	ARFGAP1	0.164603	0.42	ENSG00000163597	SNHG16
ENSG00000101216	GMEB2	0.0170713	0.57	ENSG00000226200	SGMS1-AS1
ENSG00000101220	C20orf27	0.0901608	0.16	ENSG00000130600	H19
ENSG00000101224	CDC25B	-0.00628914	0.86	ENSG00000179818	PCBP1-AS1
ENSG00000101236	RNF24	0.0332717	0.54	ENSG00000163597	SNHG16
ENSG00000101246	ARFRP1	0.141144	0.14	ENSG00000177410	ZFAS1
ENSG00000101247	NDUFAF5	0.0681691	0.13	ENSG00000172965	MIR4435-2HG
ENSG00000101255	TRIB3	0.0943214	0.09	ENSG00000177410	ZFAS1
ENSG00000101265	RASSF2	0.00628393	0.4	ENSG00000203709	MIR29B2CHG
ENSG00000101266	CSNK2A1	0.165233	0.17	ENSG00000117242	PINK1-AS
ENSG00000101290	CDS2	0.0704198	0.37	ENSG00000178977	LINC00324
ENSG00000101294	HM13	0.0844083	0.15	ENSG00000175061	SNHG29
ENSG00000101307	SIRPB1	-0.0022978	0.18	NA	NA
ENSG00000101310	SEC23B	0.0477552	0.94	ENSG00000130600	H19
ENSG00000101311	FERMT1	0.0256361	0.46	ENSG00000163597	SNHG16
ENSG00000101335	MYL9	0.0655723	0.27	ENSG00000175061	SNHG29
ENSG00000101337	TM9SF4	0.0465784	0.53	ENSG00000177410	ZFAS1
ENSG00000101342	TLDC2	0.0859931	0.38	ENSG00000196756	SNHG17
ENSG00000101343	CRNKL1	0.0697802	0.4	ENSG00000197182	MIRLET7BHG
ENSG00000101346	POFUT1	0.128062	0.11	ENSG00000130600	H19
ENSG00000101347	SAMHD1	0.0433409	0.44	ENSG00000196696	AC009022.1
ENSG00000101350	KIF3B	0.068434	0.3	ENSG00000198468	FLVCR1-DT
ENSG00000101363	MANBAL	0.181417	0.01	ENSG00000188825	LINC00910
ENSG00000101365	IDH3B	0.0106939	0.89	ENSG00000204054	LINC00963
ENSG00000101367	MAPRE1	0.204084	0	ENSG00000188825	LINC00910
ENSG00000101384	JAG1	0.0492978	0.04	ENSG00000184441	AP001062.1
ENSG00000101391	CDK5RAP1	0.0756747	0.26	ENSG00000188825	LINC00910
ENSG00000101400	SNTA1	0.0239394	0.91	ENSG00000177410	ZFAS1
ENSG00000101412	E2F1	0.176247	0.09	ENSG00000203993	ARRDC1-AS1
ENSG00000101413	RPRD1B	0.134643	0.03	ENSG00000229807	XIST
ENSG00000101421	CHMP4B	0.108336	0	ENSG00000175061	SNHG29
ENSG00000101439	CST3	0.0525357	0.47	ENSG00000223764	LINC02593
ENSG00000101444	AHCY	0.143891	0.06	ENSG00000175061	SNHG29
ENSG00000101445	PPP1R16B	0.040881	0.38	ENSG00000197182	MIRLET7BHG
ENSG00000101447	FAM83D	0.0560758	0.1	ENSG00000179818	PCBP1-AS1
ENSG00000101452	DHX35	0.0738	0.06	ENSG00000172965	MIR4435-2HG
ENSG00000101457	DNTTIP1	0.0543721	0.12	ENSG00000179818	PCBP1-AS1
ENSG00000101460	MAP1LC3A	-0.0080204	0.61	ENSG00000130600	H19
ENSG00000101463	SYNDIG1	0.0725951	0.35	ENSG00000153363	LINC00467
ENSG00000101464	PIGU	0.182497	0.01	ENSG00000204832	ST8SIA6-AS1
ENSG00000101473	ACOT8	0.0716415	0.08	ENSG00000130600	H19
ENSG00000101474	APMAP	0.0726768	0.17	ENSG00000178977	LINC00324
ENSG00000101544	ADNP2	0.0250576	0.88	ENSG00000215769	ARHGAP27P1-BPTFP1-KPNA2P3
ENSG00000101546	RBFA	0.0812816	0.25	ENSG00000175061	SNHG29
ENSG00000101557	USP14	0.0199099	0.89	ENSG00000198221	AFDN-DT
ENSG00000101558	VAPA	-0.0522917	1	ENSG00000130600	H19
ENSG00000101574	METTL4	0.0243805	0.37	ENSG00000163597	SNHG16
ENSG00000101577	LPIN2	-0.00768311	0.76	ENSG00000163597	SNHG16
ENSG00000101596	SMCHD1	0.0281688	0.87	ENSG00000130600	H19
ENSG00000101608	MYL12A	0.082513	0.26	ENSG00000163597	SNHG16
ENSG00000101624	CEP76	0.0394593	0.46	ENSG00000182165	TP53TG1
ENSG00000101639	CEP192	0.013569	0.36	ENSG00000197989	SNHG12
ENSG00000101654	RNMT	0.0597896	0.76	ENSG00000224975	INE1
ENSG00000101665	SMAD7	-0.0011973	0.5	ENSG00000186056	MATN1-AS1
ENSG00000101670	LIPG	-0.0168325	0.91	ENSG00000163597	SNHG16
ENSG00000101680	LAMA1	-0.00453987	0.81	ENSG00000130600	H19
ENSG00000101695	RNF125	0.0193857	0.82	ENSG00000130600	H19
ENSG00000101745	ANKRD12	0.110083	0.23	ENSG00000179818	PCBP1-AS1
ENSG00000101751	POLI	0.0911202	0.53	ENSG00000223482	NUTM2A-AS1
ENSG00000101752	MIB1	0.0408658	0.79	ENSG00000203709	MIR29B2CHG
ENSG00000101773	RBBP8	0.0971093	0.22	ENSG00000130600	H19
ENSG00000101811	CSTF2	0.0937788	0.1	ENSG00000223546	LINC00630
ENSG00000101825	MXRA5	-0.00658239	0.8	ENSG00000177410	ZFAS1
ENSG00000101843	PSMD10	0.0644334	0.39	ENSG00000163597	SNHG16
ENSG00000101844	ATG4A	0.0163539	0.12	ENSG00000177410	ZFAS1
ENSG00000101849	TBL1X	-0.0204686	0.86	ENSG00000225733	FGD5-AS1
ENSG00000101856	PGRMC1	0.0544627	0.77	ENSG00000166770	ZNF667-AS1
ENSG00000101868	POLA1	0.11165	0.02	ENSG00000197670	AL157838.1
ENSG00000101871	MID1	-0.0126693	0.39	ENSG00000179818	PCBP1-AS1
ENSG00000101882	NKAP	0.0601237	0.09	ENSG00000163597	SNHG16
ENSG00000101888	NXT2	0.0319071	0.24	ENSG00000163597	SNHG16
ENSG00000101901	ALG13	0.0850738	0.34	ENSG00000163597	SNHG16
ENSG00000101911	PRPS2	-0.00694159	0.62	ENSG00000163597	SNHG16
ENSG00000101928	MOSPD1	0.0505358	0.6	ENSG00000163597	SNHG16
ENSG00000101935	AMMECR1	-0.0018084	0.76	ENSG00000223745	CCDC18-AS1
ENSG00000101945	SUV39H1	0.0484411	0.26	ENSG00000163597	SNHG16
ENSG00000101955	SRPX	0.0140363	0.5	ENSG00000177410	ZFAS1
ENSG00000101966	XIAP	0.100671	0.62	ENSG00000175061	SNHG29
ENSG00000101972	STAG2	0.100594	0.41	ENSG00000188825	LINC00910
ENSG00000101974	ATP11C	-0.0199623	0.86	ENSG00000184068	SREBF2-AS1
ENSG00000101986	ABCD1	0.0395989	0.86	ENSG00000130600	H19
ENSG00000101997	CCDC22	0.015836	0.21	ENSG00000214783	POLR2J4
ENSG00000102007	PLP2	0.054023	0.43	ENSG00000225285	LINC01770
ENSG00000102010	BMX	-0.00869043	0.76	NA	NA
ENSG00000102024	PLS3	-0.00722565	0.97	ENSG00000178977	LINC00324
ENSG00000102030	NAA10	0.0550557	0.89	ENSG00000175061	SNHG29
ENSG00000102034	ELF4	0.0831276	0.17	ENSG00000188825	LINC00910
ENSG00000102038	SMARCA1	-0.0185644	0.75	ENSG00000196295	GARS-DT
ENSG00000102048	ASB9	0.0173505	0.01	ENSG00000229807	XIST
ENSG00000102053	ZC3H12B	0.0377882	0.42	ENSG00000197989	SNHG12
ENSG00000102054	RBBP7	0.071138	0.21	ENSG00000183250	LINC01547
ENSG00000102081	FMR1	0.221849	0.01	ENSG00000175061	SNHG29
ENSG00000102098	SCML2	0.0250507	0.06	ENSG00000163597	SNHG16
ENSG00000102100	SLC35A2	0.0825668	0.59	ENSG00000197182	MIRLET7BHG
ENSG00000102103	PQBP1	0.012678	0.87	ENSG00000163597	SNHG16
ENSG00000102119	EMD	0.0692004	0.78	ENSG00000179818	PCBP1-AS1
ENSG00000102158	MAGT1	0.11759	0.21	ENSG00000179818	PCBP1-AS1
ENSG00000102172	SMS	0.010828	0.72	ENSG00000204054	LINC00963
ENSG00000102174	PHEX	0.0112825	0.21	ENSG00000177410	ZFAS1
ENSG00000102178	UBL4A	0.0603882	0.6	ENSG00000206573	THUMPD3-AS1
ENSG00000102189	EEA1	0.134138	0.32	ENSG00000175611	LINC00476
ENSG00000102221	JADE3	0.00691117	0.64	ENSG00000130600	H19
ENSG00000102226	USP11	0.0132828	0.77	ENSG00000223960	CHROMR
ENSG00000102245	CD40LG	-0.00185955	0.26	NA	NA
ENSG00000102265	TIMP1	0.0574504	0.51	ENSG00000206573	THUMPD3-AS1
ENSG00000102302	FGD1	-0.0228568	1	ENSG00000163597	SNHG16
ENSG00000102309	PIN4	0.105165	0	ENSG00000179818	PCBP1-AS1
ENSG00000102312	PORCN	0.0217917	0.9	ENSG00000188825	LINC00910
ENSG00000102316	MAGED2	0.0776031	0.53	ENSG00000163597	SNHG16
ENSG00000102317	RBM3	-0.00321994	0.96	ENSG00000130600	H19
ENSG00000102362	SYTL4	0.031771	0.69	ENSG00000163364	LINC01116
ENSG00000102384	CENPI	0.0551201	0.82	ENSG00000203875	SNHG5
ENSG00000102390	PBDC1	0.000711554	0.39	ENSG00000231074	HCG18
ENSG00000102409	BEX4	-0.00420102	0.77	ENSG00000177410	ZFAS1
ENSG00000102471	NDFIP2	0.0182513	0.71	ENSG00000223797	ENTPD3-AS1
ENSG00000102524	TNFSF13B	-0.0162207	0.95	ENSG00000212978	AC016747.1
ENSG00000102531	FNDC3A	-0.00360684	1	ENSG00000188825	LINC00910
ENSG00000102543	CDADC1	0.0249367	0.44	ENSG00000163597	SNHG16
ENSG00000102547	CAB39L	-0.0147355	0.92	ENSG00000228223	HCG11
ENSG00000102554	KLF5	0.0568014	0.39	ENSG00000163597	SNHG16
ENSG00000102580	DNAJC3	0.0566817	0.33	ENSG00000223546	LINC00630
ENSG00000102595	UGGT2	0.0218742	0.8	ENSG00000130600	H19
ENSG00000102699	PARP4	0.0618364	0.62	ENSG00000117242	PINK1-AS
ENSG00000102710	SUPT20H	-0.00731932	0.94	ENSG00000130600	H19
ENSG00000102738	MRPS31	0.0127996	0.33	ENSG00000215424	MCM3AP-AS1
ENSG00000102743	SLC25A15	-0.005086	0.76	ENSG00000225791	TRAM2-AS1
ENSG00000102753	KPNA3	0.0524439	0.61	ENSG00000212694	LINC01089
ENSG00000102755	FLT1	0.0407042	0.76	ENSG00000130600	H19
ENSG00000102760	RGCC	0.0682922	0.37	ENSG00000204054	LINC00963
ENSG00000102763	VWA8	0.04626	0.38	ENSG00000186056	MATN1-AS1
ENSG00000102780	DGKH	0.0567925	0.73	ENSG00000175611	LINC00476
ENSG00000102781	KATNAL1	0.0346997	0.52	ENSG00000179818	PCBP1-AS1
ENSG00000102786	INTS6	0.114106	0.52	ENSG00000188825	LINC00910
ENSG00000102796	DHRS12	0.00349305	0.48	ENSG00000163597	SNHG16
ENSG00000102802	MEDAG	0.0166805	0.21	ENSG00000230551	AC021078.1
ENSG00000102804	TSC22D1	0.0505387	0.73	ENSG00000157306	ZFHX2-AS1
ENSG00000102805	CLN5	0.0306718	0.44	ENSG00000228223	HCG11
ENSG00000102837	OLFM4	0.000105218	0.1	NA	NA
ENSG00000102858	MGRN1	0.117397	0.11	ENSG00000175061	SNHG29
ENSG00000102870	ZNF629	0.0318286	0.64	ENSG00000130600	H19
ENSG00000102871	TRADD	0.150279	0.1	ENSG00000203709	MIR29B2CHG
ENSG00000102879	CORO1A	0.0538296	0.23	ENSG00000225791	TRAM2-AS1
ENSG00000102882	MAPK3	0.0708185	0.16	ENSG00000175061	SNHG29
ENSG00000102893	PHKB	0.0456267	0.12	ENSG00000226328	NUP50-DT
ENSG00000102897	LYRM1	0.0471378	0.67	ENSG00000206417	H1FX-AS1
ENSG00000102898	NUTF2	0.119282	0.17	ENSG00000130600	H19
ENSG00000102901	CENPT	0.0926154	0.46	ENSG00000177410	ZFAS1
ENSG00000102904	TSNAXIP1	0.00900975	0.75	ENSG00000225285	LINC01770
ENSG00000102908	NFAT5	0.133305	0.13	ENSG00000225733	FGD5-AS1
ENSG00000102921	N4BP1	-0.00798176	0.44	ENSG00000179818	PCBP1-AS1
ENSG00000102935	ZNF423	0.00143189	0.98	ENSG00000179743	AL450998.2
ENSG00000102962	CCL22	0.00906706	0.49	ENSG00000163597	SNHG16
ENSG00000102967	DHODH	0.0229774	0.35	ENSG00000177410	ZFAS1
ENSG00000102974	CTCF	0.0944525	0.74	ENSG00000215424	MCM3AP-AS1
ENSG00000102977	ACD	-0.0215192	0.98	ENSG00000130600	H19
ENSG00000102978	POLR2C	0.0447013	0.41	ENSG00000196756	SNHG17
ENSG00000102981	PARD6A	0.0191631	0.38	ENSG00000163597	SNHG16
ENSG00000102996	MMP15	0.0239257	0.79	ENSG00000163597	SNHG16
ENSG00000103005	USB1	-0.0128733	0.91	ENSG00000163597	SNHG16
ENSG00000103018	CYB5B	0.0715426	0.42	ENSG00000197182	MIRLET7BHG
ENSG00000103024	NME3	0.0650866	0.45	ENSG00000226950	DANCR
ENSG00000103035	PSMD7	0.100916	0.1	ENSG00000214783	POLR2J4
ENSG00000103037	SETD6	0.00159429	0.79	ENSG00000175061	SNHG29
ENSG00000103042	SLC38A7	0.0776473	0.23	ENSG00000204054	LINC00963
ENSG00000103043	VAC14	0.0153845	0.27	ENSG00000163597	SNHG16
ENSG00000103047	TANGO6	0.067824	0.49	ENSG00000206573	THUMPD3-AS1
ENSG00000103051	COG4	-0.00893879	0.83	ENSG00000197989	SNHG12
ENSG00000103056	SMPD3	-0.00905547	0.8	ENSG00000157306	ZFHX2-AS1
ENSG00000103061	SLC7A6OS	0.0659644	0.37	ENSG00000188825	LINC00910
ENSG00000103064	SLC7A6	0.044403	0.91	ENSG00000206573	THUMPD3-AS1
ENSG00000103066	PLA2G15	0.149731	0.42	ENSG00000175061	SNHG29
ENSG00000103089	FA2H	0.028204	0.65	ENSG00000204054	LINC00963
ENSG00000103091	WDR59	0.0722865	0.04	ENSG00000175061	SNHG29
ENSG00000103111	MON1B	0.0238405	0.22	ENSG00000163597	SNHG16
ENSG00000103126	AXIN1	0.057494	0.68	ENSG00000177410	ZFAS1
ENSG00000103145	HCFC1R1	0.048273	0.65	ENSG00000223764	LINC02593
ENSG00000103148	NPRL3	0.0061849	0.8	ENSG00000175061	SNHG29
ENSG00000103150	MLYCD	0.170903	0.03	ENSG00000196295	GARS-DT
ENSG00000103152	MPG	0.0243814	0.59	ENSG00000130600	H19
ENSG00000103160	HSDL1	0.0126375	0.55	ENSG00000203635	AC144450.1
ENSG00000103168	TAF1C	-0.0203275	0.89	ENSG00000130600	H19
ENSG00000103174	NAGPA	0.0496372	0.59	ENSG00000163597	SNHG16
ENSG00000103175	WFDC1	-0.00734526	0.75	NA	NA
ENSG00000103187	COTL1	0.0188261	0.32	ENSG00000163597	SNHG16
ENSG00000103194	USP10	0.0336593	0.29	ENSG00000179818	PCBP1-AS1
ENSG00000103196	CRISPLD2	-0.0288443	0.96	ENSG00000163597	SNHG16
ENSG00000103197	TSC2	0.0539626	0.67	ENSG00000178977	LINC00324
ENSG00000103199	ZNF500	0.095466	0.01	ENSG00000203709	MIR29B2CHG
ENSG00000103202	NME4	0.0329679	0.93	ENSG00000163597	SNHG16
ENSG00000103222	ABCC1	0.0257405	0.43	ENSG00000172965	MIR4435-2HG
ENSG00000103227	LMF1	0.0147124	0.4	ENSG00000163597	SNHG16
ENSG00000103245	CIAO3	0.043866	0.18	ENSG00000175061	SNHG29
ENSG00000103248	MTHFSD	-0.0110869	0.98	ENSG00000203875	SNHG5
ENSG00000103249	CLCN7	0.0798696	0.09	ENSG00000163597	SNHG16
ENSG00000103253	HAGHL	0.000148867	0.99	ENSG00000153363	LINC00467
ENSG00000103254	ANTKMT	0.0212781	0.59	ENSG00000225733	FGD5-AS1
ENSG00000103257	SLC7A5	0.0696543	0.47	ENSG00000130600	H19
ENSG00000103260	METRN	0.0903254	0.01	ENSG00000196696	AC009022.1
ENSG00000103264	FBXO31	-0.0224464	0.93	ENSG00000196295	GARS-DT
ENSG00000103269	RHBDL1	0.0611105	0.52	ENSG00000197182	MIRLET7BHG
ENSG00000103274	NUBP1	0.0492565	0.34	ENSG00000130600	H19
ENSG00000103275	UBE2I	0.135674	0.06	ENSG00000188825	LINC00910
ENSG00000103319	EEF2K	0.0611688	0.68	ENSG00000177410	ZFAS1
ENSG00000103326	CAPN15	0.155074	0.35	ENSG00000215256	DHRS4-AS1
ENSG00000103335	PIEZO1	0.101936	0.3	ENSG00000225361	PPP1R26-AS1
ENSG00000103342	GSPT1	0.0284686	0.83	ENSG00000223764	LINC02593
ENSG00000103343	ZNF174	0.0666331	0.16	ENSG00000175061	SNHG29
ENSG00000103351	CLUAP1	0.0139904	0.54	ENSG00000163597	SNHG16
ENSG00000103353	UBFD1	0.0932055	0.47	ENSG00000179743	AL450998.2
ENSG00000103356	EARS2	0.0741349	0.31	ENSG00000204934	ATP6V0E2-AS1
ENSG00000103363	ELOB	0.0318911	0.12	ENSG00000245532	NEAT1
ENSG00000103381	CPPED1	0.00691701	0.24	ENSG00000130600	H19
ENSG00000103404	USP31	0.11563	0.82	ENSG00000188242	AC010442.1
ENSG00000103415	HMOX2	0.101815	0.47	ENSG00000197182	MIRLET7BHG
ENSG00000103423	DNAJA3	0.0991824	0.35	ENSG00000163597	SNHG16
ENSG00000103429	BFAR	0.0640153	0.28	ENSG00000130600	H19
ENSG00000103479	RBL2	0.0947836	0.59	ENSG00000188825	LINC00910
ENSG00000103485	QPRT	0.0212535	0.73	ENSG00000178977	LINC00324
ENSG00000103489	XYLT1	0.0111385	0.72	ENSG00000130600	H19
ENSG00000103490	PYCARD	-0.00819727	0.81	ENSG00000230551	AC021078.1
ENSG00000103494	RPGRIP1L	0.0466262	0.48	ENSG00000163597	SNHG16
ENSG00000103495	MAZ	0.242866	0.01	ENSG00000175061	SNHG29
ENSG00000103496	STX4	0.122838	0.42	ENSG00000204054	LINC00963
ENSG00000103502	CDIPT	0.13961	0.2	ENSG00000157306	ZFHX2-AS1
ENSG00000103507	BCKDK	0.063343	0.69	ENSG00000130600	H19
ENSG00000103510	KAT8	0.0587477	0.27	ENSG00000130600	H19
ENSG00000103522	IL21R	-0.0179407	1	ENSG00000229807	XIST
ENSG00000103540	CCP110	0.0949664	0.35	ENSG00000157306	ZFHX2-AS1
ENSG00000103544	VPS35L	0.0364847	0.35	ENSG00000206573	THUMPD3-AS1
ENSG00000103550	KNOP1	0.146238	0.07	ENSG00000163597	SNHG16
ENSG00000103591	AAGAB	0.14042	0.15	ENSG00000224660	SH3BP5-AS1
ENSG00000103642	LACTB	0.00147431	0.47	ENSG00000130600	H19
ENSG00000103647	CORO2B	-0.00159195	0.54	ENSG00000230513	THAP7-AS1
ENSG00000103653	CSK	0.165847	0.14	ENSG00000225285	LINC01770
ENSG00000103657	HERC1	0.14121	0.16	ENSG00000203709	MIR29B2CHG
ENSG00000103671	TRIP4	-0.01162	0.92	NA	NA
ENSG00000103707	MTFMT	-0.00436398	0.91	ENSG00000177410	ZFAS1
ENSG00000103723	AP3B2	0.0403415	0.27	ENSG00000163597	SNHG16
ENSG00000103742	IGDCC4	-0.0124687	0.98	ENSG00000130600	H19
ENSG00000103769	RAB11A	0.15698	0.13	ENSG00000177410	ZFAS1
ENSG00000103811	CTSH	-0.00892223	0.88	ENSG00000179818	PCBP1-AS1
ENSG00000103852	TTC23	-0.0341621	1	ENSG00000130600	H19
ENSG00000103855	CD276	0.0628291	0.43	ENSG00000215256	DHRS4-AS1
ENSG00000103876	FAH	0.0465243	0.38	ENSG00000179818	PCBP1-AS1
ENSG00000103888	CEMIP	0.00264383	0.63	ENSG00000163597	SNHG16
ENSG00000103932	RPAP1	0.085578	0.08	ENSG00000215256	DHRS4-AS1
ENSG00000103942	HOMER2	0.0182643	0.7	ENSG00000177410	ZFAS1
ENSG00000103966	EHD4	0.0880366	0.05	ENSG00000130600	H19
ENSG00000103978	TMEM87A	0.0616281	0.82	ENSG00000188825	LINC00910
ENSG00000103994	ZNF106	0.289725	0.01	ENSG00000203709	MIR29B2CHG
ENSG00000103995	CEP152	0.100242	0.24	ENSG00000212694	LINC01089
ENSG00000104047	DTWD1	0.0111015	0.66	ENSG00000163597	SNHG16
ENSG00000104067	TJP1	0.0709595	0.44	ENSG00000130600	H19
ENSG00000104081	BMF	0.0201142	0.62	ENSG00000130600	H19
ENSG00000104093	DMXL2	0.0588108	0.24	ENSG00000163597	SNHG16
ENSG00000104129	DNAJC17	0.0271311	0.24	ENSG00000230551	AC021078.1
ENSG00000104131	EIF3J	0.0423114	0.17	ENSG00000188825	LINC00910
ENSG00000104133	SPG11	0.134607	0.24	ENSG00000204054	LINC00963
ENSG00000104142	VPS18	0.144217	0.04	ENSG00000215256	DHRS4-AS1
ENSG00000104147	OIP5	0.0718506	0.14	ENSG00000179818	PCBP1-AS1
ENSG00000104154	SLC30A4	-0.00457802	0.47	ENSG00000163597	SNHG16
ENSG00000104164	BLOC1S6	0.128074	0.08	ENSG00000235703	LINC00894
ENSG00000104205	SGK3	0.155327	0.04	ENSG00000186594	MIR22HG
ENSG00000104213	PDGFRL	0.0388801	0.74	ENSG00000215424	MCM3AP-AS1
ENSG00000104218	CSPP1	0.103164	0.05	ENSG00000188825	LINC00910
ENSG00000104219	ZDHHC2	-0.0109857	0.89	ENSG00000179818	PCBP1-AS1
ENSG00000104228	TRIM35	0.0585285	0.83	ENSG00000163597	SNHG16
ENSG00000104231	ZFAND1	0.109307	0.23	ENSG00000175061	SNHG29
ENSG00000104299	INTS9	0.209619	0.16	ENSG00000157306	ZFHX2-AS1
ENSG00000104320	NBN	0.0490427	0.58	ENSG00000182165	TP53TG1
ENSG00000104324	CPQ	0.000302189	0.53	ENSG00000230551	AC021078.1
ENSG00000104325	DECR1	0.0679939	0.01	ENSG00000163597	SNHG16
ENSG00000104332	SFRP1	0.0372186	0.14	ENSG00000203709	MIR29B2CHG
ENSG00000104341	LAPTM4B	0.0530373	0.13	ENSG00000163597	SNHG16
ENSG00000104343	UBE2W	0.100384	0.47	ENSG00000130600	H19
ENSG00000104361	NIPAL2	-0.0038172	0.64	NA	NA
ENSG00000104365	IKBKB	0.0584951	0.27	ENSG00000196696	AC009022.1
ENSG00000104368	PLAT	0.00225527	0.87	ENSG00000172965	MIR4435-2HG
ENSG00000104369	JPH1	0.0121142	0.27	ENSG00000223478	AL441992.1
ENSG00000104388	RAB2A	0.0349099	0.5	ENSG00000130600	H19
ENSG00000104408	EIF3E	0.10946	0.03	ENSG00000175061	SNHG29
ENSG00000104427	ZC2HC1A	0.00136134	0.63	ENSG00000206573	THUMPD3-AS1
ENSG00000104432	IL7	-0.00467526	0.41	ENSG00000232533	AC093673.1
ENSG00000104447	TRPS1	0.153224	0.56	ENSG00000204832	ST8SIA6-AS1
ENSG00000104450	SPAG1	0.00778046	0.88	ENSG00000225138	SLC9A3-AS1
ENSG00000104497	SNX16	0.0441547	0.27	ENSG00000130600	H19
ENSG00000104517	UBR5	0.167789	0.27	ENSG00000197989	SNHG12
ENSG00000104518	GSDMD	0.0277317	0.75	ENSG00000203875	SNHG5
ENSG00000104522	TSTA3	-0.00679489	0.88	ENSG00000225470	JPX
ENSG00000104524	PYCR3	0.199431	0.37	ENSG00000230551	AC021078.1
ENSG00000104529	EEF1D	0.198892	0.41	ENSG00000177410	ZFAS1
ENSG00000104549	SQLE	0.0631069	0.48	ENSG00000175061	SNHG29
ENSG00000104613	INTS10	0.0607351	0.81	ENSG00000130600	H19
ENSG00000104626	ERI1	0.0298905	0.63	ENSG00000175061	SNHG29
ENSG00000104635	SLC39A14	0.0316716	0.93	ENSG00000196295	GARS-DT
ENSG00000104643	MTMR9	0.05664	0.8	ENSG00000157306	ZFHX2-AS1
ENSG00000104660	LEPROTL1	0.0810014	0.2	ENSG00000179743	AL450998.2
ENSG00000104671	DCTN6	0.00758332	0.78	ENSG00000228223	HCG11
ENSG00000104679	R3HCC1	0.0255396	0.69	ENSG00000163597	SNHG16
ENSG00000104687	GSR	0.0205012	0.62	ENSG00000172965	MIR4435-2HG
ENSG00000104689	TNFRSF10A	-0.0212707	0.85	ENSG00000130600	H19
ENSG00000104691	UBXN8	0.0564932	0.3	ENSG00000163597	SNHG16
ENSG00000104695	PPP2CB	-0.00548127	0.83	ENSG00000130600	H19
ENSG00000104714	ERICH1	0.0110357	0.92	ENSG00000163597	SNHG16
ENSG00000104728	ARHGEF10	0.0115343	0.68	ENSG00000130600	H19
ENSG00000104731	KLHDC4	-0.0236117	0.97	ENSG00000163597	SNHG16
ENSG00000104738	MCM4	0.115327	0.51	ENSG00000157306	ZFHX2-AS1
ENSG00000104756	KCTD9	0.00403543	0.53	ENSG00000130600	H19
ENSG00000104763	ASAH1	0.0277195	0.95	ENSG00000175061	SNHG29
[truncated: 8,557 more rows]
