# Supplementary material for: Quantitative estimates of the regulatory influence of long non-coding RNAs on global gene expression variation using TCGA breast cancer transcriptomic data
Source: PLoS Comput Biol. 2024 Jun 5;20(6):e1012103. doi: 10.1371/journal.pcbi.1012103 (PMC11198904; doi:10.1371/journal.pcbi.1012103)
Supplement: S7 Table — (XLSX) [file pcbi.1012103.s007.xlsx]

## Sheet: S7
gene.id	gene.name	lncrna.id	lncrna.name	tf.id	tf.name	bonferroni.ols.p
ENSG00000142185	TRPM2	ENSG00000230061	TRPM2-AS	ENSG00000066336	SPI1	4.42738e-48
ENSG00000131381	RBSN	ENSG00000225733	FGD5-AS1	ENSG00000177463	NR2C2	5.61685e-34
ENSG00000174500	GCSAM	ENSG00000261488	TBILA	ENSG00000124203	ZNF831	1.72891e-32
ENSG00000215845	TSTD1	ENSG00000257084	MIR200CHG	ENSG00000160685	ZBTB7B	1.92548e-28
ENSG00000198538	ZNF28	ENSG00000260565	ERVK13-1	ENSG00000204604	ZNF468	4.8114e-28
ENSG00000164733	CTSB	ENSG00000224397	SMIM25	ENSG00000115956	PLEK	7.84827e-27
ENSG00000081019	RSBN1	ENSG00000225484	NUTM2B-AS1	ENSG00000009307	CSDE1	2.06619e-25
ENSG00000126882	FAM78A	ENSG00000261183	SPINT1-AS1	ENSG00000185669	SNAI3	4.72299e-25
ENSG00000116752	BCAS2	ENSG00000225484	NUTM2B-AS1	ENSG00000116793	PHTF1	1.52442e-23
ENSG00000147364	FBXO25	ENSG00000253982	AC100810.1	ENSG00000172748	ZNF596	5.99025e-23
ENSG00000167232	ZNF91	ENSG00000267934	AC010300.1	ENSG00000237440	ZNF737	7.16901e-22
ENSG00000168918	INPP5D	ENSG00000265415	AC099850.3	ENSG00000020633	RUNX3	5.62982e-21
ENSG00000110777	POU2AF1	ENSG00000196167	COLCA1	ENSG00000137265	IRF4	4.11743e-20
ENSG00000179144	GIMAP7	ENSG00000230590	FTX	ENSG00000164736	SOX17	7.35887e-20
ENSG00000173208	ABCD2	ENSG00000267272	LINC01140	ENSG00000132170	PPARG	3.22478e-19
ENSG00000081019	RSBN1	ENSG00000225484	NUTM2B-AS1	ENSG00000122482	ZNF644	8.33936e-19
ENSG00000149451	ADAM33	ENSG00000214548	MEG3	ENSG00000052850	ALX4	1.45439e-18
ENSG00000012048	BRCA1	ENSG00000198496	NBR2	ENSG00000165244	ZNF367	1.6047e-18
ENSG00000180096	SEPTIN1	ENSG00000247982	LINC00926	ENSG00000269404	SPIB	1.78906e-18
ENSG00000104903	LYL1	ENSG00000247982	LINC00926	ENSG00000185669	SNAI3	3.07187e-18
ENSG00000174276	ZNHIT2	ENSG00000267169	AC022098.1	ENSG00000171443	ZNF524	4.70933e-18
ENSG00000122566	HNRNPA2B1	ENSG00000255062	AP001318.2	ENSG00000181722	ZBTB20	5.17004e-18
ENSG00000162654	GBP4	ENSG00000261269	AC093278.2	ENSG00000176083	ZNF683	5.46493e-18
ENSG00000017427	IGF1	ENSG00000260920	AL031985.3	ENSG00000164330	EBF1	7.76842e-18
ENSG00000179981	TSHZ1	ENSG00000272168	CASC15	ENSG00000215421	ZNF407	8.8923e-18
ENSG00000179144	GIMAP7	ENSG00000261269	AC093278.2	ENSG00000124203	ZNF831	1.11017e-17
ENSG00000174099	MSRB3	ENSG00000180139	ACTA2-AS1	ENSG00000148516	ZEB1	2.48802e-17
ENSG00000124201	ZNFX1	ENSG00000177410	ZFAS1	ENSG00000067066	SP100	2.54813e-17
ENSG00000164125	GASK1B	ENSG00000248429	FAM198B-AS1	ENSG00000148516	ZEB1	6.18196e-17
ENSG00000009724	MASP2	ENSG00000271895	AL109811.2	ENSG00000177463	NR2C2	7.36088e-17
ENSG00000275023	MLLT6	ENSG00000266469	AC005288.1	ENSG00000126351	THRA	9.10197e-17
ENSG00000086570	FAT2	ENSG00000231826	LINC01819	ENSG00000054598	FOXC1	1.07713e-16
ENSG00000143851	PTPN7	ENSG00000255399	TBX5-AS1	ENSG00000115956	PLEK	1.12616e-16
ENSG00000198771	RCSD1	ENSG00000225783	MIAT	ENSG00000140968	IRF8	2.31314e-16
ENSG00000162735	PEX19	ENSG00000206567	AC022007.1	ENSG00000174282	ZBTB4	2.48339e-16
ENSG00000104957	CCDC130	ENSG00000269399	AC008764.6	ENSG00000132024	CC2D1A	2.71997e-16
ENSG00000103150	MLYCD	ENSG00000251562	MALAT1	ENSG00000072736	NFATC3	3.29632e-16
ENSG00000204262	COL5A2	ENSG00000230838	LINC01614	ENSG00000163909	HEYL	3.6867e-16
ENSG00000167978	SRRM2	ENSG00000267523	AC008735.2	ENSG00000135164	DMTF1	6.60499e-16
ENSG00000100628	ASB2	ENSG00000229619	MBNL1-AS1	ENSG00000185669	SNAI3	7.56143e-16
ENSG00000198162	MAN1A2	ENSG00000203865	ATP1A1-AS1	ENSG00000071655	MBD3	8.50967e-16
ENSG00000054793	ATP9A	ENSG00000273729	AC007686.3	ENSG00000171940	ZNF217	9.49529e-16
ENSG00000164236	ANKRD33B	ENSG00000250899	AC125807.2	ENSG00000143578	CREB3L4	1.03162e-15
ENSG00000124813	RUNX2	ENSG00000228223	HCG11	ENSG00000116132	PRRX1	1.0368e-15
ENSG00000166250	CLMP	ENSG00000206567	AC022007.1	ENSG00000053254	FOXN3	1.10258e-15
ENSG00000183801	OLFML1	ENSG00000279159	AC003681.1	ENSG00000196628	TCF4	1.34763e-15
ENSG00000132591	ERAL1	ENSG00000264577	AC010761.1	ENSG00000181722	ZBTB20	1.9871e-15
ENSG00000107796	ACTA2	ENSG00000180139	ACTA2-AS1	ENSG00000177374	HIC1	2.07514e-15
ENSG00000171115	GIMAP8	ENSG00000268001	CARD8-AS1	ENSG00000157554	ERG	2.1877e-15
ENSG00000026025	VIM	ENSG00000229124	VIM-AS1	ENSG00000178860	MSC	2.22174e-15
ENSG00000063244	U2AF2	ENSG00000267523	AC008735.2	ENSG00000179943	FIZ1	2.26358e-15
ENSG00000113140	SPARC	ENSG00000163364	LINC01116	ENSG00000116132	PRRX1	2.38821e-15
ENSG00000112782	CLIC5	ENSG00000227036	LINC00511	ENSG00000081189	MEF2C	3.18795e-15
ENSG00000069424	KCNAB2	ENSG00000255737	AGAP2-AS1	ENSG00000115956	PLEK	4.04373e-15
ENSG00000055609	KMT2C	ENSG00000261455	LINC01003	ENSG00000102908	NFAT5	4.06846e-15
ENSG00000084636	COL16A1	ENSG00000229619	MBNL1-AS1	ENSG00000177374	HIC1	4.13995e-15
ENSG00000214029	ZNF891	ENSG00000272990	AC084036.1	ENSG00000256223	ZNF10	4.63318e-15
ENSG00000198898	CAPZA2	ENSG00000236199	AL359076.1	ENSG00000125850	OVOL2	5.00583e-15
ENSG00000123124	WWP1	ENSG00000254231	AC103760.1	ENSG00000091831	ESR1	8.08846e-15
ENSG00000119681	LTBP2	ENSG00000212719	LINC02693	ENSG00000182463	TSHZ2	8.90352e-15
ENSG00000120833	SOCS2	ENSG00000246985	SOCS2-AS1	ENSG00000157554	ERG	9.11823e-15
ENSG00000170471	RALGAPB	ENSG00000174365	SNHG11	ENSG00000101126	ADNP	1.14816e-14
ENSG00000107796	ACTA2	ENSG00000180139	ACTA2-AS1	ENSG00000172201	ID4	1.21927e-14
ENSG00000168542	COL3A1	ENSG00000230838	LINC01614	ENSG00000163909	HEYL	1.32199e-14
ENSG00000078596	ITM2A	ENSG00000224397	SMIM25	ENSG00000124203	ZNF831	1.65784e-14
ENSG00000175745	NR2F1	ENSG00000237187	NR2F1-AS1	ENSG00000187634	SAMD11	1.66669e-14
ENSG00000213203	GIMAP1	ENSG00000274964	AC026356.1	ENSG00000124203	ZNF831	2.07671e-14
ENSG00000112837	TBX18	ENSG00000204860	FAM201A	ENSG00000089225	TBX5	2.60438e-14
ENSG00000133466	C1QTNF6	ENSG00000261327	AC134312.5	ENSG00000178860	MSC	3.07396e-14
ENSG00000181610	MRPS23	ENSG00000273702	AC091271.1	ENSG00000136451	VEZF1	3.32226e-14
ENSG00000072163	LIMS2	ENSG00000180139	ACTA2-AS1	ENSG00000162367	TAL1	4.3807e-14
ENSG00000106538	RARRES2	ENSG00000260920	AL031985.3	ENSG00000164107	HAND2	4.45743e-14
ENSG00000254087	LYN	ENSG00000270547	LINC01235	ENSG00000054598	FOXC1	4.54767e-14
ENSG00000120948	TARDBP	ENSG00000264577	AC010761.1	ENSG00000181722	ZBTB20	4.8209e-14
ENSG00000065675	PRKCQ	ENSG00000272913	AC009237.14	ENSG00000020633	RUNX3	5.34499e-14
ENSG00000068831	RASGRP2	ENSG00000247982	LINC00926	ENSG00000124203	ZNF831	6.3076e-14
ENSG00000118407	FILIP1	ENSG00000272512	AL645608.7	ENSG00000148516	ZEB1	6.92203e-14
ENSG00000076662	ICAM3	ENSG00000273329	AC078846.1	ENSG00000185811	IKZF1	7.34473e-14
ENSG00000174500	GCSAM	ENSG00000261488	TBILA	ENSG00000135164	DMTF1	8.35726e-14
ENSG00000115935	WIPF1	ENSG00000261327	AC134312.5	ENSG00000196628	TCF4	8.46949e-14
ENSG00000160336	ZNF761	ENSG00000267523	AC008735.2	ENSG00000198538	ZNF28	1.02229e-13
ENSG00000184979	USP18	ENSG00000230555	AL450326.1	ENSG00000111206	FOXM1	1.05913e-13
ENSG00000204977	TRIM13	ENSG00000275202	AL161421.1	ENSG00000136169	SETDB2	1.14308e-13
ENSG00000007312	CD79B	ENSG00000247982	LINC00926	ENSG00000269404	SPIB	1.29819e-13
ENSG00000079263	SP140	ENSG00000237248	LINC00987	ENSG00000161405	IKZF3	1.33016e-13
ENSG00000127054	INTS11	ENSG00000224870	MRPL20-AS1	ENSG00000129911	KLF16	1.34203e-13
ENSG00000068489	PRR11	ENSG00000265415	AC099850.3	ENSG00000067955	CBFB	1.61489e-13
ENSG00000108518	PFN1	ENSG00000249669	CARMN	ENSG00000138380	CARF	1.75154e-13
ENSG00000005844	ITGAL	ENSG00000260219	CD2BP2-DT	ENSG00000073861	TBX21	2.02119e-13
ENSG00000169896	ITGAM	ENSG00000271133	AC004130.2	ENSG00000115956	PLEK	2.48522e-13
ENSG00000182175	RGMA	ENSG00000275494	AC133552.5	ENSG00000118495	PLAGL1	2.71635e-13
ENSG00000118482	PHF3	ENSG00000266680	AL135905.1	ENSG00000188994	ZNF292	2.85111e-13
ENSG00000126254	RBM42	ENSG00000236144	TMEM147-AS1	ENSG00000161277	THAP8	2.94193e-13
ENSG00000108819	PPP1R9B	ENSG00000229980	TOB1-AS1	ENSG00000167085	PHB	3.03466e-13
ENSG00000167232	ZNF91	ENSG00000275764	AC092747.4	ENSG00000237440	ZNF737	3.40738e-13
ENSG00000149761	NUDT22	ENSG00000257086	AP001453.2	ENSG00000175213	ZNF408	3.41439e-13
ENSG00000204604	ZNF468	ENSG00000260233	SSSCA1-AS1	ENSG00000140987	ZSCAN32	3.91219e-13
ENSG00000170370	EMX2	ENSG00000255399	TBX5-AS1	ENSG00000116132	PRRX1	3.96065e-13
ENSG00000255690	TRIL	ENSG00000272568	AC005162.3	ENSG00000102935	ZNF423	4.13477e-13
ENSG00000154262	ABCA6	ENSG00000270344	POC1B-AS1	ENSG00000106511	MEOX2	4.43431e-13
ENSG00000184574	LPAR5	ENSG00000251442	LINC01094	ENSG00000066336	SPI1	4.62469e-13
ENSG00000095370	SH2D3C	ENSG00000228203	RNF144A-AS1	ENSG00000203883	SOX18	4.72223e-13
ENSG00000182636	NDN	ENSG00000197670	AL157838.1	ENSG00000121297	TSHZ3	5.56367e-13
ENSG00000185803	SLC52A2	ENSG00000267169	AC022098.1	ENSG00000179632	MAF1	6.07526e-13
ENSG00000142409	ZNF787	ENSG00000267080	ASB16-AS1	ENSG00000261221	ZNF865	6.20024e-13
ENSG00000213886	UBD	ENSG00000235947	EGOT	ENSG00000079263	SP140	6.38141e-13
ENSG00000219607	PPP1R3G	ENSG00000247095	MIR210HG	ENSG00000233608	TWIST2	7.15347e-13
ENSG00000170549	IRX1	ENSG00000234899	SOX9-AS1	ENSG00000170561	IRX2	7.52209e-13
ENSG00000169291	SHE	ENSG00000177788	AL162595.1	ENSG00000151702	FLI1	7.7356e-13
ENSG00000153064	BANK1	ENSG00000206567	AC022007.1	ENSG00000106511	MEOX2	7.73833e-13
ENSG00000198346	ZNF813	ENSG00000165511	C10orf25	ENSG00000197937	ZNF347	8.31305e-13
ENSG00000140479	PCSK6	ENSG00000250091	DNAH10OS	ENSG00000180357	ZNF609	9.30158e-13
ENSG00000079263	SP140	ENSG00000225963	AC009950.1	ENSG00000124203	ZNF831	1.16188e-12
ENSG00000104894	CD37	ENSG00000247982	LINC00926	ENSG00000185669	SNAI3	1.27929e-12
ENSG00000204642	HLA-F	ENSG00000206337	HCP5	ENSG00000168062	BATF2	1.43758e-12
ENSG00000161544	CYGB	ENSG00000225484	NUTM2B-AS1	ENSG00000203883	SOX18	1.44406e-12
ENSG00000104903	LYL1	ENSG00000247982	LINC00926	ENSG00000164736	SOX17	1.50971e-12
ENSG00000137699	TRIM29	ENSG00000227036	LINC00511	ENSG00000170549	IRX1	1.59522e-12
ENSG00000108055	SMC3	ENSG00000230551	AC021078.1	ENSG00000196081	ZNF724	1.61197e-12
ENSG00000173068	BNC2	ENSG00000237036	ZEB1-AS1	ENSG00000091656	ZFHX4	1.68246e-12
ENSG00000109686	SH3D19	ENSG00000259834	AL365361.1	ENSG00000092607	TBX15	1.74507e-12
ENSG00000215301	DDX3X	ENSG00000186594	MIR22HG	ENSG00000173276	ZBTB21	1.79595e-12
ENSG00000100060	MFNG	ENSG00000267745	AC060766.7	ENSG00000151702	FLI1	1.83163e-12
ENSG00000182463	TSHZ2	ENSG00000230838	LINC01614	ENSG00000074047	GLI2	1.84467e-12
ENSG00000182463	TSHZ2	ENSG00000230838	LINC01614	ENSG00000106511	MEOX2	1.8918e-12
ENSG00000138080	EMILIN1	ENSG00000233006	MIR3936HG	ENSG00000121068	TBX2	1.98814e-12
ENSG00000134757	DSG3	ENSG00000227036	LINC00511	ENSG00000102554	KLF5	2.03181e-12
ENSG00000074054	CLASP1	ENSG00000236859	NIFK-AS1	ENSG00000118260	CREB1	2.39885e-12
ENSG00000068489	PRR11	ENSG00000265415	AC099850.3	ENSG00000111206	FOXM1	2.43534e-12
ENSG00000104714	ERICH1	ENSG00000253982	AC100810.1	ENSG00000172748	ZNF596	2.66177e-12
ENSG00000120685	PROSER1	ENSG00000267523	AC008735.2	ENSG00000196418	ZNF124	2.69451e-12
ENSG00000092140	G2E3	ENSG00000269906	AL606834.1	ENSG00000048405	ZNF800	2.78847e-12
ENSG00000142669	SH3BGRL3	ENSG00000228288	PCAT6	ENSG00000066336	SPI1	3.13993e-12
ENSG00000171865	RNASEH1	ENSG00000260257	AL035071.1	ENSG00000115163	CENPA	3.63162e-12
ENSG00000164068	RNF123	ENSG00000259426	AC027237.3	ENSG00000139613	SMARCC2	3.70501e-12
ENSG00000172349	IL16	ENSG00000255399	TBX5-AS1	ENSG00000028277	POU2F2	3.82746e-12
ENSG00000204262	COL5A2	ENSG00000182873	PRKCZ-AS1	ENSG00000173068	BNC2	4.06144e-12
ENSG00000103995	CEP152	ENSG00000187951	AC091057.1	ENSG00000170802	FOXN2	4.58996e-12
ENSG00000139618	BRCA2	ENSG00000281026	N4BP2L2-IT2	ENSG00000198554	WDHD1	4.72557e-12
ENSG00000065675	PRKCQ	ENSG00000260244	AC104083.1	ENSG00000124203	ZNF831	4.84428e-12
ENSG00000131477	RAMP2	ENSG00000197291	RAMP2-AS1	ENSG00000161940	BCL6B	5.80209e-12
ENSG00000121281	ADCY7	ENSG00000257621	PSMA3-AS1	ENSG00000105967	TFEC	6.03426e-12
ENSG00000164180	TMEM161B	ENSG00000247828	TMEM161B-AS1	ENSG00000167232	ZNF91	6.30354e-12
ENSG00000143851	PTPN7	ENSG00000255399	TBX5-AS1	ENSG00000049768	FOXP3	6.32815e-12
ENSG00000108819	PPP1R9B	ENSG00000266469	AC005288.1	ENSG00000167085	PHB	6.36883e-12
ENSG00000010810	FYN	ENSG00000262823	AC127521.1	ENSG00000151702	FLI1	6.37455e-12
ENSG00000146648	EGFR	ENSG00000261116	AL049555.1	ENSG00000118495	PLAGL1	6.48148e-12
ENSG00000171490	RSL1D1	ENSG00000258738	AL121603.2	ENSG00000103343	ZNF174	6.65803e-12
ENSG00000018510	AGPS	ENSG00000213963	AC019080.1	ENSG00000120149	MSX2	6.72435e-12
ENSG00000000971	CFH	ENSG00000272374	Z97832.2	ENSG00000116132	PRRX1	7.251e-12
ENSG00000138080	EMILIN1	ENSG00000233006	MIR3936HG	ENSG00000177374	HIC1	7.97354e-12
ENSG00000048740	CELF2	ENSG00000248092	NNT-AS1	ENSG00000118495	PLAGL1	8.26899e-12
ENSG00000197323	TRIM33	ENSG00000260804	LINC01963	ENSG00000122482	ZNF644	8.37102e-12
ENSG00000020181	ADGRA2	ENSG00000259153	AC004816.1	ENSG00000148516	ZEB1	8.54008e-12
ENSG00000099785	2021-03-02	ENSG00000206567	AC022007.1	ENSG00000167635	ZNF146	8.56632e-12
ENSG00000099381	SETD1A	ENSG00000235437	LINC01278	ENSG00000148337	CIZ1	8.58617e-12
ENSG00000122483	CCDC18	ENSG00000268001	CARD8-AS1	ENSG00000115163	CENPA	8.74581e-12
ENSG00000143033	MTF2	ENSG00000223745	CCDC18-AS1	ENSG00000122482	ZNF644	9.07723e-12
ENSG00000145649	GZMA	ENSG00000268713	AC005261.3	ENSG00000163508	EOMES	9.27173e-12
ENSG00000136522	MRPL47	ENSG00000251867	AC009812.1	ENSG00000121864	ZNF639	9.66179e-12
ENSG00000171443	ZNF524	ENSG00000261455	LINC01003	ENSG00000131408	NR1H2	9.78402e-12
ENSG00000137841	PLCB2	ENSG00000241769	LINC00893	ENSG00000140968	IRF8	1.00972e-11
ENSG00000155438	NIFK	ENSG00000236859	NIFK-AS1	ENSG00000102935	ZNF423	1.02791e-11
ENSG00000114302	PRKAR2A	ENSG00000224424	PRKAR2A-AS1	ENSG00000163939	PBRM1	1.08611e-11
ENSG00000133574	GIMAP4	ENSG00000274964	AC026356.1	ENSG00000124203	ZNF831	1.17624e-11
ENSG00000126934	MAP2K2	ENSG00000260912	AL158206.1	ENSG00000064490	RFXANK	1.21402e-11
ENSG00000174996	KLC2	ENSG00000255468	AP001107.9	ENSG00000173039	RELA	1.25323e-11
ENSG00000156140	ADAMTS3	ENSG00000166770	ZNF667-AS1	ENSG00000146592	CREB5	1.3293e-11
ENSG00000180353	HCLS1	ENSG00000224870	MRPL20-AS1	ENSG00000151702	FLI1	1.41293e-11
ENSG00000139117	CPNE8	ENSG00000222041	CYTOR	ENSG00000170802	FOXN2	1.53624e-11
ENSG00000091106	NLRC4	ENSG00000233038	AC011899.2	ENSG00000169554	ZEB2	1.58983e-11
ENSG00000140092	FBLN5	ENSG00000260711	AL121839.2	ENSG00000118495	PLAGL1	1.61141e-11
ENSG00000009790	TRAF3IP3	ENSG00000261490	AC005674.2	ENSG00000020633	RUNX3	1.64135e-11
ENSG00000072818	ACAP1	ENSG00000235706	DICER1-AS1	ENSG00000124203	ZNF831	1.67508e-11
ENSG00000066336	SPI1	ENSG00000245164	LINC00861	ENSG00000028277	POU2F2	1.81792e-11
ENSG00000137078	SIT1	ENSG00000254531	AP001816.1	ENSG00000185811	IKZF1	1.9029e-11
ENSG00000133561	GIMAP6	ENSG00000274964	AC026356.1	ENSG00000124203	ZNF831	1.90959e-11
ENSG00000165526	RPUSD4	ENSG00000228109	MELTF-AS1	ENSG00000083307	GRHL2	1.91014e-11
ENSG00000100325	ASCC2	ENSG00000224086	AC245452.1	ENSG00000131127	ZNF141	2.04386e-11
ENSG00000214753	HNRNPUL2	ENSG00000278768	BACE1-AS	ENSG00000173039	RELA	2.08643e-11
ENSG00000198538	ZNF28	ENSG00000273247	AC097376.3	ENSG00000204604	ZNF468	2.19407e-11
ENSG00000174744	BRMS1	ENSG00000255468	AP001107.9	ENSG00000173153	ESRRA	2.34069e-11
ENSG00000182087	TMEM259	ENSG00000267244	AC012615.6	ENSG00000197114	ZGPAT	2.48121e-11
ENSG00000111817	DSE	ENSG00000260912	AL158206.1	ENSG00000107249	GLIS3	2.56117e-11
ENSG00000104714	ERICH1	ENSG00000254363	AC011379.2	ENSG00000172748	ZNF596	2.62e-11
ENSG00000150048	CLEC1A	ENSG00000224914	LINC00863	ENSG00000164330	EBF1	3.04372e-11
ENSG00000091136	LAMB1	ENSG00000226200	SGMS1-AS1	ENSG00000092607	TBX15	3.1062e-11
ENSG00000124785	NRN1	ENSG00000278600	AC015871.4	ENSG00000164330	EBF1	3.1967e-11
ENSG00000117091	CD48	ENSG00000225313	AL513327.1	ENSG00000066336	SPI1	3.25732e-11
ENSG00000164086	DUSP7	ENSG00000250802	ZBED3-AS1	ENSG00000175592	FOSL1	3.48873e-11
ENSG00000184500	PROS1	ENSG00000238142	BX284668.5	ENSG00000117707	PROX1	3.80107e-11
ENSG00000162614	NEXN	ENSG00000259426	AC027237.3	ENSG00000019549	SNAI2	3.8906e-11
ENSG00000197020	ZNF100	ENSG00000260461	AL133355.1	ENSG00000198521	ZNF43	3.9965e-11
ENSG00000134242	PTPN22	ENSG00000231365	WARS2-AS1	ENSG00000105967	TFEC	4.03042e-11
ENSG00000119574	ZBTB45	ENSG00000255062	AP001318.2	ENSG00000261221	ZNF865	4.21498e-11
ENSG00000160219	GAB3	ENSG00000179818	PCBP1-AS1	ENSG00000105967	TFEC	4.34239e-11
ENSG00000183386	FHL3	ENSG00000261534	AL596244.1	ENSG00000060138	YBX3	4.43275e-11
ENSG00000145495	2021-03-06	ENSG00000188242	AC010442.1	ENSG00000155545	MIER3	4.5826e-11
ENSG00000086200	IPO11	ENSG00000229152	ANKRD10-IT1	ENSG00000072364	AFF4	4.59067e-11
ENSG00000153064	BANK1	ENSG00000247982	LINC00926	ENSG00000140968	IRF8	5.58539e-11
ENSG00000140368	PSTPIP1	ENSG00000274173	AL035661.1	ENSG00000079263	SP140	5.70509e-11
ENSG00000125841	NRSN2	ENSG00000259605	AC074212.1	ENSG00000165821	SALL2	5.87118e-11
ENSG00000140682	TGFB1I1	ENSG00000182873	PRKCZ-AS1	ENSG00000121297	TSHZ3	6.01253e-11
ENSG00000127054	INTS11	ENSG00000240731	AL139287.1	ENSG00000129911	KLF16	6.17262e-11
ENSG00000094755	GABRP	ENSG00000231826	LINC01819	ENSG00000054598	FOXC1	6.56024e-11
ENSG00000173208	ABCD2	ENSG00000261039	LINC02544	ENSG00000138378	STAT4	6.72089e-11
ENSG00000167232	ZNF91	ENSG00000267934	AC010300.1	ENSG00000196233	LCOR	6.9589e-11
ENSG00000184574	LPAR5	ENSG00000224397	SMIM25	ENSG00000066336	SPI1	7.11797e-11
ENSG00000164692	COL1A2	ENSG00000261039	LINC02544	ENSG00000163909	HEYL	7.58536e-11
ENSG00000122786	CALD1	ENSG00000233117	LINC00702	ENSG00000118495	PLAGL1	7.78571e-11
ENSG00000164125	GASK1B	ENSG00000248429	FAM198B-AS1	ENSG00000091831	ESR1	7.87595e-11
ENSG00000122122	SASH3	ENSG00000278385	AC121338.2	ENSG00000140968	IRF8	8.05769e-11
ENSG00000087116	ADAMTS2	ENSG00000244968	LIFR-AS1	ENSG00000173068	BNC2	8.22314e-11
ENSG00000185129	PURA	ENSG00000245146	MALINC1	ENSG00000084676	NCOA1	8.54149e-11
ENSG00000198771	RCSD1	ENSG00000225783	MIAT	ENSG00000134954	ETS1	8.70334e-11
ENSG00000204370	SDHD	ENSG00000258738	AL121603.2	ENSG00000121454	LHX4	8.79874e-11
ENSG00000088448	ANKRD10	ENSG00000229152	ANKRD10-IT1	ENSG00000135164	DMTF1	8.94811e-11
ENSG00000149131	SERPING1	ENSG00000251136	AF117829.1	ENSG00000164107	HAND2	9.08198e-11
ENSG00000070413	DGCR2	ENSG00000231074	HCG18	ENSG00000135164	DMTF1	9.2268e-11
ENSG00000050165	DKK3	ENSG00000233117	LINC00702	ENSG00000103449	SALL1	9.68002e-11
ENSG00000277494	GPIHBP1	ENSG00000268970	AC022150.2	ENSG00000108001	EBF3	9.68146e-11
ENSG00000069493	CLEC2D	ENSG00000260257	AL035071.1	ENSG00000079263	SP140	9.77783e-11
ENSG00000117385	P3H1	ENSG00000259943	AL050341.2	ENSG00000116132	PRRX1	1.03541e-10
ENSG00000188389	PDCD1	ENSG00000260461	AL133355.1	ENSG00000073861	TBX21	1.04762e-10
ENSG00000181666	ZNF875	ENSG00000258056	AC009779.2	ENSG00000188227	ZNF793	1.06477e-10
ENSG00000160818	GPATCH4	ENSG00000251143	AP002490.1	ENSG00000158773	USF1	1.10178e-10
ENSG00000168779	SHOX2	ENSG00000248360	LINC00504	ENSG00000112837	TBX18	1.16706e-10
ENSG00000115935	WIPF1	ENSG00000260517	AC009093.2	ENSG00000115956	PLEK	1.21712e-10
ENSG00000196268	ZNF493	ENSG00000278709	NKILA	ENSG00000198521	ZNF43	1.24224e-10
ENSG00000180096	SEPTIN1	ENSG00000253716	MINCR	ENSG00000269404	SPIB	1.25513e-10
ENSG00000118655	DCLRE1B	ENSG00000225484	NUTM2B-AS1	ENSG00000116793	PHTF1	1.27452e-10
ENSG00000011422	PLAUR	ENSG00000230838	LINC01614	ENSG00000225614	ZNF469	1.3381e-10
ENSG00000109906	ZBTB16	ENSG00000271367	AL034374.1	ENSG00000169083	AR	1.3717e-10
ENSG00000119865	CNRIP1	ENSG00000234290	AC116366.1	ENSG00000108001	EBF3	1.37283e-10
ENSG00000148400	NOTCH1	ENSG00000233016	SNHG7	ENSG00000107485	GATA3	1.40294e-10
ENSG00000116132	PRRX1	ENSG00000271780	AL118558.3	ENSG00000148516	ZEB1	1.41228e-10
ENSG00000220205	VAMP2	ENSG00000235027	AC068580.3	ENSG00000196418	ZNF124	1.41705e-10
ENSG00000177469	CAVIN1	ENSG00000276529	AP001505.1	ENSG00000117318	ID3	1.44416e-10
ENSG00000102445	RUBCNL	ENSG00000267296	CEBPA-DT	ENSG00000244405	ETV5	1.4848e-10
ENSG00000139436	GIT2	ENSG00000281103	TRG-AS1	ENSG00000169554	ZEB2	1.56338e-10
ENSG00000004468	CD38	ENSG00000261039	LINC02544	ENSG00000137265	IRF4	1.58343e-10
ENSG00000116852	KIF21B	ENSG00000221817	PPP3CB-AS1	ENSG00000185811	IKZF1	1.6041e-10
ENSG00000179933	C14orf119	ENSG00000215256	DHRS4-AS1	ENSG00000215271	HOMEZ	1.63044e-10
ENSG00000149557	FEZ1	ENSG00000234678	ELF3-AS1	ENSG00000019549	SNAI2	1.63194e-10
ENSG00000174231	PRPF8	ENSG00000236618	PITPNA-AS1	ENSG00000141027	NCOR1	1.64421e-10
ENSG00000105732	ZNF574	ENSG00000268516	AC020915.2	ENSG00000197483	ZNF628	1.69503e-10
ENSG00000120279	MYCT1	ENSG00000225313	AL513327.1	ENSG00000108001	EBF3	1.7602e-10
ENSG00000187555	USP7	ENSG00000260276	AC022167.2	ENSG00000103343	ZNF174	1.87072e-10
ENSG00000133246	PRAM1	ENSG00000233038	AC011899.2	ENSG00000066336	SPI1	1.9358e-10
ENSG00000198467	TPM2	ENSG00000229619	MBNL1-AS1	ENSG00000112561	TFEB	2.05829e-10
ENSG00000136010	ALDH1L2	ENSG00000261269	AC093278.2	ENSG00000116132	PRRX1	2.08675e-10
ENSG00000114904	NEK4	ENSG00000234949	AC104667.2	ENSG00000198146	ZNF770	2.09997e-10
ENSG00000198851	CD3E	ENSG00000224699	LAMTOR5-AS1	ENSG00000176083	ZNF683	2.12827e-10
ENSG00000076928	ARHGEF1	ENSG00000204282	TNRC6C-AS1	ENSG00000106948	AKNA	2.14206e-10
ENSG00000160948	VPS28	ENSG00000253106	AC090198.1	ENSG00000179632	MAF1	2.2961e-10
ENSG00000131375	CAPN7	ENSG00000225733	FGD5-AS1	ENSG00000177463	NR2C2	2.36072e-10
ENSG00000147684	NDUFB9	ENSG00000245149	RNF139-AS1	ENSG00000138380	CARF	2.37515e-10
ENSG00000088038	CNOT3	ENSG00000267523	AC008735.2	ENSG00000142409	ZNF787	2.53587e-10
ENSG00000107829	FBXW4	ENSG00000269609	RPARP-AS1	ENSG00000083838	ZNF446	2.56174e-10
ENSG00000143549	TPM3	ENSG00000258727	AL135999.1	ENSG00000129173	E2F8	2.61416e-10
ENSG00000069248	NUP133	ENSG00000272894	AC004982.2	ENSG00000188295	ZNF669	2.61741e-10
ENSG00000119865	CNRIP1	ENSG00000246560	UBE2D3-AS1	ENSG00000092607	TBX15	2.64968e-10
ENSG00000163728	TTC14	ENSG00000145075	CCDC39	ENSG00000135164	DMTF1	2.65978e-10
ENSG00000169554	ZEB2	ENSG00000224397	SMIM25	ENSG00000164330	EBF1	2.66693e-10
ENSG00000164294	GPX8	ENSG00000266053	NDUFV2-AS1	ENSG00000116132	PRRX1	2.69688e-10
ENSG00000126461	SCAF1	ENSG00000268006	PTOV1-AS1	ENSG00000261221	ZNF865	2.89537e-10
ENSG00000143226	FCGR2A	ENSG00000225963	AC009950.1	ENSG00000244405	ETV5	3.13038e-10
ENSG00000198286	CARD11	ENSG00000224397	SMIM25	ENSG00000066336	SPI1	3.21731e-10
ENSG00000146122	DAAM2	ENSG00000238178	AC078993.1	ENSG00000092607	TBX15	3.22293e-10
ENSG00000123384	LRP1	ENSG00000257167	TMPO-AS1	ENSG00000164330	EBF1	3.23437e-10
ENSG00000074706	IPCEF1	ENSG00000255399	TBX5-AS1	ENSG00000185811	IKZF1	3.47346e-10
ENSG00000124207	CSE1L	ENSG00000177410	ZFAS1	ENSG00000020256	ZFP64	3.47913e-10
ENSG00000163823	CCR1	ENSG00000248429	FAM198B-AS1	ENSG00000115956	PLEK	3.51381e-10
ENSG00000186469	GNG2	ENSG00000204387	SNHG32	ENSG00000164330	EBF1	3.58299e-10
ENSG00000100425	BRD1	ENSG00000265415	AC099850.3	ENSG00000198517	MAFK	3.63388e-10
ENSG00000173369	C1QB	ENSG00000247982	LINC00926	ENSG00000140968	IRF8	3.83199e-10
ENSG00000137033	IL33	ENSG00000260711	AL121839.2	ENSG00000157554	ERG	3.9608e-10
ENSG00000105997	HOXA3	ENSG00000253552	HOXA-AS2	ENSG00000152284	TCF7L1	3.96912e-10
ENSG00000010295	IFFO1	ENSG00000261183	SPINT1-AS1	ENSG00000066336	SPI1	3.98243e-10
ENSG00000100201	DDX17	ENSG00000279738	AL022311.1	ENSG00000177463	NR2C2	4.00631e-10
ENSG00000184232	OAF	ENSG00000255062	AP001318.2	ENSG00000233608	TWIST2	4.03356e-10
ENSG00000112320	SOBP	ENSG00000251615	AC104825.1	ENSG00000120693	SMAD9	4.04704e-10
ENSG00000261221	ZNF865	ENSG00000267523	AC008735.2	ENSG00000119574	ZBTB45	4.05333e-10
ENSG00000164080	RAD54L2	ENSG00000271976	AC012467.2	ENSG00000186951	PPARA	4.11015e-10
ENSG00000196642	RABL6	ENSG00000257698	GIHCG	ENSG00000071655	MBD3	4.12195e-10
ENSG00000163430	FSTL1	ENSG00000270344	POC1B-AS1	ENSG00000121297	TSHZ3	4.16037e-10
ENSG00000125319	C17orf53	ENSG00000206567	AC022007.1	ENSG00000111206	FOXM1	4.19175e-10
ENSG00000162733	DDR2	ENSG00000229619	MBNL1-AS1	ENSG00000148516	ZEB1	4.29855e-10
ENSG00000179144	GIMAP7	ENSG00000268001	CARD8-AS1	ENSG00000073861	TBX21	4.59011e-10
ENSG00000198053	SIRPA	ENSG00000242125	SNHG3	ENSG00000244405	ETV5	4.65365e-10
ENSG00000028137	TNFRSF1B	ENSG00000176124	DLEU1	ENSG00000123685	BATF3	4.70659e-10
ENSG00000086717	PPEF1	ENSG00000237686	AL109615.3	ENSG00000143867	OSR1	4.78829e-10
ENSG00000178878	APOLD1	ENSG00000203709	MIR29B2CHG	ENSG00000067082	KLF6	4.81641e-10
ENSG00000100034	PPM1F	ENSG00000234160	AL513165.1	ENSG00000162367	TAL1	4.85348e-10
ENSG00000137692	DCUN1D5	ENSG00000260686	AC008669.1	ENSG00000164463	CREBRF	4.88244e-10
ENSG00000204592	HLA-E	ENSG00000206337	HCP5	ENSG00000168062	BATF2	4.99983e-10
ENSG00000204392	LSM2	ENSG00000231074	HCG18	ENSG00000164463	CREBRF	5.07384e-10
ENSG00000134757	DSG3	ENSG00000231826	LINC01819	ENSG00000119866	BCL11A	5.16522e-10
ENSG00000165915	SLC39A13	ENSG00000259807	AC009093.1	ENSG00000126603	GLIS2	5.20917e-10
ENSG00000148848	ADAM12	ENSG00000249042	AC008771.1	ENSG00000124813	RUNX2	5.21495e-10
ENSG00000174851	YIF1A	ENSG00000255468	AP001107.9	ENSG00000173039	RELA	5.22589e-10
ENSG00000160741	CRTC2	ENSG00000258199	AC073896.4	ENSG00000173039	RELA	5.26407e-10
ENSG00000140092	FBLN5	ENSG00000266904	LINC00663	ENSG00000108001	EBF3	5.27124e-10
ENSG00000013297	CLDN11	ENSG00000272323	AC026801.2	ENSG00000182463	TSHZ2	5.27326e-10
ENSG00000126759	CFP	ENSG00000225470	JPX	ENSG00000168874	ATOH8	5.64001e-10
ENSG00000166086	JAM3	ENSG00000224032	EPB41L4A-AS1	ENSG00000148516	ZEB1	5.64102e-10
ENSG00000196967	ZNF585A	ENSG00000273344	PAXIP1-AS1	ENSG00000245680	ZNF585B	5.85688e-10
ENSG00000182141	ZNF708	ENSG00000233184	AC093157.1	ENSG00000213096	ZNF254	5.95852e-10
ENSG00000115353	TACR1	ENSG00000270571	AC007681.1	ENSG00000118495	PLAGL1	5.98122e-10
ENSG00000089335	ZNF302	ENSG00000273033	LINC02035	ENSG00000147118	ZNF182	6.01032e-10
ENSG00000020577	SAMD4A	ENSG00000234380	LINC01426	ENSG00000092607	TBX15	6.4019e-10
ENSG00000014216	CAPN1	ENSG00000254614	AP003068.2	ENSG00000149480	MTA2	6.40212e-10
ENSG00000067208	EVI5	ENSG00000247556	OIP5-AS1	ENSG00000185129	PURA	6.6934e-10
ENSG00000103710	RASL12	ENSG00000260807	AC009041.2	ENSG00000172201	ID4	6.69823e-10
ENSG00000175463	TBC1D10C	ENSG00000269352	PTOV1-AS2	ENSG00000073861	TBX21	6.73475e-10
ENSG00000120156	TEK	ENSG00000225177	AL590617.2	ENSG00000148516	ZEB1	6.75323e-10
ENSG00000128915	ICE2	ENSG00000261351	AC116913.1	ENSG00000033800	PIAS1	6.88555e-10
ENSG00000161664	ASB16	ENSG00000260160	AC011468.1	ENSG00000116604	MEF2D	7.00946e-10
ENSG00000128585	MKLN1	ENSG00000272142	AL359643.3	ENSG00000055609	KMT2C	7.20193e-10
ENSG00000029725	RABEP1	ENSG00000262823	AC127521.1	ENSG00000065978	YBX1	7.22379e-10
ENSG00000148541	FAM13C	ENSG00000268087	AC008764.2	ENSG00000221818	EBF2	7.26568e-10
ENSG00000251322	SHANK3	ENSG00000279159	AC003681.1	ENSG00000168874	ATOH8	7.33734e-10
ENSG00000204264	PSMB8	ENSG00000204261	PSMB8-AS1	ENSG00000067066	SP100	7.47504e-10
ENSG00000134138	MEIS2	ENSG00000237424	FOXD2-AS1	ENSG00000198795	ZNF521	7.55914e-10
ENSG00000074660	SCARF1	ENSG00000261039	LINC02544	ENSG00000161940	BCL6B	7.59798e-10
ENSG00000152580	IGSF10	ENSG00000244041	LINC01011	ENSG00000118495	PLAGL1	7.72922e-10
ENSG00000108094	CUL2	ENSG00000249669	CARMN	ENSG00000095794	CREM	7.74586e-10
ENSG00000196268	ZNF493	ENSG00000268119	AC010615.2	ENSG00000198521	ZNF43	7.76448e-10
ENSG00000129197	RPAIN	ENSG00000263272	AC004148.1	ENSG00000180626	ZNF594	7.96861e-10
ENSG00000171634	BPTF	ENSG00000278730	AC005332.6	ENSG00000136451	VEZF1	8.1687e-10
ENSG00000103647	CORO2B	ENSG00000272695	GAS6-DT	ENSG00000182463	TSHZ2	8.20864e-10
ENSG00000197323	TRIM33	ENSG00000260804	LINC01963	ENSG00000009307	CSDE1	8.86695e-10
ENSG00000095066	HOOK2	ENSG00000259153	AC004816.1	ENSG00000161914	ZNF653	9.09474e-10
ENSG00000158864	NDUFS2	ENSG00000224376	AC017104.1	ENSG00000069667	RORA	9.11968e-10
ENSG00000164236	ANKRD33B	ENSG00000235947	EGOT	ENSG00000143578	CREB3L4	9.59561e-10
ENSG00000078596	ITM2A	ENSG00000224397	SMIM25	ENSG00000108001	EBF3	9.77204e-10
ENSG00000104047	DTWD1	ENSG00000229619	MBNL1-AS1	ENSG00000104064	GABPB1	1.03717e-09
ENSG00000004142	POLDIP2	ENSG00000264577	AC010761.1	ENSG00000181722	ZBTB20	1.11267e-09
ENSG00000197629	MPEG1	ENSG00000255197	AC090559.1	ENSG00000066336	SPI1	1.11461e-09
ENSG00000126785	RHOJ	ENSG00000260807	AC009041.2	ENSG00000108001	EBF3	1.13584e-09
ENSG00000169946	ZFPM2	ENSG00000233038	AC011899.2	ENSG00000089225	TBX5	1.13873e-09
ENSG00000143341	HMCN1	ENSG00000229589	ACVR2B-AS1	ENSG00000103449	SALL1	1.13993e-09
ENSG00000113555	PCDH12	ENSG00000223749	MIR503HG	ENSG00000157554	ERG	1.17238e-09
ENSG00000172638	EFEMP2	ENSG00000258376	AC004846.1	ENSG00000172346	CSDC2	1.18989e-09
ENSG00000112320	SOBP	ENSG00000251615	AC104825.1	ENSG00000019549	SNAI2	1.19682e-09
ENSG00000185862	EVI2B	ENSG00000260686	AC008669.1	ENSG00000185811	IKZF1	1.20767e-09
ENSG00000182636	NDN	ENSG00000197670	AL157838.1	ENSG00000169946	ZFPM2	1.25967e-09
ENSG00000198846	TOX	ENSG00000197182	MIRLET7BHG	ENSG00000124203	ZNF831	1.27268e-09
ENSG00000149256	TENM4	ENSG00000260025	CRIM1-DT	ENSG00000148516	ZEB1	1.27724e-09
ENSG00000147113	DIPK2B	ENSG00000259807	AC009093.1	ENSG00000116833	NR5A2	1.28955e-09
ENSG00000168386	FILIP1L	ENSG00000268516	AC020915.2	ENSG00000169946	ZFPM2	1.2968e-09
ENSG00000203883	SOX18	ENSG00000219665	ZNF433-AS1	ENSG00000164736	SOX17	1.31248e-09
ENSG00000185989	RASA3	ENSG00000175061	SNHG29	ENSG00000233608	TWIST2	1.35077e-09
ENSG00000198053	SIRPA	ENSG00000242125	SNHG3	ENSG00000134954	ETS1	1.36678e-09
ENSG00000051128	HOMER3	ENSG00000232807	AL137186.2	ENSG00000167491	GATAD2A	1.38093e-09
ENSG00000184574	LPAR5	ENSG00000251442	LINC01094	ENSG00000020633	RUNX3	1.40533e-09
ENSG00000145495	2021-03-06	ENSG00000236540	AC006547.1	ENSG00000189079	ARID2	1.42477e-09
ENSG00000103502	CDIPT	ENSG00000270605	AL353622.1	ENSG00000180035	ZNF48	1.42557e-09
ENSG00000163807	KIAA1143	ENSG00000225313	AL513327.1	ENSG00000172888	ZNF621	1.43166e-09
ENSG00000122390	NAA60	ENSG00000236540	AC006547.1	ENSG00000168813	ZNF507	1.43605e-09
ENSG00000168495	POLR3D	ENSG00000246582	AC100861.1	ENSG00000197054	ZNF763	1.44567e-09
ENSG00000198898	CAPZA2	ENSG00000271646	AC099343.3	ENSG00000125850	OVOL2	1.45983e-09
ENSG00000162402	USP24	ENSG00000274173	AL035661.1	ENSG00000176542	USF3	1.46955e-09
ENSG00000163430	FSTL1	ENSG00000261324	AC010168.2	ENSG00000169946	ZFPM2	1.55333e-09
ENSG00000167394	ZNF668	ENSG00000278768	BACE1-AS	ENSG00000103495	MAZ	1.57248e-09
ENSG00000117984	CTSD	ENSG00000246695	RASSF8-AS1	ENSG00000168813	ZNF507	1.67809e-09
ENSG00000214029	ZNF891	ENSG00000232445	AC006329.1	ENSG00000256223	ZNF10	1.72551e-09
ENSG00000158864	NDUFS2	ENSG00000229950	TFAP2A-AS1	ENSG00000171161	ZNF672	1.73282e-09
ENSG00000179950	PUF60	ENSG00000177337	DLGAP1-AS1	ENSG00000179632	MAF1	1.77416e-09
ENSG00000090339	ICAM1	ENSG00000234608	MAPKAPK5-AS1	ENSG00000165030	NFIL3	1.80512e-09
ENSG00000172349	IL16	ENSG00000255399	TBX5-AS1	ENSG00000196628	TCF4	1.80746e-09
ENSG00000118762	PKD2	ENSG00000262823	AC127521.1	ENSG00000121297	TSHZ3	1.86601e-09
ENSG00000114698	PLSCR4	ENSG00000247774	PCED1B-AS1	ENSG00000138738	PRDM5	1.89254e-09
ENSG00000137154	RPS6	ENSG00000236199	AL359076.1	ENSG00000171425	ZNF581	1.8942e-09
ENSG00000197323	TRIM33	ENSG00000261437	AC108860.2	ENSG00000009307	CSDE1	1.93675e-09
ENSG00000131849	ZNF132	ENSG00000230590	FTX	ENSG00000179909	ZNF154	1.96808e-09
ENSG00000162739	SLAMF6	ENSG00000234290	AC116366.1	ENSG00000124203	ZNF831	1.99328e-09
ENSG00000084636	COL16A1	ENSG00000225733	FGD5-AS1	ENSG00000177374	HIC1	2.00951e-09
ENSG00000083838	ZNF446	ENSG00000219665	ZNF433-AS1	ENSG00000229809	ZNF688	2.02198e-09
ENSG00000198015	MRPL42	ENSG00000246985	SOCS2-AS1	ENSG00000127337	YEATS4	2.04093e-09
ENSG00000196367	TRRAP	ENSG00000265369	PCAT18	ENSG00000055609	KMT2C	2.12688e-09
ENSG00000116132	PRRX1	ENSG00000203280	AL022323.1	ENSG00000169946	ZFPM2	2.14629e-09
ENSG00000104213	PDGFRL	ENSG00000259834	AL365361.1	ENSG00000173068	BNC2	2.15198e-09
ENSG00000163807	KIAA1143	ENSG00000247271	ZBED5-AS1	ENSG00000186448	ZNF197	2.16552e-09
ENSG00000143653	SCCPDH	ENSG00000260855	AL591848.4	ENSG00000091831	ESR1	2.16753e-09
ENSG00000186020	ZNF529	ENSG00000233527	ZNF529-AS1	ENSG00000189164	ZNF527	2.2218e-09
ENSG00000205138	SDHAF1	ENSG00000236144	TMEM147-AS1	ENSG00000161277	THAP8	2.31353e-09
ENSG00000171729	TMEM51	ENSG00000245164	LINC00861	ENSG00000066336	SPI1	2.35733e-09
ENSG00000162614	NEXN	ENSG00000259426	AC027237.3	ENSG00000116132	PRRX1	2.4648e-09
ENSG00000170949	ZNF160	ENSG00000269397	AC011503.2	ENSG00000197937	ZNF347	2.49887e-09
ENSG00000081019	RSBN1	ENSG00000234684	SDCBP2-AS1	ENSG00000009307	CSDE1	2.51476e-09
ENSG00000115286	NDUFS7	ENSG00000262001	DLGAP1-AS2	ENSG00000176946	THAP4	2.58832e-09
ENSG00000184254	ALDH1A3	ENSG00000234899	SOX9-AS1	ENSG00000135374	ELF5	2.59104e-09
ENSG00000019991	HGF	ENSG00000261061	AC092718.4	ENSG00000157554	ERG	2.62385e-09
ENSG00000134954	ETS1	ENSG00000270344	POC1B-AS1	ENSG00000178175	ZNF366	2.63517e-09
ENSG00000169750	RAC3	ENSG00000267080	ASB16-AS1	ENSG00000177311	ZBTB38	2.65193e-09
ENSG00000142546	NOSIP	ENSG00000186056	MATN1-AS1	ENSG00000171443	ZNF524	2.65472e-09
ENSG00000117139	KDM5B	ENSG00000228288	PCAT6	ENSG00000177888	ZBTB41	2.68508e-09
ENSG00000162739	SLAMF6	ENSG00000279159	AC003681.1	ENSG00000079263	SP140	2.6901e-09
ENSG00000162614	NEXN	ENSG00000233117	LINC00702	ENSG00000148516	ZEB1	2.77341e-09
ENSG00000140299	BNIP2	ENSG00000272888	LINC01578	ENSG00000069667	RORA	2.80888e-09
ENSG00000144642	RBMS3	ENSG00000224032	EPB41L4A-AS1	ENSG00000182463	TSHZ2	2.81453e-09
ENSG00000213085	CFAP45	ENSG00000231064	AC234582.1	ENSG00000129654	FOXJ1	2.86454e-09
ENSG00000102879	CORO1A	ENSG00000234456	MAGI2-AS3	ENSG00000079263	SP140	2.88675e-09
ENSG00000130985	UBA1	ENSG00000224975	INE1	ENSG00000126767	ELK1	2.89114e-09
ENSG00000104814	MAP4K1	ENSG00000247982	LINC00926	ENSG00000162676	GFI1	2.89942e-09
ENSG00000197372	ZNF675	ENSG00000177640	CASC2	ENSG00000213096	ZNF254	2.90955e-09
ENSG00000068489	PRR11	ENSG00000257167	TMPO-AS1	ENSG00000067955	CBFB	3.00821e-09
ENSG00000204308	RNF5	ENSG00000269352	PTOV1-AS2	ENSG00000213676	ATF6B	3.06395e-09
ENSG00000168256	NKIRAS2	ENSG00000278834	AC073508.3	ENSG00000141568	FOXK2	3.08442e-09
ENSG00000165264	NDUFB6	ENSG00000261455	LINC01003	ENSG00000168769	TET2	3.08574e-09
ENSG00000157020	SEC13	ENSG00000206567	AC022007.1	ENSG00000173757	STAT5B	3.10771e-09
ENSG00000112182	BACH2	ENSG00000257337	AC068888.1	ENSG00000198795	ZNF521	3.18266e-09
ENSG00000105997	HOXA3	ENSG00000253552	HOXA-AS2	ENSG00000106004	HOXA5	3.184e-09
ENSG00000198931	APRT	ENSG00000267169	AC022098.1	ENSG00000168286	THAP11	3.20472e-09
ENSG00000149782	PLCB3	ENSG00000257086	AP001453.2	ENSG00000125520	SLC2A4RG	3.27666e-09
ENSG00000167244	IGF2	ENSG00000225783	MIAT	ENSG00000221818	EBF2	3.28338e-09
ENSG00000095970	TREM2	ENSG00000251442	LINC01094	ENSG00000125850	OVOL2	3.3202e-09
ENSG00000131165	CHMP1A	ENSG00000231889	TRAF3IP2-AS1	ENSG00000131408	NR1H2	3.32078e-09
ENSG00000101463	SYNDIG1	ENSG00000248008	NRAV	ENSG00000124813	RUNX2	3.32257e-09
ENSG00000113578	FGF1	ENSG00000180139	ACTA2-AS1	ENSG00000106004	HOXA5	3.34042e-09
ENSG00000136960	ENPP2	ENSG00000261327	AC134312.5	ENSG00000106511	MEOX2	3.3587e-09
ENSG00000125505	MBOAT7	ENSG00000273148	LINC00653	ENSG00000171425	ZNF581	3.36294e-09
ENSG00000153563	CD8A	ENSG00000265688	MAFG-DT	ENSG00000176083	ZNF683	3.39847e-09
ENSG00000183853	KIRREL1	ENSG00000212719	LINC02693	ENSG00000157554	ERG	3.45894e-09
ENSG00000142544	CTU1	ENSG00000235049	LINC00940	ENSG00000171443	ZNF524	3.54247e-09
ENSG00000117523	PRRC2C	ENSG00000228288	PCAT6	ENSG00000153207	AHCTF1	3.55505e-09
ENSG00000095370	SH2D3C	ENSG00000255399	TBX5-AS1	ENSG00000203883	SOX18	3.62466e-09
ENSG00000197943	PLCG2	ENSG00000263004	AC007114.1	ENSG00000054598	FOXC1	3.66016e-09
ENSG00000166265	CYYR1	ENSG00000230630	DNM3OS	ENSG00000157554	ERG	3.68658e-09
ENSG00000249751	ECSCR	ENSG00000203644	AC083799.1	ENSG00000203883	SOX18	3.91192e-09
ENSG00000116922	C1orf109	ENSG00000267152	AC093227.1	ENSG00000117000	RLF	3.91363e-09
ENSG00000159958	TNFRSF13C	ENSG00000257167	TMPO-AS1	ENSG00000269404	SPIB	3.9627e-09
ENSG00000012660	ELOVL5	ENSG00000271367	AL034374.1	ENSG00000102554	KLF5	4.00331e-09
ENSG00000155629	PIK3AP1	ENSG00000280832	GSEC	ENSG00000185811	IKZF1	4.04837e-09
ENSG00000183087	GAS6	ENSG00000272695	GAS6-DT	ENSG00000153207	AHCTF1	4.07936e-09
ENSG00000106624	AEBP1	ENSG00000237248	LINC00987	ENSG00000178860	MSC	4.1844e-09
ENSG00000185522	LMNTD2	ENSG00000254815	AP006284.1	ENSG00000229809	ZNF688	4.19657e-09
ENSG00000169221	TBC1D10B	ENSG00000272512	AL645608.7	ENSG00000085644	ZNF213	4.25382e-09
ENSG00000138448	ITGAV	ENSG00000261971	MMP25-AS1	ENSG00000177311	ZBTB38	4.27754e-09
ENSG00000204472	AIF1	ENSG00000267244	AC012615.6	ENSG00000140968	IRF8	4.32276e-09
ENSG00000168016	TRANK1	ENSG00000260231	KDM7A-DT	ENSG00000170581	STAT2	4.38992e-09
ENSG00000039319	ZFYVE16	ENSG00000249042	AC008771.1	ENSG00000065978	YBX1	4.47577e-09
ENSG00000233608	TWIST2	ENSG00000206567	AC022007.1	ENSG00000168874	ATOH8	4.48085e-09
ENSG00000136122	BORA	ENSG00000281026	N4BP2L2-IT2	ENSG00000056277	ZNF280C	4.49204e-09
ENSG00000110448	CD5	ENSG00000182648	LINC01006	ENSG00000185811	IKZF1	4.49228e-09
ENSG00000065883	CDK13	ENSG00000237753	AC079922.2	ENSG00000130856	ZNF236	4.49887e-09
ENSG00000167524	RSKR	ENSG00000229152	ANKRD10-IT1	ENSG00000135164	DMTF1	4.50845e-09
ENSG00000007202	KIAA0100	ENSG00000227543	SPAG5-AS1	ENSG00000198538	ZNF28	4.53948e-09
ENSG00000169118	CSNK1G1	ENSG00000259248	USP3-AS1	ENSG00000181827	RFX7	4.56696e-09
ENSG00000149633	KIAA1755	ENSG00000272909	AL122035.2	ENSG00000163064	EN1	4.59554e-09
ENSG00000171115	GIMAP8	ENSG00000274964	AC026356.1	ENSG00000164330	EBF1	4.68801e-09
ENSG00000177469	CAVIN1	ENSG00000227398	KIF9-AS1	ENSG00000164736	SOX17	4.72744e-09
ENSG00000239857	GET4	ENSG00000273151	AC073957.3	ENSG00000170653	ATF7	4.75079e-09
ENSG00000126882	FAM78A	ENSG00000261183	SPINT1-AS1	ENSG00000163508	EOMES	4.83705e-09
ENSG00000122786	CALD1	ENSG00000267169	AC022098.1	ENSG00000121297	TSHZ3	4.86954e-09
ENSG00000132840	BHMT2	ENSG00000267272	LINC01140	ENSG00000106511	MEOX2	4.8726e-09
ENSG00000100216	TOMM22	ENSG00000279738	AL022311.1	ENSG00000149136	SSRP1	4.91577e-09
ENSG00000161551	ZNF577	ENSG00000188825	LINC00910	ENSG00000198093	ZNF649	4.99266e-09
ENSG00000017483	SLC38A5	ENSG00000130600	H19	ENSG00000124813	RUNX2	5.36252e-09
ENSG00000165757	JCAD	ENSG00000233117	LINC00702	ENSG00000196628	TCF4	5.37922e-09
ENSG00000147168	IL2RG	ENSG00000224975	INE1	ENSG00000115956	PLEK	5.42371e-09
ENSG00000140995	DEF8	ENSG00000272902	TBC1D8-AS1	ENSG00000166860	ZBTB39	5.45105e-09
ENSG00000068079	IFI35	ENSG00000279738	AL022311.1	ENSG00000067066	SP100	5.51026e-09
ENSG00000065243	PKN2	ENSG00000206567	AC022007.1	ENSG00000032219	ARID4A	5.56862e-09
ENSG00000169035	KLK7	ENSG00000260231	KDM7A-DT	ENSG00000054598	FOXC1	5.67824e-09
ENSG00000128699	ORMDL1	ENSG00000260920	AL031985.3	ENSG00000064933	PMS1	5.84391e-09
ENSG00000123329	ARHGAP9	ENSG00000267121	AC008105.3	ENSG00000185669	SNAI3	5.84967e-09
ENSG00000076924	XAB2	ENSG00000268204	AC008763.1	ENSG00000198816	ZNF358	5.86325e-09
ENSG00000111913	RIPOR2	ENSG00000233038	AC011899.2	ENSG00000198846	TOX	5.8978e-09
ENSG00000070423	RNF126	ENSG00000261526	AC012615.1	ENSG00000142409	ZNF787	5.90032e-09
ENSG00000166341	DCHS1	ENSG00000186594	MIR22HG	ENSG00000121297	TSHZ3	5.90409e-09
ENSG00000197329	PELI1	ENSG00000269985	AL021328.1	ENSG00000054598	FOXC1	5.9175e-09
ENSG00000172986	GXYLT2	ENSG00000279833	AL031846.2	ENSG00000173068	BNC2	5.92343e-09
ENSG00000177666	PNPLA2	ENSG00000259583	AC015712.2	ENSG00000245848	CEBPA	6.04756e-09
ENSG00000105364	MRPL4	ENSG00000273271	AP000254.2	ENSG00000064490	RFXANK	6.12644e-09
ENSG00000167671	UBXN6	ENSG00000234072	AC074117.1	ENSG00000161914	ZNF653	6.13178e-09
ENSG00000029364	SLC39A9	ENSG00000236540	AC006547.1	ENSG00000119725	ZNF410	6.20795e-09
ENSG00000174485	DENND4A	ENSG00000261351	AC116913.1	ENSG00000181827	RFX7	6.2484e-09
ENSG00000185236	RAB11B	ENSG00000269821	KCNQ1OT1	ENSG00000261221	ZNF865	6.31034e-09
ENSG00000138778	CENPE	ENSG00000246560	UBE2D3-AS1	ENSG00000165891	E2F7	6.40553e-09
ENSG00000026751	SLAMF7	ENSG00000230630	DNM3OS	ENSG00000137265	IRF4	6.65243e-09
ENSG00000177082	WDR73	ENSG00000249859	PVT1	ENSG00000166716	ZNF592	6.67205e-09
ENSG00000121680	PEX16	ENSG00000238197	PAXBP1-AS1	ENSG00000175213	ZNF408	6.79445e-09
ENSG00000166938	DIS3L	ENSG00000261351	AC116913.1	ENSG00000140382	HMG20A	6.82263e-09
ENSG00000169035	KLK7	ENSG00000231826	LINC01819	ENSG00000054598	FOXC1	6.94636e-09
ENSG00000128591	FLNC	ENSG00000235831	BHLHE40-AS1	ENSG00000092607	TBX15	6.95857e-09
ENSG00000077420	APBB1IP	ENSG00000206567	AC022007.1	ENSG00000132170	PPARG	6.96091e-09
ENSG00000214413	BBIP1	ENSG00000225484	NUTM2B-AS1	ENSG00000131127	ZNF141	7.00324e-09
ENSG00000204161	TMEM273	ENSG00000247982	LINC00926	ENSG00000073861	TBX21	7.25053e-09
ENSG00000133246	PRAM1	ENSG00000261183	SPINT1-AS1	ENSG00000267281	ATF7-NPFF	7.28285e-09
ENSG00000149591	TAGLN	ENSG00000180139	ACTA2-AS1	ENSG00000172201	ID4	7.32342e-09
ENSG00000134762	DSC3	ENSG00000261189	AL031058.1	ENSG00000054598	FOXC1	7.33104e-09
ENSG00000128585	MKLN1	ENSG00000267152	AC093227.1	ENSG00000263001	GTF2I	7.34991e-09
ENSG00000145391	SETD7	ENSG00000223960	CHROMR	ENSG00000187079	TEAD1	7.49795e-09
ENSG00000173918	C1QTNF1	ENSG00000235831	BHLHE40-AS1	ENSG00000178860	MSC	7.552e-09
ENSG00000198171	DDRGK1	ENSG00000274173	AL035661.1	ENSG00000173545	ZNF622	7.59339e-09
ENSG00000149591	TAGLN	ENSG00000180139	ACTA2-AS1	ENSG00000177374	HIC1	7.61466e-09
ENSG00000149257	SERPINH1	ENSG00000255135	AP002360.1	ENSG00000167157	PRRX2	7.64123e-09
ENSG00000176890	TYMS	ENSG00000196295	GARS-DT	ENSG00000101057	MYBL2	7.77361e-09
ENSG00000083845	RPS5	ENSG00000268006	PTOV1-AS1	ENSG00000119574	ZBTB45	7.90088e-09
ENSG00000151388	ADAMTS12	ENSG00000272501	AL662844.4	ENSG00000173068	BNC2	7.94094e-09
ENSG00000003400	CASP10	ENSG00000267787	AC027097.2	ENSG00000104447	TRPS1	8.04869e-09
ENSG00000198467	TPM2	ENSG00000229619	MBNL1-AS1	ENSG00000117318	ID3	8.07408e-09
ENSG00000103248	MTHFSD	ENSG00000255240	AP001636.3	ENSG00000205250	E2F4	8.11261e-09
ENSG00000066056	TIE1	ENSG00000272054	AC007390.2	ENSG00000164736	SOX17	8.11901e-09
ENSG00000137497	NUMA1	ENSG00000251143	AP002490.1	ENSG00000139613	SMARCC2	8.21193e-09
ENSG00000158769	F11R	ENSG00000246100	LINC00900	ENSG00000117595	IRF6	8.27079e-09
ENSG00000182866	LCK	ENSG00000229807	XIST	ENSG00000124203	ZNF831	8.32793e-09
ENSG00000163660	CCNL1	ENSG00000260276	AC022167.2	ENSG00000103495	MAZ	8.45913e-09
ENSG00000112200	ZNF451	ENSG00000276334	AL133243.2	ENSG00000197714	ZNF460	8.51266e-09
ENSG00000076108	BAZ2A	ENSG00000258056	AC009779.2	ENSG00000123411	IKZF4	8.55493e-09
ENSG00000149639	SOGA1	ENSG00000260032	NORAD	ENSG00000101126	ADNP	8.61143e-09
ENSG00000172724	CCL19	ENSG00000260228	AC009119.1	ENSG00000049768	FOXP3	8.62488e-09
ENSG00000163430	FSTL1	ENSG00000226696	LENG8-AS1	ENSG00000116132	PRRX1	8.6768e-09
ENSG00000173517	PEAK1	ENSG00000225177	AL590617.2	ENSG00000178175	ZNF366	8.70062e-09
ENSG00000179262	RAD23A	ENSG00000225733	FGD5-AS1	ENSG00000064490	RFXANK	8.72831e-09
ENSG00000267855	NDUFA7	ENSG00000273271	AP000254.2	ENSG00000263001	GTF2I	8.80275e-09
ENSG00000137265	IRF4	ENSG00000259834	AL365361.1	ENSG00000140968	IRF8	8.80987e-09
ENSG00000139278	GLIPR1	ENSG00000229619	MBNL1-AS1	ENSG00000169554	ZEB2	8.94015e-09
ENSG00000163655	GMPS	ENSG00000229619	MBNL1-AS1	ENSG00000198554	WDHD1	9.19478e-09
ENSG00000131591	C1orf159	ENSG00000228794	LINC01128	ENSG00000116809	ZBTB17	9.20494e-09
ENSG00000104756	KCTD9	ENSG00000249087	ZNF436-AS1	ENSG00000124664	SPDEF	9.25379e-09
ENSG00000151388	ADAMTS12	ENSG00000182873	PRKCZ-AS1	ENSG00000148516	ZEB1	9.38983e-09
ENSG00000038945	MSR1	ENSG00000227039	ITGB2-AS1	ENSG00000115956	PLEK	9.4598e-09
ENSG00000183160	TMEM119	ENSG00000172965	MIR4435-2HG	ENSG00000074047	GLI2	9.57571e-09
ENSG00000224051	CPTP	ENSG00000272374	Z97832.2	ENSG00000171443	ZNF524	9.6077e-09
ENSG00000068489	PRR11	ENSG00000265415	AC099850.3	ENSG00000101057	MYBL2	9.64786e-09
ENSG00000105723	GSK3A	ENSG00000255062	AP001318.2	ENSG00000169136	ATF5	9.66287e-09
ENSG00000020633	RUNX3	ENSG00000260317	AC009812.4	ENSG00000054598	FOXC1	9.9504e-09
ENSG00000100353	EIF3D	ENSG00000279738	AL022311.1	ENSG00000171425	ZNF581	1.02368e-08
ENSG00000166741	NNMT	ENSG00000172965	MIR4435-2HG	ENSG00000019549	SNAI2	1.02741e-08
ENSG00000054967	RELT	ENSG00000259807	AC009093.1	ENSG00000101412	E2F1	1.03603e-08
ENSG00000196268	ZNF493	ENSG00000268119	AC010615.2	ENSG00000171817	ZNF540	1.04667e-08
ENSG00000272333	KMT2B	ENSG00000236144	TMEM147-AS1	ENSG00000105698	USF2	1.04723e-08
ENSG00000087116	ADAMTS2	ENSG00000224032	EPB41L4A-AS1	ENSG00000116132	PRRX1	1.06102e-08
ENSG00000142347	MYO1F	ENSG00000219665	ZNF433-AS1	ENSG00000066336	SPI1	1.06504e-08
ENSG00000130224	LRCH2	ENSG00000264575	LINC00526	ENSG00000148516	ZEB1	1.06828e-08
ENSG00000177051	FBXO46	ENSG00000267152	AC093227.1	ENSG00000218891	ZNF579	1.08147e-08
ENSG00000174437	ATP2A2	ENSG00000257027	AC010186.3	ENSG00000197054	ZNF763	1.09782e-08
ENSG00000122386	ZNF205	ENSG00000235437	LINC01278	ENSG00000085644	ZNF213	1.1021e-08
ENSG00000136960	ENPP2	ENSG00000234949	AC104667.2	ENSG00000132170	PPARG	1.12076e-08
ENSG00000143867	OSR1	ENSG00000260807	AC009041.2	ENSG00000152284	TCF7L1	1.12277e-08
ENSG00000171988	JMJD1C	ENSG00000281398	SNHG4	ENSG00000198146	ZNF770	1.12678e-08
ENSG00000171621	SPSB1	ENSG00000249346	LINC01016	ENSG00000148737	TCF7L2	1.13322e-08
ENSG00000170892	TSEN34	ENSG00000267169	AC022098.1	ENSG00000142409	ZNF787	1.13449e-08
ENSG00000134138	MEIS2	ENSG00000250742	LINC02381	ENSG00000182463	TSHZ2	1.18426e-08
ENSG00000197857	ZNF44	ENSG00000278175	GLIDR	ENSG00000198342	ZNF442	1.19589e-08
ENSG00000240038	AMY2B	ENSG00000264112	AC015813.1	ENSG00000103495	MAZ	1.227e-08
ENSG00000105287	PRKD2	ENSG00000226950	DANCR	ENSG00000126456	IRF3	1.23119e-08
ENSG00000145147	SLIT2	ENSG00000219665	ZNF433-AS1	ENSG00000102935	ZNF423	1.23932e-08
ENSG00000167693	NXN	ENSG00000228203	RNF144A-AS1	ENSG00000118495	PLAGL1	1.25463e-08
ENSG00000065618	COL17A1	ENSG00000231826	LINC01819	ENSG00000143867	OSR1	1.25871e-08
ENSG00000135392	DNAJC14	ENSG00000266208	AC080112.1	ENSG00000103495	MAZ	1.26579e-08
ENSG00000133392	MYH11	ENSG00000233117	LINC00702	ENSG00000142611	PRDM16	1.2678e-08
ENSG00000104522	TSTA3	ENSG00000260563	AC132872.1	ENSG00000185122	HSF1	1.26937e-08
ENSG00000091986	CCDC80	ENSG00000276334	AL133243.2	ENSG00000233608	TWIST2	1.27936e-08
ENSG00000122694	GLIPR2	ENSG00000260196	AC124798.1	ENSG00000091831	ESR1	1.28381e-08
ENSG00000166839	ANKDD1A	ENSG00000273373	AL355488.1	ENSG00000164330	EBF1	1.28647e-08
ENSG00000182141	ZNF708	ENSG00000233184	AC093157.1	ENSG00000196705	ZNF431	1.29901e-08
ENSG00000126070	AGO3	ENSG00000225313	AL513327.1	ENSG00000197714	ZNF460	1.32058e-08
ENSG00000123146	ADGRE5	ENSG00000273373	AL355488.1	ENSG00000115956	PLEK	1.352e-08
ENSG00000112182	BACH2	ENSG00000197536	C5orf56	ENSG00000081059	TCF7	1.36798e-08
ENSG00000166794	PPIB	ENSG00000259248	USP3-AS1	ENSG00000164463	CREBRF	1.37323e-08
ENSG00000115234	SNX17	ENSG00000261437	AC108860.2	ENSG00000138073	PREB	1.39574e-08
ENSG00000163431	LMOD1	ENSG00000228203	RNF144A-AS1	ENSG00000168874	ATOH8	1.40697e-08
ENSG00000170293	CMTM8	ENSG00000261526	AC012615.1	ENSG00000197385	ZNF860	1.41323e-08
ENSG00000166401	SERPINB8	ENSG00000281344	HELLPAR	ENSG00000083838	ZNF446	1.42259e-08
ENSG00000094804	CDC6	ENSG00000273576	AC009283.1	ENSG00000131759	RARA	1.45498e-08
ENSG00000038427	VCAN	ENSG00000244968	LIFR-AS1	ENSG00000116132	PRRX1	1.45518e-08
ENSG00000143321	HDGF	ENSG00000249684	AC106795.2	ENSG00000164463	CREBRF	1.48088e-08
ENSG00000115355	CCDC88A	ENSG00000271367	AL034374.1	ENSG00000074657	ZNF532	1.49065e-08
ENSG00000197905	TEAD4	ENSG00000250899	AC125807.2	ENSG00000005889	ZFX	1.51334e-08
ENSG00000138623	SEMA7A	ENSG00000247982	LINC00926	ENSG00000049768	FOXP3	1.52549e-08
ENSG00000185522	LMNTD2	ENSG00000254815	AP006284.1	ENSG00000102878	HSF4	1.52555e-08
ENSG00000204642	HLA-F	ENSG00000247774	PCED1B-AS1	ENSG00000125347	IRF1	1.54752e-08
ENSG00000108666	C17orf75	ENSG00000215424	MCM3AP-AS1	ENSG00000010244	ZNF207	1.54883e-08
ENSG00000150681	RGS18	ENSG00000225783	MIAT	ENSG00000185811	IKZF1	1.55121e-08
ENSG00000198538	ZNF28	ENSG00000260565	ERVK13-1	ENSG00000167562	ZNF701	1.5698e-08
ENSG00000166741	NNMT	ENSG00000237499	WAKMAR2	ENSG00000117318	ID3	1.58052e-08
ENSG00000074590	NUAK1	ENSG00000250091	DNAH10OS	ENSG00000121297	TSHZ3	1.58794e-08
ENSG00000215845	TSTD1	ENSG00000257084	MIR200CHG	ENSG00000170802	FOXN2	1.61492e-08
ENSG00000110799	VWF	ENSG00000244513	AC109587.1	ENSG00000178175	ZNF366	1.61759e-08
ENSG00000143256	PFDN2	ENSG00000244625	MIATNB	ENSG00000033800	PIAS1	1.62633e-08
ENSG00000167671	UBXN6	ENSG00000234072	AC074117.1	ENSG00000071655	MBD3	1.63061e-08
ENSG00000065328	MCM10	ENSG00000239665	AL157392.3	ENSG00000115163	CENPA	1.65066e-08
ENSG00000196911	KPNA5	ENSG00000231889	TRAF3IP2-AS1	ENSG00000103495	MAZ	1.66261e-08
ENSG00000197256	KANK2	ENSG00000257084	MIR200CHG	ENSG00000092607	TBX15	1.66508e-08
ENSG00000105122	RASAL3	ENSG00000250303	LINC02762	ENSG00000185669	SNAI3	1.6785e-08
ENSG00000179562	GCC1	ENSG00000251562	MALAT1	ENSG00000170265	ZNF282	1.68241e-08
ENSG00000140650	PMM2	ENSG00000269609	RPARP-AS1	ENSG00000198816	ZNF358	1.6833e-08
ENSG00000015285	WAS	ENSG00000259807	AC009093.1	ENSG00000079263	SP140	1.692e-08
ENSG00000184428	TOP1MT	ENSG00000272667	AC012306.2	ENSG00000148516	ZEB1	1.71924e-08
ENSG00000105778	AVL9	ENSG00000196295	GARS-DT	ENSG00000101126	ADNP	1.72133e-08
ENSG00000115904	SOS1	ENSG00000229692	SOS1-IT1	ENSG00000118260	CREB1	1.72532e-08
ENSG00000124217	MOCS3	ENSG00000259456	ADNP-AS1	ENSG00000101126	ADNP	1.73461e-08
ENSG00000174109	C16orf91	ENSG00000227543	SPAG5-AS1	ENSG00000169689	CENPX	1.74924e-08
ENSG00000073712	FERMT2	ENSG00000234290	AC116366.1	ENSG00000169554	ZEB2	1.76777e-08
ENSG00000131375	CAPN7	ENSG00000225733	FGD5-AS1	ENSG00000163939	PBRM1	1.82561e-08
ENSG00000168487	BMP1	ENSG00000251615	AC104825.1	ENSG00000225614	ZNF469	1.8479e-08
ENSG00000185614	INKA1	ENSG00000280832	GSEC	ENSG00000179772	FOXS1	1.85091e-08
ENSG00000243364	EFNA4	ENSG00000260231	KDM7A-DT	ENSG00000074219	TEAD2	1.8617e-08
ENSG00000164294	GPX8	ENSG00000270933	AC010719.1	ENSG00000173068	BNC2	1.88003e-08
ENSG00000101745	ANKRD12	ENSG00000266053	NDUFV2-AS1	ENSG00000032219	ARID4A	1.92454e-08
ENSG00000165028	NIPSNAP3B	ENSG00000248092	NNT-AS1	ENSG00000120693	SMAD9	1.95987e-08
ENSG00000103495	MAZ	ENSG00000228343	AC115618.2	ENSG00000169957	ZNF768	1.96174e-08
ENSG00000196628	TCF4	ENSG00000272512	AL645608.7	ENSG00000121297	TSHZ3	1.97367e-08
ENSG00000244486	SCARF2	ENSG00000246100	LINC00900	ENSG00000177374	HIC1	1.98583e-08
ENSG00000187688	TRPV2	ENSG00000272341	AL137003.2	ENSG00000178860	MSC	1.99232e-08
ENSG00000147050	KDM6A	ENSG00000273271	AP000254.2	ENSG00000105856	HBP1	1.99521e-08
ENSG00000171163	ZNF692	ENSG00000261126	RBFADN	ENSG00000171161	ZNF672	2.00462e-08
ENSG00000162944	RFTN2	ENSG00000259976	AC093010.3	ENSG00000081189	MEF2C	2.01415e-08
ENSG00000111540	RAB5B	ENSG00000258199	AC073896.4	ENSG00000185591	SP1	2.02277e-08
ENSG00000182934	SRPRA	ENSG00000255062	AP001318.2	ENSG00000178338	ZNF354B	2.0332e-08
ENSG00000105662	CRTC1	ENSG00000268030	AC005253.1	ENSG00000133250	ZNF414	2.06081e-08
ENSG00000136404	TM6SF1	ENSG00000257270	AL928654.2	ENSG00000081189	MEF2C	2.0697e-08
ENSG00000087116	ADAMTS2	ENSG00000244968	LIFR-AS1	ENSG00000019549	SNAI2	2.13864e-08
ENSG00000148848	ADAM12	ENSG00000272501	AL662844.4	ENSG00000101115	SALL4	2.17614e-08
ENSG00000163219	ARHGAP25	ENSG00000230838	LINC01614	ENSG00000115956	PLEK	2.21224e-08
ENSG00000112578	BYSL	ENSG00000205885	C1RL-AS1	ENSG00000001167	NFYA	2.21428e-08
ENSG00000162745	OLFML2B	ENSG00000228203	RNF144A-AS1	ENSG00000173068	BNC2	2.23114e-08
ENSG00000169554	ZEB2	ENSG00000230937	MIR205HG	ENSG00000148516	ZEB1	2.23509e-08
ENSG00000168071	CCDC88B	ENSG00000267121	AC008105.3	ENSG00000028277	POU2F2	2.24657e-08
ENSG00000176390	CRLF3	ENSG00000188825	LINC00910	ENSG00000276234	TADA2A	2.2527e-08
ENSG00000167123	CERCAM	ENSG00000214922	HLA-F-AS1	ENSG00000167394	ZNF668	2.25364e-08
ENSG00000159403	C1R	ENSG00000205885	C1RL-AS1	ENSG00000074047	GLI2	2.26095e-08
ENSG00000204149	AGAP6	ENSG00000272631	AC067750.1	ENSG00000267281	ATF7-NPFF	2.29984e-08
ENSG00000147251	DOCK11	ENSG00000206567	AC022007.1	ENSG00000150907	FOXO1	2.3193e-08
ENSG00000106538	RARRES2	ENSG00000247095	MIR210HG	ENSG00000245848	CEBPA	2.37624e-08
ENSG00000177485	ZBTB33	ENSG00000226067	LINC00623	ENSG00000056277	ZNF280C	2.3872e-08
ENSG00000186081	KRT5	ENSG00000231826	LINC01819	ENSG00000119866	BCL11A	2.38985e-08
ENSG00000133574	GIMAP4	ENSG00000274964	AC026356.1	ENSG00000151702	FLI1	2.39423e-08
ENSG00000162944	RFTN2	ENSG00000234771	SLC25A25-AS1	ENSG00000196628	TCF4	2.41603e-08
ENSG00000152332	UHMK1	ENSG00000204282	TNRC6C-AS1	ENSG00000177888	ZBTB41	2.42063e-08
ENSG00000075884	ARHGAP15	ENSG00000260257	AL035071.1	ENSG00000140968	IRF8	2.44375e-08
ENSG00000160633	SAFB	ENSG00000266036	AC016888.1	ENSG00000197114	ZGPAT	2.45754e-08
ENSG00000182858	ALG12	ENSG00000214783	POLR2J4	ENSG00000167182	SP2	2.47725e-08
ENSG00000119285	HEATR1	ENSG00000267565	AC011477.3	ENSG00000054267	ARID4B	2.52046e-08
ENSG00000071967	CYBRD1	ENSG00000260805	AC092803.1	ENSG00000148516	ZEB1	2.57465e-08
ENSG00000275023	MLLT6	ENSG00000260083	MIR762HG	ENSG00000126351	THRA	2.5942e-08
ENSG00000177485	ZBTB33	ENSG00000226067	LINC00623	ENSG00000254004	ZNF260	2.62817e-08
ENSG00000139117	CPNE8	ENSG00000206195	DUXAP8	ENSG00000115355	CCDC88A	2.63986e-08
ENSG00000267673	FDX2	ENSG00000280195	AC245140.2	ENSG00000064490	RFXANK	2.67506e-08
ENSG00000169744	LDB2	ENSG00000267272	LINC01140	ENSG00000085276	MECOM	2.68643e-08
ENSG00000165655	ZNF503	ENSG00000237149	ZNF503-AS2	ENSG00000233608	TWIST2	2.69658e-08
ENSG00000135047	CTSL	ENSG00000224397	SMIM25	ENSG00000115956	PLEK	2.71167e-08
ENSG00000186854	TRABD2A	ENSG00000268204	AC008763.1	ENSG00000124203	ZNF831	2.72447e-08
ENSG00000152784	PRDM8	ENSG00000214548	MEG3	ENSG00000198846	TOX	2.77349e-08
ENSG00000154655	L3MBTL4	ENSG00000204261	PSMB8-AS1	ENSG00000119866	BCL11A	2.77668e-08
ENSG00000106823	ECM2	ENSG00000268516	AC020915.2	ENSG00000164330	EBF1	2.80455e-08
ENSG00000158869	FCER1G	ENSG00000247982	LINC00926	ENSG00000115956	PLEK	2.81382e-08
ENSG00000174125	TLR1	ENSG00000234678	ELF3-AS1	ENSG00000020633	RUNX3	2.81462e-08
ENSG00000221883	ARIH2OS	ENSG00000234028	EIF2AK3-DT	ENSG00000171443	ZNF524	2.8362e-08
ENSG00000167770	OTUB1	ENSG00000277182	AC006449.5	ENSG00000149480	MTA2	2.88098e-08
ENSG00000133561	GIMAP6	ENSG00000274964	AC026356.1	ENSG00000151702	FLI1	2.88124e-08
ENSG00000162004	CCDC78	ENSG00000265415	AC099850.3	ENSG00000129654	FOXJ1	2.88366e-08
ENSG00000133816	MICAL2	ENSG00000215386	MIR99AHG	ENSG00000101115	SALL4	2.90715e-08
ENSG00000060982	BCAT1	ENSG00000260196	AC124798.1	ENSG00000136944	LMX1B	2.93251e-08
ENSG00000173171	MTX1	ENSG00000251602	AL928654.1	ENSG00000158773	USF1	2.96408e-08
ENSG00000152332	UHMK1	ENSG00000272142	AL359643.3	ENSG00000118217	ATF6	3.00179e-08
ENSG00000130592	LSP1	ENSG00000255399	TBX5-AS1	ENSG00000177374	HIC1	3.00456e-08
ENSG00000143321	HDGF	ENSG00000249684	AC106795.2	ENSG00000158773	USF1	3.00655e-08
ENSG00000163131	CTSS	ENSG00000228794	LINC01128	ENSG00000115956	PLEK	3.0086e-08
ENSG00000173482	PTPRM	ENSG00000224189	HAGLR	ENSG00000148516	ZEB1	3.05598e-08
ENSG00000010295	IFFO1	ENSG00000261183	SPINT1-AS1	ENSG00000178860	MSC	3.06439e-08
ENSG00000179144	GIMAP7	ENSG00000272841	AL139393.3	ENSG00000005102	MEOX1	3.09561e-08
ENSG00000121068	TBX2	ENSG00000259248	USP3-AS1	ENSG00000179772	FOXS1	3.11069e-08
ENSG00000131386	GALNT15	ENSG00000233117	LINC00702	ENSG00000196628	TCF4	3.11426e-08
ENSG00000162614	NEXN	ENSG00000233117	LINC00702	ENSG00000118495	PLAGL1	3.13869e-08
ENSG00000170776	AKAP13	ENSG00000273680	AC009318.2	ENSG00000053254	FOXN3	3.17055e-08
ENSG00000163710	PCOLCE2	ENSG00000257556	LINC02298	ENSG00000129514	FOXA1	3.2111e-08
ENSG00000198729	PPP1R14C	ENSG00000231826	LINC01819	ENSG00000091831	ESR1	3.29976e-08
ENSG00000135074	ADAM19	ENSG00000234899	SOX9-AS1	ENSG00000124813	RUNX2	3.30333e-08
ENSG00000177054	ZDHHC13	ENSG00000276855	AC015922.3	ENSG00000165891	E2F7	3.33632e-08
ENSG00000104904	OAZ1	ENSG00000268119	AC010615.2	ENSG00000177463	NR2C2	3.35455e-08
ENSG00000112658	SRF	ENSG00000259426	AC027237.3	ENSG00000162772	ATF3	3.37869e-08
ENSG00000142552	RCN3	ENSG00000204860	FAM201A	ENSG00000177374	HIC1	3.39982e-08
ENSG00000162032	SPSB3	ENSG00000228343	AC115618.2	ENSG00000177045	SIX5	3.40656e-08
ENSG00000173369	C1QB	ENSG00000231890	DARS-AS1	ENSG00000066336	SPI1	3.47928e-08
ENSG00000111206	FOXM1	ENSG00000215386	MIR99AHG	ENSG00000101057	MYBL2	3.48073e-08
ENSG00000198952	SMG5	ENSG00000254531	AP001816.1	ENSG00000111206	FOXM1	3.49261e-08
ENSG00000116830	TTF2	ENSG00000203865	ATP1A1-AS1	ENSG00000109685	NSD2	3.49859e-08
ENSG00000183779	ZNF703	ENSG00000254290	AC124067.4	ENSG00000144218	AFF3	3.51524e-08
ENSG00000124201	ZNFX1	ENSG00000177410	ZFAS1	ENSG00000135899	SP110	3.567e-08
ENSG00000165124	SVEP1	ENSG00000261327	AC134312.5	ENSG00000148516	ZEB1	3.58378e-08
ENSG00000163349	HIPK1	ENSG00000225484	NUTM2B-AS1	ENSG00000257315	ZBED6	3.60518e-08
ENSG00000166398	KIAA0355	ENSG00000233527	ZNF529-AS1	ENSG00000168813	ZNF507	3.64254e-08
ENSG00000136250	AOAH	ENSG00000260121	AC138028.4	ENSG00000140968	IRF8	3.6782e-08
ENSG00000164692	COL1A2	ENSG00000267272	LINC01140	ENSG00000173068	BNC2	3.68233e-08
ENSG00000169375	SIN3A	ENSG00000260274	AC068338.2	ENSG00000140382	HMG20A	3.69131e-08
ENSG00000007520	TSR3	ENSG00000240291	AL450384.2	ENSG00000122386	ZNF205	3.69792e-08
ENSG00000132406	TMEM128	ENSG00000226688	ENTPD1-AS1	ENSG00000182903	ZNF721	3.75324e-08
ENSG00000105583	WDR83OS	ENSG00000277142	LINC00235	ENSG00000161914	ZNF653	3.76738e-08
ENSG00000182372	CLN8	ENSG00000253982	AC100810.1	ENSG00000169554	ZEB2	3.77818e-08
ENSG00000127920	GNG11	ENSG00000246451	AL049840.2	ENSG00000106511	MEOX2	3.86512e-08
ENSG00000144357	UBR3	ENSG00000275234	AC010503.4	ENSG00000118260	CREB1	3.92284e-08
ENSG00000169718	DUS1L	ENSG00000259865	AL390728.6	ENSG00000176946	THAP4	3.94984e-08
ENSG00000154262	ABCA6	ENSG00000233006	MIR3936HG	ENSG00000182463	TSHZ2	3.96476e-08
ENSG00000197302	ZNF720	ENSG00000235437	LINC01278	ENSG00000120690	ELF1	3.98984e-08
ENSG00000165124	SVEP1	ENSG00000260400	AL513534.2	ENSG00000182463	TSHZ2	3.99306e-08
ENSG00000118046	STK11	ENSG00000260418	AL023284.4	ENSG00000197483	ZNF628	4.00222e-08
ENSG00000171940	ZNF217	ENSG00000197670	AL157838.1	ENSG00000101126	ADNP	4.01994e-08
ENSG00000100526	CDKN3	ENSG00000234949	AC104667.2	ENSG00000101057	MYBL2	4.03367e-08
ENSG00000196458	ZNF605	ENSG00000235609	AF127577.4	ENSG00000214029	ZNF891	4.03988e-08
ENSG00000170776	AKAP13	ENSG00000206567	AC022007.1	ENSG00000177311	ZBTB38	4.05169e-08
ENSG00000117385	P3H1	ENSG00000234614	C2CD4D-AS1	ENSG00000117318	ID3	4.0686e-08
ENSG00000147251	DOCK11	ENSG00000271918	AC034236.2	ENSG00000053254	FOXN3	4.10554e-08
ENSG00000159792	PSKH1	ENSG00000230733	AC092171.2	ENSG00000164916	FOXK1	4.11516e-08
ENSG00000139117	CPNE8	ENSG00000206195	DUXAP8	ENSG00000169554	ZEB2	4.14928e-08
ENSG00000168918	INPP5D	ENSG00000231826	LINC01819	ENSG00000104903	LYL1	4.16305e-08
ENSG00000160993	ALKBH4	ENSG00000236199	AL359076.1	ENSG00000171443	ZNF524	4.17098e-08
ENSG00000030582	GRN	ENSG00000267278	MAP3K14-AS1	ENSG00000066336	SPI1	4.19396e-08
ENSG00000171206	TRIM8	ENSG00000269609	RPARP-AS1	ENSG00000196418	ZNF124	4.22238e-08
ENSG00000088256	GNA11	ENSG00000233461	AL445524.1	ENSG00000165804	ZNF219	4.23019e-08
ENSG00000165526	RPUSD4	ENSG00000175061	SNHG29	ENSG00000025434	NR1H3	4.26427e-08
ENSG00000156738	MS4A1	ENSG00000228613	AC141930.1	ENSG00000269404	SPIB	4.27204e-08
ENSG00000161999	JMJD8	ENSG00000271918	AC034236.2	ENSG00000103343	ZNF174	4.2799e-08
ENSG00000117523	PRRC2C	ENSG00000272686	AC006333.2	ENSG00000196418	ZNF124	4.29134e-08
ENSG00000124201	ZNFX1	ENSG00000177410	ZFAS1	ENSG00000171940	ZNF217	4.33102e-08
ENSG00000114904	NEK4	ENSG00000204685	STARD7-AS1	ENSG00000198146	ZNF770	4.3976e-08
ENSG00000107099	DOCK8	ENSG00000188511	C22orf34	ENSG00000185811	IKZF1	4.39763e-08
ENSG00000169750	RAC3	ENSG00000206567	AC022007.1	ENSG00000177311	ZBTB38	4.40012e-08
ENSG00000105369	CD79A	ENSG00000251442	LINC01094	ENSG00000137265	IRF4	4.4075e-08
ENSG00000143079	CTTNBP2NL	ENSG00000224078	SNHG14	ENSG00000009307	CSDE1	4.49689e-08
ENSG00000113140	SPARC	ENSG00000163364	LINC01116	ENSG00000089225	TBX5	4.51595e-08
ENSG00000173917	HOXB2	ENSG00000230148	HOXB-AS1	ENSG00000129514	FOXA1	4.57051e-08
ENSG00000186918	ZNF395	ENSG00000271533	Z83843.1	ENSG00000147421	HMBOX1	4.58543e-08
ENSG00000166169	POLL	ENSG00000233901	LINC01503	ENSG00000083838	ZNF446	4.58604e-08
ENSG00000158769	F11R	ENSG00000247708	STX18-AS1	ENSG00000117595	IRF6	4.62696e-08
ENSG00000134686	PHC2	ENSG00000225313	AL513327.1	ENSG00000032219	ARID4A	4.63567e-08
ENSG00000136960	ENPP2	ENSG00000261327	AC134312.5	ENSG00000151702	FLI1	4.64133e-08
ENSG00000184545	DUSP8	ENSG00000233930	KRTAP5-AS1	ENSG00000177606	JUN	4.64595e-08
ENSG00000077312	SNRPA	ENSG00000266904	LINC00663	ENSG00000198816	ZNF358	4.64823e-08
ENSG00000133316	WDR74	ENSG00000251562	MALAT1	ENSG00000198546	ZNF511	4.64872e-08
ENSG00000170653	ATF7	ENSG00000235437	LINC01278	ENSG00000137871	ZNF280D	4.64887e-08
ENSG00000115524	SF3B1	ENSG00000238164	TNFRSF14-AS1	ENSG00000064933	PMS1	4.72988e-08
ENSG00000153563	CD8A	ENSG00000227630	LINC01132	ENSG00000124203	ZNF831	4.74509e-08
ENSG00000172243	CLEC7A	ENSG00000234456	MAGI2-AS3	ENSG00000165821	SALL2	4.75244e-08
ENSG00000137699	TRIM29	ENSG00000229891	LINC01315	ENSG00000073282	TP63	4.80499e-08
ENSG00000075399	VPS9D1	ENSG00000224032	EPB41L4A-AS1	ENSG00000158805	ZNF276	4.82338e-08
ENSG00000172986	GXYLT2	ENSG00000249042	AC008771.1	ENSG00000173068	BNC2	4.8867e-08
ENSG00000101182	PSMA7	ENSG00000259605	AC074212.1	ENSG00000101190	TCFL5	4.90159e-08
ENSG00000113083	LOX	ENSG00000235947	EGOT	ENSG00000116132	PRRX1	4.90728e-08
ENSG00000143155	TIPRL	ENSG00000245532	NEAT1	ENSG00000143614	GATAD2B	4.91113e-08
ENSG00000160961	ZNF333	ENSG00000271976	AC012467.2	ENSG00000173875	ZNF791	4.94225e-08
ENSG00000139174	PRICKLE1	ENSG00000267454	ZNF582-AS1	ENSG00000054598	FOXC1	4.94772e-08
ENSG00000168994	PXDC1	ENSG00000249042	AC008771.1	ENSG00000233608	TWIST2	4.95948e-08
ENSG00000108798	ABI3	ENSG00000261269	AC093278.2	ENSG00000140968	IRF8	4.96996e-08
ENSG00000124126	PREX1	ENSG00000259793	AC013726.1	ENSG00000118513	MYB	5.00561e-08
ENSG00000137841	PLCB2	ENSG00000233038	AC011899.2	ENSG00000185669	SNAI3	5.01885e-08
ENSG00000111897	SERINC1	ENSG00000229692	SOS1-IT1	ENSG00000171163	ZNF692	5.03896e-08
ENSG00000143761	ARF1	ENSG00000197670	AL157838.1	ENSG00000138380	CARF	5.10356e-08
ENSG00000135316	SYNCRIP	ENSG00000260418	AL023284.4	ENSG00000088881	EBF4	5.11272e-08
ENSG00000101955	SRPX	ENSG00000246859	STARD4-AS1	ENSG00000233608	TWIST2	5.13582e-08
ENSG00000181588	MEX3D	ENSG00000206337	HCP5	ENSG00000101096	NFATC2	5.15614e-08
ENSG00000143226	FCGR2A	ENSG00000247982	LINC00926	ENSG00000115956	PLEK	5.18061e-08
ENSG00000076321	KLHL20	ENSG00000253320	AZIN1-AS1	ENSG00000064490	RFXANK	5.27424e-08
ENSG00000172757	CFL1	ENSG00000281398	SNHG4	ENSG00000138380	CARF	5.28655e-08
ENSG00000075539	FRYL	ENSG00000249346	LINC01016	ENSG00000189079	ARID2	5.31998e-08
ENSG00000254087	LYN	ENSG00000234949	AC104667.2	ENSG00000054598	FOXC1	5.36122e-08
ENSG00000125810	CD93	ENSG00000197536	C5orf56	ENSG00000111145	ELK3	5.45967e-08
ENSG00000145416	2021-03-01	ENSG00000273373	AL355488.1	ENSG00000115956	PLEK	5.50886e-08
ENSG00000054148	PHPT1	ENSG00000267296	CEBPA-DT	ENSG00000064490	RFXANK	5.52106e-08
ENSG00000130724	CHMP2A	ENSG00000229852	AC019205.1	ENSG00000171443	ZNF524	5.57441e-08
ENSG00000164209	SLC25A46	ENSG00000271870	AC024060.2	ENSG00000072364	AFF4	5.66038e-08
ENSG00000124535	WRNIP1	ENSG00000272142	AL359643.3	ENSG00000137309	HMGA1	5.67135e-08
ENSG00000185862	EVI2B	ENSG00000260686	AC008669.1	ENSG00000066336	SPI1	5.71454e-08
ENSG00000197976	AKAP17A	ENSG00000229807	XIST	ENSG00000205903	ZNF316	5.7309e-08
ENSG00000072786	STK10	ENSG00000267272	LINC01140	ENSG00000106948	AKNA	5.83584e-08
ENSG00000126456	IRF3	ENSG00000275964	AL355001.2	ENSG00000102901	CENPT	5.92542e-08
ENSG00000134371	CDC73	ENSG00000255455	AP003486.1	ENSG00000177888	ZBTB41	5.94321e-08
ENSG00000198795	ZNF521	ENSG00000237424	FOXD2-AS1	ENSG00000074047	GLI2	5.94641e-08
ENSG00000115687	PASK	ENSG00000247982	LINC00926	ENSG00000150907	FOXO1	6.00275e-08
ENSG00000186638	KIF24	ENSG00000177640	CASC2	ENSG00000111206	FOXM1	6.02614e-08
ENSG00000152784	PRDM8	ENSG00000267121	AC008105.3	ENSG00000198846	TOX	6.06249e-08
ENSG00000136378	ADAMTS7	ENSG00000260401	AP002761.4	ENSG00000178860	MSC	6.12797e-08
ENSG00000161800	RACGAP1	ENSG00000234899	SOX9-AS1	ENSG00000115163	CENPA	6.14175e-08
ENSG00000276600	RAB7B	ENSG00000263731	AC145207.5	ENSG00000146592	CREB5	6.20207e-08
ENSG00000131495	NDUFA2	ENSG00000245146	MALINC1	ENSG00000117000	RLF	6.27337e-08
ENSG00000112902	SEMA5A	ENSG00000214922	HLA-F-AS1	ENSG00000006468	ETV1	6.37315e-08
ENSG00000104853	CLPTM1	ENSG00000280206	AC026401.3	ENSG00000119574	ZBTB45	6.38248e-08
ENSG00000079150	FKBP7	ENSG00000233184	AC093157.1	ENSG00000173068	BNC2	6.4286e-08
ENSG00000113615	SEC24A	ENSG00000179523	EIF3J-DT	ENSG00000198146	ZNF770	6.4539e-08
ENSG00000166508	MCM7	ENSG00000216895	AC009403.1	ENSG00000007968	E2F2	6.49276e-08
ENSG00000139926	FRMD6	ENSG00000253768	AC008663.1	ENSG00000106571	GLI3	6.49831e-08
ENSG00000172116	CD8B	ENSG00000270055	AC127502.2	ENSG00000198846	TOX	6.52482e-08
ENSG00000266967	AARSD1	ENSG00000259623	AC125257.1	ENSG00000171163	ZNF692	6.53879e-08
ENSG00000137135	ARHGEF39	ENSG00000234678	ELF3-AS1	ENSG00000111206	FOXM1	6.57388e-08
ENSG00000176148	TCP11L1	ENSG00000268087	AC008764.2	ENSG00000197714	ZNF460	6.57599e-08
ENSG00000139154	AEBP2	ENSG00000258708	SLC25A21-AS1	ENSG00000117000	RLF	6.58099e-08
ENSG00000112742	TTK	ENSG00000275234	AC010503.4	ENSG00000101057	MYBL2	6.6088e-08
ENSG00000108465	CDK5RAP3	ENSG00000229980	TOB1-AS1	ENSG00000095951	HIVEP1	6.6134e-08
ENSG00000105229	PIAS4	ENSG00000267493	CIRBP-AS1	ENSG00000064961	HMG20B	6.62466e-08
ENSG00000181038	METTL23	ENSG00000225265	TAF1A-AS1	ENSG00000168286	THAP11	6.65175e-08
ENSG00000171867	PRNP	ENSG00000269918	AF131215.6	ENSG00000060138	YBX3	6.66843e-08
ENSG00000163565	IFI16	ENSG00000197291	RAMP2-AS1	ENSG00000188313	PLSCR1	6.679e-08
ENSG00000151702	FLI1	ENSG00000204261	PSMB8-AS1	ENSG00000124203	ZNF831	6.88881e-08
ENSG00000121454	LHX4	ENSG00000225855	RUSC1-AS1	ENSG00000213020	ZNF611	6.93207e-08
ENSG00000168497	CAVIN2	ENSG00000212719	LINC02693	ENSG00000164736	SOX17	6.95835e-08
ENSG00000005007	UPF1	ENSG00000225855	RUSC1-AS1	ENSG00000011451	WIZ	6.98719e-08
ENSG00000092148	HECTD1	ENSG00000229124	VIM-AS1	ENSG00000134852	CLOCK	7.00364e-08
ENSG00000140945	CDH13	ENSG00000281103	TRG-AS1	ENSG00000081189	MEF2C	7.09908e-08
ENSG00000198824	CHAMP1	ENSG00000260461	AL133355.1	ENSG00000081386	ZNF510	7.16846e-08
ENSG00000183048	SLC25A10	ENSG00000206567	AC022007.1	ENSG00000032219	ARID4A	7.18589e-08
ENSG00000168918	INPP5D	ENSG00000265415	AC099850.3	ENSG00000124203	ZNF831	7.21605e-08
ENSG00000114978	MOB1A	ENSG00000246859	STARD4-AS1	ENSG00000056277	ZNF280C	7.32073e-08
ENSG00000157368	IL34	ENSG00000261664	TTC39A-AS1	ENSG00000143867	OSR1	7.39261e-08
ENSG00000178695	KCTD12	ENSG00000251442	LINC01094	ENSG00000182463	TSHZ2	7.48234e-08
ENSG00000006715	VPS41	ENSG00000228878	SEPTIN7-AS1	ENSG00000164631	ZNF12	7.52129e-08
ENSG00000156298	TSPAN7	ENSG00000215068	AC025171.2	ENSG00000116833	NR5A2	7.68041e-08
ENSG00000188846	RPL14	ENSG00000234741	GAS5	ENSG00000198546	ZNF511	7.70385e-08
ENSG00000131759	RARA	ENSG00000266208	AC080112.1	ENSG00000129514	FOXA1	7.72286e-08
ENSG00000184922	FMNL1	ENSG00000267121	AC008105.3	ENSG00000104903	LYL1	7.80032e-08
ENSG00000166912	MTMR10	ENSG00000224078	SNHG14	ENSG00000115163	CENPA	7.80335e-08
ENSG00000211460	TSN	ENSG00000249087	ZNF436-AS1	ENSG00000001167	NFYA	7.81197e-08
ENSG00000161265	U2AF1L4	ENSG00000267523	AC008735.2	ENSG00000113658	SMAD5	7.98234e-08
ENSG00000116586	LAMTOR2	ENSG00000197989	SNHG12	ENSG00000176946	THAP4	8.09587e-08
ENSG00000168275	COA6	ENSG00000247556	OIP5-AS1	ENSG00000171161	ZNF672	8.12602e-08
ENSG00000206075	SERPINB5	ENSG00000267374	MIR924HG	ENSG00000054598	FOXC1	8.14528e-08
ENSG00000173456	RNF26	ENSG00000197989	SNHG12	ENSG00000135164	DMTF1	8.22988e-08
ENSG00000101331	CCM2L	ENSG00000245060	LINC00847	ENSG00000203883	SOX18	8.23355e-08
ENSG00000163902	RPN1	ENSG00000260160	AC011468.1	ENSG00000172493	AFF1	8.28929e-08
ENSG00000173200	PARP15	ENSG00000224934	AL391684.1	ENSG00000106948	AKNA	8.30386e-08
ENSG00000132718	SYT11	ENSG00000225439	BOLA3-AS1	ENSG00000151702	FLI1	8.3144e-08
ENSG00000179115	FARSA	ENSG00000273329	AC078846.1	ENSG00000132024	CC2D1A	8.36997e-08
ENSG00000168060	NAALADL1	ENSG00000269918	AF131215.6	ENSG00000177374	HIC1	8.50942e-08
ENSG00000126785	RHOJ	ENSG00000229950	TFAP2A-AS1	ENSG00000106511	MEOX2	8.51542e-08
ENSG00000106624	AEBP1	ENSG00000212719	LINC02693	ENSG00000089225	TBX5	8.63689e-08
ENSG00000161677	JOSD2	ENSG00000266036	AC016888.1	ENSG00000131408	NR1H2	8.68232e-08
ENSG00000130175	PRKCSH	ENSG00000214548	MEG3	ENSG00000064490	RFXANK	8.79412e-08
ENSG00000147168	IL2RG	ENSG00000260257	AL035071.1	ENSG00000124203	ZNF831	8.91377e-08
ENSG00000102384	CENPI	ENSG00000206567	AC022007.1	ENSG00000165891	E2F7	8.98651e-08
ENSG00000165633	VSTM4	ENSG00000281026	N4BP2L2-IT2	ENSG00000148516	ZEB1	8.99038e-08
ENSG00000171448	ZBTB26	ENSG00000234608	MAPKAPK5-AS1	ENSG00000186130	ZBTB6	9.01995e-08
ENSG00000145147	SLIT2	ENSG00000206567	AC022007.1	ENSG00000164330	EBF1	9.04488e-08
ENSG00000110852	CLEC2B	ENSG00000225313	AL513327.1	ENSG00000123685	BATF3	9.10961e-08
ENSG00000102753	KPNA3	ENSG00000272463	AL357054.4	ENSG00000156273	BACH1	9.27086e-08
ENSG00000197646	PDCD1LG2	ENSG00000229619	MBNL1-AS1	ENSG00000105967	TFEC	9.29257e-08
ENSG00000088756	ARHGAP28	ENSG00000273472	AC096733.2	ENSG00000173068	BNC2	9.33222e-08
ENSG00000189144	ZNF573	ENSG00000261799	AC007406.5	ENSG00000197863	ZNF790	9.33857e-08
ENSG00000218891	ZNF579	ENSG00000260461	AL133355.1	ENSG00000122386	ZNF205	9.34175e-08
ENSG00000160801	PTH1R	ENSG00000281103	TRG-AS1	ENSG00000164330	EBF1	9.42307e-08
ENSG00000101916	TLR8	ENSG00000204261	PSMB8-AS1	ENSG00000185811	IKZF1	9.42939e-08
ENSG00000160336	ZNF761	ENSG00000267523	AC008735.2	ENSG00000196417	ZNF765	9.53292e-08
ENSG00000146122	DAAM2	ENSG00000261116	AL049555.1	ENSG00000081189	MEF2C	9.64077e-08
ENSG00000134250	NOTCH2	ENSG00000231365	WARS2-AS1	ENSG00000143067	ZNF697	9.79921e-08
ENSG00000104903	LYL1	ENSG00000247982	LINC00926	ENSG00000029363	BCLAF1	9.82732e-08
ENSG00000175416	CLTB	ENSG00000172965	MIR4435-2HG	ENSG00000176542	USF3	1.00295e-07
ENSG00000167766	ZNF83	ENSG00000242861	AL591895.1	ENSG00000170949	ZNF160	1.01009e-07
ENSG00000144935	TRPC1	ENSG00000262823	AC127521.1	ENSG00000112837	TBX18	1.01588e-07
ENSG00000180096	SEPTIN1	ENSG00000260461	AL133355.1	ENSG00000176083	ZNF683	1.02492e-07
ENSG00000181090	EHMT1	ENSG00000203993	ARRDC1-AS1	ENSG00000169155	ZBTB43	1.0299e-07
ENSG00000152495	CAMK4	ENSG00000186594	MIR22HG	ENSG00000198846	TOX	1.03877e-07
ENSG00000172638	EFEMP2	ENSG00000258376	AC004846.1	ENSG00000114853	ZBTB47	1.04236e-07
ENSG00000111676	ATN1	ENSG00000231721	LINC-PINT	ENSG00000137166	FOXP4	1.04761e-07
ENSG00000100280	AP1B1	ENSG00000273311	DGCR11	ENSG00000131127	ZNF141	1.04866e-07
ENSG00000167208	SNX20	ENSG00000234684	SDCBP2-AS1	ENSG00000185811	IKZF1	1.06914e-07
ENSG00000118849	RARRES1	ENSG00000234949	AC104667.2	ENSG00000054598	FOXC1	1.0756e-07
ENSG00000142173	COL6A2	ENSG00000251562	MALAT1	ENSG00000172346	CSDC2	1.0789e-07
ENSG00000167613	LAIR1	ENSG00000206567	AC022007.1	ENSG00000105967	TFEC	1.07895e-07
ENSG00000131477	RAMP2	ENSG00000197291	RAMP2-AS1	ENSG00000117000	RLF	1.0805e-07
ENSG00000168517	HEXIM2	ENSG00000276728	AC142472.1	ENSG00000067955	CBFB	1.08418e-07
ENSG00000135624	CCT7	ENSG00000215769	ARHGAP27P1-BPTFP1-KPNA2P3	ENSG00000138073	PREB	1.08436e-07
ENSG00000062370	ZNF112	ENSG00000259834	AL365361.1	ENSG00000263002	ZNF234	1.08926e-07
ENSG00000122224	LY9	ENSG00000225313	AL513327.1	ENSG00000124203	ZNF831	1.092e-07
ENSG00000088448	ANKRD10	ENSG00000177337	DLGAP1-AS1	ENSG00000267281	ATF7-NPFF	1.09448e-07
ENSG00000167766	ZNF83	ENSG00000262089	AC040977.1	ENSG00000135164	DMTF1	1.09451e-07
ENSG00000169045	HNRNPH1	ENSG00000258441	LINC00641	ENSG00000169740	ZNF32	1.10676e-07
ENSG00000176390	CRLF3	ENSG00000265688	MAFG-DT	ENSG00000185811	IKZF1	1.11866e-07
ENSG00000091592	NLRP1	ENSG00000206573	THUMPD3-AS1	ENSG00000182463	TSHZ2	1.12824e-07
ENSG00000203710	CR1	ENSG00000224397	SMIM25	ENSG00000124203	ZNF831	1.13787e-07
ENSG00000119688	ABCD4	ENSG00000259153	AC004816.1	ENSG00000109906	ZBTB16	1.1386e-07
ENSG00000146112	PPP1R18	ENSG00000280798	LINC00294	ENSG00000163064	EN1	1.13994e-07
ENSG00000197837	HIST4H4	ENSG00000267523	AC008735.2	ENSG00000112658	SRF	1.14366e-07
ENSG00000111796	KLRB1	ENSG00000242588	AC108010.1	ENSG00000073861	TBX21	1.1479e-07
ENSG00000123384	LRP1	ENSG00000259834	AL365361.1	ENSG00000074047	GLI2	1.1554e-07
ENSG00000167755	KLK6	ENSG00000237883	DGUOK-AS1	ENSG00000119866	BCL11A	1.15724e-07
ENSG00000153993	SEMA3D	ENSG00000237424	FOXD2-AS1	ENSG00000134138	MEIS2	1.15921e-07
ENSG00000197019	SERTAD1	ENSG00000186594	MIR22HG	ENSG00000144655	CSRNP1	1.16506e-07
ENSG00000171703	TCEA2	ENSG00000235314	LINC00957	ENSG00000198816	ZNF358	1.16712e-07
ENSG00000162733	DDR2	ENSG00000244041	LINC01011	ENSG00000148516	ZEB1	1.17191e-07
ENSG00000132824	SERINC3	ENSG00000223891	OSER1-DT	ENSG00000101126	ADNP	1.19088e-07
ENSG00000027869	SH2D2A	ENSG00000232995	AL592435.1	ENSG00000079263	SP140	1.19847e-07
ENSG00000163131	CTSS	ENSG00000224397	SMIM25	ENSG00000115956	PLEK	1.20549e-07
ENSG00000012048	BRCA1	ENSG00000198496	NBR2	ENSG00000140987	ZSCAN32	1.2058e-07
ENSG00000134242	PTPN22	ENSG00000247317	LY6E-DT	ENSG00000115956	PLEK	1.21577e-07
ENSG00000141696	P3H4	ENSG00000261327	AC134312.5	ENSG00000053254	FOXN3	1.22064e-07
ENSG00000000971	CFH	ENSG00000272374	Z97832.2	ENSG00000196628	TCF4	1.23735e-07
ENSG00000198624	CCDC69	ENSG00000255455	AP003486.1	ENSG00000137265	IRF4	1.24053e-07
ENSG00000132694	ARHGEF11	ENSG00000255874	LINC00346	ENSG00000143614	GATAD2B	1.24224e-07
ENSG00000008869	HEATR5B	ENSG00000274964	AC026356.1	ENSG00000055609	KMT2C	1.24498e-07
ENSG00000168061	SAC3D1	ENSG00000254614	AP003068.2	ENSG00000173153	ESRRA	1.24528e-07
ENSG00000140511	HAPLN3	ENSG00000260807	AC009041.2	ENSG00000119866	BCL11A	1.24771e-07
ENSG00000280987	MATR3	ENSG00000281398	SNHG4	ENSG00000078403	MLLT10	1.24774e-07
ENSG00000100243	CYB5R3	ENSG00000184068	SREBF2-AS1	ENSG00000068323	TFE3	1.25251e-07
ENSG00000167632	TRAPPC9	ENSG00000260942	CAPN10-DT	ENSG00000185122	HSF1	1.26285e-07
ENSG00000168542	COL3A1	ENSG00000267272	LINC01140	ENSG00000173068	BNC2	1.26659e-07
ENSG00000064419	TNPO3	ENSG00000273329	AC078846.1	ENSG00000153879	CEBPG	1.26776e-07
ENSG00000143614	GATAD2B	ENSG00000228288	PCAT6	ENSG00000196418	ZNF124	1.27942e-07
ENSG00000128185	DGCR6L	ENSG00000273311	DGCR11	ENSG00000171443	ZNF524	1.28587e-07
ENSG00000099331	MYO9B	ENSG00000273142	LINC02604	ENSG00000225614	ZNF469	1.29873e-07
ENSG00000133321	PLAAT4	ENSG00000271367	AL034374.1	ENSG00000125347	IRF1	1.31709e-07
ENSG00000131634	TMEM204	ENSG00000272913	AC009237.14	ENSG00000164736	SOX17	1.33044e-07
ENSG00000153291	SLC25A27	ENSG00000247081	BAALC-AS1	ENSG00000172201	ID4	1.33483e-07
ENSG00000065526	SPEN	ENSG00000233237	LINC00472	ENSG00000102908	NFAT5	1.34399e-07
ENSG00000128815	WDFY4	ENSG00000247982	LINC00926	ENSG00000079263	SP140	1.38484e-07
ENSG00000154822	PLCL2	ENSG00000177406	AC021054.1	ENSG00000176842	IRX5	1.4025e-07
ENSG00000120071	KANSL1	ENSG00000267080	ASB16-AS1	ENSG00000188033	ZNF490	1.40315e-07
ENSG00000122566	HNRNPA2B1	ENSG00000255062	AP001318.2	ENSG00000101412	E2F1	1.4104e-07
ENSG00000159958	TNFRSF13C	ENSG00000247982	LINC00926	ENSG00000161405	IKZF3	1.41093e-07
ENSG00000099250	NRP1	ENSG00000245164	LINC00861	ENSG00000092607	TBX15	1.42902e-07
ENSG00000103199	ZNF500	ENSG00000270580	AC139256.2	ENSG00000167395	ZNF646	1.43992e-07
ENSG00000119138	KLF9	ENSG00000261572	AC097639.1	ENSG00000111206	FOXM1	1.44874e-07
ENSG00000111206	FOXM1	ENSG00000246090	AP002026.1	ENSG00000165891	E2F7	1.46969e-07
ENSG00000123329	ARHGAP9	ENSG00000264247	LINC00909	ENSG00000140968	IRF8	1.47194e-07
ENSG00000126247	CAPNS1	ENSG00000273619	AL121832.2	ENSG00000105698	USF2	1.47473e-07
ENSG00000171865	RNASEH1	ENSG00000228343	AC115618.2	ENSG00000196081	ZNF724	1.48573e-07
ENSG00000198885	ITPRIPL1	ENSG00000267493	CIRBP-AS1	ENSG00000151702	FLI1	1.494e-07
ENSG00000104679	R3HCC1	ENSG00000253200	AC037459.2	ENSG00000198816	ZNF358	1.49416e-07
ENSG00000171634	BPTF	ENSG00000163597	SNHG16	ENSG00000136451	VEZF1	1.49504e-07
ENSG00000015285	WAS	ENSG00000247271	ZBED5-AS1	ENSG00000066336	SPI1	1.49771e-07
ENSG00000135077	HAVCR2	ENSG00000247982	LINC00926	ENSG00000115956	PLEK	1.49918e-07
ENSG00000244754	N4BP2L2	ENSG00000281026	N4BP2L2-IT2	ENSG00000101412	E2F1	1.50543e-07
ENSG00000213799	ZNF845	ENSG00000225313	AL513327.1	ENSG00000198146	ZNF770	1.50703e-07
ENSG00000176022	B3GALT6	ENSG00000224870	MRPL20-AS1	ENSG00000204859	ZBTB48	1.50775e-07
ENSG00000147113	DIPK2B	ENSG00000186594	MIR22HG	ENSG00000164736	SOX17	1.55094e-07
ENSG00000118495	PLAGL1	ENSG00000260401	AP002761.4	ENSG00000054598	FOXC1	1.56328e-07
ENSG00000181666	ZNF875	ENSG00000276846	AC016590.3	ENSG00000188227	ZNF793	1.57583e-07
ENSG00000116701	NCF2	ENSG00000224397	SMIM25	ENSG00000066336	SPI1	1.5782e-07
ENSG00000162739	SLAMF6	ENSG00000279159	AC003681.1	ENSG00000124203	ZNF831	1.58705e-07
ENSG00000237649	KIFC1	ENSG00000245105	A2M-AS1	ENSG00000111206	FOXM1	1.59118e-07
ENSG00000033100	CHPF2	ENSG00000245317	AC008393.1	ENSG00000170265	ZNF282	1.59268e-07
ENSG00000154134	ROBO3	ENSG00000269918	AF131215.6	ENSG00000170549	IRX1	1.60256e-07
ENSG00000118495	PLAGL1	ENSG00000281398	SNHG4	ENSG00000169554	ZEB2	1.62447e-07
ENSG00000276600	RAB7B	ENSG00000231856	AL162377.1	ENSG00000129514	FOXA1	1.63018e-07
ENSG00000158473	CD1D	ENSG00000233038	AC011899.2	ENSG00000185811	IKZF1	1.63036e-07
ENSG00000167244	IGF2	ENSG00000130600	H19	ENSG00000108001	EBF3	1.65081e-07
ENSG00000165633	VSTM4	ENSG00000274712	AC005332.4	ENSG00000074047	GLI2	1.70034e-07
ENSG00000092841	MYL6	ENSG00000258056	AC009779.2	ENSG00000171443	ZNF524	1.71149e-07
ENSG00000143575	HAX1	ENSG00000254473	AL354920.1	ENSG00000069667	RORA	1.72018e-07
ENSG00000204628	RACK1	ENSG00000233937	AC008443.1	ENSG00000171425	ZNF581	1.7268e-07
ENSG00000104894	CD37	ENSG00000214922	HLA-F-AS1	ENSG00000073861	TBX21	1.73179e-07
ENSG00000186908	ZDHHC17	ENSG00000281344	HELLPAR	ENSG00000123636	BAZ2B	1.73294e-07
ENSG00000163939	PBRM1	ENSG00000275234	AC010503.4	ENSG00000118260	CREB1	1.75003e-07
ENSG00000030582	GRN	ENSG00000188825	LINC00910	ENSG00000135164	DMTF1	1.75598e-07
ENSG00000013725	CD6	ENSG00000228343	AC115618.2	ENSG00000079263	SP140	1.75942e-07
ENSG00000198824	CHAMP1	ENSG00000251136	AF117829.1	ENSG00000198176	TFDP1	1.77195e-07
ENSG00000172354	GNB2	ENSG00000260807	AC009041.2	ENSG00000160113	NR2F6	1.77273e-07
ENSG00000119414	PPP6C	ENSG00000250903	GMDS-DT	ENSG00000169155	ZBTB43	1.77377e-07
ENSG00000251247	ZNF345	ENSG00000224281	SLC25A5-AS1	ENSG00000198453	ZNF568	1.7777e-07
ENSG00000118640	VAMP8	ENSG00000229692	SOS1-IT1	ENSG00000181722	ZBTB20	1.7788e-07
ENSG00000123416	TUBA1B	ENSG00000228343	AC115618.2	ENSG00000103495	MAZ	1.79609e-07
ENSG00000180644	PRF1	ENSG00000261269	AC093278.2	ENSG00000176083	ZNF683	1.82446e-07
ENSG00000157227	MMP14	ENSG00000230838	LINC01614	ENSG00000178860	MSC	1.83745e-07
ENSG00000264230	ANXA8L1	ENSG00000272512	AL645608.7	ENSG00000054598	FOXC1	1.83889e-07
ENSG00000277972	CISD3	ENSG00000266469	AC005288.1	ENSG00000177463	NR2C2	1.84969e-07
ENSG00000105700	KXD1	ENSG00000219665	ZNF433-AS1	ENSG00000196233	LCOR	1.86848e-07
ENSG00000205403	CFI	ENSG00000227630	LINC01132	ENSG00000157554	ERG	1.87423e-07
ENSG00000152683	SLC30A6	ENSG00000276334	AL133243.2	ENSG00000254004	ZNF260	1.88312e-07
ENSG00000172534	HCFC1	ENSG00000234949	AC104667.2	ENSG00000117713	ARID1A	1.89055e-07
ENSG00000158352	SHROOM4	ENSG00000224559	LINC01087	ENSG00000178175	ZNF366	1.8971e-07
ENSG00000182118	FAM89A	ENSG00000206567	AC022007.1	ENSG00000164330	EBF1	1.90046e-07
ENSG00000165071	TMEM71	ENSG00000203280	AL022323.1	ENSG00000154655	L3MBTL4	1.92029e-07
ENSG00000116824	CD2	ENSG00000260228	AC009119.1	ENSG00000176083	ZNF683	1.92597e-07
ENSG00000196367	TRRAP	ENSG00000268713	AC005261.3	ENSG00000263001	GTF2I	1.94519e-07
ENSG00000100034	PPM1F	ENSG00000234160	AL513165.1	ENSG00000143867	OSR1	1.95242e-07
ENSG00000111269	CREBL2	ENSG00000246090	AP002026.1	ENSG00000197472	ZNF695	1.96537e-07
ENSG00000159111	MRPL10	ENSG00000272078	AL139423.1	ENSG00000197714	ZNF460	1.96653e-07
ENSG00000005810	MYCBP2	ENSG00000247400	DNAJC3-DT	ENSG00000150907	FOXO1	1.97063e-07
ENSG00000141552	ANAPC11	ENSG00000261664	TTC39A-AS1	ENSG00000064490	RFXANK	1.97413e-07
ENSG00000174444	RPL4	ENSG00000234741	GAS5	ENSG00000198546	ZNF511	1.97828e-07
ENSG00000079819	EPB41L2	ENSG00000250899	AC125807.2	ENSG00000053254	FOXN3	1.9804e-07
ENSG00000020633	RUNX3	ENSG00000250903	GMDS-DT	ENSG00000073861	TBX21	1.99927e-07
ENSG00000198040	ZNF84	ENSG00000245937	LINC01184	ENSG00000142065	ZFP14	2.00475e-07
ENSG00000101082	SLA2	ENSG00000270164	LINC01480	ENSG00000161405	IKZF3	2.00508e-07
ENSG00000007255	TRAPPC6A	ENSG00000188825	LINC00910	ENSG00000074657	ZNF532	2.00882e-07
ENSG00000138468	SENP7	ENSG00000271109	AC008555.4	ENSG00000173153	ESRRA	2.00938e-07
ENSG00000143545	RAB13	ENSG00000251602	AL928654.1	ENSG00000229809	ZNF688	2.02175e-07
ENSG00000157456	CCNB2	ENSG00000261351	AC116913.1	ENSG00000007968	E2F2	2.02548e-07
ENSG00000061337	LZTS1	ENSG00000229950	TFAP2A-AS1	ENSG00000161940	BCL6B	2.05841e-07
ENSG00000095066	HOOK2	ENSG00000259153	AC004816.1	ENSG00000165804	ZNF219	2.07012e-07
ENSG00000120279	MYCT1	ENSG00000225313	AL513327.1	ENSG00000164736	SOX17	2.07019e-07
ENSG00000167670	CHAF1A	ENSG00000267169	AC022098.1	ENSG00000088247	KHSRP	2.07171e-07
ENSG00000102445	RUBCNL	ENSG00000276855	AC015922.3	ENSG00000244405	ETV5	2.08149e-07
ENSG00000229474	PATL2	ENSG00000248508	SRP14-AS1	ENSG00000138378	STAT4	2.10375e-07
ENSG00000113319	RASGRF2	ENSG00000187951	AC091057.1	ENSG00000169946	ZFPM2	2.12406e-07
ENSG00000155962	CLIC2	ENSG00000213057	C1orf220	ENSG00000138378	STAT4	2.14132e-07
ENSG00000137145	DENND4C	ENSG00000273271	AP000254.2	ENSG00000072364	AFF4	2.14512e-07
ENSG00000132591	ERAL1	ENSG00000226029	LINC01772	ENSG00000069667	RORA	2.15063e-07
ENSG00000010256	UQCRC1	ENSG00000226137	BAIAP2-DT	ENSG00000131408	NR1H2	2.15306e-07
ENSG00000106330	MOSPD3	ENSG00000230838	LINC01614	ENSG00000166925	TSC22D4	2.15551e-07
ENSG00000105538	RASIP1	ENSG00000262691	AC040160.1	ENSG00000005102	MEOX1	2.15578e-07
ENSG00000131100	ATP6V1E1	ENSG00000244625	MIATNB	ENSG00000162601	MYSM1	2.16397e-07
ENSG00000172493	AFF1	ENSG00000227036	LINC00511	ENSG00000148516	ZEB1	2.16722e-07
ENSG00000132357	CARD6	ENSG00000240859	AC093627.4	ENSG00000134954	ETS1	2.1774e-07
ENSG00000065183	WDR3	ENSG00000231365	WARS2-AS1	ENSG00000153207	AHCTF1	2.18378e-07
ENSG00000083097	DOP1A	ENSG00000269386	RAB11B-AS1	ENSG00000177463	NR2C2	2.21858e-07
ENSG00000101335	MYL9	ENSG00000180139	ACTA2-AS1	ENSG00000177374	HIC1	2.22381e-07
ENSG00000160633	SAFB	ENSG00000233621	LINC01137	ENSG00000122386	ZNF205	2.22999e-07
ENSG00000091136	LAMB1	ENSG00000226200	SGMS1-AS1	ENSG00000198795	ZNF521	2.23069e-07
ENSG00000166710	B2M	ENSG00000247556	OIP5-AS1	ENSG00000188313	PLSCR1	2.24444e-07
ENSG00000120690	ELF1	ENSG00000278621	AC037198.2	ENSG00000197302	ZNF720	2.27038e-07
ENSG00000101654	RNMT	ENSG00000267249	AP005482.3	ENSG00000198146	ZNF770	2.29202e-07
ENSG00000198836	OPA1	ENSG00000231770	TMEM44-AS1	ENSG00000198146	ZNF770	2.33224e-07
ENSG00000132003	ZSWIM4	ENSG00000269293	ZSCAN16-AS1	ENSG00000276644	DACH1	2.34659e-07
ENSG00000154736	ADAMTS5	ENSG00000247982	LINC00926	ENSG00000169554	ZEB2	2.34919e-07
ENSG00000244486	SCARF2	ENSG00000246100	LINC00900	ENSG00000167157	PRRX2	2.38374e-07
ENSG00000138468	SENP7	ENSG00000271109	AC008555.4	ENSG00000176542	USF3	2.40757e-07
ENSG00000157368	IL34	ENSG00000260025	CRIM1-DT	ENSG00000152284	TCF7L1	2.41157e-07
ENSG00000105287	PRKD2	ENSG00000235823	OLMALINC	ENSG00000126456	IRF3	2.4121e-07
ENSG00000132010	ZNF20	ENSG00000219665	ZNF433-AS1	ENSG00000204514	ZNF814	2.42863e-07
ENSG00000164694	FNDC1	ENSG00000233429	HOTAIRM1	ENSG00000167394	ZNF668	2.43718e-07
ENSG00000110958	PTGES3	ENSG00000224086	AC245452.1	ENSG00000120837	NFYB	2.4392e-07
ENSG00000147113	DIPK2B	ENSG00000259807	AC009093.1	ENSG00000157554	ERG	2.46353e-07
ENSG00000160551	TAOK1	ENSG00000264577	AC010761.1	ENSG00000175213	ZNF408	2.48366e-07
ENSG00000188976	NOC2L	ENSG00000242861	AL591895.1	ENSG00000169689	CENPX	2.52384e-07
ENSG00000110427	KIAA1549L	ENSG00000270504	AL391422.4	ENSG00000116132	PRRX1	2.52598e-07
ENSG00000184281	TSSC4	ENSG00000229950	TFAP2A-AS1	ENSG00000175213	ZNF408	2.52889e-07
ENSG00000196792	STRN3	ENSG00000258738	AL121603.2	ENSG00000032219	ARID4A	2.53523e-07
ENSG00000175727	MLXIP	ENSG00000272143	FGF14-AS2	ENSG00000118495	PLAGL1	2.54024e-07
ENSG00000166147	FBN1	ENSG00000182873	PRKCZ-AS1	ENSG00000196628	TCF4	2.55912e-07
ENSG00000197579	TOPORS	ENSG00000270157	AC004918.4	ENSG00000189042	ZNF567	2.56474e-07
ENSG00000131381	RBSN	ENSG00000225733	FGD5-AS1	ENSG00000185219	ZNF445	2.56523e-07
ENSG00000197013	ZNF429	ENSG00000264577	AC010761.1	ENSG00000213096	ZNF254	2.58262e-07
ENSG00000069943	PIGB	ENSG00000203644	AC083799.1	ENSG00000140265	ZSCAN29	2.60787e-07
ENSG00000103994	ZNF106	ENSG00000261437	AC108860.2	ENSG00000053254	FOXN3	2.61841e-07
ENSG00000221818	EBF2	ENSG00000227039	ITGB2-AS1	ENSG00000092607	TBX15	2.64423e-07
ENSG00000149743	TRPT1	ENSG00000251562	MALAT1	ENSG00000125520	SLC2A4RG	2.69043e-07
ENSG00000078549	ADCYAP1R1	ENSG00000197536	C5orf56	ENSG00000106511	MEOX2	2.69467e-07
ENSG00000011566	MAP4K3	ENSG00000235947	EGOT	ENSG00000172845	SP3	2.70966e-07
ENSG00000137221	TJAP1	ENSG00000233621	LINC01137	ENSG00000171467	ZNF318	2.71478e-07
ENSG00000244405	ETV5	ENSG00000251442	LINC01094	ENSG00000148143	ZNF462	2.76741e-07
ENSG00000198821	CD247	ENSG00000226688	ENTPD1-AS1	ENSG00000163508	EOMES	2.78439e-07
ENSG00000163041	H3F3A	ENSG00000258199	AC073896.4	ENSG00000153207	AHCTF1	2.79313e-07
ENSG00000136143	SUCLA2	ENSG00000186056	MATN1-AS1	ENSG00000009307	CSDE1	2.80509e-07
ENSG00000183530	PRR14L	ENSG00000255248	MIR100HG	ENSG00000197779	ZNF81	2.81057e-07
ENSG00000169957	ZNF768	ENSG00000247982	LINC00926	ENSG00000122386	ZNF205	2.82385e-07
ENSG00000180353	HCLS1	ENSG00000246859	STARD4-AS1	ENSG00000185811	IKZF1	2.84177e-07
ENSG00000152495	CAMK4	ENSG00000230838	LINC01614	ENSG00000124203	ZNF831	2.85185e-07
ENSG00000026025	VIM	ENSG00000245164	LINC00861	ENSG00000178860	MSC	2.86591e-07
ENSG00000105372	RPS19	ENSG00000260219	CD2BP2-DT	ENSG00000105732	ZNF574	2.88086e-07
ENSG00000170949	ZNF160	ENSG00000213904	LIPE-AS1	ENSG00000197937	ZNF347	2.8867e-07
ENSG00000131477	RAMP2	ENSG00000268713	AC005261.3	ENSG00000130522	JUND	2.90757e-07
ENSG00000173207	CKS1B	ENSG00000226137	BAIAP2-DT	ENSG00000164463	CREBRF	2.91625e-07
ENSG00000197077	KIAA1671	ENSG00000257084	MIR200CHG	ENSG00000198146	ZNF770	2.96259e-07
ENSG00000103647	CORO2B	ENSG00000272695	GAS6-DT	ENSG00000106511	MEOX2	2.97533e-07
ENSG00000025800	KPNA6	ENSG00000230896	AL604028.1	ENSG00000134852	CLOCK	2.98348e-07
ENSG00000159720	ATP6V0D1	ENSG00000260563	AC132872.1	ENSG00000135164	DMTF1	2.99414e-07
ENSG00000196961	AP2A1	ENSG00000268006	PTOV1-AS1	ENSG00000126456	IRF3	3.05715e-07
ENSG00000170876	TMEM43	ENSG00000229619	MBNL1-AS1	ENSG00000186951	PPARA	3.08019e-07
ENSG00000160229	ZNF66	ENSG00000268416	AC010329.1	ENSG00000198521	ZNF43	3.08272e-07
ENSG00000175463	TBC1D10C	ENSG00000230454	U73166.1	ENSG00000073861	TBX21	3.08379e-07
ENSG00000185298	CCDC137	ENSG00000224870	MRPL20-AS1	ENSG00000197114	ZGPAT	3.14516e-07
ENSG00000196967	ZNF585A	ENSG00000203644	AC083799.1	ENSG00000185869	ZNF829	3.15427e-07
ENSG00000203747	FCGR3A	ENSG00000247982	LINC00926	ENSG00000115956	PLEK	3.16618e-07
ENSG00000167325	RRM1	ENSG00000255284	AP006621.3	ENSG00000166478	ZNF143	3.20937e-07
ENSG00000196705	ZNF431	ENSG00000250091	DNAH10OS	ENSG00000118620	ZNF430	3.2253e-07
ENSG00000149256	TENM4	ENSG00000260711	AL121839.2	ENSG00000107249	GLIS3	3.24833e-07
ENSG00000187608	ISG15	ENSG00000247774	PCED1B-AS1	ENSG00000168062	BATF2	3.25962e-07
ENSG00000198298	ZNF485	ENSG00000259495	AC016705.2	ENSG00000196793	ZNF239	3.27191e-07
ENSG00000070367	EXOC5	ENSG00000234771	SLC25A25-AS1	ENSG00000186660	ZFP91	3.27254e-07
ENSG00000102870	ZNF629	ENSG00000235823	OLMALINC	ENSG00000165821	SALL2	3.27679e-07
ENSG00000167754	KLK5	ENSG00000260231	KDM7A-DT	ENSG00000054598	FOXC1	3.31274e-07
ENSG00000165071	TMEM71	ENSG00000247774	PCED1B-AS1	ENSG00000172201	ID4	3.31715e-07
ENSG00000134516	DOCK2	ENSG00000261269	AC093278.2	ENSG00000185811	IKZF1	3.32027e-07
ENSG00000142798	HSPG2	ENSG00000272463	AL357054.4	ENSG00000173068	BNC2	3.34427e-07
ENSG00000119147	ECRG4	ENSG00000259495	AC016705.2	ENSG00000143867	OSR1	3.35852e-07
ENSG00000050165	DKK3	ENSG00000233117	LINC00702	ENSG00000157554	ERG	3.39773e-07
ENSG00000117523	PRRC2C	ENSG00000228288	PCAT6	ENSG00000257315	ZBED6	3.4342e-07
ENSG00000217128	FNIP1	ENSG00000272518	AC036214.2	ENSG00000072364	AFF4	3.4537e-07
ENSG00000104852	SNRNP70	ENSG00000233237	LINC00472	ENSG00000102878	HSF4	3.50755e-07
ENSG00000009790	TRAF3IP3	ENSG00000272654	AL358472.2	ENSG00000140968	IRF8	3.5244e-07
ENSG00000139436	GIT2	ENSG00000267934	AC010300.1	ENSG00000197779	ZNF81	3.53425e-07
ENSG00000163818	LZTFL1	ENSG00000242588	AC108010.1	ENSG00000185219	ZNF445	3.54043e-07
ENSG00000086991	NOX4	ENSG00000172965	MIR4435-2HG	ENSG00000178860	MSC	3.56426e-07
ENSG00000174125	TLR1	ENSG00000237807	AC022034.1	ENSG00000115956	PLEK	3.56473e-07
ENSG00000139436	GIT2	ENSG00000281103	TRG-AS1	ENSG00000176542	USF3	3.59549e-07
ENSG00000130592	LSP1	ENSG00000255399	TBX5-AS1	ENSG00000028277	POU2F2	3.61069e-07
ENSG00000160256	FAM207A	ENSG00000276529	AP001505.1	ENSG00000142409	ZNF787	3.61259e-07
ENSG00000148300	REXO4	ENSG00000267244	AC012615.6	ENSG00000116809	ZBTB17	3.63101e-07
ENSG00000155115	GTF3C6	ENSG00000231889	TRAF3IP2-AS1	ENSG00000173258	ZNF483	3.63285e-07
ENSG00000178033	CALHM5	ENSG00000223749	MIR503HG	ENSG00000169946	ZFPM2	3.64014e-07
ENSG00000177469	CAVIN1	ENSG00000272841	AL139393.3	ENSG00000164330	EBF1	3.64359e-07
ENSG00000240583	AQP1	ENSG00000260025	CRIM1-DT	ENSG00000143867	OSR1	3.71538e-07
ENSG00000188283	ZNF383	ENSG00000224186	C5orf66	ENSG00000186017	ZNF566	3.73575e-07
ENSG00000145416	2021-03-01	ENSG00000267272	LINC01140	ENSG00000105967	TFEC	3.75635e-07
ENSG00000171421	MRPL36	ENSG00000266036	AC016888.1	ENSG00000116731	PRDM2	3.79168e-07
ENSG00000127220	ABHD8	ENSG00000272462	U91328.1	ENSG00000198816	ZNF358	3.80023e-07
ENSG00000064490	RFXANK	ENSG00000260317	AC009812.4	ENSG00000133250	ZNF414	3.84188e-07
ENSG00000166881	NEMP1	ENSG00000260077	AC104794.3	ENSG00000196081	ZNF724	3.89849e-07
ENSG00000101421	CHMP4B	ENSG00000224165	DNAJC27-AS1	ENSG00000102908	NFAT5	3.90258e-07
ENSG00000115353	TACR1	ENSG00000239213	NCK1-DT	ENSG00000005102	MEOX1	3.93117e-07
ENSG00000176692	FOXC2	ENSG00000255399	TBX5-AS1	ENSG00000143867	OSR1	3.97071e-07
ENSG00000135473	PAN2	ENSG00000234608	MAPKAPK5-AS1	ENSG00000131127	ZNF141	3.99985e-07
ENSG00000186469	GNG2	ENSG00000204387	SNHG32	ENSG00000081189	MEF2C	4.01476e-07
ENSG00000106333	PCOLCE	ENSG00000242588	AC108010.1	ENSG00000121068	TBX2	4.01522e-07
ENSG00000157106	SMG1	ENSG00000260276	AC022167.2	ENSG00000072364	AFF4	4.02048e-07
ENSG00000142798	HSPG2	ENSG00000272463	AL357054.4	ENSG00000161940	BCL6B	4.02266e-07
ENSG00000119414	PPP6C	ENSG00000230590	FTX	ENSG00000092203	TOX4	4.0514e-07
ENSG00000004897	CDC27	ENSG00000262879	AC005670.3	ENSG00000066422	ZBTB11	4.05457e-07
ENSG00000072952	MRVI1	ENSG00000271109	AC008555.4	ENSG00000006468	ETV1	4.07468e-07
ENSG00000063245	EPN1	ENSG00000278768	BACE1-AS	ENSG00000179943	FIZ1	4.12539e-07
ENSG00000104047	DTWD1	ENSG00000229619	MBNL1-AS1	ENSG00000137871	ZNF280D	4.14957e-07
ENSG00000105722	ERF	ENSG00000274964	AC026356.1	ENSG00000261221	ZNF865	4.15501e-07
ENSG00000134250	NOTCH2	ENSG00000274712	AC005332.4	ENSG00000143067	ZNF697	4.16077e-07
ENSG00000180644	PRF1	ENSG00000225361	PPP1R26-AS1	ENSG00000124203	ZNF831	4.19233e-07
ENSG00000100075	SLC25A1	ENSG00000250802	ZBED3-AS1	ENSG00000128272	ATF4	4.19476e-07
ENSG00000184076	UQCR10	ENSG00000279159	AC003681.1	ENSG00000116731	PRDM2	4.21269e-07
ENSG00000180096	SEPTIN1	ENSG00000271976	AC012467.2	ENSG00000073861	TBX21	4.22328e-07
ENSG00000185278	ZBTB37	ENSG00000206567	AC022007.1	ENSG00000117625	RCOR3	4.23344e-07
ENSG00000271601	LIX1L	ENSG00000278768	BACE1-AS	ENSG00000169554	ZEB2	4.28526e-07
ENSG00000164483	SAMD3	ENSG00000259807	AC009093.1	ENSG00000073861	TBX21	4.28992e-07
ENSG00000277972	CISD3	ENSG00000266469	AC005288.1	ENSG00000131759	RARA	4.31881e-07
ENSG00000165092	ALDH1A1	ENSG00000234380	LINC01426	ENSG00000005102	MEOX1	4.34012e-07
ENSG00000139193	CD27	ENSG00000229692	SOS1-IT1	ENSG00000137265	IRF4	4.37099e-07
ENSG00000072864	NDE1	ENSG00000280206	AC026401.3	ENSG00000117713	ARID1A	4.37239e-07
ENSG00000196705	ZNF431	ENSG00000273576	AC009283.1	ENSG00000105750	ZNF85	4.37816e-07
ENSG00000102024	PLS3	ENSG00000247774	PCED1B-AS1	ENSG00000153814	JAZF1	4.38713e-07
ENSG00000186222	BLOC1S4	ENSG00000277283	AC004812.2	ENSG00000229809	ZNF688	4.39707e-07
ENSG00000143196	DPT	ENSG00000261888	AC144831.1	ENSG00000164330	EBF1	4.44283e-07
ENSG00000168685	IL7R	ENSG00000272821	U62317.2	ENSG00000198846	TOX	4.44728e-07
ENSG00000155959	VBP1	ENSG00000205890	AC108134.1	ENSG00000169016	E2F6	4.45997e-07
ENSG00000065183	WDR3	ENSG00000203865	ATP1A1-AS1	ENSG00000149136	SSRP1	4.47522e-07
ENSG00000140968	IRF8	ENSG00000269397	AC011503.2	ENSG00000105967	TFEC	4.52732e-07
ENSG00000163661	PTX3	ENSG00000267272	LINC01140	ENSG00000107485	GATA3	4.55366e-07
ENSG00000063244	U2AF2	ENSG00000184441	AP001062.1	ENSG00000179943	FIZ1	4.55606e-07
ENSG00000177666	PNPLA2	ENSG00000251442	LINC01094	ENSG00000245848	CEBPA	4.5613e-07
ENSG00000033011	ALG1	ENSG00000267565	AC011477.3	ENSG00000103495	MAZ	4.58227e-07
ENSG00000159055	MIS18A	ENSG00000238197	PAXBP1-AS1	ENSG00000173258	ZNF483	4.65327e-07
ENSG00000074603	DPP8	ENSG00000186594	MIR22HG	ENSG00000140382	HMG20A	4.66959e-07
ENSG00000198771	RCSD1	ENSG00000263004	AC007114.1	ENSG00000154655	L3MBTL4	4.72196e-07
ENSG00000114302	PRKAR2A	ENSG00000226711	FAM66C	ENSG00000173473	SMARCC1	4.7479e-07
ENSG00000078369	GNB1	ENSG00000228794	LINC01128	ENSG00000142599	RERE	4.77667e-07
ENSG00000140285	FGF7	ENSG00000233006	MIR3936HG	ENSG00000152784	PRDM8	4.78589e-07
ENSG00000136381	IREB2	ENSG00000212766	EWSAT1	ENSG00000140382	HMG20A	4.78722e-07
ENSG00000160219	GAB3	ENSG00000179818	PCBP1-AS1	ENSG00000169554	ZEB2	4.78918e-07
ENSG00000086991	NOX4	ENSG00000172965	MIR4435-2HG	ENSG00000169946	ZFPM2	4.79207e-07
ENSG00000127951	FGL2	ENSG00000261061	AC092718.4	ENSG00000115956	PLEK	4.80362e-07
ENSG00000057657	PRDM1	ENSG00000228288	PCAT6	ENSG00000116132	PRRX1	4.84767e-07
ENSG00000132383	RPA1	ENSG00000236618	PITPNA-AS1	ENSG00000187607	ZNF286A	4.89056e-07
ENSG00000076924	XAB2	ENSG00000260686	AC008669.1	ENSG00000064490	RFXANK	4.90995e-07
ENSG00000183696	UPP1	ENSG00000273230	AC102953.2	ENSG00000066336	SPI1	4.9109e-07
ENSG00000167754	KLK5	ENSG00000233930	KRTAP5-AS1	ENSG00000054598	FOXC1	4.93154e-07
ENSG00000188725	SMIM15	ENSG00000227543	SPAG5-AS1	ENSG00000062194	GPBP1	4.94393e-07
ENSG00000101335	MYL9	ENSG00000272841	AL139393.3	ENSG00000112658	SRF	4.94913e-07
ENSG00000130176	CNN1	ENSG00000237361	TUSC8	ENSG00000168874	ATOH8	5.02412e-07
ENSG00000137033	IL33	ENSG00000260711	AL121839.2	ENSG00000106511	MEOX2	5.0263e-07
ENSG00000172766	NAA16	ENSG00000276672	AL161891.1	ENSG00000196705	ZNF431	5.02695e-07
ENSG00000133030	MPRIP	ENSG00000175061	SNHG29	ENSG00000141027	NCOR1	5.07231e-07
ENSG00000104814	MAP4K1	ENSG00000267309	AC092295.2	ENSG00000066336	SPI1	5.08218e-07
ENSG00000103423	DNAJA3	ENSG00000269834	ZNF528-AS1	ENSG00000103343	ZNF174	5.09741e-07
ENSG00000103335	PIEZO1	ENSG00000260121	AC138028.4	ENSG00000198517	MAFK	5.12111e-07
ENSG00000167693	NXN	ENSG00000267272	LINC01140	ENSG00000118495	PLAGL1	5.12289e-07
ENSG00000100450	GZMH	ENSG00000231890	DARS-AS1	ENSG00000124203	ZNF831	5.14251e-07
ENSG00000118407	FILIP1	ENSG00000224078	SNHG14	ENSG00000081189	MEF2C	5.1724e-07
ENSG00000163710	PCOLCE2	ENSG00000267272	LINC01140	ENSG00000129514	FOXA1	5.17796e-07
ENSG00000185624	P4HB	ENSG00000260160	AC011468.1	ENSG00000138073	PREB	5.1993e-07
ENSG00000168101	NUDT16L1	ENSG00000196696	AC009022.1	ENSG00000122386	ZNF205	5.20445e-07
ENSG00000198795	ZNF521	ENSG00000237424	FOXD2-AS1	ENSG00000164107	HAND2	5.22803e-07
ENSG00000114127	XRN1	ENSG00000197536	C5orf56	ENSG00000158711	ELK4	5.22971e-07
ENSG00000111445	RFC5	ENSG00000257167	TMPO-AS1	ENSG00000111206	FOXM1	5.26309e-07
ENSG00000124785	NRN1	ENSG00000278600	AC015871.4	ENSG00000118495	PLAGL1	5.28672e-07
ENSG00000134138	MEIS2	ENSG00000272374	Z97832.2	ENSG00000164330	EBF1	5.30285e-07
ENSG00000145833	DDX46	ENSG00000268713	AC005261.3	ENSG00000159140	SON	5.30536e-07
ENSG00000143033	MTF2	ENSG00000223745	CCDC18-AS1	ENSG00000159592	GPBP1L1	5.31321e-07
ENSG00000184887	BTBD6	ENSG00000260942	CAPN10-DT	ENSG00000245848	CEBPA	5.36566e-07
ENSG00000166250	CLMP	ENSG00000267296	CEBPA-DT	ENSG00000116132	PRRX1	5.38669e-07
ENSG00000126214	KLC1	ENSG00000231074	HCG18	ENSG00000102901	CENPT	5.38723e-07
ENSG00000157827	FMNL2	ENSG00000233038	AC011899.2	ENSG00000091831	ESR1	5.4153e-07
ENSG00000111678	C12orf57	ENSG00000261799	AC007406.5	ENSG00000177463	NR2C2	5.42137e-07
ENSG00000007202	KIAA0100	ENSG00000260401	AP002761.4	ENSG00000197063	MAFG	5.50266e-07
ENSG00000038427	VCAN	ENSG00000230838	LINC01614	ENSG00000173068	BNC2	5.53593e-07
ENSG00000225663	MCRIP1	ENSG00000186056	MATN1-AS1	ENSG00000185591	SP1	5.56292e-07
ENSG00000162706	CADM3	ENSG00000272405	AL365181.3	ENSG00000182463	TSHZ2	5.6149e-07
ENSG00000146648	EGFR	ENSG00000261116	AL049555.1	ENSG00000165030	NFIL3	5.65111e-07
ENSG00000186260	MRTFB	ENSG00000261269	AC093278.2	ENSG00000172493	AFF1	5.71106e-07
ENSG00000188313	PLSCR1	ENSG00000281103	TRG-AS1	ENSG00000115415	STAT1	5.728e-07
ENSG00000138592	USP8	ENSG00000232640	AL354892.2	ENSG00000104064	GABPB1	5.74332e-07
ENSG00000159086	PAXBP1	ENSG00000256073	URB1-AS1	ENSG00000154727	GABPA	5.79539e-07
ENSG00000150712	MTMR12	ENSG00000203280	AL022323.1	ENSG00000176542	USF3	5.81106e-07
ENSG00000010295	IFFO1	ENSG00000245532	NEAT1	ENSG00000196460	RFX8	5.8128e-07
ENSG00000168936	TMEM129	ENSG00000247708	STX18-AS1	ENSG00000123933	MXD4	5.81426e-07
ENSG00000144935	TRPC1	ENSG00000275367	AC092111.1	ENSG00000169946	ZFPM2	5.86271e-07
ENSG00000130522	JUND	ENSG00000259583	AC015712.2	ENSG00000144655	CSRNP1	5.88626e-07
ENSG00000165028	NIPSNAP3B	ENSG00000206567	AC022007.1	ENSG00000108001	EBF3	5.94959e-07
ENSG00000124641	MED20	ENSG00000272079	AC004233.2	ENSG00000001167	NFYA	5.9728e-07
ENSG00000164830	OXR1	ENSG00000246263	UBR5-AS1	ENSG00000147601	TERF1	5.97661e-07
ENSG00000120162	MOB3B	ENSG00000272087	AC080013.4	ENSG00000117707	PROX1	5.99004e-07
ENSG00000152689	RASGRP3	ENSG00000277287	AL109976.1	ENSG00000054598	FOXC1	5.99382e-07
ENSG00000119421	NDUFA8	ENSG00000261094	AC007066.2	ENSG00000196110	ZNF699	5.99918e-07
ENSG00000161970	RPL26	ENSG00000175061	SNHG29	ENSG00000213020	ZNF611	6.00219e-07
ENSG00000187801	ZFP69B	ENSG00000260400	AL513534.2	ENSG00000196081	ZNF724	6.00671e-07
ENSG00000203326	ZNF525	ENSG00000237807	AC022034.1	ENSG00000104447	TRPS1	6.01004e-07
ENSG00000188612	SUMO2	ENSG00000205890	AC108134.1	ENSG00000122034	GTF3A	6.01288e-07
ENSG00000213719	CLIC1	ENSG00000231074	HCG18	ENSG00000131127	ZNF141	6.0149e-07
ENSG00000174276	ZNHIT2	ENSG00000224086	AC245452.1	ENSG00000175213	ZNF408	6.02799e-07
ENSG00000125319	C17orf53	ENSG00000274173	AL035661.1	ENSG00000101057	MYBL2	6.05801e-07
ENSG00000187955	COL14A1	ENSG00000273038	AL365203.2	ENSG00000148516	ZEB1	6.09627e-07
ENSG00000108799	EZH1	ENSG00000267002	AC060780.1	ENSG00000176887	SOX11	6.09686e-07
ENSG00000269404	SPIB	ENSG00000260920	AL031985.3	ENSG00000106948	AKNA	6.14196e-07
ENSG00000185669	SNAI3	ENSG00000260630	SNAI3-AS1	ENSG00000179588	ZFPM1	6.18778e-07
ENSG00000105287	PRKD2	ENSG00000197989	SNHG12	ENSG00000105732	ZNF574	6.23593e-07
ENSG00000136010	ALDH1L2	ENSG00000227199	ST7-AS1	ENSG00000115355	CCDC88A	6.23711e-07
ENSG00000128524	ATP6V1F	ENSG00000273314	AC005229.4	ENSG00000196110	ZNF699	6.32424e-07
ENSG00000198053	SIRPA	ENSG00000234949	AC104667.2	ENSG00000151702	FLI1	6.32707e-07
ENSG00000104814	MAP4K1	ENSG00000235706	DICER1-AS1	ENSG00000163508	EOMES	6.36235e-07
ENSG00000188486	H2AFX	ENSG00000215769	ARHGAP27P1-BPTFP1-KPNA2P3	ENSG00000115163	CENPA	6.36931e-07
ENSG00000108799	EZH1	ENSG00000230838	LINC01614	ENSG00000184271	POU6F1	6.36987e-07
ENSG00000069493	CLEC2D	ENSG00000227953	LINC01341	ENSG00000185811	IKZF1	6.39629e-07
ENSG00000258429	PDF	ENSG00000266036	AC016888.1	ENSG00000243678	NME2	6.47562e-07
ENSG00000131018	SYNE1	ENSG00000260000	AL133338.1	ENSG00000152784	PRDM8	6.49635e-07
ENSG00000118705	RPN2	ENSG00000260032	NORAD	ENSG00000101057	MYBL2	6.49758e-07
ENSG00000160307	S100B	ENSG00000246859	STARD4-AS1	ENSG00000129514	FOXA1	6.54068e-07
ENSG00000230124	ACBD6	ENSG00000268516	AC020915.2	ENSG00000116731	PRDM2	6.58847e-07
ENSG00000143624	INTS3	ENSG00000280927	CTBP1-AS	ENSG00000126746	ZNF384	6.63481e-07
ENSG00000137770	CTDSPL2	ENSG00000247556	OIP5-AS1	ENSG00000181827	RFX7	6.66179e-07
ENSG00000131127	ZNF141	ENSG00000225783	MIAT	ENSG00000272602	ZNF595	6.67098e-07
ENSG00000164124	TMEM144	ENSG00000248429	FAM198B-AS1	ENSG00000091831	ESR1	6.6913e-07
ENSG00000068079	IFI35	ENSG00000274272	AC069281.2	ENSG00000059378	PARP12	6.69545e-07
ENSG00000093009	CDC45	ENSG00000261126	RBFADN	ENSG00000101412	E2F1	6.71934e-07
ENSG00000158792	SPATA2L	ENSG00000231889	TRAF3IP2-AS1	ENSG00000175213	ZNF408	6.7507e-07
ENSG00000186654	PRR5	ENSG00000279738	AL022311.1	ENSG00000198816	ZNF358	6.75216e-07
ENSG00000108798	ABI3	ENSG00000214548	MEG3	ENSG00000112561	TFEB	6.76843e-07
ENSG00000164692	COL1A2	ENSG00000214922	HLA-F-AS1	ENSG00000167394	ZNF668	6.80033e-07
ENSG00000115266	APC2	ENSG00000238197	PAXBP1-AS1	ENSG00000141905	NFIC	6.80526e-07
ENSG00000137310	TCF19	ENSG00000228109	MELTF-AS1	ENSG00000165244	ZNF367	6.80697e-07
ENSG00000104907	TRMT1	ENSG00000255062	AP001318.2	ENSG00000072364	AFF4	6.81977e-07
ENSG00000142347	MYO1F	ENSG00000219665	ZNF433-AS1	ENSG00000100811	YY1	6.83543e-07
ENSG00000149503	INCENP	ENSG00000279833	AL031846.2	ENSG00000129173	E2F8	6.84754e-07
ENSG00000076108	BAZ2A	ENSG00000280195	AC245140.2	ENSG00000140265	ZSCAN29	6.849e-07
ENSG00000105926	MPP6	ENSG00000238164	TNFRSF14-AS1	ENSG00000118495	PLAGL1	6.86226e-07
ENSG00000166479	TMX3	ENSG00000249348	UGDH-AS1	ENSG00000130856	ZNF236	6.86309e-07
ENSG00000147251	DOCK11	ENSG00000255062	AP001318.2	ENSG00000150907	FOXO1	6.87029e-07
ENSG00000132604	TERF2	ENSG00000255062	AP001318.2	ENSG00000102901	CENPT	6.88473e-07
ENSG00000013725	CD6	ENSG00000229807	XIST	ENSG00000124203	ZNF831	6.9451e-07
ENSG00000143612	C1orf43	ENSG00000273702	AC091271.1	ENSG00000143373	ZNF687	6.98781e-07
ENSG00000154721	JAM2	ENSG00000225470	JPX	ENSG00000164330	EBF1	7.10442e-07
ENSG00000198053	SIRPA	ENSG00000274173	AL035661.1	ENSG00000054598	FOXC1	7.14734e-07
ENSG00000163568	AIM2	ENSG00000247095	MIR210HG	ENSG00000010030	ETV7	7.16839e-07
ENSG00000105298	CACTIN	ENSG00000268030	AC005253.1	ENSG00000064961	HMG20B	7.17031e-07
ENSG00000138629	UBL7	ENSG00000236830	CBR3-AS1	ENSG00000197714	ZNF460	7.1893e-07
ENSG00000100852	ARHGAP5	ENSG00000258655	ARHGAP5-AS1	ENSG00000163848	ZNF148	7.20761e-07
ENSG00000147168	IL2RG	ENSG00000258199	AC073896.4	ENSG00000079263	SP140	7.2447e-07
ENSG00000150907	FOXO1	ENSG00000260517	AC009093.2	ENSG00000196628	TCF4	7.2486e-07
ENSG00000180957	PITPNB	ENSG00000272142	AL359643.3	ENSG00000132005	RFX1	7.2552e-07
ENSG00000118217	ATF6	ENSG00000261326	LINC01355	ENSG00000072364	AFF4	7.28005e-07
ENSG00000148468	FAM171A1	ENSG00000247556	OIP5-AS1	ENSG00000054598	FOXC1	7.2868e-07
ENSG00000144810	COL8A1	ENSG00000182873	PRKCZ-AS1	ENSG00000163909	HEYL	7.2875e-07
ENSG00000053254	FOXN3	ENSG00000253982	AC100810.1	ENSG00000164330	EBF1	7.31883e-07
ENSG00000125968	ID1	ENSG00000266904	LINC00663	ENSG00000203883	SOX18	7.3576e-07
ENSG00000155970	MICU3	ENSG00000269918	AF131215.6	ENSG00000112837	TBX18	7.3943e-07
ENSG00000143867	OSR1	ENSG00000260807	AC009041.2	ENSG00000052850	ALX4	7.4137e-07
ENSG00000055130	CUL1	ENSG00000231721	LINC-PINT	ENSG00000181220	ZNF746	7.43847e-07
ENSG00000172766	NAA16	ENSG00000176124	DLEU1	ENSG00000120690	ELF1	7.44036e-07
ENSG00000109332	UBE2D3	ENSG00000232160	RAP2C-AS1	ENSG00000168214	RBPJ	7.45023e-07
ENSG00000167395	ZNF646	ENSG00000261183	SPINT1-AS1	ENSG00000167394	ZNF668	7.49474e-07
ENSG00000138942	RNF185	ENSG00000260231	KDM7A-DT	ENSG00000100105	PATZ1	7.5057e-07
ENSG00000120913	PDLIM2	ENSG00000254473	AL354920.1	ENSG00000112561	TFEB	7.52644e-07
ENSG00000168062	BATF2	ENSG00000277496	AL357033.4	ENSG00000073861	TBX21	7.58984e-07
ENSG00000149554	CHEK1	ENSG00000272686	AC006333.2	ENSG00000101057	MYBL2	7.60165e-07
ENSG00000152217	SETBP1	ENSG00000267414	AC120049.1	ENSG00000127124	HIVEP3	7.60947e-07
ENSG00000100385	IL2RB	ENSG00000228630	HOTAIR	ENSG00000176083	ZNF683	7.70018e-07
ENSG00000182154	MRPL41	ENSG00000228544	CCDC183-AS1	ENSG00000142409	ZNF787	7.71265e-07
ENSG00000205903	ZNF316	ENSG00000227719	AC006042.1	ENSG00000166925	TSC22D4	7.78575e-07
ENSG00000118495	PLAGL1	ENSG00000196167	COLCA1	ENSG00000154655	L3MBTL4	7.90197e-07
ENSG00000101335	MYL9	ENSG00000219665	ZNF433-AS1	ENSG00000196081	ZNF724	8.05674e-07
ENSG00000104147	OIP5	ENSG00000272888	LINC01578	ENSG00000115163	CENPA	8.06247e-07
ENSG00000144554	FANCD2	ENSG00000225733	FGD5-AS1	ENSG00000165891	E2F7	8.06594e-07
ENSG00000091592	NLRP1	ENSG00000215039	CD27-AS1	ENSG00000164330	EBF1	8.11274e-07
ENSG00000160226	CFAP410	ENSG00000187951	AC091057.1	ENSG00000116809	ZBTB17	8.15585e-07
ENSG00000164691	TAGAP	ENSG00000272129	AL359715.3	ENSG00000151702	FLI1	8.21224e-07
ENSG00000163660	CCNL1	ENSG00000270580	AC139256.2	ENSG00000119508	NR4A3	8.24198e-07
ENSG00000141480	ARRB2	ENSG00000267745	AC060766.7	ENSG00000066336	SPI1	8.24341e-07
ENSG00000160072	ATAD3B	ENSG00000242125	SNHG3	ENSG00000171163	ZNF692	8.24767e-07
ENSG00000179262	RAD23A	ENSG00000229950	TFAP2A-AS1	ENSG00000179632	MAF1	8.25634e-07
ENSG00000163635	ATXN7	ENSG00000197536	C5orf56	ENSG00000176542	USF3	8.27457e-07
ENSG00000167553	TUBA1C	ENSG00000186594	MIR22HG	ENSG00000129173	E2F8	8.32059e-07
ENSG00000156587	UBE2L6	ENSG00000267493	CIRBP-AS1	ENSG00000149136	SSRP1	8.37858e-07
ENSG00000180257	ZNF816	ENSG00000248092	NNT-AS1	ENSG00000182986	ZNF320	8.39184e-07
ENSG00000137770	CTDSPL2	ENSG00000187951	AC091057.1	ENSG00000140265	ZSCAN29	8.40396e-07
ENSG00000132205	EMILIN2	ENSG00000224397	SMIM25	ENSG00000066336	SPI1	8.43805e-07
ENSG00000128052	KDR	ENSG00000247982	LINC00926	ENSG00000140262	TCF12	8.44748e-07
ENSG00000068366	ACSL4	ENSG00000234028	EIF2AK3-DT	ENSG00000179627	ZBTB42	8.48356e-07
ENSG00000027869	SH2D2A	ENSG00000262823	AC127521.1	ENSG00000144218	AFF3	8.50587e-07
ENSG00000171467	ZNF318	ENSG00000272501	AL662844.4	ENSG00000096401	CDC5L	8.51897e-07
ENSG00000181847	TIGIT	ENSG00000245213	AC105285.1	ENSG00000124203	ZNF831	8.52449e-07
ENSG00000218891	ZNF579	ENSG00000260461	AL133355.1	ENSG00000261221	ZNF865	8.56145e-07
ENSG00000152492	CCDC50	ENSG00000234390	USP27X-AS1	ENSG00000146592	CREB5	8.56285e-07
ENSG00000019549	SNAI2	ENSG00000270547	LINC01235	ENSG00000137273	FOXF2	8.57265e-07
ENSG00000006468	ETV1	ENSG00000258655	ARHGAP5-AS1	ENSG00000089225	TBX5	8.64181e-07
ENSG00000172716	SLFN11	ENSG00000267745	AC060766.7	ENSG00000118495	PLAGL1	8.64687e-07
ENSG00000111605	CPSF6	ENSG00000239665	AL157392.3	ENSG00000010244	ZNF207	8.6576e-07
ENSG00000198453	ZNF568	ENSG00000261061	AC092718.4	ENSG00000185869	ZNF829	8.6994e-07
ENSG00000131115	ZNF227	ENSG00000203709	MIR29B2CHG	ENSG00000167384	ZNF180	8.81221e-07
ENSG00000013306	SLC25A39	ENSG00000267080	ASB16-AS1	ENSG00000123636	BAZ2B	8.82351e-07
ENSG00000136758	YME1L1	ENSG00000235703	LINC00894	ENSG00000115816	CEBPZ	8.95408e-07
ENSG00000008710	PKD1	ENSG00000281183	NPTN-IT1	ENSG00000267281	ATF7-NPFF	9.02158e-07
ENSG00000167968	DNASE1L2	ENSG00000251562	MALAT1	ENSG00000099326	MZF1	9.05057e-07
ENSG00000084093	REST	ENSG00000238197	PAXBP1-AS1	ENSG00000189079	ARID2	9.10391e-07
ENSG00000262919	CCNQ	ENSG00000272734	ADIRF-AS1	ENSG00000065978	YBX1	9.13273e-07
ENSG00000150347	ARID5B	ENSG00000260711	AL121839.2	ENSG00000053254	FOXN3	9.13353e-07
ENSG00000166482	MFAP4	ENSG00000260686	AC008669.1	ENSG00000005102	MEOX1	9.15109e-07
ENSG00000069493	CLEC2D	ENSG00000278834	AC073508.3	ENSG00000073861	TBX21	9.1679e-07
ENSG00000105723	GSK3A	ENSG00000235437	LINC01278	ENSG00000181722	ZBTB20	9.24549e-07
ENSG00000162367	TAL1	ENSG00000230590	FTX	ENSG00000108001	EBF3	9.30605e-07
ENSG00000166482	MFAP4	ENSG00000230630	DNM3OS	ENSG00000005102	MEOX1	9.36035e-07
ENSG00000134013	LOXL2	ENSG00000247095	MIR210HG	ENSG00000178860	MSC	9.36997e-07
ENSG00000116132	PRRX1	ENSG00000271780	AL118558.3	ENSG00000121297	TSHZ3	9.37273e-07
ENSG00000118257	NRP2	ENSG00000260711	AL121839.2	ENSG00000116132	PRRX1	9.3804e-07
ENSG00000197860	SGTB	ENSG00000267296	CEBPA-DT	ENSG00000064961	HMG20B	9.38431e-07
ENSG00000163568	AIM2	ENSG00000260461	AL133355.1	ENSG00000079263	SP140	9.38778e-07
ENSG00000049618	ARID1B	ENSG00000259623	AC125257.1	ENSG00000130338	TULP4	9.38879e-07
ENSG00000179943	FIZ1	ENSG00000269386	RAB11B-AS1	ENSG00000179922	ZNF784	9.42154e-07
ENSG00000102125	TAZ	ENSG00000259793	AC013726.1	ENSG00000171163	ZNF692	9.46425e-07
ENSG00000137343	ATAT1	ENSG00000231074	HCG18	ENSG00000137185	ZSCAN9	9.48702e-07
ENSG00000137033	IL33	ENSG00000237248	LINC00987	ENSG00000005102	MEOX1	9.50956e-07
ENSG00000163159	VPS72	ENSG00000255874	LINC00346	ENSG00000143379	SETDB1	9.52788e-07
ENSG00000172530	BANP	ENSG00000273466	AC012510.1	ENSG00000111145	ELK3	9.54478e-07
ENSG00000150779	TIMM8B	ENSG00000246067	RAB30-DT	ENSG00000172273	HINFP	9.55479e-07
ENSG00000005100	DHX33	ENSG00000273373	AL355488.1	ENSG00000180626	ZNF594	9.65281e-07
ENSG00000196646	ZNF136	ENSG00000254635	WAC-AS1	ENSG00000171295	ZNF440	9.66089e-07
ENSG00000178028	DMAP1	ENSG00000224086	AC245452.1	ENSG00000116809	ZBTB17	9.66175e-07
ENSG00000143110	C1orf162	ENSG00000225783	MIAT	ENSG00000028277	POU2F2	9.76671e-07
ENSG00000124562	SNRPC	ENSG00000231074	HCG18	ENSG00000138380	CARF	9.78374e-07
ENSG00000004059	ARF5	ENSG00000182165	TP53TG1	ENSG00000196110	ZNF699	9.82048e-07
ENSG00000158717	RNF166	ENSG00000261664	TTC39A-AS1	ENSG00000185669	SNAI3	9.85684e-07
ENSG00000135211	TMEM60	ENSG00000272686	AC006333.2	ENSG00000257315	ZBED6	9.89291e-07
ENSG00000085514	PILRA	ENSG00000224397	SMIM25	ENSG00000115956	PLEK	9.89425e-07
ENSG00000110900	TSPAN11	ENSG00000247081	BAALC-AS1	ENSG00000164330	EBF1	9.92751e-07
ENSG00000167977	KCTD5	ENSG00000225855	RUSC1-AS1	ENSG00000010539	ZNF200	9.97813e-07
ENSG00000009844	VTA1	ENSG00000227199	ST7-AS1	ENSG00000184271	POU6F1	9.979e-07
ENSG00000147421	HMBOX1	ENSG00000259366	AC108449.2	ENSG00000185278	ZBTB37	1.00022e-06
ENSG00000133250	ZNF414	ENSG00000267100	ILF3-DT	ENSG00000197714	ZNF460	1.0031e-06
ENSG00000117594	HSD11B1	ENSG00000267272	LINC01140	ENSG00000137265	IRF4	1.01173e-06
ENSG00000163453	IGFBP7	ENSG00000230838	LINC01614	ENSG00000163909	HEYL	1.01703e-06
ENSG00000047648	ARHGAP6	ENSG00000205181	LINC00654	ENSG00000161940	BCL6B	1.01735e-06
ENSG00000163508	EOMES	ENSG00000272501	AL662844.4	ENSG00000127152	BCL11B	1.01897e-06
ENSG00000213347	MXD3	ENSG00000245060	LINC00847	ENSG00000101412	E2F1	1.02128e-06
ENSG00000023445	BIRC3	ENSG00000270179	AP002840.2	ENSG00000124203	ZNF831	1.02737e-06
ENSG00000106952	TNFSF8	ENSG00000267107	PCAT19	ENSG00000115956	PLEK	1.03107e-06
ENSG00000163378	EOGT	ENSG00000244513	AC109587.1	ENSG00000186951	PPARA	1.03225e-06
ENSG00000110077	MS4A6A	ENSG00000245556	SCAMP1-AS1	ENSG00000140968	IRF8	1.03767e-06
ENSG00000142185	TRPM2	ENSG00000230061	TRPM2-AS	ENSG00000164463	CREBRF	1.0399e-06
ENSG00000164896	FASTK	ENSG00000235280	MCF2L-AS1	ENSG00000176542	USF3	1.04372e-06
ENSG00000141504	SAT2	ENSG00000236618	PITPNA-AS1	ENSG00000041988	THAP3	1.0484e-06
ENSG00000087303	NID2	ENSG00000255248	MIR100HG	ENSG00000101115	SALL4	1.04886e-06
ENSG00000153071	DAB2	ENSG00000236859	NIFK-AS1	ENSG00000121297	TSHZ3	1.05106e-06
ENSG00000152601	MBNL1	ENSG00000229619	MBNL1-AS1	ENSG00000169554	ZEB2	1.05286e-06
ENSG00000024422	EHD2	ENSG00000152931	PART1	ENSG00000092607	TBX15	1.05492e-06
ENSG00000154263	ABCA10	ENSG00000240291	AL450384.2	ENSG00000106511	MEOX2	1.05617e-06
ENSG00000091986	CCDC80	ENSG00000274712	AC005332.4	ENSG00000169946	ZFPM2	1.06142e-06
ENSG00000136874	STX17	ENSG00000263069	RNF213-AS1	ENSG00000257315	ZBED6	1.06265e-06
ENSG00000132024	CC2D1A	ENSG00000272087	AC080013.4	ENSG00000064490	RFXANK	1.06322e-06
ENSG00000165724	ZMYND19	ENSG00000203993	ARRDC1-AS1	ENSG00000064490	RFXANK	1.0665e-06
ENSG00000108773	KAT2A	ENSG00000223745	CCDC18-AS1	ENSG00000171163	ZNF692	1.06757e-06
ENSG00000165512	ZNF22	ENSG00000227719	AC006042.1	ENSG00000172201	ID4	1.07038e-06
ENSG00000179388	EGR3	ENSG00000229124	VIM-AS1	ENSG00000120738	EGR1	1.07148e-06
ENSG00000122877	EGR2	ENSG00000271147	ARMCX5-GPRASP2	ENSG00000152784	PRDM8	1.07701e-06
ENSG00000125730	C3	ENSG00000264577	AC010761.1	ENSG00000151702	FLI1	1.08262e-06
ENSG00000081189	MEF2C	ENSG00000228801	AC064807.1	ENSG00000148516	ZEB1	1.10091e-06
ENSG00000118849	RARRES1	ENSG00000226419	SLC16A1-AS1	ENSG00000102554	KLF5	1.10555e-06
ENSG00000089022	MAPKAPK5	ENSG00000270344	POC1B-AS1	ENSG00000179195	ZNF664	1.10595e-06
ENSG00000204604	ZNF468	ENSG00000260233	SSSCA1-AS1	ENSG00000180257	ZNF816	1.11191e-06
ENSG00000165699	TSC1	ENSG00000269958	AL049840.5	ENSG00000177463	NR2C2	1.11251e-06
ENSG00000085563	ABCB1	ENSG00000235584	AC008268.1	ENSG00000124203	ZNF831	1.11345e-06
ENSG00000142082	SIRT3	ENSG00000255737	AGAP2-AS1	ENSG00000174282	ZBTB4	1.11526e-06
ENSG00000131149	GSE1	ENSG00000244468	AC093001.1	ENSG00000119866	BCL11A	1.12655e-06
ENSG00000189184	PCDH18	ENSG00000260400	AL513534.2	ENSG00000118495	PLAGL1	1.12695e-06
ENSG00000280987	MATR3	ENSG00000281398	SNHG4	ENSG00000136997	MYC	1.12965e-06
ENSG00000111817	DSE	ENSG00000254231	AC103760.1	ENSG00000107249	GLIS3	1.12971e-06
ENSG00000198624	CCDC69	ENSG00000255455	AP003486.1	ENSG00000116016	EPAS1	1.13211e-06
ENSG00000019549	SNAI2	ENSG00000227036	LINC00511	ENSG00000006468	ETV1	1.13275e-06
ENSG00000174125	TLR1	ENSG00000251442	LINC01094	ENSG00000105967	TFEC	1.14282e-06
ENSG00000103024	NME3	ENSG00000197308	GATA3-AS1	ENSG00000125826	RBCK1	1.14493e-06
ENSG00000117713	ARID1A	ENSG00000203709	MIR29B2CHG	ENSG00000076108	BAZ2A	1.14666e-06
ENSG00000126214	KLC1	ENSG00000246451	AL049840.2	ENSG00000165804	ZNF219	1.15174e-06
ENSG00000116095	PLEKHA3	ENSG00000224186	C5orf66	ENSG00000148337	CIZ1	1.1548e-06
ENSG00000115760	BIRC6	ENSG00000276334	AL133243.2	ENSG00000188033	ZNF490	1.15884e-06
ENSG00000119414	PPP6C	ENSG00000255062	AP001318.2	ENSG00000186130	ZBTB6	1.15898e-06
ENSG00000132357	CARD6	ENSG00000226711	FAM66C	ENSG00000054598	FOXC1	1.16153e-06
ENSG00000179950	PUF60	ENSG00000177337	DLGAP1-AS1	ENSG00000181135	ZNF707	1.169e-06
ENSG00000132819	RBM38	ENSG00000268516	AC020915.2	ENSG00000065978	YBX1	1.17105e-06
ENSG00000001617	SEMA3F	ENSG00000240137	ERICH6-AS1	ENSG00000179627	ZBTB42	1.172e-06
ENSG00000117385	P3H1	ENSG00000236008	LINC01814	ENSG00000178860	MSC	1.17215e-06
ENSG00000166140	ZFYVE19	ENSG00000261183	SPINT1-AS1	ENSG00000179627	ZBTB42	1.17261e-06
ENSG00000140678	ITGAX	ENSG00000229950	TFAP2A-AS1	ENSG00000049768	FOXP3	1.17264e-06
ENSG00000091157	WDR7	ENSG00000239415	AP001469.3	ENSG00000188033	ZNF490	1.17337e-06
ENSG00000130224	LRCH2	ENSG00000254343	AC091563.1	ENSG00000150907	FOXO1	1.18694e-06
ENSG00000088448	ANKRD10	ENSG00000229152	ANKRD10-IT1	ENSG00000267281	ATF7-NPFF	1.18977e-06
ENSG00000158773	USF1	ENSG00000261373	VPS9D1-AS1	ENSG00000198715	GLMP	1.19263e-06
ENSG00000106333	PCOLCE	ENSG00000269825	AC022150.4	ENSG00000167157	PRRX2	1.19266e-06
ENSG00000181220	ZNF746	ENSG00000268970	AC022150.2	ENSG00000196418	ZNF124	1.19268e-06
ENSG00000126458	RRAS	ENSG00000260160	AC011468.1	ENSG00000131408	NR1H2	1.19654e-06
ENSG00000171150	SOCS5	ENSG00000260025	CRIM1-DT	ENSG00000156273	BACH1	1.19743e-06
ENSG00000165512	ZNF22	ENSG00000165511	C10orf25	ENSG00000060138	YBX3	1.19886e-06
ENSG00000159884	CCDC107	ENSG00000249859	PVT1	ENSG00000203883	SOX18	1.20175e-06
ENSG00000163050	COQ8A	ENSG00000269887	AL391001.1	ENSG00000163884	KLF15	1.20416e-06
ENSG00000132581	SDF2	ENSG00000264577	AC010761.1	ENSG00000167085	PHB	1.20593e-06
ENSG00000204498	NFKBIL1	ENSG00000259642	ST20-AS1	ENSG00000236104	ZBTB22	1.21327e-06
ENSG00000183207	RUVBL2	ENSG00000224596	ZMIZ1-AS1	ENSG00000142409	ZNF787	1.22578e-06
ENSG00000198815	FOXJ3	ENSG00000237424	FOXD2-AS1	ENSG00000117000	RLF	1.22804e-06
ENSG00000075651	PLD1	ENSG00000267414	AC120049.1	ENSG00000107485	GATA3	1.23107e-06
ENSG00000181826	RELL1	ENSG00000230555	AL450326.1	ENSG00000257315	ZBED6	1.23335e-06
ENSG00000101017	CD40	ENSG00000257270	AL928654.2	ENSG00000123685	BATF3	1.23336e-06
ENSG00000151692	RNF144A	ENSG00000235531	MSC-AS1	ENSG00000172059	KLF11	1.23484e-06
ENSG00000171243	SOSTDC1	ENSG00000233834	AC005083.1	ENSG00000054598	FOXC1	1.23821e-06
ENSG00000182054	IDH2	ENSG00000273230	AC102953.2	ENSG00000164463	CREBRF	1.24332e-06
ENSG00000163568	AIM2	ENSG00000261664	TTC39A-AS1	ENSG00000028277	POU2F2	1.24629e-06
ENSG00000165512	ZNF22	ENSG00000231889	TRAF3IP2-AS1	ENSG00000189403	HMGB1	1.24735e-06
ENSG00000177853	ZNF518A	ENSG00000182648	LINC01006	ENSG00000118260	CREB1	1.25383e-06
ENSG00000060339	CCAR1	ENSG00000261061	AC092718.4	ENSG00000168874	ATOH8	1.2669e-06
ENSG00000165028	NIPSNAP3B	ENSG00000188004	SNHG28	ENSG00000108001	EBF3	1.26925e-06
ENSG00000140199	SLC12A6	ENSG00000240291	AL450384.2	ENSG00000196110	ZNF699	1.26934e-06
ENSG00000105258	POLR2I	ENSG00000238164	TNFRSF14-AS1	ENSG00000105698	USF2	1.27037e-06
ENSG00000204131	NHSL2	ENSG00000267296	CEBPA-DT	ENSG00000072364	AFF4	1.27605e-06
ENSG00000100307	CBX7	ENSG00000279833	AL031846.2	ENSG00000111206	FOXM1	1.2795e-06
ENSG00000115234	SNX17	ENSG00000261437	AC108860.2	ENSG00000213020	ZNF611	1.28211e-06
ENSG00000164692	COL1A2	ENSG00000214922	HLA-F-AS1	ENSG00000107249	GLIS3	1.28255e-06
ENSG00000103197	TSC2	ENSG00000268713	AC005261.3	ENSG00000085644	ZNF213	1.28367e-06
ENSG00000089639	GMIP	ENSG00000260920	AL031985.3	ENSG00000066336	SPI1	1.28589e-06
ENSG00000099250	NRP1	ENSG00000260244	AC104083.1	ENSG00000148516	ZEB1	1.28611e-06
ENSG00000104859	CLASRP	ENSG00000259802	AC012640.2	ENSG00000161914	ZNF653	1.29277e-06
ENSG00000134531	EMP1	ENSG00000255571	MIR9-3HG	ENSG00000157554	ERG	1.29469e-06
ENSG00000173482	PTPRM	ENSG00000224189	HAGLR	ENSG00000178573	MAF	1.3007e-06
ENSG00000074582	BCS1L	ENSG00000255717	SNHG1	ENSG00000138375	SMARCAL1	1.30125e-06
ENSG00000076201	PTPN23	ENSG00000232640	AL354892.2	ENSG00000079432	CIC	1.32834e-06
ENSG00000118971	CCND2	ENSG00000273058	AL359921.2	ENSG00000057657	PRDM1	1.32907e-06
ENSG00000117091	CD48	ENSG00000225313	AL513327.1	ENSG00000140968	IRF8	1.34144e-06
ENSG00000055147	FAM114A2	ENSG00000275765	AC091982.3	ENSG00000169083	AR	1.34384e-06
ENSG00000177076	ACER2	ENSG00000239911	PRKAG2-AS1	ENSG00000198146	ZNF770	1.34387e-06
ENSG00000144642	RBMS3	ENSG00000233117	LINC00702	ENSG00000134138	MEIS2	1.34901e-06
ENSG00000165124	SVEP1	ENSG00000261327	AC134312.5	ENSG00000092607	TBX15	1.34919e-06
ENSG00000130856	ZNF236	ENSG00000264278	ZNF236-DT	ENSG00000257315	ZBED6	1.35315e-06
ENSG00000239697	TNFSF12	ENSG00000247708	STX18-AS1	ENSG00000203883	SOX18	1.36034e-06
ENSG00000105248	YJU2	ENSG00000257621	PSMA3-AS1	ENSG00000064490	RFXANK	1.3648e-06
ENSG00000167755	KLK6	ENSG00000231826	LINC01819	ENSG00000054598	FOXC1	1.36886e-06
ENSG00000134874	DZIP1	ENSG00000274605	PCCA-DT	ENSG00000054598	FOXC1	1.36992e-06
ENSG00000167617	CDC42EP5	ENSG00000242125	SNHG3	ENSG00000203883	SOX18	1.36998e-06
ENSG00000104047	DTWD1	ENSG00000218510	LINC00339	ENSG00000104064	GABPB1	1.37152e-06
ENSG00000197808	ZNF461	ENSG00000231889	TRAF3IP2-AS1	ENSG00000186020	ZNF529	1.37509e-06
ENSG00000125810	CD93	ENSG00000245164	LINC00861	ENSG00000221818	EBF2	1.37557e-06
ENSG00000110934	BIN2	ENSG00000273472	AC096733.2	ENSG00000028277	POU2F2	1.39736e-06
ENSG00000108953	YWHAE	ENSG00000236618	PITPNA-AS1	ENSG00000154957	ZNF18	1.39796e-06
ENSG00000196363	WDR5	ENSG00000225361	PPP1R26-AS1	ENSG00000149136	SSRP1	1.40476e-06
ENSG00000147421	HMBOX1	ENSG00000230555	AL450326.1	ENSG00000135164	DMTF1	1.41743e-06
ENSG00000084636	COL16A1	ENSG00000225733	FGD5-AS1	ENSG00000179195	ZNF664	1.42675e-06
ENSG00000018510	AGPS	ENSG00000213963	AC019080.1	ENSG00000144747	TMF1	1.42685e-06
ENSG00000167895	TMC8	ENSG00000204282	TNRC6C-AS1	ENSG00000185811	IKZF1	1.43324e-06
ENSG00000088854	C20orf194	ENSG00000263272	AC004148.1	ENSG00000169554	ZEB2	1.43396e-06
ENSG00000005102	MEOX1	ENSG00000251442	LINC01094	ENSG00000143867	OSR1	1.44237e-06
ENSG00000167965	MLST8	ENSG00000273145	BX537318.1	ENSG00000085644	ZNF213	1.45648e-06
ENSG00000188389	PDCD1	ENSG00000260461	AL133355.1	ENSG00000163508	EOMES	1.46129e-06
ENSG00000164104	HMGB2	ENSG00000234678	ELF3-AS1	ENSG00000101057	MYBL2	1.46632e-06
ENSG00000130052	STARD8	ENSG00000261799	AC007406.5	ENSG00000151702	FLI1	1.47167e-06
ENSG00000183087	GAS6	ENSG00000230630	DNM3OS	ENSG00000196081	ZNF724	1.47908e-06
ENSG00000164209	SLC25A46	ENSG00000271870	AC024060.2	ENSG00000185129	PURA	1.48012e-06
ENSG00000198286	CARD11	ENSG00000224397	SMIM25	ENSG00000049768	FOXP3	1.4884e-06
ENSG00000112078	KCTD20	ENSG00000259153	AC004816.1	ENSG00000170802	FOXN2	1.49599e-06
ENSG00000182318	ZSCAN22	ENSG00000224848	AL589843.1	ENSG00000173480	ZNF417	1.50016e-06
ENSG00000129151	BBOX1	ENSG00000197291	RAMP2-AS1	ENSG00000119866	BCL11A	1.51936e-06
ENSG00000225614	ZNF469	ENSG00000273599	AL731571.1	ENSG00000163064	EN1	1.52063e-06
ENSG00000249751	ECSCR	ENSG00000269973	AC010969.2	ENSG00000127528	KLF2	1.52753e-06
ENSG00000168268	NT5DC2	ENSG00000272335	AC093297.2	ENSG00000167771	RCOR2	1.53282e-06
ENSG00000142065	ZFP14	ENSG00000274173	AL035661.1	ENSG00000197841	ZNF181	1.54069e-06
ENSG00000162383	SLC1A7	ENSG00000255857	PXN-AS1	ENSG00000233608	TWIST2	1.54909e-06
ENSG00000077264	PAK3	ENSG00000270504	AL391422.4	ENSG00000170549	IRX1	1.5529e-06
ENSG00000137343	ATAT1	ENSG00000261534	AL596244.1	ENSG00000124766	SOX4	1.55576e-06
ENSG00000115085	ZAP70	ENSG00000255248	MIR100HG	ENSG00000104903	LYL1	1.56159e-06
ENSG00000176692	FOXC2	ENSG00000263327	TAPT1-AS1	ENSG00000176678	FOXL1	1.56523e-06
ENSG00000162961	DPY30	ENSG00000203644	AC083799.1	ENSG00000138073	PREB	1.57024e-06
ENSG00000174004	NRROS	ENSG00000225484	NUTM2B-AS1	ENSG00000124191	TOX2	1.57154e-06
ENSG00000063177	RPL18	ENSG00000226950	DANCR	ENSG00000171425	ZNF581	1.57291e-06
ENSG00000077348	EXOSC5	ENSG00000264278	ZNF236-DT	ENSG00000105732	ZNF574	1.58258e-06
ENSG00000184271	POU6F1	ENSG00000237248	LINC00987	ENSG00000172201	ID4	1.58432e-06
ENSG00000092964	DPYSL2	ENSG00000229124	VIM-AS1	ENSG00000118495	PLAGL1	1.58993e-06
ENSG00000128268	MGAT3	ENSG00000244041	LINC01011	ENSG00000119866	BCL11A	1.60373e-06
ENSG00000111860	CEP85L	ENSG00000270504	AL391422.4	ENSG00000069667	RORA	1.60532e-06
ENSG00000065534	MYLK	ENSG00000229619	MBNL1-AS1	ENSG00000172201	ID4	1.61302e-06
ENSG00000127616	SMARCA4	ENSG00000117242	PINK1-AS	ENSG00000111206	FOXM1	1.61544e-06
ENSG00000138326	RPS24	ENSG00000225484	NUTM2B-AS1	ENSG00000151500	THYN1	1.61673e-06
ENSG00000121211	MND1	ENSG00000268471	MIR4453HG	ENSG00000101412	E2F1	1.61876e-06
ENSG00000170653	ATF7	ENSG00000235437	LINC01278	ENSG00000142599	RERE	1.6189e-06
ENSG00000010327	STAB1	ENSG00000261039	LINC02544	ENSG00000168874	ATOH8	1.62092e-06
ENSG00000187079	TEAD1	ENSG00000260804	LINC01963	ENSG00000053254	FOXN3	1.63723e-06
ENSG00000178741	COX5A	ENSG00000247556	OIP5-AS1	ENSG00000169714	CNBP	1.63807e-06
ENSG00000154451	GBP5	ENSG00000259459	LINC02568	ENSG00000125347	IRF1	1.67118e-06
ENSG00000167595	PROSER3	ENSG00000236144	TMEM147-AS1	ENSG00000167635	ZNF146	1.67604e-06
ENSG00000160219	GAB3	ENSG00000270344	POC1B-AS1	ENSG00000152784	PRDM8	1.67625e-06
ENSG00000122707	RECK	ENSG00000215386	MIR99AHG	ENSG00000150907	FOXO1	1.69437e-06
ENSG00000174501	ANKRD36C	ENSG00000273142	LINC02604	ENSG00000197714	ZNF460	1.69712e-06
ENSG00000177045	SIX5	ENSG00000259605	AC074212.1	ENSG00000131408	NR1H2	1.69934e-06
ENSG00000173208	ABCD2	ENSG00000261039	LINC02544	ENSG00000124203	ZNF831	1.70101e-06
ENSG00000180035	ZNF48	ENSG00000266680	AL135905.1	ENSG00000122386	ZNF205	1.713e-06
ENSG00000183617	MRPL54	ENSG00000269386	RAB11B-AS1	ENSG00000177463	NR2C2	1.71527e-06
ENSG00000111860	CEP85L	ENSG00000229852	AC019205.1	ENSG00000182568	SATB1	1.71697e-06
ENSG00000101311	FERMT1	ENSG00000267107	PCAT19	ENSG00000154655	L3MBTL4	1.71976e-06
ENSG00000157570	TSPAN18	ENSG00000219665	ZNF433-AS1	ENSG00000169946	ZFPM2	1.72135e-06
ENSG00000174953	DHX36	ENSG00000236830	CBR3-AS1	ENSG00000163848	ZNF148	1.73866e-06
ENSG00000163909	HEYL	ENSG00000230838	LINC01614	ENSG00000161940	BCL6B	1.74405e-06
ENSG00000159259	CHAF1B	ENSG00000246273	SBF2-AS1	ENSG00000007968	E2F2	1.74744e-06
ENSG00000204525	HLA-C	ENSG00000206337	HCP5	ENSG00000168062	BATF2	1.75087e-06
ENSG00000097021	ACOT7	ENSG00000225439	BOLA3-AS1	ENSG00000007968	E2F2	1.75308e-06
ENSG00000128815	WDFY4	ENSG00000234327	AC012146.1	ENSG00000140968	IRF8	1.75887e-06
ENSG00000129810	SGO1	ENSG00000225733	FGD5-AS1	ENSG00000111206	FOXM1	1.76114e-06
ENSG00000063177	RPL18	ENSG00000175061	SNHG29	ENSG00000197779	ZNF81	1.76768e-06
ENSG00000171860	C3AR1	ENSG00000235027	AC068580.3	ENSG00000187098	MITF	1.77027e-06
ENSG00000116809	ZBTB17	ENSG00000261373	VPS9D1-AS1	ENSG00000204859	ZBTB48	1.77059e-06
ENSG00000140931	CMTM3	ENSG00000232640	AL354892.2	ENSG00000089225	TBX5	1.77286e-06
ENSG00000112320	SOBP	ENSG00000277287	AL109976.1	ENSG00000112182	BACH2	1.77809e-06
ENSG00000089693	MLF2	ENSG00000242861	AL591895.1	ENSG00000123636	BAZ2B	1.78579e-06
ENSG00000168497	CAVIN2	ENSG00000272323	AC026801.2	ENSG00000182463	TSHZ2	1.78792e-06
ENSG00000197299	BLM	ENSG00000261664	TTC39A-AS1	ENSG00000197472	ZNF695	1.78977e-06
ENSG00000104957	CCDC130	ENSG00000231721	LINC-PINT	ENSG00000204859	ZBTB48	1.80091e-06
ENSG00000119314	PTBP3	ENSG00000224189	HAGLR	ENSG00000198554	WDHD1	1.81372e-06
ENSG00000153814	JAZF1	ENSG00000280798	LINC00294	ENSG00000134954	ETS1	1.81455e-06
ENSG00000165501	LRR1	ENSG00000214900	LINC01588	ENSG00000101057	MYBL2	1.81732e-06
ENSG00000154262	ABCA6	ENSG00000233006	MIR3936HG	ENSG00000157554	ERG	1.8242e-06
ENSG00000185483	ROR1	ENSG00000227953	LINC01341	ENSG00000198795	ZNF521	1.83054e-06
ENSG00000102908	NFAT5	ENSG00000271533	Z83843.1	ENSG00000055609	KMT2C	1.838e-06
ENSG00000113597	TRAPPC13	ENSG00000275964	AL355001.2	ENSG00000062194	GPBP1	1.84904e-06
ENSG00000103343	ZNF174	ENSG00000245060	LINC00847	ENSG00000155592	ZKSCAN2	1.86431e-06
ENSG00000100351	GRAP2	ENSG00000188185	LINC00265	ENSG00000176083	ZNF683	1.86705e-06
ENSG00000179388	EGR3	ENSG00000253125	AC055854.1	ENSG00000122877	EGR2	1.86809e-06
ENSG00000100385	IL2RB	ENSG00000240137	ERICH6-AS1	ENSG00000124203	ZNF831	1.87099e-06
ENSG00000164180	TMEM161B	ENSG00000247828	TMEM161B-AS1	ENSG00000072364	AFF4	1.87426e-06
ENSG00000078081	LAMP3	ENSG00000270164	LINC01480	ENSG00000188313	PLSCR1	1.87503e-06
ENSG00000169976	SF3B5	ENSG00000260418	AL023284.4	ENSG00000072364	AFF4	1.87847e-06
ENSG00000140632	GLYR1	ENSG00000273084	AC092171.5	ENSG00000103199	ZNF500	1.8834e-06
ENSG00000180089	TMEM86B	ENSG00000272512	AL645608.7	ENSG00000072364	AFF4	1.88518e-06
ENSG00000134321	RSAD2	ENSG00000281103	TRG-AS1	ENSG00000115415	STAT1	1.90006e-06
ENSG00000140365	COMMD4	ENSG00000272888	LINC01578	ENSG00000169689	CENPX	1.90825e-06
ENSG00000256235	SMIM3	ENSG00000247095	MIR210HG	ENSG00000122691	TWIST1	1.9173e-06
ENSG00000066336	SPI1	ENSG00000223546	LINC00630	ENSG00000028277	POU2F2	1.91947e-06
ENSG00000196329	GIMAP5	ENSG00000235703	LINC00894	ENSG00000124203	ZNF831	1.92058e-06
ENSG00000106066	CPVL	ENSG00000229807	XIST	ENSG00000115956	PLEK	1.92312e-06
ENSG00000140937	CDH11	ENSG00000230838	LINC01614	ENSG00000225614	ZNF469	1.9244e-06
ENSG00000144554	FANCD2	ENSG00000206567	AC022007.1	ENSG00000129173	E2F8	1.93449e-06
ENSG00000168286	THAP11	ENSG00000275964	AL355001.2	ENSG00000055609	KMT2C	1.93621e-06
ENSG00000198826	ARHGAP11A	ENSG00000224078	SNHG14	ENSG00000111206	FOXM1	1.93635e-06
ENSG00000162739	SLAMF6	ENSG00000234290	AC116366.1	ENSG00000163508	EOMES	1.93725e-06
ENSG00000167755	KLK6	ENSG00000274173	AL035661.1	ENSG00000135374	ELF5	1.94102e-06
ENSG00000121690	DEPDC7	ENSG00000280798	LINC00294	ENSG00000173011	TADA2B	1.95414e-06
ENSG00000127152	BCL11B	ENSG00000246695	RASSF8-AS1	ENSG00000124203	ZNF831	1.95684e-06
ENSG00000163909	HEYL	ENSG00000230838	LINC01614	ENSG00000167394	ZNF668	1.95861e-06
ENSG00000204604	ZNF468	ENSG00000260233	SSSCA1-AS1	ENSG00000203326	ZNF525	1.96151e-06
ENSG00000151702	FLI1	ENSG00000259807	AC009093.1	ENSG00000152784	PRDM8	1.96284e-06
ENSG00000038427	VCAN	ENSG00000230838	LINC01614	ENSG00000163909	HEYL	1.96393e-06
ENSG00000167754	KLK5	ENSG00000233930	KRTAP5-AS1	ENSG00000143867	OSR1	1.96393e-06
ENSG00000162572	SCNN1D	ENSG00000230454	U73166.1	ENSG00000204859	ZBTB48	1.96458e-06
ENSG00000167286	CD3D	ENSG00000224975	INE1	ENSG00000185669	SNAI3	1.96506e-06
ENSG00000172349	IL16	ENSG00000248360	LINC00504	ENSG00000185669	SNAI3	1.97915e-06
ENSG00000171490	RSL1D1	ENSG00000258738	AL121603.2	ENSG00000090447	TFAP4	1.99105e-06
ENSG00000101825	MXRA5	ENSG00000236859	NIFK-AS1	ENSG00000163884	KLF15	1.99692e-06
ENSG00000105393	BABAM1	ENSG00000212766	EWSAT1	ENSG00000132024	CC2D1A	2.00472e-06
ENSG00000104853	CLPTM1	ENSG00000280206	AC026401.3	ENSG00000131408	NR1H2	2.0108e-06
ENSG00000077312	SNRPA	ENSG00000259319	AF111167.2	ENSG00000105856	HBP1	2.02402e-06
ENSG00000072952	MRVI1	ENSG00000219665	ZNF433-AS1	ENSG00000169946	ZFPM2	2.03323e-06
ENSG00000183617	MRPL54	ENSG00000260920	AL031985.3	ENSG00000176946	THAP4	2.0343e-06
ENSG00000092853	CLSPN	ENSG00000260711	AL121839.2	ENSG00000129173	E2F8	2.05218e-06
ENSG00000142945	KIF2C	ENSG00000233621	LINC01137	ENSG00000197472	ZNF695	2.0653e-06
ENSG00000125352	RNF113A	ENSG00000249669	CARMN	ENSG00000171443	ZNF524	2.07266e-06
ENSG00000117222	RBBP5	ENSG00000153363	LINC00467	ENSG00000158711	ELK4	2.07385e-06
ENSG00000180008	SOCS4	ENSG00000257621	PSMA3-AS1	ENSG00000126804	ZBTB1	2.08431e-06
ENSG00000185291	IL3RA	ENSG00000273058	AL359921.2	ENSG00000136630	HLX	2.11532e-06
ENSG00000004897	CDC27	ENSG00000259623	AC125257.1	ENSG00000010244	ZNF207	2.11588e-06
ENSG00000205765	C5orf51	ENSG00000272323	AC026801.2	ENSG00000101126	ADNP	2.12027e-06
ENSG00000009844	VTA1	ENSG00000251022	THAP9-AS1	ENSG00000025156	HSF2	2.12108e-06
ENSG00000136051	WASHC4	ENSG00000251442	LINC01094	ENSG00000198816	ZNF358	2.12761e-06
ENSG00000081189	MEF2C	ENSG00000260400	AL513534.2	ENSG00000221818	EBF2	2.14768e-06
ENSG00000086827	ZW10	ENSG00000263069	RNF213-AS1	ENSG00000186660	ZFP91	2.14992e-06
ENSG00000115165	CYTIP	ENSG00000152931	PART1	ENSG00000185811	IKZF1	2.16163e-06
ENSG00000167595	PROSER3	ENSG00000269352	PTOV1-AS2	ENSG00000167635	ZNF146	2.17726e-06
ENSG00000262814	MRPL12	ENSG00000179818	PCBP1-AS1	ENSG00000243678	NME2	2.18343e-06
ENSG00000131652	THOC6	ENSG00000227036	LINC00511	ENSG00000129911	KLF16	2.18991e-06
ENSG00000223501	VPS52	ENSG00000272288	AL451165.2	ENSG00000178573	MAF	2.19166e-06
ENSG00000130244	FAM98C	ENSG00000267152	AC093227.1	ENSG00000229809	ZNF688	2.20825e-06
ENSG00000174684	B4GAT1	ENSG00000230551	AC021078.1	ENSG00000196418	ZNF124	2.22102e-06
ENSG00000182871	COL18A1	ENSG00000163364	LINC01116	ENSG00000163909	HEYL	2.22352e-06
ENSG00000147316	MCPH1	ENSG00000246089	AC016065.1	ENSG00000186918	ZNF395	2.23004e-06
ENSG00000160307	S100B	ENSG00000260807	AC009041.2	ENSG00000172201	ID4	2.23574e-06
ENSG00000158828	PINK1	ENSG00000230555	AL450326.1	ENSG00000196418	ZNF124	2.23687e-06
ENSG00000113810	SMC4	ENSG00000234608	MAPKAPK5-AS1	ENSG00000263001	GTF2I	2.24357e-06
ENSG00000071626	DAZAP1	ENSG00000275234	AC010503.4	ENSG00000129911	KLF16	2.24709e-06
ENSG00000197608	ZNF841	ENSG00000272323	AC026801.2	ENSG00000256683	ZNF350	2.26037e-06
ENSG00000180448	ARHGAP45	ENSG00000246263	UBR5-AS1	ENSG00000073861	TBX21	2.26108e-06
ENSG00000149639	SOGA1	ENSG00000260032	NORAD	ENSG00000189079	ARID2	2.2667e-06
ENSG00000198346	ZNF813	ENSG00000260526	AC109347.1	ENSG00000105708	ZNF14	2.26673e-06
ENSG00000126785	RHOJ	ENSG00000180139	ACTA2-AS1	ENSG00000161940	BCL6B	2.29253e-06
ENSG00000118407	FILIP1	ENSG00000247774	PCED1B-AS1	ENSG00000148516	ZEB1	2.29579e-06
ENSG00000051341	POLQ	ENSG00000281026	N4BP2L2-IT2	ENSG00000111206	FOXM1	2.31161e-06
ENSG00000146410	MTFR2	ENSG00000272189	AL024508.2	ENSG00000129173	E2F8	2.32113e-06
ENSG00000104343	UBE2W	ENSG00000246263	UBR5-AS1	ENSG00000147601	TERF1	2.32188e-06
ENSG00000064726	BTBD1	ENSG00000268471	MIR4453HG	ENSG00000068305	MEF2A	2.32623e-06
ENSG00000129292	PHF20L1	ENSG00000249859	PVT1	ENSG00000170448	NFXL1	2.33466e-06
ENSG00000112799	LY86	ENSG00000274173	AL035661.1	ENSG00000079263	SP140	2.33569e-06
ENSG00000158966	CACHD1	ENSG00000224424	PRKAR2A-AS1	ENSG00000182463	TSHZ2	2.33649e-06
ENSG00000130045	NXNL2	ENSG00000249346	LINC01016	ENSG00000118513	MYB	2.34111e-06
ENSG00000124608	AARS2	ENSG00000179743	AL450998.2	ENSG00000196453	ZNF777	2.35198e-06
ENSG00000100129	EIF3L	ENSG00000271971	AC120053.1	ENSG00000105856	HBP1	2.37257e-06
ENSG00000172348	RCAN2	ENSG00000225783	MIAT	ENSG00000081189	MEF2C	2.38368e-06
ENSG00000156298	TSPAN7	ENSG00000258199	AC073896.4	ENSG00000127528	KLF2	2.38973e-06
ENSG00000115353	TACR1	ENSG00000270571	AC007681.1	ENSG00000182463	TSHZ2	2.41442e-06
ENSG00000137507	LRRC32	ENSG00000245552	AP000787.1	ENSG00000177374	HIC1	2.41632e-06
ENSG00000132881	CPLANE2	ENSG00000117242	PINK1-AS	ENSG00000116809	ZBTB17	2.42568e-06
ENSG00000100526	CDKN3	ENSG00000222041	CYTOR	ENSG00000129173	E2F8	2.43358e-06
ENSG00000121690	DEPDC7	ENSG00000249669	CARMN	ENSG00000101115	SALL4	2.45497e-06
ENSG00000166292	TMEM100	ENSG00000274964	AC026356.1	ENSG00000143867	OSR1	2.4734e-06
ENSG00000110801	PSMD9	ENSG00000281344	HELLPAR	ENSG00000176946	THAP4	2.50198e-06
ENSG00000163219	ARHGAP25	ENSG00000196167	COLCA1	ENSG00000137265	IRF4	2.50392e-06
ENSG00000204472	AIF1	ENSG00000178977	LINC00324	ENSG00000073861	TBX21	2.50684e-06
ENSG00000157570	TSPAN18	ENSG00000251034	AC087854.1	ENSG00000169946	ZFPM2	2.52436e-06
ENSG00000142156	COL6A1	ENSG00000244513	AC109587.1	ENSG00000019549	SNAI2	2.52493e-06
ENSG00000167851	CD300A	ENSG00000247095	MIR210HG	ENSG00000140968	IRF8	2.53995e-06
ENSG00000177125	ZBTB34	ENSG00000267278	MAP3K14-AS1	ENSG00000169155	ZBTB43	2.5413e-06
ENSG00000073282	TP63	ENSG00000230937	MIR205HG	ENSG00000113430	IRX4	2.54549e-06
ENSG00000127445	PIN1	ENSG00000257671	KRT7-AS	ENSG00000071655	MBD3	2.54751e-06
ENSG00000137216	TMEM63B	ENSG00000257698	GIHCG	ENSG00000137166	FOXP4	2.55973e-06
ENSG00000104897	SF3A2	ENSG00000259959	AC107068.1	ENSG00000071655	MBD3	2.56519e-06
ENSG00000100034	PPM1F	ENSG00000224086	AC245452.1	ENSG00000118495	PLAGL1	2.59596e-06
ENSG00000183814	LIN9	ENSG00000260400	AL513534.2	ENSG00000111206	FOXM1	2.60221e-06
ENSG00000169957	ZNF768	ENSG00000231074	HCG18	ENSG00000167395	ZNF646	2.62056e-06
ENSG00000154258	ABCA9	ENSG00000227036	LINC00511	ENSG00000157554	ERG	2.63537e-06
ENSG00000135362	PRR5L	ENSG00000277013	AC008556.1	ENSG00000124813	RUNX2	2.6424e-06
ENSG00000267680	ZNF224	ENSG00000272760	AC093726.1	ENSG00000256294	ZNF225	2.65561e-06
ENSG00000110448	CD5	ENSG00000182648	LINC01006	ENSG00000269404	SPIB	2.65671e-06
ENSG00000173208	ABCD2	ENSG00000267272	LINC01140	ENSG00000124203	ZNF831	2.65903e-06
ENSG00000158106	RHPN1	ENSG00000223813	AC007255.1	ENSG00000125850	OVOL2	2.66395e-06
ENSG00000073861	TBX21	ENSG00000230838	LINC01614	ENSG00000079263	SP140	2.67753e-06
ENSG00000178209	PLEC	ENSG00000254343	AC091563.1	ENSG00000126603	GLIS2	2.69011e-06
ENSG00000274211	SOCS7	ENSG00000260063	AL512408.1	ENSG00000126351	THRA	2.70351e-06
ENSG00000198182	ZNF607	ENSG00000230733	AC092171.2	ENSG00000120784	ZFP30	2.70755e-06
ENSG00000109189	USP46	ENSG00000269821	KCNQ1OT1	ENSG00000084093	REST	2.71103e-06
ENSG00000072364	AFF4	ENSG00000281344	HELLPAR	ENSG00000197779	ZNF81	2.72509e-06
ENSG00000168824	NSG1	ENSG00000228889	UBAC2-AS1	ENSG00000182463	TSHZ2	2.73066e-06
ENSG00000235568	NFAM1	ENSG00000227630	LINC01132	ENSG00000012223	LTF	2.74346e-06
ENSG00000105298	CACTIN	ENSG00000245750	DRAIC	ENSG00000105229	PIAS4	2.75951e-06
ENSG00000023287	RB1CC1	ENSG00000270673	YTHDF3-AS1	ENSG00000147601	TERF1	2.76038e-06
ENSG00000079616	KIF22	ENSG00000270084	GAS5-AS1	ENSG00000169957	ZNF768	2.76374e-06
ENSG00000171320	ESCO2	ENSG00000253200	AC037459.2	ENSG00000111206	FOXM1	2.76405e-06
ENSG00000170989	S1PR1	ENSG00000224086	AC245452.1	ENSG00000108001	EBF3	2.77246e-06
ENSG00000104853	CLPTM1	ENSG00000225285	LINC01770	ENSG00000119574	ZBTB45	2.77733e-06
ENSG00000080839	RBL1	ENSG00000261183	SPINT1-AS1	ENSG00000137310	TCF19	2.77737e-06
ENSG00000168569	TMEM223	ENSG00000273230	AC102953.2	ENSG00000169689	CENPX	2.78831e-06
ENSG00000111325	OGFOD2	ENSG00000273466	AC012510.1	ENSG00000167394	ZNF668	2.79139e-06
ENSG00000136045	PWP1	ENSG00000213904	LIPE-AS1	ENSG00000152217	SETBP1	2.79491e-06
ENSG00000080573	COL5A3	ENSG00000180139	ACTA2-AS1	ENSG00000126603	GLIS2	2.79901e-06
ENSG00000198885	ITPRIPL1	ENSG00000184441	AP001062.1	ENSG00000154655	L3MBTL4	2.79905e-06
ENSG00000197702	PARVA	ENSG00000188185	LINC00265	ENSG00000092607	TBX15	2.82546e-06
ENSG00000152601	MBNL1	ENSG00000269293	ZSCAN16-AS1	ENSG00000180035	ZNF48	2.83456e-06
ENSG00000131849	ZNF132	ENSG00000268912	AC012313.5	ENSG00000173480	ZNF417	2.844e-06
ENSG00000164105	SAP30	ENSG00000198221	AFDN-DT	ENSG00000197472	ZNF695	2.86623e-06
ENSG00000059378	PARP12	ENSG00000245146	MALINC1	ENSG00000067066	SP100	2.86864e-06
ENSG00000103187	COTL1	ENSG00000204682	MIR1915HG	ENSG00000065978	YBX1	2.88936e-06
ENSG00000168028	RPSA	ENSG00000235257	ITGA9-AS1	ENSG00000171425	ZNF581	2.89241e-06
ENSG00000107738	VSIR	ENSG00000247317	LY6E-DT	ENSG00000112561	TFEB	2.90312e-06
ENSG00000205208	C4orf46	ENSG00000225285	LINC01770	ENSG00000165244	ZNF367	2.9035e-06
ENSG00000105373	NOP53	ENSG00000224032	EPB41L4A-AS1	ENSG00000171425	ZNF581	2.90512e-06
ENSG00000136235	GPNMB	ENSG00000162913	OBSCN-AS1	ENSG00000105967	TFEC	2.91642e-06
ENSG00000170892	TSEN34	ENSG00000267169	AC022098.1	ENSG00000218891	ZNF579	2.92367e-06
ENSG00000118620	ZNF430	ENSG00000277142	LINC00235	ENSG00000196646	ZNF136	2.92904e-06
ENSG00000175063	UBE2C	ENSG00000260257	AL035071.1	ENSG00000111206	FOXM1	2.93333e-06
ENSG00000122026	RPL21	ENSG00000224032	EPB41L4A-AS1	ENSG00000109685	NSD2	2.93834e-06
ENSG00000111247	RAD51AP1	ENSG00000215039	CD27-AS1	ENSG00000137310	TCF19	2.93859e-06
ENSG00000088387	DOCK9	ENSG00000251442	LINC01094	ENSG00000177311	ZBTB38	2.9428e-06
ENSG00000143373	ZNF687	ENSG00000278133	AC135050.6	ENSG00000143379	SETDB1	2.94565e-06
ENSG00000116962	NID1	ENSG00000270179	AP002840.2	ENSG00000173068	BNC2	2.95017e-06
ENSG00000100207	TCF20	ENSG00000253669	GASAL1	ENSG00000171467	ZNF318	2.95079e-06
ENSG00000091009	RBM27	ENSG00000225313	AL513327.1	ENSG00000196670	ZFP62	2.95378e-06
ENSG00000204262	COL5A2	ENSG00000272501	AL662844.4	ENSG00000124813	RUNX2	2.95709e-06
ENSG00000139631	CSAD	ENSG00000267244	AC012615.6	ENSG00000102878	HSF4	2.99655e-06
ENSG00000087157	PGS1	ENSG00000263069	RNF213-AS1	ENSG00000175787	ZNF169	3.00169e-06
ENSG00000164116	GUCY1A1	ENSG00000244513	AC109587.1	ENSG00000148143	ZNF462	3.01965e-06
ENSG00000169750	RAC3	ENSG00000277449	CEBPB-AS1	ENSG00000177311	ZBTB38	3.03142e-06
ENSG00000180398	MCFD2	ENSG00000281344	HELLPAR	ENSG00000167967	E4F1	3.03395e-06
ENSG00000147065	MSN	ENSG00000224934	AL391684.1	ENSG00000179627	ZBTB42	3.04872e-06
ENSG00000048471	SNX29	ENSG00000260219	CD2BP2-DT	ENSG00000196628	TCF4	3.05164e-06
ENSG00000121903	ZSCAN20	ENSG00000225313	AL513327.1	ENSG00000187801	ZFP69B	3.05324e-06
ENSG00000103495	MAZ	ENSG00000228343	AC115618.2	ENSG00000167394	ZNF668	3.05605e-06
ENSG00000104299	INTS9	ENSG00000242861	AL591895.1	ENSG00000177463	NR2C2	3.06007e-06
ENSG00000086232	EIF2AK1	ENSG00000225032	AL162586.1	ENSG00000182463	TSHZ2	3.10182e-06
ENSG00000125945	ZNF436	ENSG00000249087	ZNF436-AS1	ENSG00000188786	MTF1	3.1178e-06
ENSG00000122386	ZNF205	ENSG00000233223	AC016876.1	ENSG00000167967	E4F1	3.11823e-06
ENSG00000113712	CSNK1A1	ENSG00000273142	LINC02604	ENSG00000263001	GTF2I	3.12137e-06
ENSG00000162383	SLC1A7	ENSG00000261888	AC144831.1	ENSG00000170370	EMX2	3.13156e-06
ENSG00000113851	CRBN	ENSG00000226029	LINC01772	ENSG00000197841	ZNF181	3.19523e-06
ENSG00000133106	EPSTI1	ENSG00000233117	LINC00702	ENSG00000115956	PLEK	3.20747e-06
ENSG00000249751	ECSCR	ENSG00000269973	AC010969.2	ENSG00000157554	ERG	3.21086e-06
ENSG00000102531	FNDC3A	ENSG00000275202	AL161421.1	ENSG00000136169	SETDB2	3.22064e-06
ENSG00000262919	CCNQ	ENSG00000228613	AC141930.1	ENSG00000072364	AFF4	3.23793e-06
ENSG00000123552	USP45	ENSG00000228506	AL513550.1	ENSG00000188994	ZNF292	3.24041e-06
ENSG00000164877	MICALL2	ENSG00000175061	SNHG29	ENSG00000156127	BATF	3.24097e-06
ENSG00000197283	SYNGAP1	ENSG00000264920	AC018521.5	ENSG00000204304	PBX2	3.25767e-06
ENSG00000165617	DACT1	ENSG00000197536	C5orf56	ENSG00000121297	TSHZ3	3.26252e-06
ENSG00000128052	KDR	ENSG00000267519	AC020916.1	ENSG00000161940	BCL6B	3.27111e-06
ENSG00000107562	CXCL12	ENSG00000233834	AC005083.1	ENSG00000121297	TSHZ3	3.27505e-06
ENSG00000133226	SRRM1	ENSG00000261754	AC008555.1	ENSG00000117713	ARID1A	3.2877e-06
ENSG00000167770	OTUB1	ENSG00000226419	SLC16A1-AS1	ENSG00000064490	RFXANK	3.29215e-06
ENSG00000108239	TBC1D12	ENSG00000254363	AC011379.2	ENSG00000172216	CEBPB	3.31496e-06
ENSG00000126882	FAM78A	ENSG00000231721	LINC-PINT	ENSG00000185811	IKZF1	3.3362e-06
ENSG00000132749	TESMIN	ENSG00000227953	LINC01341	ENSG00000104447	TRPS1	3.34205e-06
ENSG00000160087	UBE2J2	ENSG00000259642	ST20-AS1	ENSG00000041988	THAP3	3.34847e-06
ENSG00000204315	FKBPL	ENSG00000267523	AC008735.2	ENSG00000213676	ATF6B	3.34985e-06
ENSG00000133574	GIMAP4	ENSG00000261269	AC093278.2	ENSG00000185811	IKZF1	3.35166e-06
ENSG00000184347	SLIT3	ENSG00000267414	AC120049.1	ENSG00000102935	ZNF423	3.35257e-06
ENSG00000169896	ITGAM	ENSG00000271133	AC004130.2	ENSG00000140968	IRF8	3.35885e-06
ENSG00000133858	ZFC3H1	ENSG00000272686	AC006333.2	ENSG00000102908	NFAT5	3.36057e-06
ENSG00000242574	HLA-DMB	ENSG00000204054	LINC00963	ENSG00000140968	IRF8	3.36646e-06
ENSG00000075624	ACTB	ENSG00000203644	AC083799.1	ENSG00000095574	IKZF5	3.38024e-06
ENSG00000171703	TCEA2	ENSG00000235314	LINC00957	ENSG00000218891	ZNF579	3.38843e-06
ENSG00000162004	CCDC78	ENSG00000273151	AC073957.3	ENSG00000107485	GATA3	3.40224e-06
ENSG00000120279	MYCT1	ENSG00000259807	AC009093.1	ENSG00000106511	MEOX2	3.41458e-06
ENSG00000151692	RNF144A	ENSG00000258920	FOXN3-AS1	ENSG00000112182	BACH2	3.41646e-06
ENSG00000184922	FMNL1	ENSG00000245164	LINC00861	ENSG00000104903	LYL1	3.42831e-06
ENSG00000142185	TRPM2	ENSG00000230061	TRPM2-AS	ENSG00000129911	KLF16	3.43131e-06
ENSG00000173575	CHD2	ENSG00000272888	LINC01578	ENSG00000033800	PIAS1	3.4352e-06
ENSG00000182463	TSHZ2	ENSG00000247572	CKMT2-AS1	ENSG00000134138	MEIS2	3.44277e-06
ENSG00000137265	IRF4	ENSG00000259834	AL365361.1	ENSG00000028277	POU2F2	3.45163e-06
ENSG00000153283	CD96	ENSG00000273230	AC102953.2	ENSG00000185811	IKZF1	3.45296e-06
ENSG00000103148	NPRL3	ENSG00000273145	BX537318.1	ENSG00000085644	ZNF213	3.4545e-06
ENSG00000135074	ADAM19	ENSG00000247982	LINC00926	ENSG00000105967	TFEC	3.46062e-06
ENSG00000198791	CNOT7	ENSG00000246582	AC100861.1	ENSG00000029363	BCLAF1	3.48015e-06
ENSG00000145362	ANK2	ENSG00000226419	SLC16A1-AS1	ENSG00000151702	FLI1	3.49537e-06
ENSG00000198034	RPS4X	ENSG00000177410	ZFAS1	ENSG00000129173	E2F8	3.50861e-06
ENSG00000250571	GLI4	ENSG00000213904	LIPE-AS1	ENSG00000179632	MAF1	3.51096e-06
ENSG00000204574	ABCF1	ENSG00000231074	HCG18	ENSG00000149136	SSRP1	3.5122e-06
ENSG00000163535	SGO2	ENSG00000226688	ENTPD1-AS1	ENSG00000198554	WDHD1	3.52592e-06
ENSG00000274211	SOCS7	ENSG00000266469	AC005288.1	ENSG00000188786	MTF1	3.53356e-06
ENSG00000220205	VAMP2	ENSG00000260618	AC025917.1	ENSG00000112242	E2F3	3.54089e-06
ENSG00000197860	SGTB	ENSG00000235314	LINC00957	ENSG00000169554	ZEB2	3.54245e-06
ENSG00000103657	HERC1	ENSG00000259153	AC004816.1	ENSG00000181827	RFX7	3.54924e-06
ENSG00000134061	CD180	ENSG00000245164	LINC00861	ENSG00000028277	POU2F2	3.55834e-06
ENSG00000123685	BATF3	ENSG00000172965	MIR4435-2HG	ENSG00000136630	HLX	3.58506e-06
ENSG00000075218	GTSE1	ENSG00000253738	OTUD6B-AS1	ENSG00000129173	E2F8	3.59258e-06
ENSG00000111252	SH2B3	ENSG00000233223	AC016876.1	ENSG00000105967	TFEC	3.61897e-06
ENSG00000172243	CLEC7A	ENSG00000272909	AL122035.2	ENSG00000139083	ETV6	3.63466e-06
ENSG00000187741	FANCA	ENSG00000260121	AC138028.4	ENSG00000129173	E2F8	3.63809e-06
ENSG00000184708	EIF4ENIF1	ENSG00000261188	Z95115.1	ENSG00000100105	PATZ1	3.63973e-06
ENSG00000198876	DCAF12	ENSG00000281649	EBLN3P	ENSG00000140044	JDP2	3.66564e-06
ENSG00000031081	ARHGAP31	ENSG00000234380	LINC01426	ENSG00000198795	ZNF521	3.72441e-06
ENSG00000129559	NEDD8	ENSG00000278784	AL136295.7	ENSG00000215271	HOMEZ	3.75313e-06
ENSG00000006638	TBXA2R	ENSG00000273117	AC144652.1	ENSG00000203883	SOX18	3.75356e-06
ENSG00000125810	CD93	ENSG00000197536	C5orf56	ENSG00000157554	ERG	3.76192e-06
ENSG00000162511	LAPTM5	ENSG00000251442	LINC01094	ENSG00000105967	TFEC	3.7801e-06
ENSG00000133657	ATP13A3	ENSG00000235016	SEMA3F-AS1	ENSG00000196081	ZNF724	3.78713e-06
ENSG00000104047	DTWD1	ENSG00000229619	MBNL1-AS1	ENSG00000101057	MYBL2	3.82407e-06
ENSG00000150457	LATS2	ENSG00000235831	BHLHE40-AS1	ENSG00000112837	TBX18	3.82611e-06
ENSG00000118482	PHF3	ENSG00000266680	AL135905.1	ENSG00000176542	USF3	3.83128e-06
ENSG00000123416	TUBA1B	ENSG00000260083	MIR762HG	ENSG00000103495	MAZ	3.8469e-06
ENSG00000126264	HCST	ENSG00000224870	MRPL20-AS1	ENSG00000104903	LYL1	3.85121e-06
ENSG00000158545	ZC3H18	ENSG00000247400	DNAJC3-DT	ENSG00000101057	MYBL2	3.85551e-06
ENSG00000104897	SF3A2	ENSG00000273271	AP000254.2	ENSG00000071655	MBD3	3.8556e-06
ENSG00000076554	TPD52	ENSG00000278621	AC037198.2	ENSG00000137203	TFAP2A	3.86745e-06
ENSG00000165071	TMEM71	ENSG00000233834	AC005083.1	ENSG00000119866	BCL11A	3.91367e-06
ENSG00000135426	TESPA1	ENSG00000270547	LINC01235	ENSG00000079263	SP140	3.91638e-06
ENSG00000113739	STC2	ENSG00000253768	AC008663.1	ENSG00000091831	ESR1	3.92153e-06
ENSG00000064989	CALCRL	ENSG00000180139	ACTA2-AS1	ENSG00000085276	MECOM	3.92564e-06
ENSG00000186350	RXRA	ENSG00000260401	AP002761.4	ENSG00000126351	THRA	3.94365e-06
ENSG00000254093	PINX1	ENSG00000246089	AC016065.1	ENSG00000140987	ZSCAN32	3.95723e-06
ENSG00000141337	ARSG	ENSG00000261211	AL031123.2	ENSG00000118513	MYB	3.9608e-06
ENSG00000167613	LAIR1	ENSG00000206567	AC022007.1	ENSG00000169554	ZEB2	3.98752e-06
ENSG00000167930	FAM234A	ENSG00000255517	AP002748.4	ENSG00000085644	ZNF213	3.98956e-06
ENSG00000174946	GPR171	ENSG00000259865	AL390728.6	ENSG00000163508	EOMES	3.9903e-06
ENSG00000104714	ERICH1	ENSG00000246089	AC016065.1	ENSG00000172748	ZNF596	3.99442e-06
ENSG00000139734	DIAPH3	ENSG00000233117	LINC00702	ENSG00000111206	FOXM1	4.0109e-06
ENSG00000183624	HMCES	ENSG00000260160	AC011468.1	ENSG00000179632	MAF1	4.01642e-06
ENSG00000127423	AUNIP	ENSG00000228794	LINC01128	ENSG00000111206	FOXM1	4.06176e-06
ENSG00000173273	TNKS	ENSG00000257671	KRT7-AS	ENSG00000263001	GTF2I	4.06652e-06
ENSG00000178209	PLEC	ENSG00000269609	RPARP-AS1	ENSG00000140548	ZNF710	4.091e-06
ENSG00000119147	ECRG4	ENSG00000225783	MIAT	ENSG00000170549	IRX1	4.09541e-06
ENSG00000126461	SCAF1	ENSG00000268006	PTOV1-AS1	ENSG00000142409	ZNF787	4.09612e-06
ENSG00000166025	AMOTL1	ENSG00000268713	AC005261.3	ENSG00000118495	PLAGL1	4.11279e-06
ENSG00000173875	ZNF791	ENSG00000213057	C1orf220	ENSG00000196646	ZNF136	4.11801e-06
ENSG00000132386	SERPINF1	ENSG00000187951	AC091057.1	ENSG00000169946	ZFPM2	4.14149e-06
ENSG00000169696	ASPSCR1	ENSG00000234912	SNHG20	ENSG00000169689	CENPX	4.14481e-06
ENSG00000136997	MYC	ENSG00000249859	PVT1	ENSG00000060138	YBX3	4.16228e-06
ENSG00000158423	RIBC1	ENSG00000257698	GIHCG	ENSG00000129654	FOXJ1	4.1651e-06
ENSG00000108773	KAT2A	ENSG00000261373	VPS9D1-AS1	ENSG00000276234	TADA2A	4.18898e-06
ENSG00000135723	FHOD1	ENSG00000262823	AC127521.1	ENSG00000187607	ZNF286A	4.19028e-06
ENSG00000134970	TMED7	ENSG00000239665	AL157392.3	ENSG00000177888	ZBTB41	4.19828e-06
ENSG00000007202	KIAA0100	ENSG00000276334	AL133243.2	ENSG00000134852	CLOCK	4.2062e-06
ENSG00000079215	SLC1A3	ENSG00000213057	C1orf220	ENSG00000170802	FOXN2	4.24754e-06
ENSG00000184271	POU6F1	ENSG00000237248	LINC00987	ENSG00000108001	EBF3	4.25549e-06
ENSG00000160072	ATAD3B	ENSG00000272455	AL391244.2	ENSG00000111269	CREBL2	4.29818e-06
ENSG00000123096	SSPN	ENSG00000272686	AC006333.2	ENSG00000118495	PLAGL1	4.30331e-06
ENSG00000165916	PSMC3	ENSG00000179406	LINC00174	ENSG00000164463	CREBRF	4.31678e-06
ENSG00000105472	CLEC11A	ENSG00000246100	LINC00900	ENSG00000167157	PRRX2	4.32078e-06
ENSG00000275066	SYNRG	ENSG00000245164	LINC00861	ENSG00000188033	ZNF490	4.34927e-06
ENSG00000154229	PRKCA	ENSG00000267565	AC011477.3	ENSG00000115355	CCDC88A	4.35379e-06
ENSG00000100796	PPP4R3A	ENSG00000269982	AC018809.2	ENSG00000089902	RCOR1	4.35938e-06
ENSG00000134817	APLNR	ENSG00000247095	MIR210HG	ENSG00000180828	BHLHE22	4.36617e-06
ENSG00000054967	RELT	ENSG00000254837	AP001372.2	ENSG00000101412	E2F1	4.3843e-06
ENSG00000136010	ALDH1L2	ENSG00000230838	LINC01614	ENSG00000118495	PLAGL1	4.38482e-06
ENSG00000159899	NPR2	ENSG00000269834	ZNF528-AS1	ENSG00000112837	TBX18	4.39777e-06
ENSG00000128591	FLNC	ENSG00000255874	LINC00346	ENSG00000114853	ZBTB47	4.40449e-06
ENSG00000096093	EFHC1	ENSG00000240137	ERICH6-AS1	ENSG00000186496	ZNF396	4.40483e-06
ENSG00000031081	ARHGAP31	ENSG00000179523	EIF3J-DT	ENSG00000196628	TCF4	4.41389e-06
ENSG00000165323	FAT3	ENSG00000246100	LINC00900	ENSG00000196628	TCF4	4.442e-06
ENSG00000004534	RBM6	ENSG00000223797	ENTPD3-AS1	ENSG00000099326	MZF1	4.46311e-06
ENSG00000167487	KLHL26	ENSG00000268516	AC020915.2	ENSG00000132005	RFX1	4.48106e-06
ENSG00000156738	MS4A1	ENSG00000247982	LINC00926	ENSG00000269404	SPIB	4.48594e-06
ENSG00000099917	MED15	ENSG00000235437	LINC01278	ENSG00000198911	SREBF2	4.49768e-06
ENSG00000151422	FER	ENSG00000255062	AP001318.2	ENSG00000118922	KLF12	4.51347e-06
ENSG00000171860	C3AR1	ENSG00000247982	LINC00926	ENSG00000105967	TFEC	4.52837e-06
ENSG00000020181	ADGRA2	ENSG00000259153	AC004816.1	ENSG00000169554	ZEB2	4.52849e-06
ENSG00000103479	RBL2	ENSG00000188825	LINC00910	ENSG00000140382	HMG20A	4.53453e-06
ENSG00000163956	LRPAP1	ENSG00000196810	CTBP1-DT	ENSG00000123933	MXD4	4.53891e-06
ENSG00000154096	THY1	ENSG00000249669	CARMN	ENSG00000121068	TBX2	4.54859e-06
ENSG00000170860	LSM3	ENSG00000269982	AC018809.2	ENSG00000116731	PRDM2	4.55858e-06
ENSG00000101082	SLA2	ENSG00000258701	LINC00638	ENSG00000124203	ZNF831	4.55961e-06
ENSG00000136270	TBRG4	ENSG00000267080	ASB16-AS1	ENSG00000172493	AFF1	4.55996e-06
ENSG00000197879	MYO1C	ENSG00000233930	KRTAP5-AS1	ENSG00000245848	CEBPA	4.56419e-06
ENSG00000186081	KRT5	ENSG00000231826	LINC01819	ENSG00000128710	HOXD10	4.58995e-06
ENSG00000134516	DOCK2	ENSG00000228544	CCDC183-AS1	ENSG00000169554	ZEB2	4.59749e-06
ENSG00000167202	TBC1D2B	ENSG00000270959	LPP-AS2	ENSG00000169554	ZEB2	4.60185e-06
ENSG00000160336	ZNF761	ENSG00000228393	LINC01004	ENSG00000170949	ZNF160	4.61717e-06
ENSG00000168488	ATXN2L	ENSG00000267523	AC008735.2	ENSG00000085644	ZNF213	4.64768e-06
ENSG00000107551	RASSF4	ENSG00000165511	C10orf25	ENSG00000073861	TBX21	4.66018e-06
ENSG00000107185	RGP1	ENSG00000230733	AC092171.2	ENSG00000188786	MTF1	4.67374e-06
ENSG00000188554	NBR1	ENSG00000278834	AC073508.3	ENSG00000108788	MLX	4.67547e-06
ENSG00000144668	ITGA9	ENSG00000235257	ITGA9-AS1	ENSG00000162367	TAL1	4.68197e-06
ENSG00000112182	BACH2	ENSG00000257337	AC068888.1	ENSG00000074047	GLI2	4.68768e-06
ENSG00000165617	DACT1	ENSG00000203711	C6orf99	ENSG00000121297	TSHZ3	4.74175e-06
ENSG00000099817	POLR2E	ENSG00000188004	SNHG28	ENSG00000185947	ZNF267	4.74866e-06
ENSG00000010327	STAB1	ENSG00000259834	AL365361.1	ENSG00000104903	LYL1	4.75598e-06
ENSG00000166265	CYYR1	ENSG00000253669	GASAL1	ENSG00000054598	FOXC1	4.75806e-06
ENSG00000058272	PPP1R12A	ENSG00000234608	MAPKAPK5-AS1	ENSG00000032219	ARID4A	4.76127e-06
ENSG00000166741	NNMT	ENSG00000237499	WAKMAR2	ENSG00000164107	HAND2	4.7659e-06
ENSG00000170027	YWHAG	ENSG00000231312	MAP4K3-DT	ENSG00000171817	ZNF540	4.78697e-06
ENSG00000167394	ZNF668	ENSG00000272141	AL390719.2	ENSG00000103495	MAZ	4.81153e-06
ENSG00000261221	ZNF865	ENSG00000267523	AC008735.2	ENSG00000179943	FIZ1	4.82808e-06
ENSG00000019144	PHLDB1	ENSG00000260121	AC138028.4	ENSG00000114853	ZBTB47	4.83589e-06
ENSG00000204301	NOTCH4	ENSG00000235437	LINC01278	ENSG00000164736	SOX17	4.84645e-06
ENSG00000004468	CD38	ENSG00000255248	MIR100HG	ENSG00000073861	TBX21	4.88223e-06
ENSG00000153207	AHCTF1	ENSG00000230630	DNM3OS	ENSG00000197472	ZNF695	4.88316e-06
ENSG00000106330	MOSPD3	ENSG00000236017	ASMTL-AS1	ENSG00000160113	NR2F6	4.89954e-06
ENSG00000188785	ZNF548	ENSG00000251034	AC087854.1	ENSG00000131845	ZNF304	4.90665e-06
ENSG00000198055	GRK6	ENSG00000259834	AL365361.1	ENSG00000077150	NFKB2	4.90838e-06
ENSG00000141526	SLC16A3	ENSG00000261888	AC144831.1	ENSG00000101057	MYBL2	4.92584e-06
ENSG00000073169	SELENOO	ENSG00000245571	FAM111A-DT	ENSG00000184436	THAP7	4.92614e-06
ENSG00000099341	PSMD8	ENSG00000276529	AP001505.1	ENSG00000105698	USF2	4.93618e-06
ENSG00000198453	ZNF568	ENSG00000267454	ZNF582-AS1	ENSG00000185869	ZNF829	4.94581e-06
ENSG00000101265	RASSF2	ENSG00000197536	C5orf56	ENSG00000115956	PLEK	4.97042e-06
ENSG00000168795	ZBTB5	ENSG00000224376	AC017104.1	ENSG00000187607	ZNF286A	4.97159e-06
ENSG00000164983	TMEM65	ENSG00000272009	AL121944.1	ENSG00000176887	SOX11	4.97318e-06
ENSG00000026036	RTEL1-TNFRSF6B	ENSG00000226332	AL354836.1	ENSG00000196700	ZNF512B	5.00994e-06
ENSG00000197837	HIST4H4	ENSG00000261324	AC010168.2	ENSG00000065978	YBX1	5.03029e-06
ENSG00000204291	COL15A1	ENSG00000230838	LINC01614	ENSG00000092607	TBX15	5.047e-06
ENSG00000176473	WDR25	ENSG00000203865	ATP1A1-AS1	ENSG00000083838	ZNF446	5.05349e-06
ENSG00000111711	GOLT1B	ENSG00000260461	AL133355.1	ENSG00000139154	AEBP2	5.06994e-06
ENSG00000180957	PITPNB	ENSG00000196295	GARS-DT	ENSG00000100426	ZBED4	5.07507e-06
ENSG00000145860	RNF145	ENSG00000250303	LINC02762	ENSG00000178935	ZNF552	5.08331e-06
ENSG00000043093	DCUN1D1	ENSG00000231770	TMEM44-AS1	ENSG00000121864	ZNF639	5.10769e-06
ENSG00000130830	MPP1	ENSG00000224397	SMIM25	ENSG00000115956	PLEK	5.10862e-06
ENSG00000179981	TSHZ1	ENSG00000272168	CASC15	ENSG00000221818	EBF2	5.18508e-06
ENSG00000197050	ZNF420	ENSG00000251136	AF117829.1	ENSG00000197808	ZNF461	5.19374e-06
ENSG00000117114	ADGRL2	ENSG00000234494	SP2-AS1	ENSG00000186951	PPARA	5.20546e-06
ENSG00000130755	GMFG	ENSG00000268030	AC005253.1	ENSG00000123685	BATF3	5.22767e-06
ENSG00000183801	OLFML1	ENSG00000271533	Z83843.1	ENSG00000152784	PRDM8	5.23278e-06
ENSG00000107779	BMPR1A	ENSG00000223482	NUTM2A-AS1	ENSG00000108064	TFAM	5.24223e-06
ENSG00000104885	DOT1L	ENSG00000273382	AL356488.3	ENSG00000213347	MXD3	5.25696e-06
ENSG00000160113	NR2F6	ENSG00000275234	AC010503.4	ENSG00000161914	ZNF653	5.3115e-06
ENSG00000052723	SIKE1	ENSG00000272760	AC093726.1	ENSG00000116793	PHTF1	5.35469e-06
ENSG00000170370	EMX2	ENSG00000255399	TBX5-AS1	ENSG00000164107	HAND2	5.35913e-06
ENSG00000152495	CAMK4	ENSG00000225783	MIAT	ENSG00000198846	TOX	5.36113e-06
ENSG00000138085	ATRAID	ENSG00000276334	AL133243.2	ENSG00000138073	PREB	5.37505e-06
ENSG00000161547	SRSF2	ENSG00000267575	AC006504.5	ENSG00000164104	HMGB2	5.38893e-06
ENSG00000253276	CCDC71L	ENSG00000260401	AP002761.4	ENSG00000107485	GATA3	5.42283e-06
ENSG00000184887	BTBD6	ENSG00000258920	FOXN3-AS1	ENSG00000054267	ARID4B	5.45989e-06
ENSG00000026103	FAS	ENSG00000235947	EGOT	ENSG00000198846	TOX	5.46482e-06
ENSG00000104872	PIH1D1	ENSG00000270580	AC139256.2	ENSG00000171425	ZNF581	5.47322e-06
ENSG00000196705	ZNF431	ENSG00000245970	AP003352.1	ENSG00000105750	ZNF85	5.47772e-06
ENSG00000234745	HLA-B	ENSG00000206337	HCP5	ENSG00000168062	BATF2	5.4806e-06
ENSG00000097021	ACOT7	ENSG00000117242	PINK1-AS	ENSG00000150347	ARID5B	5.4911e-06
ENSG00000113594	LIFR	ENSG00000260461	AL133355.1	ENSG00000164330	EBF1	5.50813e-06
ENSG00000172986	GXYLT2	ENSG00000269985	AL021328.1	ENSG00000173068	BNC2	5.51175e-06
ENSG00000278615	C11orf98	ENSG00000255062	AP001318.2	ENSG00000197114	ZGPAT	5.55597e-06
ENSG00000132294	EFR3A	ENSG00000233621	LINC01137	ENSG00000134852	CLOCK	5.57072e-06
ENSG00000109475	RPL34	ENSG00000269893	SNHG8	ENSG00000171425	ZNF581	5.57382e-06
ENSG00000169851	PCDH7	ENSG00000215386	MIR99AHG	ENSG00000091656	ZFHX4	5.59485e-06
ENSG00000197702	PARVA	ENSG00000254531	AP001816.1	ENSG00000150907	FOXO1	5.59644e-06
ENSG00000165072	MAMDC2	ENSG00000259834	AL365361.1	ENSG00000162367	TAL1	5.61592e-06
ENSG00000131507	NDFIP1	ENSG00000278970	HEIH	ENSG00000155545	MIER3	5.62876e-06
ENSG00000105393	BABAM1	ENSG00000212766	EWSAT1	ENSG00000064490	RFXANK	5.66408e-06
ENSG00000161649	CD300LG	ENSG00000233098	CCDC144NL-AS1	ENSG00000106511	MEOX2	5.68245e-06
ENSG00000197256	KANK2	ENSG00000250132	AC004803.1	ENSG00000133740	E2F5	5.68508e-06
ENSG00000056558	TRAF1	ENSG00000251432	LINC02615	ENSG00000185811	IKZF1	5.71455e-06
ENSG00000116288	PARK7	ENSG00000225855	RUSC1-AS1	ENSG00000175279	CENPS	5.73588e-06
ENSG00000095059	DHPS	ENSG00000219665	ZNF433-AS1	ENSG00000132024	CC2D1A	5.75021e-06
ENSG00000198901	PRC1	ENSG00000272888	LINC01578	ENSG00000129173	E2F8	5.76384e-06
ENSG00000198824	CHAMP1	ENSG00000239213	NCK1-DT	ENSG00000081386	ZNF510	5.77204e-06
ENSG00000143553	SNAPIN	ENSG00000205890	AC108134.1	ENSG00000158773	USF1	5.78377e-06
ENSG00000188641	DPYD	ENSG00000251442	LINC01094	ENSG00000182463	TSHZ2	5.78803e-06
ENSG00000137497	NUMA1	ENSG00000197670	AL157838.1	ENSG00000139613	SMARCC2	5.79682e-06
ENSG00000174953	DHX36	ENSG00000239213	NCK1-DT	ENSG00000176542	USF3	5.81769e-06
ENSG00000104805	NUCB1	ENSG00000261526	AC012615.1	ENSG00000196233	LCOR	5.82011e-06
ENSG00000167286	CD3D	ENSG00000225313	AL513327.1	ENSG00000066336	SPI1	5.82523e-06
ENSG00000145741	BTF3	ENSG00000175061	SNHG29	ENSG00000197714	ZNF460	5.83833e-06
ENSG00000177374	HIC1	ENSG00000275964	AL355001.2	ENSG00000178860	MSC	5.83906e-06
ENSG00000144935	TRPC1	ENSG00000251867	AC009812.1	ENSG00000196628	TCF4	5.84839e-06
ENSG00000204642	HLA-F	ENSG00000206337	HCP5	ENSG00000079263	SP140	5.86083e-06
ENSG00000012174	MBTPS2	ENSG00000250899	AC125807.2	ENSG00000005889	ZFX	5.87246e-06
ENSG00000147684	NDUFB9	ENSG00000259456	ADNP-AS1	ENSG00000179632	MAF1	5.88402e-06
ENSG00000143393	PI4KB	ENSG00000234028	EIF2AK3-DT	ENSG00000143373	ZNF687	5.90902e-06
ENSG00000123219	CENPK	ENSG00000259865	AL390728.6	ENSG00000111206	FOXM1	5.91278e-06
ENSG00000130695	CEP85	ENSG00000179743	AL450998.2	ENSG00000007968	E2F2	5.91896e-06
ENSG00000145779	TNFAIP8	ENSG00000238197	PAXBP1-AS1	ENSG00000152784	PRDM8	5.92069e-06
ENSG00000171206	TRIM8	ENSG00000247708	STX18-AS1	ENSG00000187801	ZFP69B	5.98027e-06
ENSG00000067082	KLF6	ENSG00000260804	LINC01963	ENSG00000144655	CSRNP1	5.98078e-06
ENSG00000171867	PRNP	ENSG00000204685	STARD7-AS1	ENSG00000060138	YBX3	5.98692e-06
ENSG00000111729	CLEC4A	ENSG00000224975	INE1	ENSG00000066336	SPI1	5.99009e-06
ENSG00000168495	POLR3D	ENSG00000253200	AC037459.2	ENSG00000197054	ZNF763	5.99422e-06
ENSG00000007312	CD79B	ENSG00000255197	AC090559.1	ENSG00000112561	TFEB	5.99693e-06
ENSG00000123143	PKN1	ENSG00000235437	LINC01278	ENSG00000122386	ZNF205	6.0007e-06
ENSG00000110427	KIAA1549L	ENSG00000233184	AC093157.1	ENSG00000107249	GLIS3	6.01285e-06
ENSG00000180257	ZNF816	ENSG00000226696	LENG8-AS1	ENSG00000182986	ZNF320	6.02222e-06
ENSG00000015532	XYLT2	ENSG00000225963	AC009950.1	ENSG00000198740	ZNF652	6.05116e-06
ENSG00000171865	RNASEH1	ENSG00000234171	RNASEH1-AS1	ENSG00000115163	CENPA	6.07112e-06
ENSG00000120156	TEK	ENSG00000225177	AL590617.2	ENSG00000178175	ZNF366	6.07564e-06
ENSG00000111640	GAPDH	ENSG00000177410	ZFAS1	ENSG00000197905	TEAD4	6.07834e-06
ENSG00000165072	MAMDC2	ENSG00000235954	TTC28-AS1	ENSG00000073282	TP63	6.08101e-06
ENSG00000063244	U2AF2	ENSG00000242861	AL591895.1	ENSG00000105732	ZNF574	6.08321e-06
ENSG00000156738	MS4A1	ENSG00000197536	C5orf56	ENSG00000079263	SP140	6.08413e-06
ENSG00000139354	GAS2L3	ENSG00000264456	AC138207.4	ENSG00000115163	CENPA	6.09443e-06
ENSG00000187678	SPRY4	ENSG00000267272	LINC01140	ENSG00000175832	ETV4	6.10746e-06
ENSG00000129250	KIF1C	ENSG00000238197	PAXBP1-AS1	ENSG00000108509	CAMTA2	6.11031e-06
ENSG00000111897	SERINC1	ENSG00000281398	SNHG4	ENSG00000171163	ZNF692	6.12367e-06
ENSG00000143315	PIGM	ENSG00000228288	PCAT6	ENSG00000196812	ZSCAN16	6.12608e-06
ENSG00000186230	ZNF749	ENSG00000272760	AC093726.1	ENSG00000182318	ZSCAN22	6.17353e-06
ENSG00000178719	GRINA	ENSG00000224870	MRPL20-AS1	ENSG00000185122	HSF1	6.198e-06
ENSG00000111145	ELK3	ENSG00000274605	PCCA-DT	ENSG00000157554	ERG	6.22368e-06
ENSG00000118407	FILIP1	ENSG00000270055	AC127502.2	ENSG00000171056	SOX7	6.22561e-06
ENSG00000177464	GPR4	ENSG00000267523	AC008735.2	ENSG00000203883	SOX18	6.22696e-06
ENSG00000196154	S100A4	ENSG00000257270	AL928654.2	ENSG00000123685	BATF3	6.23078e-06
ENSG00000131374	TBC1D5	ENSG00000224186	C5orf66	ENSG00000198146	ZNF770	6.24896e-06
ENSG00000010319	SEMA3G	ENSG00000258056	AC009779.2	ENSG00000132170	PPARG	6.30015e-06
ENSG00000243244	STON1	ENSG00000260461	AL133355.1	ENSG00000112182	BACH2	6.3015e-06
ENSG00000163606	CD200R1	ENSG00000234869	AL021392.1	ENSG00000138378	STAT4	6.30258e-06
ENSG00000135604	STX11	ENSG00000261039	LINC02544	ENSG00000138378	STAT4	6.30432e-06
ENSG00000115137	DNAJC27	ENSG00000223749	MIR503HG	ENSG00000081386	ZNF510	6.33414e-06
ENSG00000175938	ORAI3	ENSG00000272141	AL390719.2	ENSG00000172059	KLF11	6.35103e-06
ENSG00000147316	MCPH1	ENSG00000260942	CAPN10-DT	ENSG00000147421	HMBOX1	6.36326e-06
ENSG00000175463	TBC1D10C	ENSG00000258727	AL135999.1	ENSG00000176083	ZNF683	6.38876e-06
ENSG00000103653	CSK	ENSG00000247982	LINC00926	ENSG00000129911	KLF16	6.41174e-06
ENSG00000139726	DENR	ENSG00000197670	AL157838.1	ENSG00000179195	ZNF664	6.41746e-06
ENSG00000100359	SGSM3	ENSG00000237037	NDUFA6-DT	ENSG00000184436	THAP7	6.48168e-06
ENSG00000171115	GIMAP8	ENSG00000272841	AL139393.3	ENSG00000168874	ATOH8	6.4913e-06
ENSG00000106355	LSM5	ENSG00000259865	AL390728.6	ENSG00000102908	NFAT5	6.50352e-06
ENSG00000078304	PPP2R5C	ENSG00000277496	AL357033.4	ENSG00000089902	RCOR1	6.5117e-06
ENSG00000037280	FLT4	ENSG00000235531	MSC-AS1	ENSG00000162367	TAL1	6.52661e-06
ENSG00000028277	POU2F2	ENSG00000270164	LINC01480	ENSG00000079263	SP140	6.54448e-06
ENSG00000100243	CYB5R3	ENSG00000260708	AL118516.1	ENSG00000117318	ID3	6.56992e-06
ENSG00000061676	NCKAP1	ENSG00000234290	AC116366.1	ENSG00000163848	ZNF148	6.60736e-06
ENSG00000170471	RALGAPB	ENSG00000174365	SNHG11	ENSG00000072364	AFF4	6.60916e-06
ENSG00000112584	FAM120B	ENSG00000232640	AL354892.2	ENSG00000091831	ESR1	6.63924e-06
ENSG00000189007	ADAT2	ENSG00000272462	U91328.1	ENSG00000178935	ZNF552	6.64634e-06
ENSG00000073111	MCM2	ENSG00000228544	CCDC183-AS1	ENSG00000129071	MBD4	6.71043e-06
ENSG00000120833	SOCS2	ENSG00000249087	ZNF436-AS1	ENSG00000164736	SOX17	6.71607e-06
ENSG00000169896	ITGAM	ENSG00000271133	AC004130.2	ENSG00000143390	RFX5	6.7166e-06
ENSG00000124225	PMEPA1	ENSG00000272449	AL139246.5	ENSG00000172346	CSDC2	6.71949e-06
ENSG00000054392	HHAT	ENSG00000267565	AC011477.3	ENSG00000136944	LMX1B	6.72526e-06
ENSG00000184897	H1FX	ENSG00000268205	AC005261.1	ENSG00000218891	ZNF579	6.7363e-06
ENSG00000138078	PREPL	ENSG00000235314	LINC00957	ENSG00000134852	CLOCK	6.7392e-06
ENSG00000104904	OAZ1	ENSG00000268119	AC010615.2	ENSG00000064490	RFXANK	6.73932e-06
ENSG00000204287	HLA-DRA	ENSG00000224397	SMIM25	ENSG00000125347	IRF1	6.74759e-06
ENSG00000165724	ZMYND19	ENSG00000197291	RAMP2-AS1	ENSG00000150907	FOXO1	6.78182e-06
ENSG00000118260	CREB1	ENSG00000261338	AC021016.2	ENSG00000102908	NFAT5	6.79585e-06
ENSG00000119725	ZNF410	ENSG00000246273	SBF2-AS1	ENSG00000197714	ZNF460	6.80245e-06
ENSG00000126264	HCST	ENSG00000224975	INE1	ENSG00000189079	ARID2	6.82323e-06
ENSG00000123338	NCKAP1L	ENSG00000234290	AC116366.1	ENSG00000185811	IKZF1	6.85562e-06
ENSG00000140931	CMTM3	ENSG00000212978	AC016747.1	ENSG00000178860	MSC	6.87783e-06
ENSG00000121931	LRIF1	ENSG00000232811	AL360270.1	ENSG00000084093	REST	6.96611e-06
ENSG00000165671	NSD1	ENSG00000271870	AC024060.2	ENSG00000159140	SON	6.97666e-06
ENSG00000103423	DNAJA3	ENSG00000269834	ZNF528-AS1	ENSG00000090447	TFAP4	6.98512e-06
ENSG00000110063	DCPS	ENSG00000255062	AP001318.2	ENSG00000137309	HMGA1	7.00297e-06
ENSG00000183813	CCR4	ENSG00000226419	SLC16A1-AS1	ENSG00000173068	BNC2	7.03783e-06
ENSG00000090447	TFAP4	ENSG00000281005	LINC00921	ENSG00000069667	RORA	7.05113e-06
ENSG00000198467	TPM2	ENSG00000180139	ACTA2-AS1	ENSG00000177374	HIC1	7.08422e-06
ENSG00000166451	CENPN	ENSG00000261061	AC092718.4	ENSG00000132604	TERF2	7.09106e-06
ENSG00000174628	IQCK	ENSG00000237753	AC079922.2	ENSG00000103343	ZNF174	7.16435e-06
ENSG00000129038	LOXL1	ENSG00000248429	FAM198B-AS1	ENSG00000178860	MSC	7.16621e-06
ENSG00000232119	MCTS1	ENSG00000276529	AP001505.1	ENSG00000177463	NR2C2	7.20077e-06
ENSG00000172172	MRPL13	ENSG00000254343	AC091563.1	ENSG00000120963	ZNF706	7.22945e-06
ENSG00000096654	ZNF184	ENSG00000224843	LINC00240	ENSG00000096401	CDC5L	7.25033e-06
ENSG00000166529	ZSCAN21	ENSG00000266469	AC005288.1	ENSG00000160908	ZNF394	7.25404e-06
ENSG00000004799	PDK4	ENSG00000246263	UBR5-AS1	ENSG00000109906	ZBTB16	7.27368e-06
ENSG00000187187	ZNF546	ENSG00000257698	GIHCG	ENSG00000197841	ZNF181	7.27449e-06
ENSG00000166250	CLMP	ENSG00000247317	LY6E-DT	ENSG00000112182	BACH2	7.27912e-06
ENSG00000213799	ZNF845	ENSG00000232677	LINC00665	ENSG00000198538	ZNF28	7.28504e-06
ENSG00000164190	NIPBL	ENSG00000213963	AC019080.1	ENSG00000188033	ZNF490	7.2863e-06
ENSG00000116852	KIF21B	ENSG00000225313	AL513327.1	ENSG00000185811	IKZF1	7.2943e-06
ENSG00000089022	MAPKAPK5	ENSG00000234608	MAPKAPK5-AS1	ENSG00000198393	ZNF26	7.32778e-06
ENSG00000136235	GPNMB	ENSG00000270194	AC097359.2	ENSG00000165030	NFIL3	7.33231e-06
ENSG00000171488	LRRC8C	ENSG00000233038	AC011899.2	ENSG00000169554	ZEB2	7.33852e-06
ENSG00000149633	KIAA1755	ENSG00000233038	AC011899.2	ENSG00000176678	FOXL1	7.34392e-06
ENSG00000179144	GIMAP7	ENSG00000272841	AL139393.3	ENSG00000138378	STAT4	7.34694e-06
ENSG00000123159	GIPC1	ENSG00000227036	LINC00511	ENSG00000064490	RFXANK	7.36483e-06
ENSG00000182866	LCK	ENSG00000278600	AC015871.4	ENSG00000176083	ZNF683	7.39026e-06
ENSG00000197329	PELI1	ENSG00000258920	FOXN3-AS1	ENSG00000074657	ZNF532	7.39151e-06
ENSG00000084093	REST	ENSG00000238197	PAXBP1-AS1	ENSG00000162924	REL	7.40113e-06
[truncated: 8,165 more rows]
