# Supplementary material for: Quantitative estimates of the regulatory influence of long non-coding RNAs on global gene expression variation using TCGA breast cancer transcriptomic data
Source: PLoS Comput Biol. 2024 Jun 5;20(6):e1012103. doi: 10.1371/journal.pcbi.1012103 (PMC11198904; doi:10.1371/journal.pcbi.1012103)
Supplement: S8 Table — “Count” represents the number of target genes for which the particular lncRNA-TF pair had a significant interaction term. (XLSX) [file pcbi.1012103.s008.xlsx]

## Sheet: S8
lncRNA.id	lncRNA.name	TF.id	TF.name	count
ENSG00000224397	SMIM25	ENSG00000115956	PLEK	7
ENSG00000247982	LINC00926	ENSG00000115956	PLEK	7
ENSG00000251442	LINC01094	ENSG00000105967	TFEC	7
ENSG00000231826	LINC01819	ENSG00000054598	FOXC1	6
ENSG00000175061	SNHG29	ENSG00000213020	ZNF611	5
ENSG00000206337	HCP5	ENSG00000168062	BATF2	5
ENSG00000224397	SMIM25	ENSG00000066336	SPI1	5
ENSG00000230838	LINC01614	ENSG00000163909	HEYL	5
ENSG00000247982	LINC00926	ENSG00000105967	TFEC	5
ENSG00000180139	ACTA2-AS1	ENSG00000177374	HIC1	4
ENSG00000231826	LINC01819	ENSG00000119866	BCL11A	4
ENSG00000236618	PITPNA-AS1	ENSG00000141027	NCOR1	4
ENSG00000251442	LINC01094	ENSG00000066336	SPI1	4
ENSG00000253982	AC100810.1	ENSG00000172748	ZNF596	4
ENSG00000163597	SNHG16	ENSG00000167085	PHB	3
ENSG00000177410	ZFAS1	ENSG00000020256	ZFP64	3
ENSG00000182873	PRKCZ-AS1	ENSG00000123636	BAZ2B	3
ENSG00000182873	PRKCZ-AS1	ENSG00000196110	ZNF699	3
ENSG00000187951	AC091057.1	ENSG00000169946	ZFPM2	3
ENSG00000196167	COLCA1	ENSG00000137265	IRF4	3
ENSG00000196696	AC009022.1	ENSG00000122386	ZNF205	3
ENSG00000197536	C5orf56	ENSG00000176542	USF3	3
ENSG00000203709	MIR29B2CHG	ENSG00000125740	FOSB	3
ENSG00000223891	OSER1-DT	ENSG00000101126	ADNP	3
ENSG00000224596	ZMIZ1-AS1	ENSG00000142409	ZNF787	3
ENSG00000225484	NUTM2B-AS1	ENSG00000009307	CSDE1	3
ENSG00000229619	MBNL1-AS1	ENSG00000169554	ZEB2	3
ENSG00000230733	AC092171.2	ENSG00000188786	MTF1	3
ENSG00000230838	LINC01614	ENSG00000225614	ZNF469	3
ENSG00000231770	TMEM44-AS1	ENSG00000163848	ZNF148	3
ENSG00000234072	AC074117.1	ENSG00000161914	ZNF653	3
ENSG00000234741	GAS5	ENSG00000169714	CNBP	3
ENSG00000234741	GAS5	ENSG00000198546	ZNF511	3
ENSG00000235437	LINC01278	ENSG00000181722	ZBTB20	3
ENSG00000236144	TMEM147-AS1	ENSG00000105698	USF2	3
ENSG00000245164	LINC00861	ENSG00000092607	TBX15	3
ENSG00000246560	UBE2D3-AS1	ENSG00000184436	THAP7	3
ENSG00000247982	LINC00926	ENSG00000124203	ZNF831	3
ENSG00000247982	LINC00926	ENSG00000140968	IRF8	3
ENSG00000247982	LINC00926	ENSG00000269404	SPIB	3
ENSG00000251034	AC087854.1	ENSG00000116132	PRRX1	3
ENSG00000258738	AL121603.2	ENSG00000221818	EBF2	3
ENSG00000260032	NORAD	ENSG00000101057	MYBL2	3
ENSG00000260231	KDM7A-DT	ENSG00000054598	FOXC1	3
ENSG00000261183	SPINT1-AS1	ENSG00000185669	SNAI3	3
ENSG00000261534	AL596244.1	ENSG00000175592	FOSL1	3
ENSG00000264577	AC010761.1	ENSG00000181722	ZBTB20	3
ENSG00000267244	AC012615.6	ENSG00000197114	ZGPAT	3
ENSG00000268006	PTOV1-AS1	ENSG00000171425	ZNF581	3
ENSG00000269176	AP001160.3	ENSG00000149480	MTA2	3
ENSG00000270673	YTHDF3-AS1	ENSG00000147601	TERF1	3
ENSG00000274964	AC026356.1	ENSG00000124203	ZNF831	3
ENSG00000274964	AC026356.1	ENSG00000151702	FLI1	3
ENSG00000117242	PINK1-AS	ENSG00000116809	ZBTB17	2
ENSG00000172965	MIR4435-2HG	ENSG00000074047	GLI2	2
ENSG00000172965	MIR4435-2HG	ENSG00000118495	PLAGL1	2
ENSG00000172965	MIR4435-2HG	ENSG00000176542	USF3	2
ENSG00000172965	MIR4435-2HG	ENSG00000178860	MSC	2
ENSG00000175061	SNHG29	ENSG00000065978	YBX1	2
ENSG00000175061	SNHG29	ENSG00000128272	ATF4	2
ENSG00000175061	SNHG29	ENSG00000198816	ZNF358	2
ENSG00000176124	DLEU1	ENSG00000067955	CBFB	2
ENSG00000176593	AC008969.1	ENSG00000072364	AFF4	2
ENSG00000177406	AC021054.1	ENSG00000111206	FOXM1	2
ENSG00000177410	ZFAS1	ENSG00000171940	ZNF217	2
ENSG00000178977	LINC00324	ENSG00000196110	ZNF699	2
ENSG00000179523	EIF3J-DT	ENSG00000140265	ZSCAN29	2
ENSG00000180139	ACTA2-AS1	ENSG00000106004	HOXA5	2
ENSG00000180139	ACTA2-AS1	ENSG00000172201	ID4	2
ENSG00000182165	TP53TG1	ENSG00000169689	CENPX	2
ENSG00000182165	TP53TG1	ENSG00000257315	ZBED6	2
ENSG00000186056	MATN1-AS1	ENSG00000085644	ZNF213	2
ENSG00000186594	MIR22HG	ENSG00000121297	TSHZ3	2
ENSG00000186594	MIR22HG	ENSG00000164736	SOX17	2
ENSG00000186615	KTN1-AS1	ENSG00000104903	LYL1	2
ENSG00000188185	LINC00265	ENSG00000111206	FOXM1	2
ENSG00000188511	C22orf34	ENSG00000164463	CREBRF	2
ENSG00000196167	COLCA1	ENSG00000118513	MYB	2
ENSG00000197536	C5orf56	ENSG00000083838	ZNF446	2
ENSG00000197536	C5orf56	ENSG00000106511	MEOX2	2
ENSG00000197536	C5orf56	ENSG00000177311	ZBTB38	2
ENSG00000197536	C5orf56	ENSG00000177374	HIC1	2
ENSG00000197670	AL157838.1	ENSG00000184635	ZNF93	2
ENSG00000203865	ATP1A1-AS1	ENSG00000196418	ZNF124	2
ENSG00000206337	HCP5	ENSG00000079263	SP140	2
ENSG00000206337	HCP5	ENSG00000125347	IRF1	2
ENSG00000206567	AC022007.1	ENSG00000032219	ARID4A	2
ENSG00000206567	AC022007.1	ENSG00000111206	FOXM1	2
ENSG00000206567	AC022007.1	ENSG00000150907	FOXO1	2
ENSG00000206567	AC022007.1	ENSG00000164330	EBF1	2
ENSG00000206567	AC022007.1	ENSG00000177311	ZBTB38	2
ENSG00000206567	AC022007.1	ENSG00000221818	EBF2	2
ENSG00000212719	LINC02693	ENSG00000182463	TSHZ2	2
ENSG00000214922	HLA-F-AS1	ENSG00000167394	ZNF668	2
ENSG00000215039	CD27-AS1	ENSG00000171425	ZNF581	2
ENSG00000215256	DHRS4-AS1	ENSG00000215271	HOMEZ	2
ENSG00000219665	ZNF433-AS1	ENSG00000102935	ZNF423	2
ENSG00000219665	ZNF433-AS1	ENSG00000129911	KLF16	2
ENSG00000219665	ZNF433-AS1	ENSG00000132024	CC2D1A	2
ENSG00000219665	ZNF433-AS1	ENSG00000169946	ZFPM2	2
ENSG00000219665	ZNF433-AS1	ENSG00000172201	ID4	2
ENSG00000219665	ZNF433-AS1	ENSG00000182463	TSHZ2	2
ENSG00000223797	ENTPD3-AS1	ENSG00000119574	ZBTB45	2
ENSG00000224032	EPB41L4A-AS1	ENSG00000182463	TSHZ2	2
ENSG00000224376	AC017104.1	ENSG00000168769	TET2	2
ENSG00000224397	SMIM25	ENSG00000054598	FOXC1	2
ENSG00000224397	SMIM25	ENSG00000119508	NR4A3	2
ENSG00000224397	SMIM25	ENSG00000124203	ZNF831	2
ENSG00000224397	SMIM25	ENSG00000125347	IRF1	2
ENSG00000224397	SMIM25	ENSG00000137265	IRF4	2
ENSG00000224652	LINC00885	ENSG00000144218	AFF3	2
ENSG00000224870	MRPL20-AS1	ENSG00000116809	ZBTB17	2
ENSG00000224870	MRPL20-AS1	ENSG00000197483	ZNF628	2
ENSG00000224870	MRPL20-AS1	ENSG00000198517	MAFK	2
ENSG00000225177	AL590617.2	ENSG00000178175	ZNF366	2
ENSG00000225313	AL513327.1	ENSG00000066336	SPI1	2
ENSG00000225313	AL513327.1	ENSG00000115956	PLEK	2
ENSG00000225484	NUTM2B-AS1	ENSG00000116793	PHTF1	2
ENSG00000225733	FGD5-AS1	ENSG00000111206	FOXM1	2
ENSG00000225733	FGD5-AS1	ENSG00000177463	NR2C2	2
ENSG00000225783	MIAT	ENSG00000136630	HLX	2
ENSG00000225783	MIAT	ENSG00000150907	FOXO1	2
ENSG00000225783	MIAT	ENSG00000173068	BNC2	2
ENSG00000226332	AL354836.1	ENSG00000102878	HSF4	2
ENSG00000226332	AL354836.1	ENSG00000196700	ZNF512B	2
ENSG00000226419	SLC16A1-AS1	ENSG00000064490	RFXANK	2
ENSG00000226696	LENG8-AS1	ENSG00000116132	PRRX1	2
ENSG00000227543	SPAG5-AS1	ENSG00000169689	CENPX	2
ENSG00000228106	AL392172.1	ENSG00000118217	ATF6	2
ENSG00000228203	RNF144A-AS1	ENSG00000173068	BNC2	2
ENSG00000228288	PCAT6	ENSG00000116132	PRRX1	2
ENSG00000228506	AL513550.1	ENSG00000188994	ZNF292	2
ENSG00000228613	AC141930.1	ENSG00000072364	AFF4	2
ENSG00000228613	AC141930.1	ENSG00000269404	SPIB	2
ENSG00000228794	LINC01128	ENSG00000204859	ZBTB48	2
ENSG00000229152	ANKRD10-IT1	ENSG00000135164	DMTF1	2
ENSG00000229589	ACVR2B-AS1	ENSG00000198146	ZNF770	2
ENSG00000229692	SOS1-IT1	ENSG00000138073	PREB	2
ENSG00000229692	SOS1-IT1	ENSG00000153207	AHCTF1	2
ENSG00000229692	SOS1-IT1	ENSG00000162367	TAL1	2
ENSG00000229692	SOS1-IT1	ENSG00000171163	ZNF692	2
ENSG00000229807	XIST	ENSG00000124203	ZNF831	2
ENSG00000229852	AC019205.1	ENSG00000112242	E2F3	2
ENSG00000230551	AC021078.1	ENSG00000102908	NFAT5	2
ENSG00000230630	DNM3OS	ENSG00000105967	TFEC	2
ENSG00000230630	DNM3OS	ENSG00000122482	ZNF644	2
ENSG00000230630	DNM3OS	ENSG00000161940	BCL6B	2
ENSG00000230838	LINC01614	ENSG00000053254	FOXN3	2
ENSG00000230838	LINC01614	ENSG00000089225	TBX5	2
ENSG00000230838	LINC01614	ENSG00000101115	SALL4	2
ENSG00000231074	HCG18	ENSG00000164463	CREBRF	2
ENSG00000231074	HCG18	ENSG00000187626	ZKSCAN4	2
ENSG00000231607	DLEU2	ENSG00000164330	EBF1	2
ENSG00000231770	TMEM44-AS1	ENSG00000121864	ZNF639	2
ENSG00000231889	TRAF3IP2-AS1	ENSG00000025156	HSF2	2
ENSG00000231889	TRAF3IP2-AS1	ENSG00000112365	ZBTB24	2
ENSG00000231889	TRAF3IP2-AS1	ENSG00000135374	ELF5	2
ENSG00000231890	DARS-AS1	ENSG00000066336	SPI1	2
ENSG00000232093	DCST1-AS1	ENSG00000141568	FOXK2	2
ENSG00000232811	AL360270.1	ENSG00000169946	ZFPM2	2
ENSG00000233038	AC011899.2	ENSG00000066336	SPI1	2
ENSG00000233038	AC011899.2	ENSG00000105967	TFEC	2
ENSG00000233038	AC011899.2	ENSG00000115956	PLEK	2
ENSG00000233038	AC011899.2	ENSG00000169554	ZEB2	2
ENSG00000233038	AC011899.2	ENSG00000185811	IKZF1	2
ENSG00000233117	LINC00702	ENSG00000111206	FOXM1	2
ENSG00000233117	LINC00702	ENSG00000118495	PLAGL1	2
ENSG00000233117	LINC00702	ENSG00000148516	ZEB1	2
ENSG00000233117	LINC00702	ENSG00000157554	ERG	2
ENSG00000233117	LINC00702	ENSG00000196628	TCF4	2
ENSG00000233429	HOTAIRM1	ENSG00000167394	ZNF668	2
ENSG00000234072	AC074117.1	ENSG00000071655	MBD3	2
ENSG00000234290	AC116366.1	ENSG00000163848	ZNF148	2
ENSG00000234290	AC116366.1	ENSG00000198146	ZNF770	2
ENSG00000234390	USP27X-AS1	ENSG00000171443	ZNF524	2
ENSG00000234608	MAPKAPK5-AS1	ENSG00000131127	ZNF141	2
ENSG00000234949	AC104667.2	ENSG00000054598	FOXC1	2
ENSG00000235027	AC068580.3	ENSG00000115163	CENPA	2
ENSG00000235027	AC068580.3	ENSG00000196418	ZNF124	2
ENSG00000235437	LINC01278	ENSG00000122386	ZNF205	2
ENSG00000235437	LINC01278	ENSG00000137871	ZNF280D	2
ENSG00000235437	LINC01278	ENSG00000138380	CARF	2
ENSG00000235437	LINC01278	ENSG00000164463	CREBRF	2
ENSG00000235437	LINC01278	ENSG00000164736	SOX17	2
ENSG00000235437	LINC01278	ENSG00000198911	SREBF2	2
ENSG00000235831	BHLHE40-AS1	ENSG00000054598	FOXC1	2
ENSG00000235831	BHLHE40-AS1	ENSG00000074047	GLI2	2
ENSG00000235831	BHLHE40-AS1	ENSG00000121297	TSHZ3	2
ENSG00000236017	ASMTL-AS1	ENSG00000064490	RFXANK	2
ENSG00000236017	ASMTL-AS1	ENSG00000160113	NR2F6	2
ENSG00000236144	TMEM147-AS1	ENSG00000161277	THAP8	2
ENSG00000236199	AL359076.1	ENSG00000157554	ERG	2
ENSG00000236199	AL359076.1	ENSG00000196110	ZNF699	2
ENSG00000236540	AC006547.1	ENSG00000102908	NFAT5	2
ENSG00000236540	AC006547.1	ENSG00000166454	ATMIN	2
ENSG00000236618	PITPNA-AS1	ENSG00000154957	ZNF18	2
ENSG00000237037	NDUFA6-DT	ENSG00000171163	ZNF692	2
ENSG00000237188	AC242426.2	ENSG00000158773	USF1	2
ENSG00000237361	TUSC8	ENSG00000168874	ATOH8	2
ENSG00000237753	AC079922.2	ENSG00000257315	ZBED6	2
ENSG00000238113	LINC01410	ENSG00000160113	NR2F6	2
ENSG00000239213	NCK1-DT	ENSG00000196081	ZNF724	2
ENSG00000240219	AL512306.2	ENSG00000129911	KLF16	2
ENSG00000242282	AC108488.1	ENSG00000032219	ARID4A	2
ENSG00000244041	LINC01011	ENSG00000118495	PLAGL1	2
ENSG00000244513	AC109587.1	ENSG00000072364	AFF4	2
ENSG00000244701	AC004918.1	ENSG00000263001	GTF2I	2
ENSG00000245060	LINC00847	ENSG00000101412	E2F1	2
ENSG00000245146	MALINC1	ENSG00000196628	TCF4	2
ENSG00000245164	LINC00861	ENSG00000028277	POU2F2	2
ENSG00000245164	LINC00861	ENSG00000066336	SPI1	2
ENSG00000245556	SCAMP1-AS1	ENSG00000155545	MIER3	2
ENSG00000246100	LINC00900	ENSG00000066336	SPI1	2
ENSG00000246100	LINC00900	ENSG00000167157	PRRX2	2
ENSG00000246263	UBR5-AS1	ENSG00000141956	PRDM15	2
ENSG00000246263	UBR5-AS1	ENSG00000147601	TERF1	2
ENSG00000247095	MIR210HG	ENSG00000178860	MSC	2
ENSG00000247137	AP000873.2	ENSG00000064490	RFXANK	2
ENSG00000247240	UBL7-AS1	ENSG00000229809	ZNF688	2
ENSG00000247271	ZBED5-AS1	ENSG00000066336	SPI1	2
ENSG00000247373	TMED2-DT	ENSG00000135164	DMTF1	2
ENSG00000247556	OIP5-AS1	ENSG00000169714	CNBP	2
ENSG00000247556	OIP5-AS1	ENSG00000186951	PPARA	2
ENSG00000247556	OIP5-AS1	ENSG00000187079	TEAD1	2
ENSG00000247556	OIP5-AS1	ENSG00000197714	ZNF460	2
ENSG00000247774	PCED1B-AS1	ENSG00000115415	STAT1	2
ENSG00000247982	LINC00926	ENSG00000049768	FOXP3	2
ENSG00000247982	LINC00926	ENSG00000150907	FOXO1	2
ENSG00000247982	LINC00926	ENSG00000185669	SNAI3	2
ENSG00000248008	NRAV	ENSG00000118513	MYB	2
ENSG00000248008	NRAV	ENSG00000129514	FOXA1	2
ENSG00000248092	NNT-AS1	ENSG00000118495	PLAGL1	2
ENSG00000248429	FAM198B-AS1	ENSG00000091831	ESR1	2
ENSG00000248429	FAM198B-AS1	ENSG00000115956	PLEK	2
ENSG00000249042	AC008771.1	ENSG00000173068	BNC2	2
ENSG00000249042	AC008771.1	ENSG00000196670	ZFP62	2
ENSG00000249669	CARMN	ENSG00000101115	SALL4	2
ENSG00000249669	CARMN	ENSG00000171443	ZNF524	2
ENSG00000249673	NOP14-AS1	ENSG00000123933	MXD4	2
ENSG00000249700	SRD5A3-AS1	ENSG00000104447	TRPS1	2
ENSG00000250899	AC125807.2	ENSG00000005889	ZFX	2
ENSG00000251442	LINC01094	ENSG00000079263	SP140	2
ENSG00000251442	LINC01094	ENSG00000101115	SALL4	2
ENSG00000251442	LINC01094	ENSG00000177311	ZBTB38	2
ENSG00000251442	LINC01094	ENSG00000182463	TSHZ2	2
ENSG00000251442	LINC01094	ENSG00000221818	EBF2	2
ENSG00000251442	LINC01094	ENSG00000244405	ETV5	2
ENSG00000251562	MALAT1	ENSG00000172346	CSDC2	2
ENSG00000251562	MALAT1	ENSG00000198546	ZNF511	2
ENSG00000251867	AC009812.1	ENSG00000121864	ZNF639	2
ENSG00000253200	AC037459.2	ENSG00000056277	ZNF280C	2
ENSG00000253738	OTUD6B-AS1	ENSG00000103343	ZNF174	2
ENSG00000253768	AC008663.1	ENSG00000073861	TBX21	2
ENSG00000254343	AC091563.1	ENSG00000150907	FOXO1	2
ENSG00000254614	AP003068.2	ENSG00000149480	MTA2	2
ENSG00000255062	AP001318.2	ENSG00000102901	CENPT	2
ENSG00000255062	AP001318.2	ENSG00000111206	FOXM1	2
ENSG00000255062	AP001318.2	ENSG00000133250	ZNF414	2
ENSG00000255062	AP001318.2	ENSG00000170802	FOXN2	2
ENSG00000255062	AP001318.2	ENSG00000171443	ZNF524	2
ENSG00000255062	AP001318.2	ENSG00000178175	ZNF366	2
ENSG00000255062	AP001318.2	ENSG00000181722	ZBTB20	2
ENSG00000255062	AP001318.2	ENSG00000261221	ZNF865	2
ENSG00000255399	TBX5-AS1	ENSG00000028277	POU2F2	2
ENSG00000255399	TBX5-AS1	ENSG00000140968	IRF8	2
ENSG00000255399	TBX5-AS1	ENSG00000185811	IKZF1	2
ENSG00000255399	TBX5-AS1	ENSG00000196628	TCF4	2
ENSG00000255468	AP001107.9	ENSG00000173039	RELA	2
ENSG00000255737	AGAP2-AS1	ENSG00000076108	BAZ2A	2
ENSG00000255737	AGAP2-AS1	ENSG00000115956	PLEK	2
ENSG00000257086	AP001453.2	ENSG00000173039	RELA	2
ENSG00000257167	TMPO-AS1	ENSG00000111206	FOXM1	2
ENSG00000257270	AL928654.2	ENSG00000123685	BATF3	2
ENSG00000257621	PSMA3-AS1	ENSG00000133250	ZNF414	2
ENSG00000258056	AC009779.2	ENSG00000064490	RFXANK	2
ENSG00000258199	AC073896.4	ENSG00000161642	ZNF385A	2
ENSG00000258199	AC073896.4	ENSG00000185591	SP1	2
ENSG00000258920	FOXN3-AS1	ENSG00000032219	ARID4A	2
ENSG00000259153	AC004816.1	ENSG00000179627	ZBTB42	2
ENSG00000259291	ZNF710-AS1	ENSG00000101057	MYBL2	2
ENSG00000259426	AC027237.3	ENSG00000019549	SNAI2	2
ENSG00000259459	LINC02568	ENSG00000125347	IRF1	2
ENSG00000259768	AC004943.2	ENSG00000141002	TCF25	2
ENSG00000259807	AC009093.1	ENSG00000073861	TBX21	2
ENSG00000259807	AC009093.1	ENSG00000116833	NR5A2	2
ENSG00000259834	AL365361.1	ENSG00000092607	TBX15	2
ENSG00000259834	AL365361.1	ENSG00000173068	BNC2	2
ENSG00000259865	AL390728.6	ENSG00000111206	FOXM1	2
ENSG00000260025	CRIM1-DT	ENSG00000143867	OSR1	2
ENSG00000260032	NORAD	ENSG00000101126	ADNP	2
ENSG00000260032	NORAD	ENSG00000162601	MYSM1	2
ENSG00000260196	AC124798.1	ENSG00000126746	ZNF384	2
ENSG00000260257	AL035071.1	ENSG00000115163	CENPA	2
ENSG00000260257	AL035071.1	ENSG00000129911	KLF16	2
ENSG00000260257	AL035071.1	ENSG00000140968	IRF8	2
ENSG00000260276	AC022167.2	ENSG00000102908	NFAT5	2
ENSG00000260276	AC022167.2	ENSG00000103495	MAZ	2
ENSG00000260401	AP002761.4	ENSG00000054598	FOXC1	2
ENSG00000260401	AP002761.4	ENSG00000126351	THRA	2
ENSG00000260418	AL023284.4	ENSG00000169689	CENPX	2
ENSG00000260461	AL133355.1	ENSG00000077150	NFKB2	2
ENSG00000260461	AL133355.1	ENSG00000245848	CEBPA	2
ENSG00000260686	AC008669.1	ENSG00000148143	ZNF462	2
ENSG00000260711	AL121839.2	ENSG00000129173	E2F8	2
ENSG00000260793	AC003102.1	ENSG00000108788	MLX	2
ENSG00000260807	AC009041.2	ENSG00000172201	ID4	2
ENSG00000260912	AL158206.1	ENSG00000164463	CREBRF	2
ENSG00000260920	AL031985.3	ENSG00000164107	HAND2	2
ENSG00000260966	AP001486.2	ENSG00000101412	E2F1	2
ENSG00000261039	LINC02544	ENSG00000138378	STAT4	2
ENSG00000261094	AC007066.2	ENSG00000171443	ZNF524	2
ENSG00000261183	SPINT1-AS1	ENSG00000104903	LYL1	2
ENSG00000261269	AC093278.2	ENSG00000140968	IRF8	2
ENSG00000261269	AC093278.2	ENSG00000176083	ZNF683	2
ENSG00000261269	AC093278.2	ENSG00000185811	IKZF1	2
ENSG00000261324	AC010168.2	ENSG00000138380	CARF	2
ENSG00000261351	AC116913.1	ENSG00000140382	HMG20A	2
ENSG00000261351	AC116913.1	ENSG00000181827	RFX7	2
ENSG00000261373	VPS9D1-AS1	ENSG00000116731	PRDM2	2
ENSG00000261373	VPS9D1-AS1	ENSG00000267281	ATF7-NPFF	2
ENSG00000261455	LINC01003	ENSG00000102908	NFAT5	2
ENSG00000261664	TTC39A-AS1	ENSG00000185669	SNAI3	2
ENSG00000261801	LOXL1-AS1	ENSG00000113430	IRX4	2
ENSG00000261971	MMP25-AS1	ENSG00000122386	ZNF205	2
ENSG00000261971	MMP25-AS1	ENSG00000129911	KLF16	2
ENSG00000263843	AC022211.2	ENSG00000169689	CENPX	2
ENSG00000264456	AC138207.4	ENSG00000134852	CLOCK	2
ENSG00000264772	AC016876.2	ENSG00000066336	SPI1	2
ENSG00000264920	AC018521.5	ENSG00000065978	YBX1	2
ENSG00000266036	AC016888.1	ENSG00000129911	KLF16	2
ENSG00000266962	AC067852.2	ENSG00000064490	RFXANK	2
ENSG00000267080	ASB16-AS1	ENSG00000169689	CENPX	2
ENSG00000267121	AC008105.3	ENSG00000135164	DMTF1	2
ENSG00000267169	AC022098.1	ENSG00000171443	ZNF524	2
ENSG00000267244	AC012615.6	ENSG00000104903	LYL1	2
ENSG00000267244	AC012615.6	ENSG00000115956	PLEK	2
ENSG00000267272	LINC01140	ENSG00000106511	MEOX2	2
ENSG00000267272	LINC01140	ENSG00000116132	PRRX1	2
ENSG00000267272	LINC01140	ENSG00000173068	BNC2	2
ENSG00000267523	AC008735.2	ENSG00000179943	FIZ1	2
ENSG00000267523	AC008735.2	ENSG00000196418	ZNF124	2
ENSG00000267523	AC008735.2	ENSG00000198146	ZNF770	2
ENSG00000268001	CARD8-AS1	ENSG00000137273	FOXF2	2
ENSG00000268006	PTOV1-AS1	ENSG00000083838	ZNF446	2
ENSG00000268030	AC005253.1	ENSG00000011451	WIZ	2
ENSG00000268516	AC020915.2	ENSG00000169946	ZFPM2	2
ENSG00000268516	AC020915.2	ENSG00000229809	ZNF688	2
ENSG00000268713	AC005261.3	ENSG00000085644	ZNF213	2
ENSG00000268713	AC005261.3	ENSG00000102908	NFAT5	2
ENSG00000268858	AL118506.1	ENSG00000197114	ZGPAT	2
ENSG00000269352	PTOV1-AS2	ENSG00000073861	TBX21	2
ENSG00000269386	RAB11B-AS1	ENSG00000135164	DMTF1	2
ENSG00000269386	RAB11B-AS1	ENSG00000177463	NR2C2	2
ENSG00000269867	AC010326.3	ENSG00000171425	ZNF581	2
ENSG00000269887	AL391001.1	ENSG00000134852	CLOCK	2
ENSG00000270164	LINC01480	ENSG00000161940	BCL6B	2
ENSG00000270580	AC139256.2	ENSG00000130856	ZNF236	2
ENSG00000270696	AC005034.3	ENSG00000076108	BAZ2A	2
ENSG00000271646	AC099343.3	ENSG00000171443	ZNF524	2
ENSG00000271870	AC024060.2	ENSG00000072364	AFF4	2
ENSG00000271918	AC034236.2	ENSG00000169554	ZEB2	2
ENSG00000272129	AL359715.3	ENSG00000106948	AKNA	2
ENSG00000272323	AC026801.2	ENSG00000182463	TSHZ2	2
ENSG00000272374	Z97832.2	ENSG00000171443	ZNF524	2
ENSG00000272686	AC006333.2	ENSG00000102908	NFAT5	2
ENSG00000272758	AC083798.2	ENSG00000171425	ZNF581	2
ENSG00000272841	AL139393.3	ENSG00000112658	SRF	2
ENSG00000272841	AL139393.3	ENSG00000168874	ATOH8	2
ENSG00000273058	AL359921.2	ENSG00000064490	RFXANK	2
ENSG00000273142	LINC02604	ENSG00000189079	ARID2	2
ENSG00000273142	LINC02604	ENSG00000225614	ZNF469	2
ENSG00000273145	BX537318.1	ENSG00000085644	ZNF213	2
ENSG00000273271	AP000254.2	ENSG00000105856	HBP1	2
ENSG00000273311	DGCR11	ENSG00000184436	THAP7	2
ENSG00000273373	AL355488.1	ENSG00000115956	PLEK	2
ENSG00000274173	AL035661.1	ENSG00000079263	SP140	2
ENSG00000274272	AC069281.2	ENSG00000131408	NR1H2	2
ENSG00000275202	AL161421.1	ENSG00000136169	SETDB2	2
ENSG00000275234	AC010503.4	ENSG00000118260	CREB1	2
ENSG00000275234	AC010503.4	ENSG00000140548	ZNF710	2
ENSG00000275234	AC010503.4	ENSG00000176083	ZNF683	2
ENSG00000275234	AC010503.4	ENSG00000187801	ZFP69B	2
ENSG00000277142	LINC00235	ENSG00000161914	ZNF653	2
ENSG00000277287	AL109976.1	ENSG00000054598	FOXC1	2
ENSG00000277287	AL109976.1	ENSG00000112182	BACH2	2
ENSG00000278730	AC005332.6	ENSG00000136451	VEZF1	2
ENSG00000278768	BACE1-AS	ENSG00000187626	ZKSCAN4	2
ENSG00000279738	AL022311.1	ENSG00000177463	NR2C2	2
ENSG00000281103	TRG-AS1	ENSG00000115415	STAT1	2
ENSG00000281103	TRG-AS1	ENSG00000168062	BATF2	2
ENSG00000281103	TRG-AS1	ENSG00000176542	USF3	2
ENSG00000117242	PINK1-AS	ENSG00000005889	ZFX	1
ENSG00000117242	PINK1-AS	ENSG00000067955	CBFB	1
ENSG00000117242	PINK1-AS	ENSG00000111206	FOXM1	1
ENSG00000117242	PINK1-AS	ENSG00000121454	LHX4	1
ENSG00000117242	PINK1-AS	ENSG00000137309	HMGA1	1
ENSG00000117242	PINK1-AS	ENSG00000143614	GATAD2B	1
ENSG00000117242	PINK1-AS	ENSG00000150347	ARID5B	1
ENSG00000117242	PINK1-AS	ENSG00000175279	CENPS	1
ENSG00000117242	PINK1-AS	ENSG00000177683	THAP5	1
ENSG00000117242	PINK1-AS	ENSG00000189079	ARID2	1
ENSG00000130600	H19	ENSG00000066336	SPI1	1
ENSG00000130600	H19	ENSG00000108001	EBF3	1
ENSG00000130600	H19	ENSG00000124813	RUNX2	1
ENSG00000130600	H19	ENSG00000134107	BHLHE40	1
ENSG00000130600	H19	ENSG00000168874	ATOH8	1
ENSG00000130600	H19	ENSG00000173068	BNC2	1
ENSG00000130600	H19	ENSG00000187634	SAMD11	1
ENSG00000145075	CCDC39	ENSG00000101544	ADNP2	1
ENSG00000145075	CCDC39	ENSG00000115956	PLEK	1
ENSG00000145075	CCDC39	ENSG00000135164	DMTF1	1
ENSG00000145075	CCDC39	ENSG00000185278	ZBTB37	1
ENSG00000145075	CCDC39	ENSG00000229809	ZNF688	1
ENSG00000152931	PART1	ENSG00000020633	RUNX3	1
ENSG00000152931	PART1	ENSG00000092607	TBX15	1
ENSG00000152931	PART1	ENSG00000106052	TAX1BP1	1
ENSG00000152931	PART1	ENSG00000121297	TSHZ3	1
ENSG00000152931	PART1	ENSG00000128000	ZNF780B	1
ENSG00000152931	PART1	ENSG00000172493	AFF1	1
ENSG00000152931	PART1	ENSG00000185811	IKZF1	1
ENSG00000153363	LINC00467	ENSG00000111206	FOXM1	1
ENSG00000153363	LINC00467	ENSG00000115956	PLEK	1
ENSG00000153363	LINC00467	ENSG00000117475	BLZF1	1
ENSG00000153363	LINC00467	ENSG00000158711	ELK4	1
ENSG00000153363	LINC00467	ENSG00000169957	ZNF768	1
ENSG00000153363	LINC00467	ENSG00000171161	ZNF672	1
ENSG00000153363	LINC00467	ENSG00000196418	ZNF124	1
ENSG00000153363	LINC00467	ENSG00000198315	ZKSCAN8	1
ENSG00000157306	ZFHX2-AS1	ENSG00000127152	BCL11B	1
ENSG00000157306	ZFHX2-AS1	ENSG00000148337	CIZ1	1
ENSG00000157306	ZFHX2-AS1	ENSG00000176946	THAP4	1
ENSG00000162913	OBSCN-AS1	ENSG00000105967	TFEC	1
ENSG00000162913	OBSCN-AS1	ENSG00000111087	GLI1	1
ENSG00000162913	OBSCN-AS1	ENSG00000137309	HMGA1	1
ENSG00000162913	OBSCN-AS1	ENSG00000148737	TCF7L2	1
ENSG00000162913	OBSCN-AS1	ENSG00000166925	TSC22D4	1
ENSG00000162913	OBSCN-AS1	ENSG00000172201	ID4	1
ENSG00000162913	OBSCN-AS1	ENSG00000204514	ZNF814	1
ENSG00000163364	LINC01116	ENSG00000005102	MEOX1	1
ENSG00000163364	LINC01116	ENSG00000089225	TBX5	1
ENSG00000163364	LINC01116	ENSG00000103495	MAZ	1
ENSG00000163364	LINC01116	ENSG00000112242	E2F3	1
ENSG00000163364	LINC01116	ENSG00000115956	PLEK	1
ENSG00000163364	LINC01116	ENSG00000116132	PRRX1	1
ENSG00000163364	LINC01116	ENSG00000116793	PHTF1	1
ENSG00000163364	LINC01116	ENSG00000122877	EGR2	1
ENSG00000163364	LINC01116	ENSG00000133250	ZNF414	1
ENSG00000163364	LINC01116	ENSG00000157554	ERG	1
ENSG00000163364	LINC01116	ENSG00000163909	HEYL	1
ENSG00000163364	LINC01116	ENSG00000177732	SOX12	1
ENSG00000163364	LINC01116	ENSG00000198715	GLMP	1
ENSG00000163597	SNHG16	ENSG00000032219	ARID4A	1
ENSG00000163597	SNHG16	ENSG00000057657	PRDM1	1
ENSG00000163597	SNHG16	ENSG00000107485	GATA3	1
ENSG00000163597	SNHG16	ENSG00000117707	PROX1	1
ENSG00000163597	SNHG16	ENSG00000134954	ETS1	1
ENSG00000163597	SNHG16	ENSG00000136451	VEZF1	1
ENSG00000163597	SNHG16	ENSG00000140262	TCF12	1
ENSG00000163597	SNHG16	ENSG00000149136	SSRP1	1
ENSG00000163597	SNHG16	ENSG00000161914	ZNF653	1
ENSG00000163597	SNHG16	ENSG00000162367	TAL1	1
ENSG00000163597	SNHG16	ENSG00000164330	EBF1	1
ENSG00000163597	SNHG16	ENSG00000169136	ATF5	1
ENSG00000163597	SNHG16	ENSG00000175322	ZNF519	1
ENSG00000163597	SNHG16	ENSG00000177683	THAP5	1
ENSG00000163597	SNHG16	ENSG00000198026	ZNF335	1
ENSG00000163597	SNHG16	ENSG00000198538	ZNF28	1
ENSG00000163597	SNHG16	ENSG00000198846	TOX	1
ENSG00000165511	C10orf25	ENSG00000059378	PARP12	1
ENSG00000165511	C10orf25	ENSG00000060138	YBX3	1
ENSG00000165511	C10orf25	ENSG00000073861	TBX21	1
ENSG00000165511	C10orf25	ENSG00000121406	ZNF549	1
ENSG00000165511	C10orf25	ENSG00000182983	ZNF662	1
ENSG00000165511	C10orf25	ENSG00000197937	ZNF347	1
ENSG00000165511	C10orf25	ENSG00000213799	ZNF845	1
ENSG00000166770	ZNF667-AS1	ENSG00000146592	CREB5	1
ENSG00000167920	TMEM99	ENSG00000103449	SALL1	1
ENSG00000167920	TMEM99	ENSG00000143178	TBX19	1
ENSG00000167920	TMEM99	ENSG00000177888	ZBTB41	1
ENSG00000167920	TMEM99	ENSG00000198205	ZXDA	1
ENSG00000170919	TPT1-AS1	ENSG00000101115	SALL4	1
ENSG00000170919	TPT1-AS1	ENSG00000108064	TFAM	1
ENSG00000170919	TPT1-AS1	ENSG00000116731	PRDM2	1
ENSG00000170919	TPT1-AS1	ENSG00000138380	CARF	1
ENSG00000170919	TPT1-AS1	ENSG00000144747	TMF1	1
ENSG00000170919	TPT1-AS1	ENSG00000196081	ZNF724	1
ENSG00000170919	TPT1-AS1	ENSG00000196967	ZNF585A	1
ENSG00000170919	TPT1-AS1	ENSG00000198342	ZNF442	1
ENSG00000170919	TPT1-AS1	ENSG00000229809	ZNF688	1
ENSG00000172965	MIR4435-2HG	ENSG00000009307	CSDE1	1
ENSG00000172965	MIR4435-2HG	ENSG00000019549	SNAI2	1
ENSG00000172965	MIR4435-2HG	ENSG00000055609	KMT2C	1
ENSG00000172965	MIR4435-2HG	ENSG00000057657	PRDM1	1
ENSG00000172965	MIR4435-2HG	ENSG00000067955	CBFB	1
ENSG00000172965	MIR4435-2HG	ENSG00000101115	SALL4	1
ENSG00000172965	MIR4435-2HG	ENSG00000104856	RELB	1
ENSG00000172965	MIR4435-2HG	ENSG00000105967	TFEC	1
ENSG00000172965	MIR4435-2HG	ENSG00000110851	PRDM4	1
ENSG00000172965	MIR4435-2HG	ENSG00000111087	GLI1	1
ENSG00000172965	MIR4435-2HG	ENSG00000117318	ID3	1
ENSG00000172965	MIR4435-2HG	ENSG00000126603	GLIS2	1
ENSG00000172965	MIR4435-2HG	ENSG00000129514	FOXA1	1
ENSG00000172965	MIR4435-2HG	ENSG00000136630	HLX	1
ENSG00000172965	MIR4435-2HG	ENSG00000137273	FOXF2	1
ENSG00000172965	MIR4435-2HG	ENSG00000157557	ETS2	1
ENSG00000172965	MIR4435-2HG	ENSG00000161405	IKZF3	1
ENSG00000172965	MIR4435-2HG	ENSG00000169946	ZFPM2	1
ENSG00000172965	MIR4435-2HG	ENSG00000173068	BNC2	1
ENSG00000172965	MIR4435-2HG	ENSG00000173153	ESRRA	1
ENSG00000172965	MIR4435-2HG	ENSG00000175592	FOSL1	1
ENSG00000172965	MIR4435-2HG	ENSG00000177853	ZNF518A	1
ENSG00000172965	MIR4435-2HG	ENSG00000196628	TCF4	1
ENSG00000172965	MIR4435-2HG	ENSG00000197385	ZNF860	1
ENSG00000174365	SNHG11	ENSG00000005436	GCFC2	1
ENSG00000174365	SNHG11	ENSG00000020256	ZFP64	1
ENSG00000174365	SNHG11	ENSG00000072364	AFF4	1
ENSG00000174365	SNHG11	ENSG00000101126	ADNP	1
ENSG00000174365	SNHG11	ENSG00000108312	UBTF	1
ENSG00000174365	SNHG11	ENSG00000125520	SLC2A4RG	1
ENSG00000174365	SNHG11	ENSG00000152784	PRDM8	1
ENSG00000175061	SNHG29	ENSG00000025434	NR1H3	1
ENSG00000175061	SNHG29	ENSG00000041988	THAP3	1
ENSG00000175061	SNHG29	ENSG00000064490	RFXANK	1
ENSG00000175061	SNHG29	ENSG00000108788	MLX	1
ENSG00000175061	SNHG29	ENSG00000112242	E2F3	1
ENSG00000175061	SNHG29	ENSG00000119950	MXI1	1
ENSG00000175061	SNHG29	ENSG00000140548	ZNF710	1
ENSG00000175061	SNHG29	ENSG00000141027	NCOR1	1
ENSG00000175061	SNHG29	ENSG00000154957	ZNF18	1
ENSG00000175061	SNHG29	ENSG00000156127	BATF	1
ENSG00000175061	SNHG29	ENSG00000166454	ATMIN	1
ENSG00000175061	SNHG29	ENSG00000177030	DEAF1	1
ENSG00000175061	SNHG29	ENSG00000185697	MYBL1	1
ENSG00000175061	SNHG29	ENSG00000197714	ZNF460	1
ENSG00000175061	SNHG29	ENSG00000197779	ZNF81	1
ENSG00000175061	SNHG29	ENSG00000198146	ZNF770	1
ENSG00000175061	SNHG29	ENSG00000229809	ZNF688	1
ENSG00000175061	SNHG29	ENSG00000233608	TWIST2	1
ENSG00000175147	TMEM51-AS1	ENSG00000020633	RUNX3	1
ENSG00000175147	TMEM51-AS1	ENSG00000147862	NFIB	1
ENSG00000175147	TMEM51-AS1	ENSG00000178175	ZNF366	1
ENSG00000175147	TMEM51-AS1	ENSG00000233608	TWIST2	1
ENSG00000175611	LINC00476	ENSG00000198554	WDHD1	1
ENSG00000176124	DLEU1	ENSG00000104903	LYL1	1
ENSG00000176124	DLEU1	ENSG00000105732	ZNF574	1
ENSG00000176124	DLEU1	ENSG00000120690	ELF1	1
ENSG00000176124	DLEU1	ENSG00000123685	BATF3	1
ENSG00000176124	DLEU1	ENSG00000129514	FOXA1	1
ENSG00000176124	DLEU1	ENSG00000129911	KLF16	1
ENSG00000176124	DLEU1	ENSG00000139083	ETV6	1
ENSG00000176124	DLEU1	ENSG00000151500	THYN1	1
ENSG00000176124	DLEU1	ENSG00000169554	ZEB2	1
ENSG00000176124	DLEU1	ENSG00000189403	HMGB1	1
ENSG00000176124	DLEU1	ENSG00000204514	ZNF814	1
ENSG00000176593	AC008969.1	ENSG00000184436	THAP7	1
ENSG00000177337	DLGAP1-AS1	ENSG00000078043	PIAS2	1
ENSG00000177337	DLGAP1-AS1	ENSG00000129534	MIS18BP1	1
ENSG00000177337	DLGAP1-AS1	ENSG00000144792	ZNF660	1
ENSG00000177337	DLGAP1-AS1	ENSG00000167085	PHB	1
ENSG00000177337	DLGAP1-AS1	ENSG00000176887	SOX11	1
ENSG00000177337	DLGAP1-AS1	ENSG00000179632	MAF1	1
ENSG00000177337	DLGAP1-AS1	ENSG00000181135	ZNF707	1
ENSG00000177337	DLGAP1-AS1	ENSG00000267281	ATF7-NPFF	1
ENSG00000177406	AC021054.1	ENSG00000065970	FOXJ2	1
ENSG00000177406	AC021054.1	ENSG00000078246	TULP3	1
ENSG00000177406	AC021054.1	ENSG00000101126	ADNP	1
ENSG00000177406	AC021054.1	ENSG00000129514	FOXA1	1
ENSG00000177406	AC021054.1	ENSG00000134107	BHLHE40	1
ENSG00000177406	AC021054.1	ENSG00000176842	IRX5	1
ENSG00000177406	AC021054.1	ENSG00000187079	TEAD1	1
ENSG00000177406	AC021054.1	ENSG00000213347	MXD3	1
ENSG00000177410	ZFAS1	ENSG00000032219	ARID4A	1
ENSG00000177410	ZFAS1	ENSG00000065978	YBX1	1
ENSG00000177410	ZFAS1	ENSG00000067066	SP100	1
ENSG00000177410	ZFAS1	ENSG00000090447	TFAP4	1
ENSG00000177410	ZFAS1	ENSG00000091831	ESR1	1
ENSG00000177410	ZFAS1	ENSG00000112242	E2F3	1
ENSG00000177410	ZFAS1	ENSG00000122034	GTF3A	1
ENSG00000177410	ZFAS1	ENSG00000129173	E2F8	1
ENSG00000177410	ZFAS1	ENSG00000132604	TERF2	1
ENSG00000177410	ZFAS1	ENSG00000135899	SP110	1
ENSG00000177410	ZFAS1	ENSG00000138380	CARF	1
ENSG00000177410	ZFAS1	ENSG00000157259	GATAD1	1
ENSG00000177410	ZFAS1	ENSG00000166529	ZSCAN21	1
ENSG00000177410	ZFAS1	ENSG00000172466	ZNF24	1
ENSG00000177410	ZFAS1	ENSG00000173545	ZNF622	1
ENSG00000177410	ZFAS1	ENSG00000189403	HMGB1	1
ENSG00000177410	ZFAS1	ENSG00000197063	MAFG	1
ENSG00000177410	ZFAS1	ENSG00000197905	TEAD4	1
ENSG00000177410	ZFAS1	ENSG00000204859	ZBTB48	1
ENSG00000177640	CASC2	ENSG00000006468	ETV1	1
ENSG00000177640	CASC2	ENSG00000020633	RUNX3	1
ENSG00000177640	CASC2	ENSG00000099326	MZF1	1
ENSG00000177640	CASC2	ENSG00000105419	MEIS3	1
ENSG00000177640	CASC2	ENSG00000111206	FOXM1	1
ENSG00000177640	CASC2	ENSG00000116132	PRRX1	1
ENSG00000177640	CASC2	ENSG00000129654	FOXJ1	1
ENSG00000177640	CASC2	ENSG00000169957	ZNF768	1
ENSG00000177640	CASC2	ENSG00000171940	ZNF217	1
ENSG00000177640	CASC2	ENSG00000174586	ZNF497	1
ENSG00000177640	CASC2	ENSG00000178935	ZNF552	1
ENSG00000177640	CASC2	ENSG00000197472	ZNF695	1
ENSG00000177640	CASC2	ENSG00000198554	WDHD1	1
ENSG00000177640	CASC2	ENSG00000213096	ZNF254	1
ENSG00000177640	CASC2	ENSG00000213676	ATF6B	1
ENSG00000177640	CASC2	ENSG00000257315	ZBED6	1
ENSG00000177738	AC025171.1	ENSG00000130751	NPAS1	1
ENSG00000177788	AL162595.1	ENSG00000085644	ZNF213	1
ENSG00000177788	AL162595.1	ENSG00000115956	PLEK	1
ENSG00000177788	AL162595.1	ENSG00000146587	RBAK	1
ENSG00000177788	AL162595.1	ENSG00000151702	FLI1	1
ENSG00000177788	AL162595.1	ENSG00000169554	ZEB2	1
ENSG00000177788	AL162595.1	ENSG00000197472	ZNF695	1
ENSG00000178977	LINC00324	ENSG00000028277	POU2F2	1
ENSG00000178977	LINC00324	ENSG00000073861	TBX21	1
ENSG00000178977	LINC00324	ENSG00000123268	ATF1	1
ENSG00000178977	LINC00324	ENSG00000127152	BCL11B	1
ENSG00000178977	LINC00324	ENSG00000164463	CREBRF	1
ENSG00000178977	LINC00324	ENSG00000167395	ZNF646	1
ENSG00000178977	LINC00324	ENSG00000167967	E4F1	1
ENSG00000178977	LINC00324	ENSG00000171735	CAMTA1	1
ENSG00000178977	LINC00324	ENSG00000179627	ZBTB42	1
ENSG00000178977	LINC00324	ENSG00000213096	ZNF254	1
ENSG00000178977	LINC00324	ENSG00000233608	TWIST2	1
ENSG00000179406	LINC00174	ENSG00000054598	FOXC1	1
ENSG00000179406	LINC00174	ENSG00000115355	CCDC88A	1
ENSG00000179406	LINC00174	ENSG00000118495	PLAGL1	1
ENSG00000179406	LINC00174	ENSG00000164463	CREBRF	1
ENSG00000179406	LINC00174	ENSG00000177463	NR2C2	1
ENSG00000179406	LINC00174	ENSG00000198715	GLMP	1
ENSG00000179523	EIF3J-DT	ENSG00000085644	ZNF213	1
ENSG00000179523	EIF3J-DT	ENSG00000142409	ZNF787	1
ENSG00000179523	EIF3J-DT	ENSG00000149480	MTA2	1
ENSG00000179523	EIF3J-DT	ENSG00000153879	CEBPG	1
ENSG00000179523	EIF3J-DT	ENSG00000163909	HEYL	1
ENSG00000179523	EIF3J-DT	ENSG00000164736	SOX17	1
ENSG00000179523	EIF3J-DT	ENSG00000165244	ZNF367	1
ENSG00000179523	EIF3J-DT	ENSG00000169981	ZNF35	1
ENSG00000179523	EIF3J-DT	ENSG00000181827	RFX7	1
ENSG00000179523	EIF3J-DT	ENSG00000196628	TCF4	1
ENSG00000179523	EIF3J-DT	ENSG00000198146	ZNF770	1
ENSG00000179743	AL450998.2	ENSG00000007968	E2F2	1
ENSG00000179743	AL450998.2	ENSG00000010818	HIVEP2	1
ENSG00000179743	AL450998.2	ENSG00000069667	RORA	1
ENSG00000179743	AL450998.2	ENSG00000167685	ZNF444	1
ENSG00000179743	AL450998.2	ENSG00000167766	ZNF83	1
ENSG00000179743	AL450998.2	ENSG00000169714	CNBP	1
ENSG00000179743	AL450998.2	ENSG00000178175	ZNF366	1
ENSG00000179743	AL450998.2	ENSG00000180035	ZNF48	1
ENSG00000179743	AL450998.2	ENSG00000196453	ZNF777	1
ENSG00000179818	PCBP1-AS1	ENSG00000067066	SP100	1
ENSG00000179818	PCBP1-AS1	ENSG00000083838	ZNF446	1
ENSG00000179818	PCBP1-AS1	ENSG00000105967	TFEC	1
ENSG00000179818	PCBP1-AS1	ENSG00000121297	TSHZ3	1
ENSG00000179818	PCBP1-AS1	ENSG00000130684	ZNF337	1
ENSG00000179818	PCBP1-AS1	ENSG00000143178	TBX19	1
ENSG00000179818	PCBP1-AS1	ENSG00000143458	GABPB2	1
ENSG00000179818	PCBP1-AS1	ENSG00000158711	ELK4	1
ENSG00000179818	PCBP1-AS1	ENSG00000169554	ZEB2	1
ENSG00000179818	PCBP1-AS1	ENSG00000177888	ZBTB41	1
ENSG00000179818	PCBP1-AS1	ENSG00000189079	ARID2	1
ENSG00000179818	PCBP1-AS1	ENSG00000197961	ZNF121	1
ENSG00000179818	PCBP1-AS1	ENSG00000243678	NME2	1
ENSG00000180139	ACTA2-AS1	ENSG00000006468	ETV1	1
ENSG00000180139	ACTA2-AS1	ENSG00000066336	SPI1	1
ENSG00000180139	ACTA2-AS1	ENSG00000085276	MECOM	1
ENSG00000180139	ACTA2-AS1	ENSG00000105997	HOXA3	1
ENSG00000180139	ACTA2-AS1	ENSG00000111145	ELK3	1
ENSG00000180139	ACTA2-AS1	ENSG00000114853	ZBTB47	1
ENSG00000180139	ACTA2-AS1	ENSG00000126603	GLIS2	1
ENSG00000180139	ACTA2-AS1	ENSG00000133740	E2F5	1
ENSG00000180139	ACTA2-AS1	ENSG00000137265	IRF4	1
ENSG00000180139	ACTA2-AS1	ENSG00000148516	ZEB1	1
ENSG00000180139	ACTA2-AS1	ENSG00000161940	BCL6B	1
ENSG00000180139	ACTA2-AS1	ENSG00000162367	TAL1	1
ENSG00000180139	ACTA2-AS1	ENSG00000164107	HAND2	1
ENSG00000180139	ACTA2-AS1	ENSG00000167157	PRRX2	1
ENSG00000180139	ACTA2-AS1	ENSG00000169946	ZFPM2	1
ENSG00000180769	WDFY3-AS2	ENSG00000019549	SNAI2	1
ENSG00000180769	WDFY3-AS2	ENSG00000133740	E2F5	1
ENSG00000180769	WDFY3-AS2	ENSG00000134852	CLOCK	1
ENSG00000180769	WDFY3-AS2	ENSG00000141568	FOXK2	1
ENSG00000180769	WDFY3-AS2	ENSG00000151612	ZNF827	1
ENSG00000182165	TP53TG1	ENSG00000066136	NFYC	1
ENSG00000182165	TP53TG1	ENSG00000079263	SP140	1
ENSG00000182165	TP53TG1	ENSG00000105821	DNAJC2	1
ENSG00000182165	TP53TG1	ENSG00000106948	AKNA	1
ENSG00000182165	TP53TG1	ENSG00000108312	UBTF	1
ENSG00000182165	TP53TG1	ENSG00000116809	ZBTB17	1
ENSG00000182165	TP53TG1	ENSG00000153879	CEBPG	1
ENSG00000182165	TP53TG1	ENSG00000178860	MSC	1
ENSG00000182165	TP53TG1	ENSG00000185811	IKZF1	1
ENSG00000182165	TP53TG1	ENSG00000196110	ZNF699	1
ENSG00000182165	TP53TG1	ENSG00000197024	ZNF398	1
ENSG00000182165	TP53TG1	ENSG00000197483	ZNF628	1
ENSG00000182165	TP53TG1	ENSG00000213347	MXD3	1
ENSG00000182165	TP53TG1	ENSG00000244405	ETV5	1
ENSG00000182165	TP53TG1	ENSG00000269404	SPIB	1
ENSG00000182648	LINC01006	ENSG00000118260	CREB1	1
ENSG00000182648	LINC01006	ENSG00000120693	SMAD9	1
ENSG00000182648	LINC01006	ENSG00000185811	IKZF1	1
ENSG00000182648	LINC01006	ENSG00000269404	SPIB	1
ENSG00000182873	PRKCZ-AS1	ENSG00000019549	SNAI2	1
ENSG00000182873	PRKCZ-AS1	ENSG00000069667	RORA	1
ENSG00000182873	PRKCZ-AS1	ENSG00000102908	NFAT5	1
ENSG00000182873	PRKCZ-AS1	ENSG00000108509	CAMTA2	1
ENSG00000182873	PRKCZ-AS1	ENSG00000111206	FOXM1	1
ENSG00000182873	PRKCZ-AS1	ENSG00000116132	PRRX1	1
ENSG00000182873	PRKCZ-AS1	ENSG00000118922	KLF12	1
ENSG00000182873	PRKCZ-AS1	ENSG00000121297	TSHZ3	1
ENSG00000182873	PRKCZ-AS1	ENSG00000123095	BHLHE41	1
ENSG00000182873	PRKCZ-AS1	ENSG00000126603	GLIS2	1
ENSG00000182873	PRKCZ-AS1	ENSG00000130803	ZNF317	1
ENSG00000182873	PRKCZ-AS1	ENSG00000133250	ZNF414	1
ENSG00000182873	PRKCZ-AS1	ENSG00000138073	PREB	1
ENSG00000182873	PRKCZ-AS1	ENSG00000148516	ZEB1	1
ENSG00000182873	PRKCZ-AS1	ENSG00000163909	HEYL	1
ENSG00000182873	PRKCZ-AS1	ENSG00000169946	ZFPM2	1
ENSG00000182873	PRKCZ-AS1	ENSG00000173068	BNC2	1
ENSG00000182873	PRKCZ-AS1	ENSG00000177463	NR2C2	1
ENSG00000182873	PRKCZ-AS1	ENSG00000196233	LCOR	1
ENSG00000182873	PRKCZ-AS1	ENSG00000196628	TCF4	1
ENSG00000182873	PRKCZ-AS1	ENSG00000204524	ZNF805	1
ENSG00000182873	PRKCZ-AS1	ENSG00000225614	ZNF469	1
ENSG00000183250	LINC01547	ENSG00000054598	FOXC1	1
ENSG00000183250	LINC01547	ENSG00000151702	FLI1	1
ENSG00000183250	LINC01547	ENSG00000159140	SON	1
ENSG00000183250	LINC01547	ENSG00000198146	ZNF770	1
ENSG00000183250	LINC01547	ENSG00000198546	ZNF511	1
ENSG00000183784	DOCK8-AS1	ENSG00000105967	TFEC	1
ENSG00000183784	DOCK8-AS1	ENSG00000138380	CARF	1
ENSG00000183784	DOCK8-AS1	ENSG00000150907	FOXO1	1
ENSG00000183784	DOCK8-AS1	ENSG00000178860	MSC	1
ENSG00000183784	DOCK8-AS1	ENSG00000185811	IKZF1	1
ENSG00000183784	DOCK8-AS1	ENSG00000225614	ZNF469	1
ENSG00000184068	SREBF2-AS1	ENSG00000068323	TFE3	1
ENSG00000184068	SREBF2-AS1	ENSG00000081059	TCF7	1
ENSG00000184068	SREBF2-AS1	ENSG00000102901	CENPT	1
ENSG00000184068	SREBF2-AS1	ENSG00000115956	PLEK	1
ENSG00000184068	SREBF2-AS1	ENSG00000119866	BCL11A	1
ENSG00000184068	SREBF2-AS1	ENSG00000133250	ZNF414	1
ENSG00000184068	SREBF2-AS1	ENSG00000172845	SP3	1
ENSG00000184068	SREBF2-AS1	ENSG00000181722	ZBTB20	1
ENSG00000184068	SREBF2-AS1	ENSG00000186230	ZNF749	1
ENSG00000184068	SREBF2-AS1	ENSG00000196110	ZNF699	1
ENSG00000184068	SREBF2-AS1	ENSG00000197472	ZNF695	1
ENSG00000184068	SREBF2-AS1	ENSG00000198393	ZNF26	1
ENSG00000184441	AP001062.1	ENSG00000083838	ZNF446	1
ENSG00000184441	AP001062.1	ENSG00000124203	ZNF831	1
ENSG00000184441	AP001062.1	ENSG00000154655	L3MBTL4	1
ENSG00000184441	AP001062.1	ENSG00000179943	FIZ1	1
ENSG00000184441	AP001062.1	ENSG00000185811	IKZF1	1
ENSG00000184441	AP001062.1	ENSG00000229809	ZNF688	1
ENSG00000186056	MATN1-AS1	ENSG00000009307	CSDE1	1
ENSG00000186056	MATN1-AS1	ENSG00000064961	HMG20B	1
ENSG00000186056	MATN1-AS1	ENSG00000085274	MYNN	1
ENSG00000186056	MATN1-AS1	ENSG00000113580	NR3C1	1
ENSG00000186056	MATN1-AS1	ENSG00000116731	PRDM2	1
ENSG00000186056	MATN1-AS1	ENSG00000138073	PREB	1
ENSG00000186056	MATN1-AS1	ENSG00000164330	EBF1	1
ENSG00000186056	MATN1-AS1	ENSG00000171443	ZNF524	1
ENSG00000186056	MATN1-AS1	ENSG00000173153	ESRRA	1
ENSG00000186056	MATN1-AS1	ENSG00000185591	SP1	1
ENSG00000186056	MATN1-AS1	ENSG00000186951	PPARA	1
ENSG00000186056	MATN1-AS1	ENSG00000197013	ZNF429	1
ENSG00000186056	MATN1-AS1	ENSG00000198715	GLMP	1
ENSG00000186594	MIR22HG	ENSG00000009307	CSDE1	1
ENSG00000186594	MIR22HG	ENSG00000054598	FOXC1	1
ENSG00000186594	MIR22HG	ENSG00000066422	ZBTB11	1
ENSG00000186594	MIR22HG	ENSG00000088881	EBF4	1
ENSG00000186594	MIR22HG	ENSG00000106948	AKNA	1
ENSG00000186594	MIR22HG	ENSG00000107485	GATA3	1
ENSG00000186594	MIR22HG	ENSG00000129173	E2F8	1
ENSG00000186594	MIR22HG	ENSG00000129514	FOXA1	1
ENSG00000186594	MIR22HG	ENSG00000131408	NR1H2	1
ENSG00000186594	MIR22HG	ENSG00000134954	ETS1	1
ENSG00000186594	MIR22HG	ENSG00000140382	HMG20A	1
ENSG00000186594	MIR22HG	ENSG00000142065	ZFP14	1
ENSG00000186594	MIR22HG	ENSG00000144655	CSRNP1	1
ENSG00000186594	MIR22HG	ENSG00000157613	CREB3L1	1
ENSG00000186594	MIR22HG	ENSG00000164330	EBF1	1
ENSG00000186594	MIR22HG	ENSG00000164463	CREBRF	1
ENSG00000186594	MIR22HG	ENSG00000169926	KLF13	1
ENSG00000186594	MIR22HG	ENSG00000173276	ZBTB21	1
ENSG00000186594	MIR22HG	ENSG00000175213	ZNF408	1
ENSG00000186594	MIR22HG	ENSG00000175395	ZNF25	1
ENSG00000186594	MIR22HG	ENSG00000177888	ZBTB41	1
ENSG00000186594	MIR22HG	ENSG00000183309	ZNF623	1
ENSG00000186594	MIR22HG	ENSG00000184481	FOXO4	1
ENSG00000186594	MIR22HG	ENSG00000185591	SP1	1
ENSG00000186594	MIR22HG	ENSG00000185811	IKZF1	1
ENSG00000186594	MIR22HG	ENSG00000188295	ZNF669	1
ENSG00000186594	MIR22HG	ENSG00000197372	ZNF675	1
ENSG00000186594	MIR22HG	ENSG00000198846	TOX	1
ENSG00000186615	KTN1-AS1	ENSG00000089902	RCOR1	1
ENSG00000187951	AC091057.1	ENSG00000061455	PRDM6	1
ENSG00000187951	AC091057.1	ENSG00000109685	NSD2	1
ENSG00000187951	AC091057.1	ENSG00000115355	CCDC88A	1
ENSG00000187951	AC091057.1	ENSG00000116132	PRRX1	1
ENSG00000187951	AC091057.1	ENSG00000116604	MEF2D	1
ENSG00000187951	AC091057.1	ENSG00000116809	ZBTB17	1
ENSG00000187951	AC091057.1	ENSG00000139613	SMARCC2	1
ENSG00000187951	AC091057.1	ENSG00000140265	ZSCAN29	1
ENSG00000187951	AC091057.1	ENSG00000162702	ZNF281	1
ENSG00000187951	AC091057.1	ENSG00000170802	FOXN2	1
ENSG00000187951	AC091057.1	ENSG00000171443	ZNF524	1
ENSG00000187951	AC091057.1	ENSG00000173068	BNC2	1
ENSG00000187951	AC091057.1	ENSG00000196628	TCF4	1
ENSG00000187951	AC091057.1	ENSG00000197483	ZNF628	1
ENSG00000187951	AC091057.1	ENSG00000257315	ZBED6	1
ENSG00000188004	SNHG28	ENSG00000108001	EBF3	1
ENSG00000188004	SNHG28	ENSG00000134852	CLOCK	1
ENSG00000188004	SNHG28	ENSG00000168769	TET2	1
ENSG00000188004	SNHG28	ENSG00000168813	ZNF507	1
ENSG00000188004	SNHG28	ENSG00000185947	ZNF267	1
ENSG00000188004	SNHG28	ENSG00000243678	NME2	1
ENSG00000188185	LINC00265	ENSG00000053254	FOXN3	1
ENSG00000188185	LINC00265	ENSG00000092607	TBX15	1
ENSG00000188185	LINC00265	ENSG00000132024	CC2D1A	1
ENSG00000188185	LINC00265	ENSG00000164330	EBF1	1
ENSG00000188185	LINC00265	ENSG00000172201	ID4	1
ENSG00000188185	LINC00265	ENSG00000172216	CEBPB	1
ENSG00000188185	LINC00265	ENSG00000176083	ZNF683	1
ENSG00000188185	LINC00265	ENSG00000197063	MAFG	1
ENSG00000188185	LINC00265	ENSG00000203883	SOX18	1
ENSG00000188185	LINC00265	ENSG00000233608	TWIST2	1
ENSG00000188242	AC010442.1	ENSG00000115355	CCDC88A	1
ENSG00000188242	AC010442.1	ENSG00000138380	CARF	1
ENSG00000188242	AC010442.1	ENSG00000155545	MIER3	1
ENSG00000188242	AC010442.1	ENSG00000172262	ZNF131	1
ENSG00000188511	C22orf34	ENSG00000067066	SP100	1
ENSG00000188511	C22orf34	ENSG00000102870	ZNF629	1
ENSG00000188511	C22orf34	ENSG00000122386	ZNF205	1
ENSG00000188511	C22orf34	ENSG00000122482	ZNF644	1
ENSG00000188511	C22orf34	ENSG00000144218	AFF3	1
ENSG00000188511	C22orf34	ENSG00000163848	ZNF148	1
ENSG00000188511	C22orf34	ENSG00000181722	ZBTB20	1
ENSG00000188511	C22orf34	ENSG00000185811	IKZF1	1
ENSG00000188511	C22orf34	ENSG00000188786	MTF1	1
ENSG00000188511	C22orf34	ENSG00000197362	ZNF786	1
ENSG00000188511	C22orf34	ENSG00000214022	REPIN1	1
ENSG00000188825	LINC00910	ENSG00000065978	YBX1	1
ENSG00000188825	LINC00910	ENSG00000074657	ZNF532	1
ENSG00000188825	LINC00910	ENSG00000129173	E2F8	1
ENSG00000188825	LINC00910	ENSG00000135164	DMTF1	1
ENSG00000188825	LINC00910	ENSG00000136451	VEZF1	1
ENSG00000188825	LINC00910	ENSG00000140382	HMG20A	1
ENSG00000188825	LINC00910	ENSG00000143365	RORC	1
ENSG00000188825	LINC00910	ENSG00000155592	ZKSCAN2	1
ENSG00000188825	LINC00910	ENSG00000198093	ZNF649	1
ENSG00000188825	LINC00910	ENSG00000276234	TADA2A	1
ENSG00000196167	COLCA1	ENSG00000028277	POU2F2	1
ENSG00000196167	COLCA1	ENSG00000049768	FOXP3	1
ENSG00000196167	COLCA1	ENSG00000079263	SP140	1
ENSG00000196167	COLCA1	ENSG00000115163	CENPA	1
ENSG00000196167	COLCA1	ENSG00000115956	PLEK	1
ENSG00000196167	COLCA1	ENSG00000116132	PRRX1	1
ENSG00000196167	COLCA1	ENSG00000117707	PROX1	1
ENSG00000196167	COLCA1	ENSG00000124813	RUNX2	1
ENSG00000196167	COLCA1	ENSG00000125968	ID1	1
ENSG00000196167	COLCA1	ENSG00000134954	ETS1	1
ENSG00000196167	COLCA1	ENSG00000153207	AHCTF1	1
ENSG00000196167	COLCA1	ENSG00000154655	L3MBTL4	1
ENSG00000196167	COLCA1	ENSG00000158773	USF1	1
ENSG00000196167	COLCA1	ENSG00000158805	ZNF276	1
ENSG00000196167	COLCA1	ENSG00000163909	HEYL	1
ENSG00000196167	COLCA1	ENSG00000170802	FOXN2	1
ENSG00000196167	COLCA1	ENSG00000172216	CEBPB	1
ENSG00000196167	COLCA1	ENSG00000176678	FOXL1	1
ENSG00000196167	COLCA1	ENSG00000184271	POU6F1	1
ENSG00000196295	GARS-DT	ENSG00000048405	ZNF800	1
ENSG00000196295	GARS-DT	ENSG00000100426	ZBED4	1
ENSG00000196295	GARS-DT	ENSG00000101057	MYBL2	1
ENSG00000196295	GARS-DT	ENSG00000101126	ADNP	1
ENSG00000196295	GARS-DT	ENSG00000102908	NFAT5	1
ENSG00000196295	GARS-DT	ENSG00000111206	FOXM1	1
ENSG00000196295	GARS-DT	ENSG00000123685	BATF3	1
ENSG00000196295	GARS-DT	ENSG00000140968	IRF8	1
ENSG00000196295	GARS-DT	ENSG00000198538	ZNF28	1
ENSG00000196668	LINC00173	ENSG00000099326	MZF1	1
ENSG00000196668	LINC00173	ENSG00000131759	RARA	1
ENSG00000196668	LINC00173	ENSG00000144485	HES6	1
ENSG00000196668	LINC00173	ENSG00000166188	ZNF319	1
ENSG00000196668	LINC00173	ENSG00000169554	ZEB2	1
ENSG00000196696	AC009022.1	ENSG00000054598	FOXC1	1
ENSG00000196696	AC009022.1	ENSG00000108924	HLF	1
ENSG00000196696	AC009022.1	ENSG00000111145	ELK3	1
ENSG00000196696	AC009022.1	ENSG00000141646	SMAD4	1
ENSG00000196696	AC009022.1	ENSG00000143373	ZNF687	1
ENSG00000196696	AC009022.1	ENSG00000151702	FLI1	1
ENSG00000196696	AC009022.1	ENSG00000157554	ERG	1
ENSG00000196696	AC009022.1	ENSG00000167377	ZNF23	1
ENSG00000196696	AC009022.1	ENSG00000177374	HIC1	1
ENSG00000196696	AC009022.1	ENSG00000179922	ZNF784	1
ENSG00000196696	AC009022.1	ENSG00000198466	ZNF587	1
ENSG00000196696	AC009022.1	ENSG00000198554	WDHD1	1
ENSG00000196696	AC009022.1	ENSG00000229809	ZNF688	1
ENSG00000196741	LINC01560	ENSG00000060138	YBX3	1
ENSG00000196741	LINC01560	ENSG00000185669	SNAI3	1
ENSG00000196741	LINC01560	ENSG00000196233	LCOR	1
ENSG00000196756	SNHG17	ENSG00000060138	YBX3	1
ENSG00000196756	SNHG17	ENSG00000067082	KLF6	1
ENSG00000196810	CTBP1-DT	ENSG00000102878	HSF4	1
ENSG00000196810	CTBP1-DT	ENSG00000105698	USF2	1
ENSG00000196810	CTBP1-DT	ENSG00000123933	MXD4	1
ENSG00000196810	CTBP1-DT	ENSG00000160113	NR2F6	1
ENSG00000196810	CTBP1-DT	ENSG00000165244	ZNF367	1
ENSG00000196810	CTBP1-DT	ENSG00000173039	RELA	1
ENSG00000196810	CTBP1-DT	ENSG00000229809	ZNF688	1
ENSG00000197180	AC244090.1	ENSG00000102878	HSF4	1
ENSG00000197180	AC244090.1	ENSG00000105698	USF2	1
ENSG00000197180	AC244090.1	ENSG00000150347	ARID5B	1
ENSG00000197180	AC244090.1	ENSG00000160113	NR2F6	1
ENSG00000197180	AC244090.1	ENSG00000167085	PHB	1
ENSG00000197180	AC244090.1	ENSG00000177463	NR2C2	1
ENSG00000197180	AC244090.1	ENSG00000196843	ARID5A	1
ENSG00000197180	AC244090.1	ENSG00000205250	E2F4	1
ENSG00000197180	AC244090.1	ENSG00000236609	ZNF853	1
ENSG00000197182	MIRLET7BHG	ENSG00000072364	AFF4	1
ENSG00000197182	MIRLET7BHG	ENSG00000122482	ZNF644	1
ENSG00000197182	MIRLET7BHG	ENSG00000124203	ZNF831	1
ENSG00000197182	MIRLET7BHG	ENSG00000159140	SON	1
ENSG00000197182	MIRLET7BHG	ENSG00000163508	EOMES	1
ENSG00000197182	MIRLET7BHG	ENSG00000171163	ZNF692	1
ENSG00000197182	MIRLET7BHG	ENSG00000184271	POU6F1	1
ENSG00000197182	MIRLET7BHG	ENSG00000269404	SPIB	1
ENSG00000197291	RAMP2-AS1	ENSG00000053254	FOXN3	1
ENSG00000197291	RAMP2-AS1	ENSG00000054598	FOXC1	1
ENSG00000197291	RAMP2-AS1	ENSG00000073861	TBX21	1
ENSG00000197291	RAMP2-AS1	ENSG00000106511	MEOX2	1
ENSG00000197291	RAMP2-AS1	ENSG00000117000	RLF	1
ENSG00000197291	RAMP2-AS1	ENSG00000118495	PLAGL1	1
ENSG00000197291	RAMP2-AS1	ENSG00000119866	BCL11A	1
ENSG00000197291	RAMP2-AS1	ENSG00000136936	XPA	1
ENSG00000197291	RAMP2-AS1	ENSG00000138073	PREB	1
ENSG00000197291	RAMP2-AS1	ENSG00000150907	FOXO1	1
ENSG00000197291	RAMP2-AS1	ENSG00000161940	BCL6B	1
ENSG00000197291	RAMP2-AS1	ENSG00000167635	ZNF146	1
ENSG00000197291	RAMP2-AS1	ENSG00000175592	FOSL1	1
ENSG00000197291	RAMP2-AS1	ENSG00000176542	USF3	1
ENSG00000197291	RAMP2-AS1	ENSG00000188313	PLSCR1	1
ENSG00000197291	RAMP2-AS1	ENSG00000189079	ARID2	1
ENSG00000197308	GATA3-AS1	ENSG00000125520	SLC2A4RG	1
ENSG00000197308	GATA3-AS1	ENSG00000125826	RBCK1	1
ENSG00000197308	GATA3-AS1	ENSG00000142409	ZNF787	1
ENSG00000197536	C5orf56	ENSG00000001167	NFYA	1
ENSG00000197536	C5orf56	ENSG00000019549	SNAI2	1
ENSG00000197536	C5orf56	ENSG00000028277	POU2F2	1
ENSG00000197536	C5orf56	ENSG00000074657	ZNF532	1
ENSG00000197536	C5orf56	ENSG00000079263	SP140	1
ENSG00000197536	C5orf56	ENSG00000081059	TCF7	1
ENSG00000197536	C5orf56	ENSG00000109906	ZBTB16	1
ENSG00000197536	C5orf56	ENSG00000111145	ELK3	1
ENSG00000197536	C5orf56	ENSG00000112242	E2F3	1
ENSG00000197536	C5orf56	ENSG00000113580	NR3C1	1
ENSG00000197536	C5orf56	ENSG00000113658	SMAD5	1
ENSG00000197536	C5orf56	ENSG00000115956	PLEK	1
ENSG00000197536	C5orf56	ENSG00000119866	BCL11A	1
ENSG00000197536	C5orf56	ENSG00000121297	TSHZ3	1
ENSG00000197536	C5orf56	ENSG00000122482	ZNF644	1
ENSG00000197536	C5orf56	ENSG00000124444	ZNF576	1
ENSG00000197536	C5orf56	ENSG00000124766	SOX4	1
ENSG00000197536	C5orf56	ENSG00000129514	FOXA1	1
ENSG00000197536	C5orf56	ENSG00000134852	CLOCK	1
ENSG00000197536	C5orf56	ENSG00000148143	ZNF462	1
ENSG00000197536	C5orf56	ENSG00000157554	ERG	1
ENSG00000197536	C5orf56	ENSG00000158711	ELK4	1
ENSG00000197536	C5orf56	ENSG00000162676	GFI1	1
ENSG00000197536	C5orf56	ENSG00000167377	ZNF23	1
ENSG00000197536	C5orf56	ENSG00000169689	CENPX	1
ENSG00000197536	C5orf56	ENSG00000171056	SOX7	1
ENSG00000197536	C5orf56	ENSG00000172201	ID4	1
ENSG00000197536	C5orf56	ENSG00000176083	ZNF683	1
ENSG00000197536	C5orf56	ENSG00000182463	TSHZ2	1
ENSG00000197536	C5orf56	ENSG00000185507	IRF7	1
ENSG00000197536	C5orf56	ENSG00000187079	TEAD1	1
ENSG00000197536	C5orf56	ENSG00000198455	ZXDB	1
ENSG00000197536	C5orf56	ENSG00000205250	E2F4	1
ENSG00000197670	AL157838.1	ENSG00000101126	ADNP	1
ENSG00000197670	AL157838.1	ENSG00000118260	CREB1	1
ENSG00000197670	AL157838.1	ENSG00000121297	TSHZ3	1
ENSG00000197670	AL157838.1	ENSG00000136630	HLX	1
ENSG00000197670	AL157838.1	ENSG00000137273	FOXF2	1
ENSG00000197670	AL157838.1	ENSG00000138380	CARF	1
ENSG00000197670	AL157838.1	ENSG00000139613	SMARCC2	1
ENSG00000197670	AL157838.1	ENSG00000158773	USF1	1
ENSG00000197670	AL157838.1	ENSG00000169946	ZFPM2	1
ENSG00000197670	AL157838.1	ENSG00000177311	ZBTB38	1
ENSG00000197670	AL157838.1	ENSG00000179195	ZNF664	1
ENSG00000197670	AL157838.1	ENSG00000186020	ZNF529	1
ENSG00000197670	AL157838.1	ENSG00000267680	ZNF224	1
ENSG00000197989	SNHG12	ENSG00000060138	YBX3	1
ENSG00000197989	SNHG12	ENSG00000064933	PMS1	1
ENSG00000197989	SNHG12	ENSG00000064961	HMG20B	1
ENSG00000197989	SNHG12	ENSG00000066336	SPI1	1
ENSG00000197989	SNHG12	ENSG00000105732	ZNF574	1
ENSG00000197989	SNHG12	ENSG00000105821	DNAJC2	1
ENSG00000197989	SNHG12	ENSG00000110925	CSRNP2	1
ENSG00000197989	SNHG12	ENSG00000118495	PLAGL1	1
ENSG00000197989	SNHG12	ENSG00000122877	EGR2	1
ENSG00000197989	SNHG12	ENSG00000124664	SPDEF	1
ENSG00000197989	SNHG12	ENSG00000135164	DMTF1	1
ENSG00000197989	SNHG12	ENSG00000138380	CARF	1
ENSG00000197989	SNHG12	ENSG00000168874	ATOH8	1
ENSG00000197989	SNHG12	ENSG00000169689	CENPX	1
ENSG00000197989	SNHG12	ENSG00000173068	BNC2	1
ENSG00000197989	SNHG12	ENSG00000176946	THAP4	1
ENSG00000197989	SNHG12	ENSG00000181444	ZNF467	1
ENSG00000197989	SNHG12	ENSG00000185669	SNAI3	1
ENSG00000197989	SNHG12	ENSG00000198093	ZNF649	1
ENSG00000198221	AFDN-DT	ENSG00000071564	TCF3	1
ENSG00000198221	AFDN-DT	ENSG00000115355	CCDC88A	1
ENSG00000198221	AFDN-DT	ENSG00000131931	THAP1	1
ENSG00000198221	AFDN-DT	ENSG00000143578	CREB3L4	1
ENSG00000198221	AFDN-DT	ENSG00000144218	AFF3	1
ENSG00000198221	AFDN-DT	ENSG00000169689	CENPX	1
ENSG00000198221	AFDN-DT	ENSG00000169957	ZNF768	1
ENSG00000198221	AFDN-DT	ENSG00000197472	ZNF695	1
ENSG00000198496	NBR2	ENSG00000065978	YBX1	1
ENSG00000198496	NBR2	ENSG00000112561	TFEB	1
ENSG00000198496	NBR2	ENSG00000129514	FOXA1	1
ENSG00000198496	NBR2	ENSG00000140987	ZSCAN32	1
ENSG00000198496	NBR2	ENSG00000144218	AFF3	1
ENSG00000198496	NBR2	ENSG00000165244	ZNF367	1
ENSG00000198496	NBR2	ENSG00000182463	TSHZ2	1
ENSG00000198496	NBR2	ENSG00000196081	ZNF724	1
ENSG00000203280	AL022323.1	ENSG00000062194	GPBP1	1
ENSG00000203280	AL022323.1	ENSG00000085644	ZNF213	1
ENSG00000203280	AL022323.1	ENSG00000102908	NFAT5	1
ENSG00000203280	AL022323.1	ENSG00000112561	TFEB	1
ENSG00000203280	AL022323.1	ENSG00000126603	GLIS2	1
ENSG00000203280	AL022323.1	ENSG00000128272	ATF4	1
ENSG00000203280	AL022323.1	ENSG00000140987	ZSCAN32	1
ENSG00000203280	AL022323.1	ENSG00000152926	ZNF117	1
ENSG00000203280	AL022323.1	ENSG00000154655	L3MBTL4	1
ENSG00000203280	AL022323.1	ENSG00000169946	ZFPM2	1
ENSG00000203280	AL022323.1	ENSG00000176542	USF3	1
ENSG00000203280	AL022323.1	ENSG00000187792	ZNF70	1
ENSG00000203280	AL022323.1	ENSG00000196458	ZNF605	1
ENSG00000203280	AL022323.1	ENSG00000198455	ZXDB	1
ENSG00000203497	PDCD4-AS1	ENSG00000079263	SP140	1
ENSG00000203497	PDCD4-AS1	ENSG00000129911	KLF16	1
ENSG00000203497	PDCD4-AS1	ENSG00000151702	FLI1	1
ENSG00000203497	PDCD4-AS1	ENSG00000169957	ZNF768	1
ENSG00000203497	PDCD4-AS1	ENSG00000186496	ZNF396	1
ENSG00000203635	AC144450.1	ENSG00000066336	SPI1	1
ENSG00000203635	AC144450.1	ENSG00000115568	ZNF142	1
ENSG00000203635	AC144450.1	ENSG00000125347	IRF1	1
ENSG00000203635	AC144450.1	ENSG00000130940	CASZ1	1
ENSG00000203635	AC144450.1	ENSG00000161940	BCL6B	1
ENSG00000203635	AC144450.1	ENSG00000169554	ZEB2	1
ENSG00000203635	AC144450.1	ENSG00000174282	ZBTB4	1
ENSG00000203635	AC144450.1	ENSG00000176083	ZNF683	1
ENSG00000203635	AC144450.1	ENSG00000185811	IKZF1	1
ENSG00000203644	AC083799.1	ENSG00000085274	MYNN	1
ENSG00000203644	AC083799.1	ENSG00000091831	ESR1	1
ENSG00000203644	AC083799.1	ENSG00000095574	IKZF5	1
ENSG00000203644	AC083799.1	ENSG00000103449	SALL1	1
ENSG00000203644	AC083799.1	ENSG00000108788	MLX	1
ENSG00000203644	AC083799.1	ENSG00000111269	CREBL2	1
ENSG00000203644	AC083799.1	ENSG00000115415	STAT1	1
ENSG00000203644	AC083799.1	ENSG00000138073	PREB	1
ENSG00000203644	AC083799.1	ENSG00000138380	CARF	1
ENSG00000203644	AC083799.1	ENSG00000138738	PRDM5	1
ENSG00000203644	AC083799.1	ENSG00000140265	ZSCAN29	1
ENSG00000203644	AC083799.1	ENSG00000142409	ZNF787	1
ENSG00000203644	AC083799.1	ENSG00000151702	FLI1	1
ENSG00000203644	AC083799.1	ENSG00000169955	ZNF747	1
ENSG00000203644	AC083799.1	ENSG00000170370	EMX2	1
ENSG00000203644	AC083799.1	ENSG00000177311	ZBTB38	1
ENSG00000203644	AC083799.1	ENSG00000177873	ZNF619	1
ENSG00000203644	AC083799.1	ENSG00000184677	ZBTB40	1
ENSG00000203644	AC083799.1	ENSG00000185869	ZNF829	1
ENSG00000203644	AC083799.1	ENSG00000196110	ZNF699	1
ENSG00000203644	AC083799.1	ENSG00000198146	ZNF770	1
ENSG00000203644	AC083799.1	ENSG00000203883	SOX18	1
ENSG00000203706	SERTAD4-AS1	ENSG00000066336	SPI1	1
ENSG00000203706	SERTAD4-AS1	ENSG00000091831	ESR1	1
ENSG00000203706	SERTAD4-AS1	ENSG00000127152	BCL11B	1
ENSG00000203706	SERTAD4-AS1	ENSG00000150907	FOXO1	1
ENSG00000203706	SERTAD4-AS1	ENSG00000164330	EBF1	1
ENSG00000203706	SERTAD4-AS1	ENSG00000164736	SOX17	1
ENSG00000203706	SERTAD4-AS1	ENSG00000170802	FOXN2	1
ENSG00000203706	SERTAD4-AS1	ENSG00000187079	TEAD1	1
ENSG00000203706	SERTAD4-AS1	ENSG00000198795	ZNF521	1
ENSG00000203709	MIR29B2CHG	ENSG00000009307	CSDE1	1
ENSG00000203709	MIR29B2CHG	ENSG00000067082	KLF6	1
ENSG00000203709	MIR29B2CHG	ENSG00000076108	BAZ2A	1
ENSG00000203709	MIR29B2CHG	ENSG00000115956	PLEK	1
ENSG00000203709	MIR29B2CHG	ENSG00000124664	SPDEF	1
ENSG00000203709	MIR29B2CHG	ENSG00000167384	ZNF180	1
ENSG00000203709	MIR29B2CHG	ENSG00000167637	ZNF283	1
ENSG00000203709	MIR29B2CHG	ENSG00000172346	CSDC2	1
ENSG00000203709	MIR29B2CHG	ENSG00000173473	SMARCC1	1
ENSG00000203709	MIR29B2CHG	ENSG00000175787	ZNF169	1
ENSG00000203711	C6orf99	ENSG00000078403	MLLT10	1
ENSG00000203711	C6orf99	ENSG00000121297	TSHZ3	1
ENSG00000203711	C6orf99	ENSG00000129173	E2F8	1
ENSG00000203711	C6orf99	ENSG00000173473	SMARCC1	1
ENSG00000203711	C6orf99	ENSG00000177888	ZBTB41	1
ENSG00000203865	ATP1A1-AS1	ENSG00000071655	MBD3	1
ENSG00000203865	ATP1A1-AS1	ENSG00000083838	ZNF446	1
ENSG00000203865	ATP1A1-AS1	ENSG00000101057	MYBL2	1
ENSG00000203865	ATP1A1-AS1	ENSG00000109685	NSD2	1
ENSG00000203865	ATP1A1-AS1	ENSG00000110851	PRDM4	1
ENSG00000203865	ATP1A1-AS1	ENSG00000149136	SSRP1	1
ENSG00000203865	ATP1A1-AS1	ENSG00000153207	AHCTF1	1
ENSG00000203865	ATP1A1-AS1	ENSG00000169554	ZEB2	1
ENSG00000203865	ATP1A1-AS1	ENSG00000186951	PPARA	1
ENSG00000203865	ATP1A1-AS1	ENSG00000196110	ZNF699	1
ENSG00000203865	ATP1A1-AS1	ENSG00000257315	ZBED6	1
ENSG00000203875	SNHG5	ENSG00000179922	ZNF784	1
ENSG00000203875	SNHG5	ENSG00000196418	ZNF124	1
ENSG00000203993	ARRDC1-AS1	ENSG00000064490	RFXANK	1
ENSG00000203993	ARRDC1-AS1	ENSG00000101057	MYBL2	1
ENSG00000203993	ARRDC1-AS1	ENSG00000139613	SMARCC2	1
ENSG00000203993	ARRDC1-AS1	ENSG00000165684	SNAPC4	1
ENSG00000203993	ARRDC1-AS1	ENSG00000169155	ZBTB43	1
ENSG00000203993	ARRDC1-AS1	ENSG00000169740	ZNF32	1
ENSG00000203993	ARRDC1-AS1	ENSG00000179632	MAF1	1
ENSG00000204049	AL391421.1	ENSG00000065978	YBX1	1
ENSG00000204049	AL391421.1	ENSG00000115163	CENPA	1
ENSG00000204049	AL391421.1	ENSG00000154655	L3MBTL4	1
ENSG00000204054	LINC00963	ENSG00000053254	FOXN3	1
ENSG00000204054	LINC00963	ENSG00000125482	TTF1	1
ENSG00000204054	LINC00963	ENSG00000125520	SLC2A4RG	1
ENSG00000204054	LINC00963	ENSG00000140968	IRF8	1
ENSG00000204054	LINC00963	ENSG00000158805	ZNF276	1
ENSG00000204054	LINC00963	ENSG00000169155	ZBTB43	1
ENSG00000204054	LINC00963	ENSG00000185669	SNAI3	1
ENSG00000204054	LINC00963	ENSG00000187079	TEAD1	1
ENSG00000204054	LINC00963	ENSG00000198911	SREBF2	1
ENSG00000204054	LINC00963	ENSG00000233608	TWIST2	1
ENSG00000204054	LINC00963	ENSG00000257315	ZBED6	1
ENSG00000204261	PSMB8-AS1	ENSG00000066422	ZBTB11	1
ENSG00000204261	PSMB8-AS1	ENSG00000067066	SP100	1
ENSG00000204261	PSMB8-AS1	ENSG00000073861	TBX21	1
ENSG00000204261	PSMB8-AS1	ENSG00000092203	TOX4	1
ENSG00000204261	PSMB8-AS1	ENSG00000100811	YY1	1
ENSG00000204261	PSMB8-AS1	ENSG00000107485	GATA3	1
ENSG00000204261	PSMB8-AS1	ENSG00000111206	FOXM1	1
ENSG00000204261	PSMB8-AS1	ENSG00000115956	PLEK	1
ENSG00000204261	PSMB8-AS1	ENSG00000119866	BCL11A	1
ENSG00000204261	PSMB8-AS1	ENSG00000120149	MSX2	1
ENSG00000204261	PSMB8-AS1	ENSG00000124203	ZNF831	1
ENSG00000204261	PSMB8-AS1	ENSG00000162676	GFI1	1
ENSG00000204261	PSMB8-AS1	ENSG00000163435	ELF3	1
ENSG00000204261	PSMB8-AS1	ENSG00000164463	CREBRF	1
ENSG00000204261	PSMB8-AS1	ENSG00000169083	AR	1
ENSG00000204261	PSMB8-AS1	ENSG00000171466	ZNF562	1
ENSG00000204261	PSMB8-AS1	ENSG00000172346	CSDC2	1
ENSG00000204261	PSMB8-AS1	ENSG00000175322	ZNF519	1
ENSG00000204261	PSMB8-AS1	ENSG00000178573	MAF	1
ENSG00000204261	PSMB8-AS1	ENSG00000178860	MSC	1
ENSG00000204261	PSMB8-AS1	ENSG00000185811	IKZF1	1
ENSG00000204282	TNRC6C-AS1	ENSG00000104856	RELB	1
ENSG00000204282	TNRC6C-AS1	ENSG00000106948	AKNA	1
ENSG00000204282	TNRC6C-AS1	ENSG00000113658	SMAD5	1
ENSG00000204282	TNRC6C-AS1	ENSG00000152784	PRDM8	1
ENSG00000204282	TNRC6C-AS1	ENSG00000169689	CENPX	1
ENSG00000204282	TNRC6C-AS1	ENSG00000177888	ZBTB41	1
ENSG00000204282	TNRC6C-AS1	ENSG00000185811	IKZF1	1
ENSG00000204282	TNRC6C-AS1	ENSG00000185947	ZNF267	1
ENSG00000204387	SNHG32	ENSG00000081189	MEF2C	1
ENSG00000204387	SNHG32	ENSG00000102935	ZNF423	1
ENSG00000204387	SNHG32	ENSG00000104903	LYL1	1
ENSG00000204387	SNHG32	ENSG00000129534	MIS18BP1	1
ENSG00000204387	SNHG32	ENSG00000139651	ZNF740	1
ENSG00000204387	SNHG32	ENSG00000159140	SON	1
ENSG00000204387	SNHG32	ENSG00000164330	EBF1	1
ENSG00000204682	MIR1915HG	ENSG00000019549	SNAI2	1
ENSG00000204682	MIR1915HG	ENSG00000065978	YBX1	1
ENSG00000204682	MIR1915HG	ENSG00000066336	SPI1	1
ENSG00000204682	MIR1915HG	ENSG00000071655	MBD3	1
ENSG00000204682	MIR1915HG	ENSG00000106511	MEOX2	1
ENSG00000204682	MIR1915HG	ENSG00000118495	PLAGL1	1
ENSG00000204682	MIR1915HG	ENSG00000159086	PAXBP1	1
ENSG00000204682	MIR1915HG	ENSG00000182979	MTA1	1
ENSG00000204682	MIR1915HG	ENSG00000229809	ZNF688	1
ENSG00000204685	STARD7-AS1	ENSG00000054598	FOXC1	1
ENSG00000204685	STARD7-AS1	ENSG00000056277	ZNF280C	1
ENSG00000204685	STARD7-AS1	ENSG00000060138	YBX3	1
ENSG00000204685	STARD7-AS1	ENSG00000111206	FOXM1	1
ENSG00000204685	STARD7-AS1	ENSG00000123636	BAZ2B	1
ENSG00000204685	STARD7-AS1	ENSG00000126746	ZNF384	1
ENSG00000204685	STARD7-AS1	ENSG00000129173	E2F8	1
ENSG00000204685	STARD7-AS1	ENSG00000143458	GABPB2	1
ENSG00000204685	STARD7-AS1	ENSG00000143867	OSR1	1
ENSG00000204685	STARD7-AS1	ENSG00000183621	ZNF438	1
ENSG00000204685	STARD7-AS1	ENSG00000184677	ZBTB40	1
ENSG00000204685	STARD7-AS1	ENSG00000188290	HES4	1
ENSG00000204685	STARD7-AS1	ENSG00000198146	ZNF770	1
ENSG00000204832	ST8SIA6-AS1	ENSG00000111206	FOXM1	1
ENSG00000204832	ST8SIA6-AS1	ENSG00000116132	PRRX1	1
ENSG00000204832	ST8SIA6-AS1	ENSG00000123685	BATF3	1
ENSG00000204832	ST8SIA6-AS1	ENSG00000124216	SNAI1	1
ENSG00000204832	ST8SIA6-AS1	ENSG00000198795	ZNF521	1
ENSG00000204860	FAM201A	ENSG00000072364	AFF4	1
ENSG00000204860	FAM201A	ENSG00000074047	GLI2	1
ENSG00000204860	FAM201A	ENSG00000089225	TBX5	1
ENSG00000204860	FAM201A	ENSG00000112182	BACH2	1
ENSG00000204860	FAM201A	ENSG00000117318	ID3	1
ENSG00000204860	FAM201A	ENSG00000169554	ZEB2	1
ENSG00000204860	FAM201A	ENSG00000176887	SOX11	1
ENSG00000204860	FAM201A	ENSG00000177374	HIC1	1
ENSG00000204860	FAM201A	ENSG00000182463	TSHZ2	1
ENSG00000204860	FAM201A	ENSG00000186951	PPARA	1
ENSG00000204934	ATP6V0E2-AS1	ENSG00000060138	YBX3	1
ENSG00000204934	ATP6V0E2-AS1	ENSG00000131408	NR1H2	1
ENSG00000204934	ATP6V0E2-AS1	ENSG00000139613	SMARCC2	1
ENSG00000204934	ATP6V0E2-AS1	ENSG00000143578	CREB3L4	1
ENSG00000204934	ATP6V0E2-AS1	ENSG00000156273	BACH1	1
ENSG00000204934	ATP6V0E2-AS1	ENSG00000165244	ZNF367	1
ENSG00000204934	ATP6V0E2-AS1	ENSG00000177374	HIC1	1
ENSG00000205181	LINC00654	ENSG00000161940	BCL6B	1
ENSG00000205488	CALML3-AS1	ENSG00000029153	ARNTL2	1
ENSG00000205488	CALML3-AS1	ENSG00000172346	CSDC2	1
ENSG00000205488	CALML3-AS1	ENSG00000182463	TSHZ2	1
ENSG00000205791	LOH12CR2	ENSG00000064490	RFXANK	1
ENSG00000205791	LOH12CR2	ENSG00000116833	NR5A2	1
ENSG00000205791	LOH12CR2	ENSG00000119574	ZBTB45	1
ENSG00000205791	LOH12CR2	ENSG00000129173	E2F8	1
ENSG00000205791	LOH12CR2	ENSG00000143867	OSR1	1
ENSG00000205791	LOH12CR2	ENSG00000164736	SOX17	1
ENSG00000205791	LOH12CR2	ENSG00000172466	ZNF24	1
ENSG00000205791	LOH12CR2	ENSG00000197472	ZNF695	1
ENSG00000205791	LOH12CR2	ENSG00000198040	ZNF84	1
ENSG00000205885	C1RL-AS1	ENSG00000001167	NFYA	1
ENSG00000205885	C1RL-AS1	ENSG00000005102	MEOX1	1
ENSG00000205885	C1RL-AS1	ENSG00000020633	RUNX3	1
ENSG00000205885	C1RL-AS1	ENSG00000064490	RFXANK	1
ENSG00000205885	C1RL-AS1	ENSG00000074047	GLI2	1
ENSG00000205885	C1RL-AS1	ENSG00000089225	TBX5	1
ENSG00000205885	C1RL-AS1	ENSG00000100281	HMGXB4	1
ENSG00000205885	C1RL-AS1	ENSG00000101115	SALL4	1
ENSG00000205885	C1RL-AS1	ENSG00000115956	PLEK	1
ENSG00000205885	C1RL-AS1	ENSG00000123636	BAZ2B	1
ENSG00000205885	C1RL-AS1	ENSG00000124766	SOX4	1
ENSG00000205885	C1RL-AS1	ENSG00000126456	IRF3	1
ENSG00000205885	C1RL-AS1	ENSG00000140968	IRF8	1
ENSG00000205885	C1RL-AS1	ENSG00000159140	SON	1
ENSG00000205885	C1RL-AS1	ENSG00000163939	PBRM1	1
ENSG00000205885	C1RL-AS1	ENSG00000167625	ZNF526	1
ENSG00000205885	C1RL-AS1	ENSG00000169554	ZEB2	1
ENSG00000205885	C1RL-AS1	ENSG00000172346	CSDC2	1
ENSG00000205885	C1RL-AS1	ENSG00000180479	ZNF571	1
ENSG00000205885	C1RL-AS1	ENSG00000185513	L3MBTL1	1
ENSG00000205885	C1RL-AS1	ENSG00000185669	SNAI3	1
ENSG00000205885	C1RL-AS1	ENSG00000189079	ARID2	1
ENSG00000205885	C1RL-AS1	ENSG00000189403	HMGB1	1
ENSG00000205890	AC108134.1	ENSG00000007968	E2F2	1
ENSG00000205890	AC108134.1	ENSG00000054598	FOXC1	1
ENSG00000205890	AC108134.1	ENSG00000101412	E2F1	1
ENSG00000205890	AC108134.1	ENSG00000122034	GTF3A	1
ENSG00000205890	AC108134.1	ENSG00000123636	BAZ2B	1
ENSG00000205890	AC108134.1	ENSG00000158773	USF1	1
ENSG00000205890	AC108134.1	ENSG00000166925	TSC22D4	1
ENSG00000205890	AC108134.1	ENSG00000169016	E2F6	1
ENSG00000205890	AC108134.1	ENSG00000169689	CENPX	1
ENSG00000205890	AC108134.1	ENSG00000171163	ZNF692	1
ENSG00000205890	AC108134.1	ENSG00000172201	ID4	1
ENSG00000205890	AC108134.1	ENSG00000173153	ESRRA	1
ENSG00000205890	AC108134.1	ENSG00000185669	SNAI3	1
ENSG00000205890	AC108134.1	ENSG00000198546	ZNF511	1
ENSG00000205890	AC108134.1	ENSG00000198715	GLMP	1
ENSG00000205913	SRRM2-AS1	ENSG00000144485	HES6	1
ENSG00000205913	SRRM2-AS1	ENSG00000179632	MAF1	1
ENSG00000206195	DUXAP8	ENSG00000092607	TBX15	1
ENSG00000206195	DUXAP8	ENSG00000111145	ELK3	1
ENSG00000206195	DUXAP8	ENSG00000115355	CCDC88A	1
ENSG00000206195	DUXAP8	ENSG00000169554	ZEB2	1
ENSG00000206337	HCP5	ENSG00000028277	POU2F2	1
ENSG00000206337	HCP5	ENSG00000066336	SPI1	1
ENSG00000206337	HCP5	ENSG00000067066	SP100	1
ENSG00000206337	HCP5	ENSG00000096401	CDC5L	1
ENSG00000206337	HCP5	ENSG00000101096	NFATC2	1
ENSG00000206337	HCP5	ENSG00000108001	EBF3	1
ENSG00000206337	HCP5	ENSG00000112561	TFEB	1
ENSG00000206337	HCP5	ENSG00000123933	MXD4	1
ENSG00000206337	HCP5	ENSG00000133740	E2F5	1
ENSG00000206337	HCP5	ENSG00000151090	THRB	1
ENSG00000206337	HCP5	ENSG00000156127	BATF	1
ENSG00000206337	HCP5	ENSG00000169554	ZEB2	1
ENSG00000206337	HCP5	ENSG00000170581	STAT2	1
ENSG00000206344	HCG27	ENSG00000124203	ZNF831	1
ENSG00000206344	HCG27	ENSG00000141646	SMAD4	1
ENSG00000206417	H1FX-AS1	ENSG00000085274	MYNN	1
ENSG00000206417	H1FX-AS1	ENSG00000107175	CREB3	1
ENSG00000206417	H1FX-AS1	ENSG00000112182	BACH2	1
ENSG00000206417	H1FX-AS1	ENSG00000124203	ZNF831	1
ENSG00000206417	H1FX-AS1	ENSG00000131408	NR1H2	1
ENSG00000206417	H1FX-AS1	ENSG00000140968	IRF8	1
ENSG00000206417	H1FX-AS1	ENSG00000156273	BACH1	1
ENSG00000206417	H1FX-AS1	ENSG00000171425	ZNF581	1
ENSG00000206417	H1FX-AS1	ENSG00000198554	WDHD1	1
ENSG00000206417	H1FX-AS1	ENSG00000204859	ZBTB48	1
ENSG00000206567	AC022007.1	ENSG00000029153	ARNTL2	1
ENSG00000206567	AC022007.1	ENSG00000053254	FOXN3	1
ENSG00000206567	AC022007.1	ENSG00000054267	ARID4B	1
ENSG00000206567	AC022007.1	ENSG00000064961	HMG20B	1
ENSG00000206567	AC022007.1	ENSG00000066336	SPI1	1
ENSG00000206567	AC022007.1	ENSG00000067066	SP100	1
ENSG00000206567	AC022007.1	ENSG00000067955	CBFB	1
ENSG00000206567	AC022007.1	ENSG00000105967	TFEC	1
ENSG00000206567	AC022007.1	ENSG00000106511	MEOX2	1
ENSG00000206567	AC022007.1	ENSG00000108001	EBF3	1
ENSG00000206567	AC022007.1	ENSG00000115415	STAT1	1
ENSG00000206567	AC022007.1	ENSG00000116604	MEF2D	1
ENSG00000206567	AC022007.1	ENSG00000117625	RCOR3	1
ENSG00000206567	AC022007.1	ENSG00000118495	PLAGL1	1
ENSG00000206567	AC022007.1	ENSG00000120693	SMAD9	1
ENSG00000206567	AC022007.1	ENSG00000122482	ZNF644	1
ENSG00000206567	AC022007.1	ENSG00000125520	SLC2A4RG	1
ENSG00000206567	AC022007.1	ENSG00000125850	OVOL2	1
ENSG00000206567	AC022007.1	ENSG00000129173	E2F8	1
ENSG00000206567	AC022007.1	ENSG00000132170	PPARG	1
ENSG00000206567	AC022007.1	ENSG00000141646	SMAD4	1
ENSG00000206567	AC022007.1	ENSG00000144026	ZNF514	1
ENSG00000206567	AC022007.1	ENSG00000152784	PRDM8	1
ENSG00000206567	AC022007.1	ENSG00000154655	L3MBTL4	1
ENSG00000206567	AC022007.1	ENSG00000164916	FOXK1	1
ENSG00000206567	AC022007.1	ENSG00000165891	E2F7	1
ENSG00000206567	AC022007.1	ENSG00000167635	ZNF146	1
ENSG00000206567	AC022007.1	ENSG00000168874	ATOH8	1
ENSG00000206567	AC022007.1	ENSG00000169554	ZEB2	1
ENSG00000206567	AC022007.1	ENSG00000169957	ZNF768	1
ENSG00000206567	AC022007.1	ENSG00000170684	ZNF296	1
ENSG00000206567	AC022007.1	ENSG00000173757	STAT5B	1
ENSG00000206567	AC022007.1	ENSG00000174282	ZBTB4	1
ENSG00000206567	AC022007.1	ENSG00000176083	ZNF683	1
ENSG00000206567	AC022007.1	ENSG00000180035	ZNF48	1
ENSG00000206567	AC022007.1	ENSG00000186496	ZNF396	1
ENSG00000206567	AC022007.1	ENSG00000198554	WDHD1	1
ENSG00000206567	AC022007.1	ENSG00000225614	ZNF469	1
ENSG00000206567	AC022007.1	ENSG00000267281	ATF7-NPFF	1
ENSG00000206567	AC022007.1	ENSG00000267680	ZNF224	1
ENSG00000206573	THUMPD3-AS1	ENSG00000172216	CEBPB	1
ENSG00000206573	THUMPD3-AS1	ENSG00000182463	TSHZ2	1
ENSG00000212694	LINC01089	ENSG00000155545	MIER3	1
ENSG00000212719	LINC02693	ENSG00000089225	TBX5	1
ENSG00000212719	LINC02693	ENSG00000091831	ESR1	1
ENSG00000212719	LINC02693	ENSG00000103326	CAPN15	1
ENSG00000212719	LINC02693	ENSG00000112182	BACH2	1
ENSG00000212719	LINC02693	ENSG00000114853	ZBTB47	1
ENSG00000212719	LINC02693	ENSG00000129514	FOXA1	1
ENSG00000212719	LINC02693	ENSG00000157554	ERG	1
ENSG00000212719	LINC02693	ENSG00000164736	SOX17	1
ENSG00000212719	LINC02693	ENSG00000165030	NFIL3	1
ENSG00000212719	LINC02693	ENSG00000178175	ZNF366	1
ENSG00000212719	LINC02693	ENSG00000197472	ZNF695	1
ENSG00000212766	EWSAT1	ENSG00000064490	RFXANK	1
ENSG00000212766	EWSAT1	ENSG00000103199	ZNF500	1
ENSG00000212766	EWSAT1	ENSG00000107485	GATA3	1
ENSG00000212766	EWSAT1	ENSG00000132024	CC2D1A	1
ENSG00000212766	EWSAT1	ENSG00000140382	HMG20A	1
ENSG00000212766	EWSAT1	ENSG00000233608	TWIST2	1
ENSG00000212978	AC016747.1	ENSG00000178860	MSC	1
ENSG00000213057	C1orf220	ENSG00000010030	ETV7	1
ENSG00000213057	C1orf220	ENSG00000054598	FOXC1	1
ENSG00000213057	C1orf220	ENSG00000064490	RFXANK	1
ENSG00000213057	C1orf220	ENSG00000085644	ZNF213	1
ENSG00000213057	C1orf220	ENSG00000105967	TFEC	1
ENSG00000213057	C1orf220	ENSG00000106948	AKNA	1
ENSG00000213057	C1orf220	ENSG00000115956	PLEK	1
ENSG00000213057	C1orf220	ENSG00000125347	IRF1	1
ENSG00000213057	C1orf220	ENSG00000138378	STAT4	1
ENSG00000213057	C1orf220	ENSG00000151702	FLI1	1
ENSG00000213057	C1orf220	ENSG00000157554	ERG	1
ENSG00000213057	C1orf220	ENSG00000167967	E4F1	1
ENSG00000213057	C1orf220	ENSG00000168813	ZNF507	1
ENSG00000213057	C1orf220	ENSG00000170802	FOXN2	1
ENSG00000213057	C1orf220	ENSG00000180828	BHLHE22	1
ENSG00000213057	C1orf220	ENSG00000185811	IKZF1	1
ENSG00000213057	C1orf220	ENSG00000196110	ZNF699	1
ENSG00000213057	C1orf220	ENSG00000196646	ZNF136	1
ENSG00000213057	C1orf220	ENSG00000197961	ZNF121	1
ENSG00000213062	Z99572.1	ENSG00000164330	EBF1	1
ENSG00000213742	ZNF337-AS1	ENSG00000033800	PIAS1	1
ENSG00000213742	ZNF337-AS1	ENSG00000115415	STAT1	1
ENSG00000213742	ZNF337-AS1	ENSG00000116132	PRRX1	1
ENSG00000213742	ZNF337-AS1	ENSG00000135899	SP110	1
ENSG00000213888	LINC01521	ENSG00000073861	TBX21	1
ENSG00000213888	LINC01521	ENSG00000127152	BCL11B	1
ENSG00000213888	LINC01521	ENSG00000131788	PIAS3	1
ENSG00000213888	LINC01521	ENSG00000165821	SALL2	1
ENSG00000213888	LINC01521	ENSG00000198146	ZNF770	1
ENSG00000213888	LINC01521	ENSG00000233608	TWIST2	1
ENSG00000213888	LINC01521	ENSG00000272602	ZNF595	1
ENSG00000213904	LIPE-AS1	ENSG00000136936	XPA	1
ENSG00000213904	LIPE-AS1	ENSG00000152217	SETBP1	1
ENSG00000213904	LIPE-AS1	ENSG00000159882	ZNF230	1
ENSG00000213904	LIPE-AS1	ENSG00000167625	ZNF526	1
ENSG00000213904	LIPE-AS1	ENSG00000171163	ZNF692	1
ENSG00000213904	LIPE-AS1	ENSG00000179632	MAF1	1
ENSG00000213904	LIPE-AS1	ENSG00000197937	ZNF347	1
ENSG00000213963	AC019080.1	ENSG00000116016	EPAS1	1
ENSG00000213963	AC019080.1	ENSG00000120149	MSX2	1
ENSG00000213963	AC019080.1	ENSG00000144747	TMF1	1
ENSG00000213963	AC019080.1	ENSG00000162924	REL	1
ENSG00000213963	AC019080.1	ENSG00000188033	ZNF490	1
ENSG00000214106	PAXIP1-AS2	ENSG00000071655	MBD3	1
ENSG00000214106	PAXIP1-AS2	ENSG00000155545	MIER3	1
ENSG00000214106	PAXIP1-AS2	ENSG00000198466	ZNF587	1
ENSG00000214293	APTR	ENSG00000048405	ZNF800	1
ENSG00000214293	APTR	ENSG00000099326	MZF1	1
ENSG00000214293	APTR	ENSG00000162924	REL	1
ENSG00000214548	MEG3	ENSG00000052850	ALX4	1
ENSG00000214548	MEG3	ENSG00000064490	RFXANK	1
ENSG00000214548	MEG3	ENSG00000107485	GATA3	1
ENSG00000214548	MEG3	ENSG00000112561	TFEB	1
ENSG00000214548	MEG3	ENSG00000121297	TSHZ3	1
ENSG00000214548	MEG3	ENSG00000135164	DMTF1	1
ENSG00000214548	MEG3	ENSG00000140262	TCF12	1
ENSG00000214548	MEG3	ENSG00000140968	IRF8	1
ENSG00000214548	MEG3	ENSG00000151702	FLI1	1
ENSG00000214548	MEG3	ENSG00000161914	ZNF653	1
ENSG00000214548	MEG3	ENSG00000164107	HAND2	1
ENSG00000214548	MEG3	ENSG00000164736	SOX17	1
ENSG00000214548	MEG3	ENSG00000173153	ESRRA	1
ENSG00000214548	MEG3	ENSG00000182463	TSHZ2	1
ENSG00000214548	MEG3	ENSG00000198846	TOX	1
ENSG00000214719	AC005562.1	ENSG00000111269	CREBL2	1
ENSG00000214719	AC005562.1	ENSG00000115956	PLEK	1
ENSG00000214719	AC005562.1	ENSG00000138380	CARF	1
ENSG00000214719	AC005562.1	ENSG00000168916	ZNF608	1
ENSG00000214719	AC005562.1	ENSG00000188033	ZNF490	1
ENSG00000214783	POLR2J4	ENSG00000167182	SP2	1
ENSG00000214870	AC004540.1	ENSG00000118495	PLAGL1	1
ENSG00000214870	AC004540.1	ENSG00000154655	L3MBTL4	1
ENSG00000214900	LINC01588	ENSG00000068323	TFE3	1
ENSG00000214900	LINC01588	ENSG00000091656	ZFHX4	1
ENSG00000214900	LINC01588	ENSG00000101057	MYBL2	1
ENSG00000214900	LINC01588	ENSG00000102935	ZNF423	1
ENSG00000214900	LINC01588	ENSG00000155545	MIER3	1
ENSG00000214922	HLA-F-AS1	ENSG00000006468	ETV1	1
ENSG00000214922	HLA-F-AS1	ENSG00000073861	TBX21	1
ENSG00000214922	HLA-F-AS1	ENSG00000107249	GLIS3	1
ENSG00000214922	HLA-F-AS1	ENSG00000134954	ETS1	1
ENSG00000214922	HLA-F-AS1	ENSG00000148516	ZEB1	1
ENSG00000214922	HLA-F-AS1	ENSG00000164463	CREBRF	1
ENSG00000214922	HLA-F-AS1	ENSG00000178175	ZNF366	1
ENSG00000214922	HLA-F-AS1	ENSG00000185811	IKZF1	1
ENSG00000214922	HLA-F-AS1	ENSG00000203883	SOX18	1
ENSG00000215039	CD27-AS1	ENSG00000066336	SPI1	1
ENSG00000215039	CD27-AS1	ENSG00000101412	E2F1	1
ENSG00000215039	CD27-AS1	ENSG00000102935	ZNF423	1
ENSG00000215039	CD27-AS1	ENSG00000105229	PIAS4	1
ENSG00000215039	CD27-AS1	ENSG00000130856	ZNF236	1
ENSG00000215039	CD27-AS1	ENSG00000137310	TCF19	1
ENSG00000215039	CD27-AS1	ENSG00000140968	IRF8	1
ENSG00000215039	CD27-AS1	ENSG00000157557	ETS2	1
ENSG00000215039	CD27-AS1	ENSG00000164330	EBF1	1
ENSG00000215039	CD27-AS1	ENSG00000168874	ATOH8	1
ENSG00000215039	CD27-AS1	ENSG00000177311	ZBTB38	1
ENSG00000215039	CD27-AS1	ENSG00000198546	ZNF511	1
ENSG00000215039	CD27-AS1	ENSG00000267281	ATF7-NPFF	1
ENSG00000215067	ALOX12-AS1	ENSG00000007968	E2F2	1
ENSG00000215067	ALOX12-AS1	ENSG00000064490	RFXANK	1
ENSG00000215067	ALOX12-AS1	ENSG00000092607	TBX15	1
ENSG00000215067	ALOX12-AS1	ENSG00000172466	ZNF24	1
ENSG00000215067	ALOX12-AS1	ENSG00000177311	ZBTB38	1
ENSG00000215068	AC025171.2	ENSG00000006468	ETV1	1
ENSG00000215068	AC025171.2	ENSG00000054598	FOXC1	1
ENSG00000215068	AC025171.2	ENSG00000116833	NR5A2	1
ENSG00000215068	AC025171.2	ENSG00000138378	STAT4	1
ENSG00000215068	AC025171.2	ENSG00000140548	ZNF710	1
ENSG00000215068	AC025171.2	ENSG00000156030	ELMSAN1	1
ENSG00000215068	AC025171.2	ENSG00000225614	ZNF469	1
ENSG00000215256	DHRS4-AS1	ENSG00000065978	YBX1	1
ENSG00000215256	DHRS4-AS1	ENSG00000092203	TOX4	1
ENSG00000215256	DHRS4-AS1	ENSG00000105821	DNAJC2	1
ENSG00000215256	DHRS4-AS1	ENSG00000177463	NR2C2	1
ENSG00000215256	DHRS4-AS1	ENSG00000178175	ZNF366	1
ENSG00000215256	DHRS4-AS1	ENSG00000197779	ZNF81	1
ENSG00000215386	MIR99AHG	ENSG00000019485	PRDM11	1
ENSG00000215386	MIR99AHG	ENSG00000060138	YBX3	1
ENSG00000215386	MIR99AHG	ENSG00000066336	SPI1	1
ENSG00000215386	MIR99AHG	ENSG00000081189	MEF2C	1
ENSG00000215386	MIR99AHG	ENSG00000091656	ZFHX4	1
ENSG00000215386	MIR99AHG	ENSG00000101057	MYBL2	1
ENSG00000215386	MIR99AHG	ENSG00000101115	SALL4	1
ENSG00000215386	MIR99AHG	ENSG00000115415	STAT1	1
ENSG00000215386	MIR99AHG	ENSG00000124216	SNAI1	1
ENSG00000215386	MIR99AHG	ENSG00000140382	HMG20A	1
ENSG00000215386	MIR99AHG	ENSG00000150907	FOXO1	1
ENSG00000215386	MIR99AHG	ENSG00000161940	BCL6B	1
ENSG00000215386	MIR99AHG	ENSG00000169554	ZEB2	1
ENSG00000215386	MIR99AHG	ENSG00000170448	NFXL1	1
ENSG00000215386	MIR99AHG	ENSG00000171467	ZNF318	1
ENSG00000215386	MIR99AHG	ENSG00000176946	THAP4	1
ENSG00000215386	MIR99AHG	ENSG00000188033	ZNF490	1
ENSG00000215424	MCM3AP-AS1	ENSG00000010244	ZNF207	1
ENSG00000215424	MCM3AP-AS1	ENSG00000071655	MBD3	1
ENSG00000215424	MCM3AP-AS1	ENSG00000115966	ATF2	1
ENSG00000215424	MCM3AP-AS1	ENSG00000116604	MEF2D	1
ENSG00000215424	MCM3AP-AS1	ENSG00000138378	STAT4	1
ENSG00000215424	MCM3AP-AS1	ENSG00000163508	EOMES	1
ENSG00000215424	MCM3AP-AS1	ENSG00000173068	BNC2	1
ENSG00000215424	MCM3AP-AS1	ENSG00000176083	ZNF683	1
ENSG00000215458	AATBC	ENSG00000138073	PREB	1
ENSG00000215458	AATBC	ENSG00000148337	CIZ1	1
ENSG00000215458	AATBC	ENSG00000163909	HEYL	1
ENSG00000215458	AATBC	ENSG00000181135	ZNF707	1
ENSG00000215769	ARHGAP27P1-BPTFP1-KPNA2P3	ENSG00000032219	ARID4A	1
ENSG00000215769	ARHGAP27P1-BPTFP1-KPNA2P3	ENSG00000066336	SPI1	1
ENSG00000215769	ARHGAP27P1-BPTFP1-KPNA2P3	ENSG00000105698	USF2	1
ENSG00000215769	ARHGAP27P1-BPTFP1-KPNA2P3	ENSG00000115163	CENPA	1
ENSG00000215769	ARHGAP27P1-BPTFP1-KPNA2P3	ENSG00000127152	BCL11B	1
ENSG00000215769	ARHGAP27P1-BPTFP1-KPNA2P3	ENSG00000136936	XPA	1
ENSG00000215769	ARHGAP27P1-BPTFP1-KPNA2P3	ENSG00000138073	PREB	1
ENSG00000215769	ARHGAP27P1-BPTFP1-KPNA2P3	ENSG00000159915	ZNF233	1
ENSG00000215769	ARHGAP27P1-BPTFP1-KPNA2P3	ENSG00000167395	ZNF646	1
ENSG00000215769	ARHGAP27P1-BPTFP1-KPNA2P3	ENSG00000173153	ESRRA	1
ENSG00000215769	ARHGAP27P1-BPTFP1-KPNA2P3	ENSG00000179965	ZNF771	1
ENSG00000215769	ARHGAP27P1-BPTFP1-KPNA2P3	ENSG00000184436	THAP7	1
ENSG00000215769	ARHGAP27P1-BPTFP1-KPNA2P3	ENSG00000185669	SNAI3	1
ENSG00000215769	ARHGAP27P1-BPTFP1-KPNA2P3	ENSG00000213347	MXD3	1
ENSG00000216895	AC009403.1	ENSG00000007968	E2F2	1
ENSG00000216895	AC009403.1	ENSG00000065978	YBX1	1
ENSG00000216895	AC009403.1	ENSG00000102908	NFAT5	1
ENSG00000216895	AC009403.1	ENSG00000141568	FOXK2	1
ENSG00000216895	AC009403.1	ENSG00000143379	SETDB1	1
ENSG00000216895	AC009403.1	ENSG00000158805	ZNF276	1
ENSG00000216895	AC009403.1	ENSG00000189403	HMGB1	1
ENSG00000218416	AC110619.1	ENSG00000091656	ZFHX4	1
ENSG00000218416	AC110619.1	ENSG00000132024	CC2D1A	1
ENSG00000218416	AC110619.1	ENSG00000171056	SOX7	1
ENSG00000218510	LINC00339	ENSG00000041988	THAP3	1
ENSG00000218510	LINC00339	ENSG00000104064	GABPB1	1
ENSG00000218510	LINC00339	ENSG00000196081	ZNF724	1
ENSG00000218510	LINC00339	ENSG00000197054	ZNF763	1
ENSG00000219665	ZNF433-AS1	ENSG00000010030	ETV7	1
ENSG00000219665	ZNF433-AS1	ENSG00000064961	HMG20B	1
ENSG00000219665	ZNF433-AS1	ENSG00000066336	SPI1	1
ENSG00000219665	ZNF433-AS1	ENSG00000071655	MBD3	1
ENSG00000219665	ZNF433-AS1	ENSG00000100811	YY1	1
ENSG00000219665	ZNF433-AS1	ENSG00000118495	PLAGL1	1
ENSG00000219665	ZNF433-AS1	ENSG00000123411	IKZF4	1
ENSG00000219665	ZNF433-AS1	ENSG00000125968	ID1	1
ENSG00000219665	ZNF433-AS1	ENSG00000156273	BACH1	1
ENSG00000219665	ZNF433-AS1	ENSG00000160113	NR2F6	1
ENSG00000219665	ZNF433-AS1	ENSG00000164736	SOX17	1
ENSG00000219665	ZNF433-AS1	ENSG00000174586	ZNF497	1
ENSG00000219665	ZNF433-AS1	ENSG00000175787	ZNF169	1
ENSG00000219665	ZNF433-AS1	ENSG00000176692	FOXC2	1
ENSG00000219665	ZNF433-AS1	ENSG00000177311	ZBTB38	1
ENSG00000219665	ZNF433-AS1	ENSG00000177463	NR2C2	1
ENSG00000219665	ZNF433-AS1	ENSG00000196081	ZNF724	1
ENSG00000219665	ZNF433-AS1	ENSG00000196233	LCOR	1
ENSG00000219665	ZNF433-AS1	ENSG00000198205	ZXDA	1
ENSG00000219665	ZNF433-AS1	ENSG00000204514	ZNF814	1
ENSG00000219665	ZNF433-AS1	ENSG00000213676	ATF6B	1
ENSG00000219665	ZNF433-AS1	ENSG00000229809	ZNF688	1
ENSG00000221817	PPP3CB-AS1	ENSG00000101057	MYBL2	1
ENSG00000221817	PPP3CB-AS1	ENSG00000138380	CARF	1
ENSG00000221817	PPP3CB-AS1	ENSG00000178662	CSRNP3	1
ENSG00000221817	PPP3CB-AS1	ENSG00000185811	IKZF1	1
ENSG00000221817	PPP3CB-AS1	ENSG00000185947	ZNF267	1
ENSG00000221817	PPP3CB-AS1	ENSG00000198546	ZNF511	1
ENSG00000221990	EXOC3-AS1	ENSG00000113658	SMAD5	1
ENSG00000221990	EXOC3-AS1	ENSG00000196597	ZNF782	1
ENSG00000222041	CYTOR	ENSG00000129173	E2F8	1
ENSG00000222041	CYTOR	ENSG00000169554	ZEB2	1
ENSG00000222041	CYTOR	ENSG00000170802	FOXN2	1
ENSG00000222041	CYTOR	ENSG00000185669	SNAI3	1
ENSG00000223478	AL441992.1	ENSG00000053254	FOXN3	1
ENSG00000223478	AL441992.1	ENSG00000073861	TBX21	1
ENSG00000223478	AL441992.1	ENSG00000083812	ZNF324	1
ENSG00000223478	AL441992.1	ENSG00000101057	MYBL2	1
ENSG00000223478	AL441992.1	ENSG00000116809	ZBTB17	1
ENSG00000223478	AL441992.1	ENSG00000129911	KLF16	1
ENSG00000223478	AL441992.1	ENSG00000137203	TFAP2A	1
ENSG00000223478	AL441992.1	ENSG00000148337	CIZ1	1
ENSG00000223478	AL441992.1	ENSG00000177311	ZBTB38	1
ENSG00000223478	AL441992.1	ENSG00000181444	ZNF467	1
ENSG00000223478	AL441992.1	ENSG00000198146	ZNF770	1
ENSG00000223482	NUTM2A-AS1	ENSG00000108064	TFAM	1
ENSG00000223482	NUTM2A-AS1	ENSG00000164736	SOX17	1
ENSG00000223482	NUTM2A-AS1	ENSG00000198146	ZNF770	1
ENSG00000223546	LINC00630	ENSG00000028277	POU2F2	1
ENSG00000223546	LINC00630	ENSG00000105967	TFEC	1
ENSG00000223546	LINC00630	ENSG00000116132	PRRX1	1
ENSG00000223546	LINC00630	ENSG00000132005	RFX1	1
ENSG00000223546	LINC00630	ENSG00000138378	STAT4	1
ENSG00000223546	LINC00630	ENSG00000143373	ZNF687	1
ENSG00000223546	LINC00630	ENSG00000152784	PRDM8	1
ENSG00000223745	CCDC18-AS1	ENSG00000108001	EBF3	1
ENSG00000223745	CCDC18-AS1	ENSG00000122482	ZNF644	1
ENSG00000223745	CCDC18-AS1	ENSG00000125826	RBCK1	1
ENSG00000223745	CCDC18-AS1	ENSG00000128272	ATF4	1
ENSG00000223745	CCDC18-AS1	ENSG00000159592	GPBP1L1	1
ENSG00000223745	CCDC18-AS1	ENSG00000165804	ZNF219	1
ENSG00000223745	CCDC18-AS1	ENSG00000171163	ZNF692	1
ENSG00000223745	CCDC18-AS1	ENSG00000184436	THAP7	1
ENSG00000223749	MIR503HG	ENSG00000081189	MEF2C	1
ENSG00000223749	MIR503HG	ENSG00000081386	ZNF510	1
ENSG00000223749	MIR503HG	ENSG00000084676	NCOA1	1
ENSG00000223749	MIR503HG	ENSG00000115355	CCDC88A	1
ENSG00000223749	MIR503HG	ENSG00000121864	ZNF639	1
ENSG00000223749	MIR503HG	ENSG00000148516	ZEB1	1
ENSG00000223749	MIR503HG	ENSG00000157554	ERG	1
ENSG00000223749	MIR503HG	ENSG00000169554	ZEB2	1
ENSG00000223749	MIR503HG	ENSG00000169946	ZFPM2	1
ENSG00000223749	MIR503HG	ENSG00000185591	SP1	1
ENSG00000223764	LINC02593	ENSG00000010818	HIVEP2	1
ENSG00000223764	LINC02593	ENSG00000025156	HSF2	1
ENSG00000223764	LINC02593	ENSG00000102908	NFAT5	1
ENSG00000223764	LINC02593	ENSG00000161940	BCL6B	1
ENSG00000223764	LINC02593	ENSG00000185650	ZFP36L1	1
ENSG00000223768	LINC00205	ENSG00000140968	IRF8	1
ENSG00000223768	LINC00205	ENSG00000169957	ZNF768	1
ENSG00000223768	LINC00205	ENSG00000196793	ZNF239	1
ENSG00000223797	ENTPD3-AS1	ENSG00000076108	BAZ2A	1
ENSG00000223797	ENTPD3-AS1	ENSG00000078403	MLLT10	1
ENSG00000223797	ENTPD3-AS1	ENSG00000099326	MZF1	1
ENSG00000223797	ENTPD3-AS1	ENSG00000103199	ZNF500	1
ENSG00000223797	ENTPD3-AS1	ENSG00000111206	FOXM1	1
ENSG00000223797	ENTPD3-AS1	ENSG00000111269	CREBL2	1
ENSG00000223797	ENTPD3-AS1	ENSG00000122386	ZNF205	1
ENSG00000223797	ENTPD3-AS1	ENSG00000162601	MYSM1	1
ENSG00000223797	ENTPD3-AS1	ENSG00000164463	CREBRF	1
ENSG00000223797	ENTPD3-AS1	ENSG00000164916	FOXK1	1
ENSG00000223797	ENTPD3-AS1	ENSG00000172888	ZNF621	1
ENSG00000223797	ENTPD3-AS1	ENSG00000213347	MXD3	1
ENSG00000223813	AC007255.1	ENSG00000064490	RFXANK	1
ENSG00000223813	AC007255.1	ENSG00000125850	OVOL2	1
ENSG00000223891	OSER1-DT	ENSG00000111206	FOXM1	1
ENSG00000223891	OSER1-DT	ENSG00000123636	BAZ2B	1
ENSG00000223891	OSER1-DT	ENSG00000128272	ATF4	1
ENSG00000223891	OSER1-DT	ENSG00000130684	ZNF337	1
ENSG00000223891	OSER1-DT	ENSG00000132024	CC2D1A	1
ENSG00000223891	OSER1-DT	ENSG00000136451	VEZF1	1
ENSG00000223891	OSER1-DT	ENSG00000161914	ZNF653	1
ENSG00000223891	OSER1-DT	ENSG00000164107	HAND2	1
ENSG00000223891	OSER1-DT	ENSG00000167157	PRRX2	1
ENSG00000223891	OSER1-DT	ENSG00000179627	ZBTB42	1
ENSG00000223891	OSER1-DT	ENSG00000184271	POU6F1	1
ENSG00000223960	CHROMR	ENSG00000057657	PRDM1	1
ENSG00000223960	CHROMR	ENSG00000072364	AFF4	1
ENSG00000223960	CHROMR	ENSG00000117475	BLZF1	1
ENSG00000223960	CHROMR	ENSG00000187079	TEAD1	1
ENSG00000224023	EDRF1-DT	ENSG00000054598	FOXC1	1
ENSG00000224023	EDRF1-DT	ENSG00000072736	NFATC3	1
ENSG00000224023	EDRF1-DT	ENSG00000101190	TCFL5	1
ENSG00000224023	EDRF1-DT	ENSG00000170653	ATF7	1
ENSG00000224023	EDRF1-DT	ENSG00000186130	ZBTB6	1
ENSG00000224032	EPB41L4A-AS1	ENSG00000007968	E2F2	1
ENSG00000224032	EPB41L4A-AS1	ENSG00000025156	HSF2	1
ENSG00000224032	EPB41L4A-AS1	ENSG00000041988	THAP3	1
ENSG00000224032	EPB41L4A-AS1	ENSG00000079263	SP140	1
ENSG00000224032	EPB41L4A-AS1	ENSG00000088247	KHSRP	1
ENSG00000224032	EPB41L4A-AS1	ENSG00000095951	HIVEP1	1
ENSG00000224032	EPB41L4A-AS1	ENSG00000099326	MZF1	1
ENSG00000224032	EPB41L4A-AS1	ENSG00000105717	PBX4	1
ENSG00000224032	EPB41L4A-AS1	ENSG00000107249	GLIS3	1
ENSG00000224032	EPB41L4A-AS1	ENSG00000108001	EBF3	1
ENSG00000224032	EPB41L4A-AS1	ENSG00000109685	NSD2	1
ENSG00000224032	EPB41L4A-AS1	ENSG00000116132	PRRX1	1
ENSG00000224032	EPB41L4A-AS1	ENSG00000127337	YEATS4	1
ENSG00000224032	EPB41L4A-AS1	ENSG00000129911	KLF16	1
ENSG00000224032	EPB41L4A-AS1	ENSG00000136997	MYC	1
ENSG00000224032	EPB41L4A-AS1	ENSG00000137871	ZNF280D	1
ENSG00000224032	EPB41L4A-AS1	ENSG00000141646	SMAD4	1
ENSG00000224032	EPB41L4A-AS1	ENSG00000148516	ZEB1	1
ENSG00000224032	EPB41L4A-AS1	ENSG00000158711	ELK4	1
ENSG00000224032	EPB41L4A-AS1	ENSG00000158805	ZNF276	1
ENSG00000224032	EPB41L4A-AS1	ENSG00000160961	ZNF333	1
ENSG00000224032	EPB41L4A-AS1	ENSG00000161940	BCL6B	1
ENSG00000224032	EPB41L4A-AS1	ENSG00000163795	ZNF513	1
ENSG00000224032	EPB41L4A-AS1	ENSG00000164463	CREBRF	1
ENSG00000224032	EPB41L4A-AS1	ENSG00000166188	ZNF319	1
ENSG00000224032	EPB41L4A-AS1	ENSG00000171425	ZNF581	1
ENSG00000224032	EPB41L4A-AS1	ENSG00000173068	BNC2	1
ENSG00000224032	EPB41L4A-AS1	ENSG00000173153	ESRRA	1
ENSG00000224032	EPB41L4A-AS1	ENSG00000176083	ZNF683	1
ENSG00000224032	EPB41L4A-AS1	ENSG00000177463	NR2C2	1
ENSG00000224032	EPB41L4A-AS1	ENSG00000196693	ZNF33B	1
ENSG00000224032	EPB41L4A-AS1	ENSG00000197714	ZNF460	1
ENSG00000224032	EPB41L4A-AS1	ENSG00000198816	ZNF358	1
ENSG00000224032	EPB41L4A-AS1	ENSG00000205250	E2F4	1
ENSG00000224078	SNHG14	ENSG00000009307	CSDE1	1
ENSG00000224078	SNHG14	ENSG00000081189	MEF2C	1
ENSG00000224078	SNHG14	ENSG00000111206	FOXM1	1
ENSG00000224078	SNHG14	ENSG00000115163	CENPA	1
ENSG00000224078	SNHG14	ENSG00000140968	IRF8	1
ENSG00000224078	SNHG14	ENSG00000143867	OSR1	1
ENSG00000224078	SNHG14	ENSG00000157554	ERG	1
ENSG00000224078	SNHG14	ENSG00000233608	TWIST2	1
ENSG00000224086	AC245452.1	ENSG00000064490	RFXANK	1
ENSG00000224086	AC245452.1	ENSG00000079263	SP140	1
ENSG00000224086	AC245452.1	ENSG00000108001	EBF3	1
ENSG00000224086	AC245452.1	ENSG00000114853	ZBTB47	1
ENSG00000224086	AC245452.1	ENSG00000116809	ZBTB17	1
ENSG00000224086	AC245452.1	ENSG00000118495	PLAGL1	1
ENSG00000224086	AC245452.1	ENSG00000120837	NFYB	1
ENSG00000224086	AC245452.1	ENSG00000124203	ZNF831	1
ENSG00000224086	AC245452.1	ENSG00000131127	ZNF141	1
ENSG00000224086	AC245452.1	ENSG00000169554	ZEB2	1
ENSG00000224086	AC245452.1	ENSG00000175213	ZNF408	1
ENSG00000224086	AC245452.1	ENSG00000175727	MLXIP	1
ENSG00000224086	AC245452.1	ENSG00000178175	ZNF366	1
ENSG00000224086	AC245452.1	ENSG00000182979	MTA1	1
ENSG00000224086	AC245452.1	ENSG00000196418	ZNF124	1
ENSG00000224152	AC009506.1	ENSG00000006468	ETV1	1
ENSG00000224152	AC009506.1	ENSG00000115163	CENPA	1
ENSG00000224152	AC009506.1	ENSG00000118260	CREB1	1
ENSG00000224152	AC009506.1	ENSG00000120693	SMAD9	1
ENSG00000224152	AC009506.1	ENSG00000122386	ZNF205	1
ENSG00000224152	AC009506.1	ENSG00000138073	PREB	1
ENSG00000224152	AC009506.1	ENSG00000189079	ARID2	1
ENSG00000224152	AC009506.1	ENSG00000229809	ZNF688	1
ENSG00000224165	DNAJC27-AS1	ENSG00000102908	NFAT5	1
ENSG00000224165	DNAJC27-AS1	ENSG00000111206	FOXM1	1
ENSG00000224165	DNAJC27-AS1	ENSG00000115816	CEBPZ	1
ENSG00000224165	DNAJC27-AS1	ENSG00000129534	MIS18BP1	1
ENSG00000224165	DNAJC27-AS1	ENSG00000229809	ZNF688	1
ENSG00000224186	C5orf66	ENSG00000102935	ZNF423	1
ENSG00000224186	C5orf66	ENSG00000148337	CIZ1	1
ENSG00000224186	C5orf66	ENSG00000158805	ZNF276	1
ENSG00000224186	C5orf66	ENSG00000163848	ZNF148	1
ENSG00000224186	C5orf66	ENSG00000164330	EBF1	1
ENSG00000224186	C5orf66	ENSG00000171161	ZNF672	1
ENSG00000224186	C5orf66	ENSG00000186017	ZNF566	1
ENSG00000224186	C5orf66	ENSG00000197050	ZNF420	1
ENSG00000224186	C5orf66	ENSG00000197054	ZNF763	1
ENSG00000224186	C5orf66	ENSG00000198146	ZNF770	1
ENSG00000224186	C5orf66	ENSG00000198715	GLMP	1
ENSG00000224189	HAGLR	ENSG00000020633	RUNX3	1
ENSG00000224189	HAGLR	ENSG00000148516	ZEB1	1
ENSG00000224189	HAGLR	ENSG00000152284	TCF7L1	1
ENSG00000224189	HAGLR	ENSG00000178573	MAF	1
ENSG00000224189	HAGLR	ENSG00000178860	MSC	1
ENSG00000224189	HAGLR	ENSG00000198554	WDHD1	1
ENSG00000224281	SLC25A5-AS1	ENSG00000102901	CENPT	1
ENSG00000224281	SLC25A5-AS1	ENSG00000137871	ZNF280D	1
ENSG00000224281	SLC25A5-AS1	ENSG00000146592	CREB5	1
ENSG00000224281	SLC25A5-AS1	ENSG00000150347	ARID5B	1
ENSG00000224281	SLC25A5-AS1	ENSG00000153207	AHCTF1	1
ENSG00000224281	SLC25A5-AS1	ENSG00000172201	ID4	1
ENSG00000224281	SLC25A5-AS1	ENSG00000177485	ZBTB33	1
ENSG00000224281	SLC25A5-AS1	ENSG00000180479	ZNF571	1
ENSG00000224281	SLC25A5-AS1	ENSG00000184436	THAP7	1
ENSG00000224281	SLC25A5-AS1	ENSG00000198453	ZNF568	1
ENSG00000224376	AC017104.1	ENSG00000064490	RFXANK	1
ENSG00000224376	AC017104.1	ENSG00000069667	RORA	1
ENSG00000224376	AC017104.1	ENSG00000085276	MECOM	1
ENSG00000224376	AC017104.1	ENSG00000102908	NFAT5	1
ENSG00000224376	AC017104.1	ENSG00000123636	BAZ2B	1
ENSG00000224376	AC017104.1	ENSG00000125952	MAX	1
ENSG00000224376	AC017104.1	ENSG00000137310	TCF19	1
ENSG00000224376	AC017104.1	ENSG00000140382	HMG20A	1
ENSG00000224376	AC017104.1	ENSG00000158773	USF1	1
ENSG00000224376	AC017104.1	ENSG00000170265	ZNF282	1
ENSG00000224376	AC017104.1	ENSG00000171443	ZNF524	1
ENSG00000224376	AC017104.1	ENSG00000172346	CSDC2	1
ENSG00000224376	AC017104.1	ENSG00000176542	USF3	1
ENSG00000224376	AC017104.1	ENSG00000180035	ZNF48	1
ENSG00000224376	AC017104.1	ENSG00000187607	ZNF286A	1
ENSG00000224397	SMIM25	ENSG00000020633	RUNX3	1
ENSG00000224397	SMIM25	ENSG00000025434	NR1H3	1
ENSG00000224397	SMIM25	ENSG00000029153	ARNTL2	1
ENSG00000224397	SMIM25	ENSG00000049768	FOXP3	1
ENSG00000224397	SMIM25	ENSG00000053254	FOXN3	1
ENSG00000224397	SMIM25	ENSG00000065978	YBX1	1
ENSG00000224397	SMIM25	ENSG00000073861	TBX21	1
ENSG00000224397	SMIM25	ENSG00000101057	MYBL2	1
ENSG00000224397	SMIM25	ENSG00000105967	TFEC	1
ENSG00000224397	SMIM25	ENSG00000108001	EBF3	1
ENSG00000224397	SMIM25	ENSG00000115415	STAT1	1
ENSG00000224397	SMIM25	ENSG00000118495	PLAGL1	1
ENSG00000224397	SMIM25	ENSG00000118513	MYB	1
ENSG00000224397	SMIM25	ENSG00000124813	RUNX2	1
ENSG00000224397	SMIM25	ENSG00000143867	OSR1	1
ENSG00000224397	SMIM25	ENSG00000153814	JAZF1	1
ENSG00000224397	SMIM25	ENSG00000164330	EBF1	1
ENSG00000224397	SMIM25	ENSG00000170370	EMX2	1
ENSG00000224397	SMIM25	ENSG00000171817	ZNF540	1
ENSG00000224397	SMIM25	ENSG00000174586	ZNF497	1
ENSG00000224397	SMIM25	ENSG00000185811	IKZF1	1
ENSG00000224397	SMIM25	ENSG00000196418	ZNF124	1
ENSG00000224397	SMIM25	ENSG00000221818	EBF2	1
ENSG00000224397	SMIM25	ENSG00000244405	ETV5	1
ENSG00000224424	PRKAR2A-AS1	ENSG00000111145	ELK3	1
ENSG00000224424	PRKAR2A-AS1	ENSG00000112242	E2F3	1
ENSG00000224424	PRKAR2A-AS1	ENSG00000124766	SOX4	1
ENSG00000224424	PRKAR2A-AS1	ENSG00000148513	ANKRD30A	1
ENSG00000224424	PRKAR2A-AS1	ENSG00000157259	GATAD1	1
ENSG00000224424	PRKAR2A-AS1	ENSG00000159086	PAXBP1	1
ENSG00000224424	PRKAR2A-AS1	ENSG00000163939	PBRM1	1
ENSG00000224424	PRKAR2A-AS1	ENSG00000172273	HINFP	1
ENSG00000224424	PRKAR2A-AS1	ENSG00000174586	ZNF497	1
ENSG00000224424	PRKAR2A-AS1	ENSG00000182463	TSHZ2	1
ENSG00000224424	PRKAR2A-AS1	ENSG00000188786	MTF1	1
ENSG00000224559	LINC01087	ENSG00000102908	NFAT5	1
ENSG00000224559	LINC01087	ENSG00000178175	ZNF366	1
ENSG00000224596	ZMIZ1-AS1	ENSG00000066336	SPI1	1
ENSG00000224596	ZMIZ1-AS1	ENSG00000095951	HIVEP1	1
ENSG00000224596	ZMIZ1-AS1	ENSG00000120693	SMAD9	1
ENSG00000224596	ZMIZ1-AS1	ENSG00000164330	EBF1	1
ENSG00000224596	ZMIZ1-AS1	ENSG00000197905	TEAD4	1
ENSG00000224652	LINC00885	ENSG00000065978	YBX1	1
ENSG00000224652	LINC00885	ENSG00000072364	AFF4	1
ENSG00000224652	LINC00885	ENSG00000083838	ZNF446	1
ENSG00000224652	LINC00885	ENSG00000107249	GLIS3	1
ENSG00000224652	LINC00885	ENSG00000108064	TFAM	1
ENSG00000224652	LINC00885	ENSG00000112658	SRF	1
ENSG00000224652	LINC00885	ENSG00000167967	E4F1	1
ENSG00000224652	LINC00885	ENSG00000170684	ZNF296	1
ENSG00000224652	LINC00885	ENSG00000171163	ZNF692	1
ENSG00000224652	LINC00885	ENSG00000172201	ID4	1
ENSG00000224652	LINC00885	ENSG00000175727	MLXIP	1
ENSG00000224652	LINC00885	ENSG00000176083	ZNF683	1
ENSG00000224652	LINC00885	ENSG00000178860	MSC	1
ENSG00000224652	LINC00885	ENSG00000196387	ZNF140	1
ENSG00000224652	LINC00885	ENSG00000229809	ZNF688	1
ENSG00000224652	LINC00885	ENSG00000257315	ZBED6	1
ENSG00000224660	SH3BP5-AS1	ENSG00000138380	CARF	1
ENSG00000224699	LAMTOR5-AS1	ENSG00000062194	GPBP1	1
ENSG00000224699	LAMTOR5-AS1	ENSG00000069667	RORA	1
ENSG00000224699	LAMTOR5-AS1	ENSG00000089225	TBX5	1
ENSG00000224699	LAMTOR5-AS1	ENSG00000115956	PLEK	1
ENSG00000224699	LAMTOR5-AS1	ENSG00000116731	PRDM2	1
ENSG00000224699	LAMTOR5-AS1	ENSG00000141646	SMAD4	1
ENSG00000224699	LAMTOR5-AS1	ENSG00000175387	SMAD2	1
ENSG00000224699	LAMTOR5-AS1	ENSG00000176083	ZNF683	1
ENSG00000224699	LAMTOR5-AS1	ENSG00000188290	HES4	1
ENSG00000224842	AL161908.1	ENSG00000020633	RUNX3	1
ENSG00000224842	AL161908.1	ENSG00000028277	POU2F2	1
ENSG00000224842	AL161908.1	ENSG00000105967	TFEC	1
ENSG00000224842	AL161908.1	ENSG00000117707	PROX1	1
ENSG00000224843	LINC00240	ENSG00000096401	CDC5L	1
ENSG00000224843	LINC00240	ENSG00000140548	ZNF710	1
ENSG00000224848	AL589843.1	ENSG00000150907	FOXO1	1
ENSG00000224848	AL589843.1	ENSG00000157557	ETS2	1
ENSG00000224848	AL589843.1	ENSG00000173480	ZNF417	1
ENSG00000224870	MRPL20-AS1	ENSG00000089225	TBX5	1
ENSG00000224870	MRPL20-AS1	ENSG00000104903	LYL1	1
ENSG00000224870	MRPL20-AS1	ENSG00000113658	SMAD5	1
ENSG00000224870	MRPL20-AS1	ENSG00000114853	ZBTB47	1
ENSG00000224870	MRPL20-AS1	ENSG00000123636	BAZ2B	1
ENSG00000224870	MRPL20-AS1	ENSG00000129911	KLF16	1
ENSG00000224870	MRPL20-AS1	ENSG00000140548	ZNF710	1
ENSG00000224870	MRPL20-AS1	ENSG00000151702	FLI1	1
ENSG00000224870	MRPL20-AS1	ENSG00000163795	ZNF513	1
ENSG00000224870	MRPL20-AS1	ENSG00000164330	EBF1	1
ENSG00000224870	MRPL20-AS1	ENSG00000167766	ZNF83	1
ENSG00000224870	MRPL20-AS1	ENSG00000171161	ZNF672	1
ENSG00000224870	MRPL20-AS1	ENSG00000185122	HSF1	1
ENSG00000224870	MRPL20-AS1	ENSG00000196460	RFX8	1
ENSG00000224870	MRPL20-AS1	ENSG00000196700	ZNF512B	1
ENSG00000224870	MRPL20-AS1	ENSG00000197114	ZGPAT	1
ENSG00000224870	MRPL20-AS1	ENSG00000204859	ZBTB48	1
ENSG00000224914	LINC00863	ENSG00000132170	PPARG	1
ENSG00000224914	LINC00863	ENSG00000164330	EBF1	1
ENSG00000224914	LINC00863	ENSG00000233608	TWIST2	1
ENSG00000224914	LINC00863	ENSG00000276234	TADA2A	1
ENSG00000224934	AL391684.1	ENSG00000103199	ZNF500	1
ENSG00000224934	AL391684.1	ENSG00000106948	AKNA	1
ENSG00000224934	AL391684.1	ENSG00000115956	PLEK	1
ENSG00000224934	AL391684.1	ENSG00000134954	ETS1	1
ENSG00000224934	AL391684.1	ENSG00000140382	HMG20A	1
ENSG00000224934	AL391684.1	ENSG00000179627	ZBTB42	1
ENSG00000224975	INE1	ENSG00000054267	ARID4B	1
ENSG00000224975	INE1	ENSG00000066336	SPI1	1
ENSG00000224975	INE1	ENSG00000102974	CTCF	1
ENSG00000224975	INE1	ENSG00000115956	PLEK	1
ENSG00000224975	INE1	ENSG00000124813	RUNX2	1
ENSG00000224975	INE1	ENSG00000126767	ELK1	1
ENSG00000224975	INE1	ENSG00000136451	VEZF1	1
ENSG00000224975	INE1	ENSG00000157554	ERG	1
ENSG00000224975	INE1	ENSG00000162676	GFI1	1
ENSG00000224975	INE1	ENSG00000164104	HMGB2	1
ENSG00000224975	INE1	ENSG00000170631	ZNF16	1
ENSG00000224975	INE1	ENSG00000178860	MSC	1
ENSG00000224975	INE1	ENSG00000185669	SNAI3	1
ENSG00000224975	INE1	ENSG00000189079	ARID2	1
ENSG00000225032	AL162586.1	ENSG00000079263	SP140	1
ENSG00000225032	AL162586.1	ENSG00000099326	MZF1	1
ENSG00000225032	AL162586.1	ENSG00000122034	GTF3A	1
ENSG00000225032	AL162586.1	ENSG00000149480	MTA2	1
ENSG00000225032	AL162586.1	ENSG00000170370	EMX2	1
ENSG00000225032	AL162586.1	ENSG00000182463	TSHZ2	1
ENSG00000225032	AL162586.1	ENSG00000196597	ZNF782	1
ENSG00000225032	AL162586.1	ENSG00000267281	ATF7-NPFF	1
ENSG00000225138	SLC9A3-AS1	ENSG00000105997	HOXA3	1
ENSG00000225138	SLC9A3-AS1	ENSG00000170549	IRX1	1
ENSG00000225177	AL590617.2	ENSG00000111087	GLI1	1
ENSG00000225177	AL590617.2	ENSG00000148516	ZEB1	1
ENSG00000225177	AL590617.2	ENSG00000172059	KLF11	1
ENSG00000225177	AL590617.2	ENSG00000186130	ZBTB6	1
ENSG00000225177	AL590617.2	ENSG00000197114	ZGPAT	1
ENSG00000225265	TAF1A-AS1	ENSG00000095951	HIVEP1	1
ENSG00000225265	TAF1A-AS1	ENSG00000168286	THAP11	1
ENSG00000225265	TAF1A-AS1	ENSG00000170549	IRX1	1
ENSG00000225265	TAF1A-AS1	ENSG00000175395	ZNF25	1
ENSG00000225285	LINC01770	ENSG00000119574	ZBTB45	1
ENSG00000225285	LINC01770	ENSG00000120798	NR2C1	1
ENSG00000225285	LINC01770	ENSG00000125398	SOX9	1
ENSG00000225285	LINC01770	ENSG00000140262	TCF12	1
ENSG00000225285	LINC01770	ENSG00000156030	ELMSAN1	1
ENSG00000225285	LINC01770	ENSG00000165244	ZNF367	1
ENSG00000225285	LINC01770	ENSG00000168813	ZNF507	1
ENSG00000225285	LINC01770	ENSG00000169689	CENPX	1
ENSG00000225285	LINC01770	ENSG00000179588	ZFPM1	1
ENSG00000225313	AL513327.1	ENSG00000025434	NR1H3	1
ENSG00000225313	AL513327.1	ENSG00000032219	ARID4A	1
ENSG00000225313	AL513327.1	ENSG00000059378	PARP12	1
ENSG00000225313	AL513327.1	ENSG00000072364	AFF4	1
ENSG00000225313	AL513327.1	ENSG00000108001	EBF3	1
ENSG00000225313	AL513327.1	ENSG00000118495	PLAGL1	1
ENSG00000225313	AL513327.1	ENSG00000122515	ZMIZ2	1
ENSG00000225313	AL513327.1	ENSG00000123685	BATF3	1
ENSG00000225313	AL513327.1	ENSG00000124203	ZNF831	1
ENSG00000225313	AL513327.1	ENSG00000125826	RBCK1	1
ENSG00000225313	AL513327.1	ENSG00000130940	CASZ1	1
ENSG00000225313	AL513327.1	ENSG00000131127	ZNF141	1
ENSG00000225313	AL513327.1	ENSG00000140262	TCF12	1
ENSG00000225313	AL513327.1	ENSG00000140968	IRF8	1
ENSG00000225313	AL513327.1	ENSG00000151500	THYN1	1
ENSG00000225313	AL513327.1	ENSG00000157554	ERG	1
ENSG00000225313	AL513327.1	ENSG00000164104	HMGB2	1
ENSG00000225313	AL513327.1	ENSG00000164107	HAND2	1
ENSG00000225313	AL513327.1	ENSG00000164736	SOX17	1
ENSG00000225313	AL513327.1	ENSG00000170448	NFXL1	1
ENSG00000225313	AL513327.1	ENSG00000172466	ZNF24	1
ENSG00000225313	AL513327.1	ENSG00000172888	ZNF621	1
ENSG00000225313	AL513327.1	ENSG00000176083	ZNF683	1
ENSG00000225313	AL513327.1	ENSG00000177873	ZNF619	1
ENSG00000225313	AL513327.1	ENSG00000180828	BHLHE22	1
ENSG00000225313	AL513327.1	ENSG00000185507	IRF7	1
ENSG00000225313	AL513327.1	ENSG00000185811	IKZF1	1
ENSG00000225313	AL513327.1	ENSG00000186496	ZNF396	1
ENSG00000225313	AL513327.1	ENSG00000187801	ZFP69B	1
ENSG00000225313	AL513327.1	ENSG00000188868	ZNF563	1
ENSG00000225313	AL513327.1	ENSG00000196670	ZFP62	1
ENSG00000225313	AL513327.1	ENSG00000197714	ZNF460	1
ENSG00000225313	AL513327.1	ENSG00000198146	ZNF770	1
ENSG00000225313	AL513327.1	ENSG00000198815	FOXJ3	1
ENSG00000225313	AL513327.1	ENSG00000269404	SPIB	1
ENSG00000225361	PPP1R26-AS1	ENSG00000123636	BAZ2B	1
ENSG00000225361	PPP1R26-AS1	ENSG00000124203	ZNF831	1
ENSG00000225361	PPP1R26-AS1	ENSG00000124664	SPDEF	1
ENSG00000225361	PPP1R26-AS1	ENSG00000129514	FOXA1	1
ENSG00000225361	PPP1R26-AS1	ENSG00000132170	PPARG	1
ENSG00000225361	PPP1R26-AS1	ENSG00000149136	SSRP1	1
ENSG00000225377	NRSN2-AS1	ENSG00000101126	ADNP	1
ENSG00000225377	NRSN2-AS1	ENSG00000177732	SOX12	1
ENSG00000225377	NRSN2-AS1	ENSG00000196628	TCF4	1
ENSG00000225377	NRSN2-AS1	ENSG00000204611	ZNF616	1
ENSG00000225377	NRSN2-AS1	ENSG00000267281	ATF7-NPFF	1
ENSG00000225439	BOLA3-AS1	ENSG00000007968	E2F2	1
ENSG00000225439	BOLA3-AS1	ENSG00000112182	BACH2	1
ENSG00000225439	BOLA3-AS1	ENSG00000116016	EPAS1	1
ENSG00000225439	BOLA3-AS1	ENSG00000127528	KLF2	1
ENSG00000225439	BOLA3-AS1	ENSG00000141002	TCF25	1
ENSG00000225439	BOLA3-AS1	ENSG00000143373	ZNF687	1
ENSG00000225439	BOLA3-AS1	ENSG00000151702	FLI1	1
ENSG00000225439	BOLA3-AS1	ENSG00000161940	BCL6B	1
ENSG00000225439	BOLA3-AS1	ENSG00000164330	EBF1	1
ENSG00000225439	BOLA3-AS1	ENSG00000164463	CREBRF	1
ENSG00000225439	BOLA3-AS1	ENSG00000169554	ZEB2	1
ENSG00000225439	BOLA3-AS1	ENSG00000170549	IRX1	1
ENSG00000225439	BOLA3-AS1	ENSG00000177873	ZNF619	1
ENSG00000225439	BOLA3-AS1	ENSG00000183621	ZNF438	1
ENSG00000225439	BOLA3-AS1	ENSG00000186350	RXRA	1
ENSG00000225439	BOLA3-AS1	ENSG00000186951	PPARA	1
ENSG00000225470	JPX	ENSG00000005102	MEOX1	1
ENSG00000225470	JPX	ENSG00000076108	BAZ2A	1
ENSG00000225470	JPX	ENSG00000106511	MEOX2	1
ENSG00000225470	JPX	ENSG00000117475	BLZF1	1
ENSG00000225470	JPX	ENSG00000132010	ZNF20	1
ENSG00000225470	JPX	ENSG00000164330	EBF1	1
ENSG00000225470	JPX	ENSG00000167377	ZNF23	1
ENSG00000225470	JPX	ENSG00000168874	ATOH8	1
ENSG00000225470	JPX	ENSG00000170265	ZNF282	1
ENSG00000225470	JPX	ENSG00000177888	ZBTB41	1
ENSG00000225470	JPX	ENSG00000179627	ZBTB42	1
ENSG00000225470	JPX	ENSG00000205903	ZNF316	1
ENSG00000225470	JPX	ENSG00000229809	ZNF688	1
ENSG00000225484	NUTM2B-AS1	ENSG00000102935	ZNF423	1
ENSG00000225484	NUTM2B-AS1	ENSG00000117318	ID3	1
ENSG00000225484	NUTM2B-AS1	ENSG00000122482	ZNF644	1
ENSG00000225484	NUTM2B-AS1	ENSG00000124191	TOX2	1
ENSG00000225484	NUTM2B-AS1	ENSG00000124813	RUNX2	1
ENSG00000225484	NUTM2B-AS1	ENSG00000125520	SLC2A4RG	1
ENSG00000225484	NUTM2B-AS1	ENSG00000126456	IRF3	1
ENSG00000225484	NUTM2B-AS1	ENSG00000131127	ZNF141	1
ENSG00000225484	NUTM2B-AS1	ENSG00000151500	THYN1	1
ENSG00000225484	NUTM2B-AS1	ENSG00000157554	ERG	1
ENSG00000225484	NUTM2B-AS1	ENSG00000185129	PURA	1
ENSG00000225484	NUTM2B-AS1	ENSG00000203883	SOX18	1
ENSG00000225484	NUTM2B-AS1	ENSG00000257315	ZBED6	1
ENSG00000225489	AL354707.1	ENSG00000198556	ZNF789	1
ENSG00000225733	FGD5-AS1	ENSG00000064490	RFXANK	1
ENSG00000225733	FGD5-AS1	ENSG00000105997	HOXA3	1
ENSG00000225733	FGD5-AS1	ENSG00000124201	ZNFX1	1
ENSG00000225733	FGD5-AS1	ENSG00000140382	HMG20A	1
ENSG00000225733	FGD5-AS1	ENSG00000163939	PBRM1	1
ENSG00000225733	FGD5-AS1	ENSG00000165891	E2F7	1
[truncated: 7,691 more rows]
