# Supplementary material for: Quantitative estimates of the regulatory influence of long non-coding RNAs on global gene expression variation using TCGA breast cancer transcriptomic data
Source: PLoS Comput Biol. 2024 Jun 5;20(6):e1012103. doi: 10.1371/journal.pcbi.1012103 (PMC11198904; doi:10.1371/journal.pcbi.1012103)
Supplement: S10 Table — For each TF (TF.id, TF.name), Column C (#gene) shows the distinct target genes for which an interaction term involving this TF and some lncRNA was statistically significant; Column D (#lncRNA) shows the number of distinct lncRNAs represented in these interaction terms. (XLSX) [file pcbi.1012103.s010.xlsx]

## Sheet: S10
TF.id	TF.name	#gene	#lncRNA
ENSG00000066336	SPI1	88	88
ENSG00000064490	RFXANK	74	72
ENSG00000164330	EBF1	73	71
ENSG00000185811	IKZF1	67	64
ENSG00000054598	FOXC1	65	58
ENSG00000118495	PLAGL1	64	63
ENSG00000164463	CREBRF	63	63
ENSG00000111206	FOXM1	62	68
ENSG00000169554	ZEB2	62	62
ENSG00000102908	NFAT5	61	63
ENSG00000124203	ZNF831	57	53
ENSG00000115956	PLEK	56	68
ENSG00000229809	ZNF688	55	56
ENSG00000115163	CENPA	53	49
ENSG00000148516	ZEB1	51	48
ENSG00000171443	ZNF524	50	55
ENSG00000182463	TSHZ2	50	50
ENSG00000151702	FLI1	48	47
ENSG00000072364	AFF4	47	49
ENSG00000073861	TBX21	47	49
ENSG00000198146	ZNF770	47	43
ENSG00000101057	MYBL2	46	47
ENSG00000116132	PRRX1	46	47
ENSG00000157554	ERG	46	47
ENSG00000177463	NR2C2	46	48
ENSG00000065978	YBX1	45	42
ENSG00000138380	CARF	45	45
ENSG00000169689	CENPX	45	47
ENSG00000140968	IRF8	44	45
ENSG00000257315	ZBED6	44	43
ENSG00000079263	SP140	42	43
ENSG00000168874	ATOH8	42	42
ENSG00000173068	BNC2	42	41
ENSG00000104903	LYL1	41	42
ENSG00000123636	BAZ2B	41	42
ENSG00000177374	HIC1	41	42
ENSG00000196110	ZNF699	41	41
ENSG00000105967	TFEC	40	45
ENSG00000164736	SOX17	40	40
ENSG00000178860	MSC	40	38
ENSG00000142409	ZNF787	39	38
ENSG00000032219	ARID4A	38	39
ENSG00000122386	ZNF205	38	40
ENSG00000176083	ZNF683	38	32
ENSG00000129911	KLF16	37	40
ENSG00000196081	ZNF724	37	38
ENSG00000129514	FOXA1	36	30
ENSG00000163508	EOMES	36	31
ENSG00000129173	E2F8	35	33
ENSG00000176542	USF3	35	38
ENSG00000053254	FOXN3	34	35
ENSG00000071655	MBD3	34	34
ENSG00000121297	TSHZ3	34	32
ENSG00000177311	ZBTB38	34	34
ENSG00000198816	ZNF358	34	31
ENSG00000263001	GTF2I	33	32
ENSG00000091831	ESR1	32	31
ENSG00000134954	ETS1	32	29
ENSG00000135164	DMTF1	32	35
ENSG00000171163	ZNF692	32	32
ENSG00000198554	WDHD1	32	31
ENSG00000083838	ZNF446	31	32
ENSG00000108001	EBF3	31	26
ENSG00000107485	GATA3	30	28
ENSG00000119866	BCL11A	30	31
ENSG00000150907	FOXO1	30	31
ENSG00000161940	BCL6B	30	31
ENSG00000185669	SNAI3	30	31
ENSG00000178175	ZNF366	29	28
ENSG00000197779	ZNF81	29	28
ENSG00000020633	RUNX3	28	27
ENSG00000092607	TBX15	28	30
ENSG00000134852	CLOCK	28	30
ENSG00000143867	OSR1	28	25
ENSG00000152784	PRDM8	28	25
ENSG00000167967	E4F1	28	28
ENSG00000005102	MEOX1	27	24
ENSG00000028277	POU2F2	27	24
ENSG00000101412	E2F1	27	27
ENSG00000131408	NR1H2	27	27
ENSG00000162676	GFI1	27	27
ENSG00000169946	ZFPM2	27	28
ENSG00000197472	ZNF695	27	25
ENSG00000267281	ATF7-NPFF	27	27
ENSG00000085644	ZNF213	26	26
ENSG00000116809	ZBTB17	26	26
ENSG00000126456	IRF3	26	25
ENSG00000186951	PPARA	26	26
ENSG00000196418	ZNF124	26	28
ENSG00000196628	TCF4	26	29
ENSG00000049768	FOXP3	25	25
ENSG00000081189	MEF2C	25	24
ENSG00000102935	ZNF423	25	21
ENSG00000106511	MEOX2	25	27
ENSG00000106948	AKNA	25	25
ENSG00000123685	BATF3	25	26
ENSG00000162367	TAL1	25	25
ENSG00000171425	ZNF581	25	26
ENSG00000203883	SOX18	25	21
ENSG00000118260	CREB1	24	23
ENSG00000138073	PREB	24	25
ENSG00000138378	STAT4	24	25
ENSG00000153207	AHCTF1	24	23
ENSG00000168813	ZNF507	24	23
ENSG00000172201	ID4	24	26
ENSG00000184436	THAP7	24	26
ENSG00000189079	ARID2	24	23
ENSG00000007968	E2F2	23	22
ENSG00000089225	TBX5	23	20
ENSG00000122482	ZNF644	23	18
ENSG00000124813	RUNX2	23	22
ENSG00000154655	L3MBTL4	23	21
ENSG00000155545	MIER3	23	24
ENSG00000158773	USF1	23	21
ENSG00000169957	ZNF768	23	23
ENSG00000173153	ESRRA	23	20
ENSG00000176946	THAP4	23	22
ENSG00000179632	MAF1	23	20
ENSG00000198546	ZNF511	23	26
ENSG00000233608	TWIST2	23	23
ENSG00000112242	E2F3	22	22
ENSG00000115355	CCDC88A	22	21
ENSG00000137265	IRF4	22	22
ENSG00000161914	ZNF653	22	21
ENSG00000170802	FOXN2	22	22
ENSG00000179627	ZBTB42	22	20
ENSG00000181722	ZBTB20	22	22
ENSG00000269404	SPIB	22	23
ENSG00000019549	SNAI2	21	20
ENSG00000064961	HMG20B	21	21
ENSG00000102878	HSF4	21	22
ENSG00000105856	HBP1	21	21
ENSG00000114853	ZBTB47	21	19
ENSG00000125520	SLC2A4RG	21	19
ENSG00000131127	ZNF141	21	19
ENSG00000133250	ZNF414	21	23
ENSG00000144218	AFF3	21	18
ENSG00000163909	HEYL	21	24
ENSG00000172493	AFF1	21	19
ENSG00000060138	YBX3	20	17
ENSG00000099326	MZF1	20	19
ENSG00000101115	SALL4	20	21
ENSG00000103495	MAZ	20	19
ENSG00000116731	PRDM2	20	20
ENSG00000126603	GLIS2	20	19
ENSG00000140262	TCF12	20	19
ENSG00000160113	NR2F6	20	22
ENSG00000165891	E2F7	20	18
ENSG00000177888	ZBTB41	20	18
ENSG00000180035	ZNF48	20	20
ENSG00000196233	LCOR	20	17
ENSG00000041988	THAP3	19	19
ENSG00000074047	GLI2	19	18
ENSG00000112182	BACH2	19	19
ENSG00000119574	ZBTB45	19	14
ENSG00000132024	CC2D1A	19	18
ENSG00000178573	MAF	19	19
ENSG00000197714	ZNF460	19	19
ENSG00000204859	ZBTB48	19	19
ENSG00000006468	ETV1	18	18
ENSG00000115415	STAT1	18	17
ENSG00000122034	GTF3A	18	16
ENSG00000137309	HMGA1	18	17
ENSG00000140382	HMG20A	18	18
ENSG00000149136	SSRP1	18	17
ENSG00000162601	MYSM1	18	16
ENSG00000165244	ZNF367	18	17
ENSG00000170549	IRX1	18	16
ENSG00000175213	ZNF408	18	17
ENSG00000198795	ZNF521	18	18
ENSG00000221818	EBF2	18	21
ENSG00000010030	ETV7	17	16
ENSG00000101126	ADNP	17	19
ENSG00000102901	CENPT	17	18
ENSG00000107249	GLIS3	17	14
ENSG00000111145	ELK3	17	17
ENSG00000118513	MYB	17	18
ENSG00000139613	SMARCC2	17	16
ENSG00000164104	HMGB2	17	15
ENSG00000171161	ZNF672	17	16
ENSG00000174796	THAP6	17	14
ENSG00000187079	TEAD1	17	18
ENSG00000197483	ZNF628	17	17
ENSG00000213347	MXD3	17	13
ENSG00000245848	CEBPA	17	13
ENSG00000069667	RORA	16	15
ENSG00000103343	ZNF174	16	13
ENSG00000117318	ID3	16	15
ENSG00000128272	ATF4	16	16
ENSG00000164107	HAND2	16	15
ENSG00000169714	CNBP	16	15
ENSG00000009307	CSDE1	15	12
ENSG00000056277	ZNF280C	15	16
ENSG00000072736	NFATC3	15	15
ENSG00000074657	ZNF532	15	15
ENSG00000103449	SALL1	15	13
ENSG00000120693	SMAD9	15	13
ENSG00000125347	IRF1	15	18
ENSG00000137310	TCF19	15	14
ENSG00000140987	ZSCAN32	15	14
ENSG00000143578	CREB3L4	15	12
ENSG00000163848	ZNF148	15	18
ENSG00000167157	PRRX2	15	15
ENSG00000178935	ZNF552	15	13
ENSG00000181444	ZNF467	15	12
ENSG00000198715	GLMP	15	14
ENSG00000057657	PRDM1	14	14
ENSG00000062194	GPBP1	14	9
ENSG00000077150	NFKB2	14	14
ENSG00000105732	ZNF574	14	13
ENSG00000108788	MLX	14	13
ENSG00000132170	PPARG	14	14
ENSG00000136451	VEZF1	14	13
ENSG00000149480	MTA2	14	15
ENSG00000161405	IKZF3	14	13
ENSG00000167085	PHB	14	14
ENSG00000167394	ZNF668	14	15
ENSG00000168769	TET2	14	15
ENSG00000172059	KLF11	14	13
ENSG00000175279	CENPS	14	14
ENSG00000185507	IRF7	14	13
ENSG00000188994	ZNF292	14	14
ENSG00000197114	ZGPAT	14	17
ENSG00000213020	ZNF611	14	18
ENSG00000054267	ARID4B	13	12
ENSG00000055609	KMT2C	13	12
ENSG00000059378	PARP12	13	13
ENSG00000067066	SP100	13	11
ENSG00000067955	CBFB	13	11
ENSG00000083307	GRHL2	13	10
ENSG00000091656	ZFHX4	13	12
ENSG00000095951	HIVEP1	13	13
ENSG00000105698	USF2	13	12
ENSG00000112561	TFEB	13	13
ENSG00000117000	RLF	13	13
ENSG00000124664	SPDEF	13	13
ENSG00000136630	HLX	13	13
ENSG00000137273	FOXF2	13	12
ENSG00000148337	CIZ1	13	12
ENSG00000153879	CEBPG	13	13
ENSG00000165804	ZNF219	13	12
ENSG00000167635	ZNF146	13	12
ENSG00000172346	CSDC2	13	14
ENSG00000184271	POU6F1	13	11
ENSG00000186496	ZNF396	13	12
ENSG00000186660	ZFP91	13	12
ENSG00000188033	ZNF490	13	12
ENSG00000081386	ZNF510	12	11
ENSG00000104856	RELB	12	10
ENSG00000113658	SMAD5	12	11
ENSG00000117707	PROX1	12	11
ENSG00000118217	ATF6	12	13
ENSG00000121068	TBX2	12	10
ENSG00000127528	KLF2	12	12
ENSG00000144747	TMF1	12	10
ENSG00000147862	NFIB	12	12
ENSG00000151500	THYN1	12	12
ENSG00000156273	BACH1	12	12
ENSG00000166925	TSC22D4	12	11
ENSG00000173545	ZNF622	12	10
ENSG00000178917	ZNF852	12	12
ENSG00000186130	ZBTB6	12	11
ENSG00000198846	TOX	12	9
ENSG00000218891	ZNF579	12	11
ENSG00000225614	ZNF469	12	12
ENSG00000244405	ETV5	12	11
ENSG00000261221	ZNF865	12	10
ENSG00000029153	ARNTL2	11	11
ENSG00000066422	ZBTB11	11	11
ENSG00000078403	MLLT10	11	11
ENSG00000108312	UBTF	11	10
ENSG00000111269	CREBL2	11	10
ENSG00000116016	EPAS1	11	11
ENSG00000120690	ELF1	11	11
ENSG00000120963	ZNF706	11	10
ENSG00000123933	MXD4	11	11
ENSG00000137871	ZNF280D	11	11
ENSG00000140548	ZNF710	11	10
ENSG00000141002	TCF25	11	11
ENSG00000141646	SMAD4	11	8
ENSG00000146592	CREB5	11	11
ENSG00000160961	ZNF333	11	10
ENSG00000168286	THAP11	11	11
ENSG00000170370	EMX2	11	10
ENSG00000171817	ZNF540	11	11
ENSG00000172466	ZNF24	11	10
ENSG00000173039	RELA	11	10
ENSG00000197054	ZNF763	11	8
ENSG00000205250	E2F4	11	10
ENSG00000011451	WIZ	10	9
ENSG00000025156	HSF2	10	10
ENSG00000048405	ZNF800	10	10
ENSG00000076108	BAZ2A	10	11
ENSG00000096401	CDC5L	10	10
ENSG00000100426	ZBED4	10	10
ENSG00000104447	TRPS1	10	10
ENSG00000105229	PIAS4	10	10
ENSG00000108064	TFAM	10	9
ENSG00000117625	RCOR3	10	10
ENSG00000131759	RARA	10	9
ENSG00000132005	RFX1	10	10
ENSG00000132604	TERF2	10	10
ENSG00000133740	E2F5	10	9
ENSG00000137166	FOXP4	10	9
ENSG00000142065	ZFP14	10	10
ENSG00000143379	SETDB1	10	10
ENSG00000152284	TCF7L1	10	10
ENSG00000152475	ZNF837	10	10
ENSG00000158805	ZNF276	10	9
ENSG00000159140	SON	10	10
ENSG00000162924	REL	10	10
ENSG00000165030	NFIL3	10	9
ENSG00000168062	BATF2	10	14
ENSG00000171056	SOX7	10	8
ENSG00000173011	TADA2B	10	10
ENSG00000173473	SMARCC1	10	10
ENSG00000174586	ZNF497	10	10
ENSG00000175395	ZNF25	10	9
ENSG00000181827	RFX7	10	11
ENSG00000185278	ZBTB37	10	9
ENSG00000187098	MITF	10	10
ENSG00000189403	HMGB1	10	9
ENSG00000198538	ZNF28	10	9
ENSG00000243678	NME2	10	9
ENSG00000025434	NR1H3	9	8
ENSG00000071564	TCF3	9	9
ENSG00000073282	TP63	9	9
ENSG00000085276	MECOM	9	7
ENSG00000088247	KHSRP	9	8
ENSG00000103199	ZNF500	9	9
ENSG00000103326	CAPN15	9	9
ENSG00000109906	ZBTB16	9	8
ENSG00000112837	TBX18	9	8
ENSG00000113580	NR3C1	9	9
ENSG00000117475	BLZF1	9	8
ENSG00000119508	NR4A3	9	8
ENSG00000125850	OVOL2	9	6
ENSG00000127152	BCL11B	9	8
ENSG00000129534	MIS18BP1	9	8
ENSG00000130684	ZNF337	9	9
ENSG00000141568	FOXK2	9	9
ENSG00000143373	ZNF687	9	8
ENSG00000163939	PBRM1	9	9
ENSG00000164916	FOXK1	9	9
ENSG00000169926	KLF13	9	9
ENSG00000170265	ZNF282	9	9
ENSG00000170684	ZNF296	9	8
ENSG00000171467	ZNF318	9	9
ENSG00000172845	SP3	9	8
ENSG00000177683	THAP5	9	7
ENSG00000177873	ZNF619	9	9
ENSG00000180828	BHLHE22	9	9
ENSG00000185122	HSF1	9	8
ENSG00000185129	PURA	9	9
ENSG00000188313	PLSCR1	9	9
ENSG00000198517	MAFK	9	10
ENSG00000029363	BCLAF1	8	8
ENSG00000068305	MEF2A	8	7
ENSG00000089902	RCOR1	8	8
ENSG00000100811	YY1	8	8
ENSG00000107175	CREB3	8	7
ENSG00000108509	CAMTA2	8	8
ENSG00000112658	SRF	8	9
ENSG00000115816	CEBPZ	8	7
ENSG00000125826	RBCK1	8	8
ENSG00000126746	ZNF384	8	9
ENSG00000127337	YEATS4	8	7
ENSG00000139083	ETV6	8	7
ENSG00000140265	ZSCAN29	8	9
ENSG00000143178	TBX19	8	8
ENSG00000143614	GATAD2B	8	7
ENSG00000144655	CSRNP1	8	7
ENSG00000148143	ZNF462	8	8
ENSG00000154727	GABPA	8	6
ENSG00000156030	ELMSAN1	8	7
ENSG00000158711	ELK4	8	7
ENSG00000163064	EN1	8	7
ENSG00000165684	SNAPC4	8	8
ENSG00000165821	SALL2	8	7
ENSG00000167395	ZNF646	8	8
ENSG00000167766	ZNF83	8	7
ENSG00000169083	AR	8	7
ENSG00000169955	ZNF747	8	8
ENSG00000171940	ZNF217	8	9
ENSG00000175322	ZNF519	8	8
ENSG00000176678	FOXL1	8	7
ENSG00000176887	SOX11	8	7
ENSG00000177732	SOX12	8	7
ENSG00000178662	CSRNP3	8	8
ENSG00000185947	ZNF267	8	6
ENSG00000188786	MTF1	8	9
ENSG00000197905	TEAD4	8	7
ENSG00000198911	SREBF2	8	8
ENSG00000213015	ZNF580	8	8
ENSG00000001167	NFYA	7	5
ENSG00000006194	ZNF263	7	7
ENSG00000010818	HIVEP2	7	7
ENSG00000079432	CIC	7	7
ENSG00000082175	PGR	7	7
ENSG00000090447	TFAP4	7	6
ENSG00000092203	TOX4	7	7
ENSG00000102554	KLF5	7	6
ENSG00000104064	GABPB1	7	5
ENSG00000105821	DNAJC2	7	7
ENSG00000105997	HOXA3	7	7
ENSG00000109685	NSD2	7	7
ENSG00000112365	ZBTB24	7	6
ENSG00000116560	SFPQ	7	7
ENSG00000121454	LHX4	7	7
ENSG00000121864	ZNF639	7	7
ENSG00000124216	SNAI1	7	6
ENSG00000126804	ZBTB1	7	7
ENSG00000130940	CASZ1	7	7
ENSG00000135374	ELF5	7	8
ENSG00000136944	LMX1B	7	7
ENSG00000141956	PRDM15	7	8
ENSG00000143190	POU2F1	7	6
ENSG00000144485	HES6	7	7
ENSG00000147601	TERF1	7	9
ENSG00000150347	ARID5B	7	7
ENSG00000155592	ZKSCAN2	7	7
ENSG00000156127	BATF	7	5
ENSG00000157557	ETS2	7	7
ENSG00000163884	KLF15	7	7
ENSG00000166454	ATMIN	7	8
ENSG00000168152	THAP9	7	7
ENSG00000172888	ZNF621	7	7
ENSG00000174282	ZBTB4	7	7
ENSG00000175787	ZNF169	7	7
ENSG00000177853	ZNF518A	7	7
ENSG00000179772	FOXS1	7	7
ENSG00000179943	FIZ1	7	7
ENSG00000180357	ZNF609	7	7
ENSG00000180787	ZFP3	7	7
ENSG00000185219	ZNF445	7	7
ENSG00000185252	ZNF74	7	7
ENSG00000185591	SP1	7	8
ENSG00000187801	ZFP69B	7	8
ENSG00000196453	ZNF777	7	7
ENSG00000196812	ZSCAN16	7	7
ENSG00000198176	TFDP1	7	6
ENSG00000198205	ZXDA	7	7
ENSG00000198521	ZNF43	7	5
ENSG00000204514	ZNF814	7	6
ENSG00000213676	ATF6B	7	6
ENSG00000215421	ZNF407	7	7
ENSG00000254004	ZNF260	7	7
ENSG00000010244	ZNF207	6	5
ENSG00000020256	ZFP64	6	8
ENSG00000052850	ALX4	6	6
ENSG00000084093	REST	6	6
ENSG00000116604	MEF2D	6	4
ENSG00000116833	NR5A2	6	7
ENSG00000118922	KLF12	6	6
ENSG00000123411	IKZF4	6	5
ENSG00000125846	ZNF133	6	6
ENSG00000129654	FOXJ1	6	6
ENSG00000130751	NPAS1	6	6
ENSG00000130856	ZNF236	6	7
ENSG00000134138	MEIS2	6	5
ENSG00000136936	XPA	6	6
ENSG00000137203	TFAP2A	6	5
ENSG00000140044	JDP2	6	5
ENSG00000141027	NCOR1	6	8
ENSG00000148737	TCF7L2	6	5
ENSG00000153814	JAZF1	6	4
ENSG00000166716	ZNF592	6	6
ENSG00000167685	ZNF444	6	5
ENSG00000169155	ZBTB43	6	5
ENSG00000170581	STAT2	6	6
ENSG00000172216	CEBPB	6	6
ENSG00000173258	ZNF483	6	6
ENSG00000188295	ZNF669	6	6
ENSG00000196597	ZNF782	6	6
ENSG00000196670	ZFP62	6	7
ENSG00000198315	ZKSCAN8	6	5
ENSG00000198556	ZNF789	6	6
ENSG00000213799	ZNF845	6	6
ENSG00000276234	TADA2A	6	4
ENSG00000276644	DACH1	6	6
ENSG00000033800	PIAS1	5	5
ENSG00000061455	PRDM6	5	4
ENSG00000064933	PMS1	5	4
ENSG00000068323	TFE3	5	5
ENSG00000081059	TCF7	5	5
ENSG00000085274	MYNN	5	5
ENSG00000106004	HOXA5	5	6
ENSG00000111087	GLI1	5	5
ENSG00000115966	ATF2	5	5
ENSG00000116580	GON4L	5	5
ENSG00000117713	ARID1A	5	5
ENSG00000119725	ZNF410	5	5
ENSG00000120784	ZFP30	5	5
ENSG00000122877	EGR2	5	5
ENSG00000124444	ZNF576	5	5
ENSG00000124766	SOX4	5	5
ENSG00000125740	FOSB	5	5
ENSG00000125968	ID1	5	4
ENSG00000126351	THRA	5	3
ENSG00000127081	ZNF484	5	5
ENSG00000128604	IRF5	5	4
ENSG00000135899	SP110	5	4
ENSG00000138738	PRDM5	5	4
ENSG00000142599	RERE	5	5
ENSG00000147421	HMBOX1	5	5
ENSG00000152443	ZNF776	5	4
ENSG00000154957	ZNF18	5	5
ENSG00000157259	GATAD1	5	5
ENSG00000161277	THAP8	5	6
ENSG00000163435	ELF3	5	5
ENSG00000163795	ZNF513	5	5
ENSG00000166860	ZBTB39	5	5
ENSG00000167377	ZNF23	5	5
ENSG00000169981	ZNF35	5	4
ENSG00000170448	NFXL1	5	5
ENSG00000170653	ATF7	5	4
ENSG00000172748	ZNF596	5	5
ENSG00000175592	FOSL1	5	7
ENSG00000178338	ZNF354B	5	5
ENSG00000179922	ZNF784	5	4
ENSG00000180479	ZNF571	5	5
ENSG00000180626	ZNF594	5	5
ENSG00000181135	ZNF707	5	5
ENSG00000181315	ZNF322	5	5
ENSG00000183309	ZNF623	5	5
ENSG00000185513	L3MBTL1	5	5
ENSG00000186416	NKRF	5	5
ENSG00000187792	ZNF70	5	4
ENSG00000196323	ZBTB44	5	5
ENSG00000196700	ZNF512B	5	6
ENSG00000196843	ARID5A	5	5
ENSG00000197937	ZNF347	5	3
ENSG00000197961	ZNF121	5	5
ENSG00000198393	ZNF26	5	5
ENSG00000204524	ZNF805	5	5
ENSG00000214022	REPIN1	5	5
ENSG00000214029	ZNF891	5	3
ENSG00000267680	ZNF224	5	5
ENSG00000005889	ZFX	4	5
ENSG00000008441	NFIX	4	4
ENSG00000062370	ZNF112	4	3
ENSG00000074219	TEAD2	4	3
ENSG00000075407	ZNF37A	4	4
ENSG00000078043	PIAS2	4	3
ENSG00000087510	TFAP2C	4	3
ENSG00000101544	ADNP2	4	4
ENSG00000105717	PBX4	4	3
ENSG00000106052	TAX1BP1	4	3
ENSG00000108924	HLF	4	4
ENSG00000110851	PRDM4	4	4
ENSG00000115568	ZNF142	4	4
ENSG00000117595	IRF6	4	3
ENSG00000118263	KLF7	4	4
ENSG00000118689	FOXO3	4	4
ENSG00000122515	ZMIZ2	4	3
ENSG00000125952	MAX	4	3
ENSG00000126767	ELK1	4	3
ENSG00000132010	ZNF20	4	3
ENSG00000136997	MYC	4	3
ENSG00000139651	ZNF740	4	3
ENSG00000143365	RORC	4	4
ENSG00000152926	ZNF117	4	4
ENSG00000157613	CREB3L1	4	4
ENSG00000161642	ZNF385A	4	5
ENSG00000163132	MSX1	4	4
ENSG00000164631	ZNF12	4	3
ENSG00000167074	TEF	4	3
ENSG00000169016	E2F6	4	4
ENSG00000169740	ZNF32	4	4
ENSG00000170325	PRDM10	4	4
ENSG00000175387	SMAD2	4	4
ENSG00000177842	ZNF620	4	4
ENSG00000178177	LCORL	4	4
ENSG00000179195	ZNF664	4	4
ENSG00000179588	ZFPM1	4	4
ENSG00000184677	ZBTB40	4	4
ENSG00000185697	MYBL1	4	4
ENSG00000186020	ZNF529	4	4
ENSG00000186350	RXRA	4	4
ENSG00000186918	ZNF395	4	4
ENSG00000187607	ZNF286A	4	4
ENSG00000188290	HES4	4	4
ENSG00000189144	ZNF573	4	4
ENSG00000196460	RFX8	4	4
ENSG00000197024	ZNF398	4	4
ENSG00000197050	ZNF420	4	4
ENSG00000197063	MAFG	4	4
ENSG00000197363	ZNF517	4	3
ENSG00000197372	ZNF675	4	4
ENSG00000197385	ZNF860	4	3
ENSG00000197841	ZNF181	4	4
ENSG00000198455	ZXDB	4	3
ENSG00000198466	ZNF587	4	4
ENSG00000198740	ZNF652	4	3
ENSG00000198815	FOXJ3	4	4
ENSG00000204304	PBX2	4	4
ENSG00000205903	ZNF316	4	3
ENSG00000213096	ZNF254	4	4
ENSG00000215271	HOMEZ	4	5
ENSG00000256771	ZNF253	4	4
ENSG00000005436	GCFC2	3	3
ENSG00000012223	LTF	3	3
ENSG00000036549	AC118549.1	3	3
ENSG00000065029	ZNF76	3	3
ENSG00000066136	NFYC	3	3
ENSG00000067082	KLF6	3	3
ENSG00000082641	NFE2L1	3	2
ENSG00000084676	NCOA1	3	3
ENSG00000088881	EBF4	3	3
ENSG00000095574	IKZF5	3	3
ENSG00000100105	PATZ1	3	3
ENSG00000100281	HMGXB4	3	3
ENSG00000100644	HIF1A	3	3
ENSG00000101190	TCFL5	3	2
ENSG00000102870	ZNF629	3	3
ENSG00000102974	CTCF	3	3
ENSG00000109381	ELF2	3	3
ENSG00000113430	IRX4	3	3
ENSG00000116793	PHTF1	3	4
ENSG00000117036	ETV3	3	3
ENSG00000119138	KLF9	3	3
ENSG00000120149	MSX2	3	3
ENSG00000120738	EGR1	3	2
ENSG00000120798	NR2C1	3	2
ENSG00000120837	NFYB	3	3
ENSG00000123358	NR4A1	3	3
ENSG00000124201	ZNFX1	3	3
ENSG00000125945	ZNF436	3	3
ENSG00000130522	JUND	3	3
ENSG00000131115	ZNF227	3	3
ENSG00000131931	THAP1	3	3
ENSG00000134107	BHLHE40	3	3
ENSG00000137185	ZSCAN9	3	3
ENSG00000137504	CREBZF	3	3
ENSG00000138375	SMARCAL1	3	3
ENSG00000139154	AEBP2	3	3
ENSG00000142611	PRDM16	3	2
ENSG00000144026	ZNF514	3	3
ENSG00000146587	RBAK	3	3
ENSG00000147118	ZNF182	3	3
ENSG00000152454	ZNF256	3	2
ENSG00000152518	ZFP36L2	3	3
ENSG00000159905	ZNF221	3	3
ENSG00000160908	ZNF394	3	3
ENSG00000162086	ZNF75A	3	3
ENSG00000165156	ZHX1	3	3
ENSG00000166188	ZNF319	3	3
ENSG00000166261	ZNF202	3	3
ENSG00000167182	SP2	3	3
ENSG00000167491	GATAD2A	3	3
ENSG00000167625	ZNF526	3	3
ENSG00000167840	ZNF232	3	3
ENSG00000168795	ZBTB5	3	3
ENSG00000168826	ZBTB49	3	3
ENSG00000171735	CAMTA1	3	2
ENSG00000172262	ZNF131	3	3
ENSG00000172273	HINFP	3	3
ENSG00000172818	OVOL1	3	3
ENSG00000173276	ZBTB21	3	3
ENSG00000173757	STAT5B	3	3
ENSG00000176842	IRX5	3	3
ENSG00000177045	SIX5	3	3
ENSG00000177485	ZBTB33	3	3
ENSG00000177606	JUN	3	3
ENSG00000179909	ZNF154	3	3
ENSG00000179965	ZNF771	3	3
ENSG00000179981	TSHZ1	3	3
ENSG00000181450	ZNF678	3	3
ENSG00000181638	ZFP41	3	3
ENSG00000182158	CREB3L2	3	3
ENSG00000182903	ZNF721	3	3
ENSG00000182979	MTA1	3	3
ENSG00000182986	ZNF320	3	2
ENSG00000183621	ZNF438	3	3
ENSG00000184517	ZFP1	3	3
ENSG00000184635	ZNF93	3	3
ENSG00000185630	PBX1	3	3
ENSG00000185730	ZNF696	3	3
ENSG00000185869	ZNF829	3	2
ENSG00000186017	ZNF566	3	3
ENSG00000187626	ZKSCAN4	3	4
ENSG00000196275	GTF2IRD2	3	3
ENSG00000196417	ZNF765	3	2
ENSG00000196646	ZNF136	3	3
ENSG00000196705	ZNF431	3	3
ENSG00000197013	ZNF429	3	3
ENSG00000197037	ZSCAN25	3	3
ENSG00000197044	ZNF441	3	3
ENSG00000197302	ZNF720	3	3
ENSG00000197808	ZNF461	3	2
ENSG00000198093	ZNF649	3	2
ENSG00000198342	ZNF442	3	2
ENSG00000204103	MAFB	3	3
ENSG00000204366	ZBTB12	3	3
ENSG00000204604	ZNF468	3	1
ENSG00000236104	ZBTB22	3	3
ENSG00000249709	ZNF564	3	3
ENSG00000251247	ZNF345	3	3
ENSG00000006704	GTF2IRD1	2	2
ENSG00000007866	TEAD3	2	2
ENSG00000008196	TFAP2B	2	2
ENSG00000009950	MLXIPL	2	2
ENSG00000010539	ZNF200	2	2
ENSG00000019485	PRDM11	2	2
ENSG00000072310	SREBF1	2	2
ENSG00000078246	TULP3	2	2
ENSG00000086102	NFX1	2	2
ENSG00000096654	ZNF184	2	2
ENSG00000101216	GMEB2	2	2
ENSG00000102804	TSC22D1	2	1
ENSG00000105419	MEIS3	2	2
ENSG00000105750	ZNF85	2	1
ENSG00000108175	ZMIZ1	2	2
ENSG00000109320	NFKB1	2	2
ENSG00000110925	CSRNP2	2	2
ENSG00000115112	TFCP2L1	2	1
ENSG00000116017	ARID3A	2	1
ENSG00000118620	ZNF430	2	2
ENSG00000121406	ZNF549	2	2
ENSG00000122691	TWIST1	2	2
ENSG00000123095	BHLHE41	2	2
ENSG00000123268	ATF1	2	2
ENSG00000124191	TOX2	2	2
ENSG00000125398	SOX9	2	2
ENSG00000126003	PLAGL2	2	2
ENSG00000128573	FOXP2	2	2
ENSG00000128710	HOXD10	2	1
ENSG00000129071	MBD4	2	2
ENSG00000129535	NRL	2	2
ENSG00000130338	TULP4	2	2
ENSG00000131845	ZNF304	2	2
ENSG00000134317	GRHL1	2	2
ENSG00000136169	SETDB2	2	3
ENSG00000136770	DNAJC1	2	2
ENSG00000137492	THAP12	2	1
ENSG00000140836	ZFHX3	2	2
ENSG00000141040	ZNF287	2	1
ENSG00000141579	ZNF750	2	1
ENSG00000141644	MBD1	2	2
ENSG00000141905	NFIC	2	2
ENSG00000143067	ZNF697	2	1
ENSG00000143390	RFX5	2	2
ENSG00000143437	ARNT	2	2
ENSG00000143458	GABPB2	2	2
ENSG00000144792	ZNF660	2	2
ENSG00000145220	LYAR	2	2
ENSG00000151612	ZNF827	2	2
ENSG00000152804	HHEX	2	2
ENSG00000159086	PAXBP1	2	2
ENSG00000159592	GPBP1L1	2	2
ENSG00000160336	ZNF761	2	2
ENSG00000160685	ZBTB7B	2	2
ENSG00000162419	GMEB1	2	2
ENSG00000162702	ZNF281	2	2
ENSG00000162772	ATF3	2	2
ENSG00000164011	ZNF691	2	2
ENSG00000164048	ZNF589	2	2
ENSG00000166526	ZNF3	2	2
ENSG00000167232	ZNF91	2	2
ENSG00000167562	ZNF701	2	2
ENSG00000167637	ZNF283	2	2
ENSG00000168310	IRF2	2	2
ENSG00000168916	ZNF608	2	2
ENSG00000169136	ATF5	2	2
ENSG00000170100	ZNF778	2	2
ENSG00000170561	IRX2	2	1
ENSG00000170631	ZNF16	2	1
ENSG00000170949	ZNF160	2	2
ENSG00000171223	JUNB	2	2
ENSG00000171469	ZNF561	2	1
ENSG00000173041	ZNF680	2	2
ENSG00000173480	ZNF417	2	2
ENSG00000173875	ZNF791	2	1
ENSG00000174738	NR1D2	2	2
ENSG00000175105	ZNF654	2	2
ENSG00000175727	MLXIP	2	2
ENSG00000175745	NR2F1	2	2
ENSG00000175832	ETV4	2	2
ENSG00000177030	DEAF1	2	2
ENSG00000181220	ZNF746	2	2
ENSG00000181666	ZNF875	2	2
ENSG00000185404	SP140L	2	2
ENSG00000185650	ZFP36L1	2	1
ENSG00000186376	ZNF75D	2	2
ENSG00000186448	ZNF197	2	2
ENSG00000186814	ZSCAN30	2	2
ENSG00000187187	ZNF546	2	2
ENSG00000187634	SAMD11	2	1
ENSG00000188095	MESP2	2	1
ENSG00000188227	ZNF793	2	1
ENSG00000188321	ZNF559	2	2
ENSG00000196268	ZNF493	2	2
ENSG00000196357	ZNF565	2	2
ENSG00000196458	ZNF605	2	2
ENSG00000196605	ZNF846	2	2
ENSG00000196652	ZKSCAN5	2	2
ENSG00000196793	ZNF239	2	2
ENSG00000196967	ZNF585A	2	2
ENSG00000197008	ZNF138	2	2
ENSG00000197647	ZNF433	2	2
ENSG00000197857	ZNF44	2	2
ENSG00000197863	ZNF790	2	2
ENSG00000198026	ZNF335	2	2
ENSG00000198040	ZNF84	2	2
ENSG00000198081	ZBTB14	2	1
ENSG00000198105	ZNF248	2	2
ENSG00000198160	MIER1	2	2
ENSG00000198182	ZNF607	2	2
ENSG00000198298	ZNF485	2	2
ENSG00000198453	ZNF568	2	2
ENSG00000203326	ZNF525	2	2
ENSG00000204231	RXRB	2	2
ENSG00000213928	IRF9	2	2
ENSG00000237440	ZNF737	2	1
ENSG00000245680	ZNF585B	2	2
ENSG00000249471	ZNF324B	2	2
ENSG00000250571	GLI4	2	2
ENSG00000253293	HOXA10	2	1
ENSG00000256223	ZNF10	2	1
ENSG00000256294	ZNF225	2	2
ENSG00000269693	AC010422.6	2	1
ENSG00000272602	ZNF595	2	2
ENSG00000278129	ZNF8	2	2
ENSG00000005801	ZNF195	1	1
ENSG00000029639	TFB1M	1	1
ENSG00000029993	HMGB3	1	1
ENSG00000049618	ARID1B	1	1
ENSG00000057935	MTA3	1	1
ENSG00000065970	FOXJ2	1	1
ENSG00000070444	MNT	1	1
ENSG00000073584	SMARCE1	1	1
ENSG00000075426	FOSL2	1	1
ENSG00000078900	TP73	1	1
ENSG00000081665	ZNF506	1	1
ENSG00000083812	ZNF324	1	1
ENSG00000083844	ZNF264	1	1
ENSG00000088876	ZNF343	1	1
ENSG00000089775	ZBTB25	1	1
ENSG00000090612	ZNF268	1	1
ENSG00000095794	CREM	1	1
ENSG00000100625	SIX4	1	1
ENSG00000101096	NFATC2	1	1
ENSG00000102034	ELF4	1	1
ENSG00000102349	KLF8	1	1
ENSG00000105136	ZNF419	1	1
ENSG00000105708	ZNF14	1	1
ENSG00000105722	ERF	1	1
ENSG00000105866	SP4	1	1
ENSG00000106261	ZKSCAN1	1	1
ENSG00000106571	GLI3	1	1
ENSG00000108511	HOXB6	1	1
ENSG00000109787	KLF3	1	1
ENSG00000114126	TFDP2	1	1
ENSG00000114861	FOXP1	1	1
ENSG00000115507	OTX1	1	1
ENSG00000119950	MXI1	1	1
ENSG00000121903	ZSCAN20	1	1
ENSG00000122778	KIAA1549	1	1
ENSG00000124459	ZNF45	1	1
ENSG00000124782	RREB1	1	1
ENSG00000124831	LRRFIP1	1	1
ENSG00000125482	TTF1	1	1
ENSG00000126561	STAT5A	1	1
ENSG00000127124	HIVEP3	1	1
ENSG00000128000	ZNF780B	1	1
ENSG00000129028	THAP10	1	1
ENSG00000130544	ZNF557	1	1
ENSG00000130584	ZBTB46	1	1
ENSG00000130803	ZNF317	1	1
ENSG00000131788	PIAS3	1	1
ENSG00000134046	MBD2	1	1
ENSG00000135373	EHF	1	1
ENSG00000136826	KLF4	1	1
ENSG00000137834	SMAD6	1	1
ENSG00000138795	LEF1	1	1
ENSG00000142556	ZNF614	1	1
ENSG00000143995	MEIS1	1	1
ENSG00000146676	PURB	1	1
ENSG00000147124	ZNF41	1	1
ENSG00000147789	ZNF7	1	1
ENSG00000148513	ANKRD30A	1	1
ENSG00000149922	TBX6	1	1
ENSG00000151090	THRB	1	1
ENSG00000151623	NR3C2	1	1
ENSG00000152217	SETBP1	1	1
ENSG00000152439	ZNF773	1	1
ENSG00000153048	CARHSP1	1	1
ENSG00000153560	UBP1	1	1
ENSG00000155090	KLF10	1	1
ENSG00000156853	ZNF689	1	1
ENSG00000157429	ZNF19	1	1
ENSG00000159216	RUNX1	1	1
ENSG00000159387	IRX6	1	1
ENSG00000159882	ZNF230	1	1
ENSG00000159915	ZNF233	1	1
ENSG00000159917	ZNF235	1	1
ENSG00000160094	ZNF362	1	1
ENSG00000162599	NFIA	1	1
ENSG00000162664	ZNF326	1	1
ENSG00000163666	HESX1	1	1
ENSG00000164684	ZNF704	1	1
ENSG00000165512	ZNF22	1	1
ENSG00000166478	ZNF143	1	1
ENSG00000166529	ZSCAN21	1	1
ENSG00000166704	ZNF606	1	1
ENSG00000166823	MESP1	1	1
ENSG00000166949	SMAD3	1	1
ENSG00000167380	ZNF226	1	1
ENSG00000167384	ZNF180	1	1
ENSG00000167771	RCOR2	1	1
ENSG00000167785	ZNF558	1	1
ENSG00000168214	RBPJ	1	1
ENSG00000168610	STAT3	1	1
ENSG00000168661	ZNF30	1	1
ENSG00000168779	SHOX2	1	1
ENSG00000169057	MECP2	1	1
ENSG00000169131	ZNF354A	1	1
ENSG00000169635	HIC2	1	1
ENSG00000169951	ZNF764	1	1
ENSG00000170260	ZNF212	1	1
ENSG00000170322	NFRKB	1	1
ENSG00000170345	FOS	1	1
ENSG00000171295	ZNF440	1	1
ENSG00000171448	ZBTB26	1	1
ENSG00000171466	ZNF562	1	1
ENSG00000171574	ZNF584	1	1
ENSG00000171827	ZNF570	1	1
ENSG00000173451	THAP2	1	1
ENSG00000173917	HOXB2	1	1
ENSG00000174197	MGA	1	1
ENSG00000174306	ZHX3	1	1
ENSG00000175879	HOXD8	1	1
ENSG00000176371	ZSCAN2	1	1
ENSG00000176472	ZNF575	1	1
ENSG00000176692	FOXC2	1	1
ENSG00000177426	TGIF1	1	1
ENSG00000177508	IRX3	1	1
ENSG00000178386	ZNF223	1	1
ENSG00000178665	ZNF713	1	1
ENSG00000178951	ZBTB7A	1	1
ENSG00000179348	GATA2	1	1
ENSG00000179361	ARID3B	1	1
ENSG00000179388	EGR3	1	1
ENSG00000180257	ZNF816	1	1
ENSG00000180855	ZNF443	1	1
ENSG00000182141	ZNF708	1	1
ENSG00000182318	ZSCAN22	1	1
ENSG00000182568	SATB1	1	1
ENSG00000182742	HOXB4	1	1
ENSG00000182983	ZNF662	1	1
ENSG00000184481	FOXO4	1	1
ENSG00000184828	ZBTB7C	1	1
ENSG00000185670	ZBTB3	1	1
ENSG00000186230	ZNF749	1	1
ENSG00000186812	ZNF397	1	1
ENSG00000188868	ZNF563	1	1
ENSG00000189042	ZNF567	1	1
ENSG00000189164	ZNF527	1	1
ENSG00000189180	ZNF33A	1	1
ENSG00000189298	ZKSCAN3	1	1
ENSG00000196152	ZNF79	1	1
ENSG00000196172	ZNF681	1	1
ENSG00000196381	ZNF781	1	1
ENSG00000196387	ZNF140	1	1
ENSG00000196428	TSC22D2	1	1
ENSG00000196466	ZNF799	1	1
ENSG00000196498	NCOR2	1	1
ENSG00000196693	ZNF33B	1	1
ENSG00000196757	ZNF700	1	1
ENSG00000197124	ZNF682	1	1
ENSG00000197128	ZNF772	1	1
ENSG00000197162	ZNF785	1	1
ENSG00000197279	ZNF165	1	1
ENSG00000197362	ZNF786	1	1
ENSG00000197566	ZNF624	1	1
ENSG00000197619	ZNF615	1	1
ENSG00000197782	ZNF780A	1	1
ENSG00000197933	ZNF823	1	1
ENSG00000198039	ZNF273	1	1
ENSG00000198131	ZNF544	1	1
ENSG00000198169	ZNF251	1	1
ENSG00000198482	ZNF808	1	1
ENSG00000198551	ZNF627	1	1
ENSG00000198839	ZNF277	1	1
ENSG00000198939	ZFP2	1	1
ENSG00000198945	L3MBTL3	1	1
ENSG00000204519	ZNF551	1	1
ENSG00000204611	ZNF616	1	1
ENSG00000204920	ZNF155	1	1
ENSG00000214717	ZBED1	1	1
ENSG00000223547	ZNF844	1	1
ENSG00000236609	ZNF853	1	1
ENSG00000249459	ZNF286B	1	1
ENSG00000251192	ZNF674	1	1
ENSG00000251369	ZNF550	1	1
ENSG00000256229	ZNF486	1	1
ENSG00000256683	ZNF350	1	1
ENSG00000263002	ZNF234	1	1
