# Supplementary material for: Quantitative estimates of the regulatory influence of long non-coding RNAs on global gene expression variation using TCGA breast cancer transcriptomic data
Source: PLoS Comput Biol. 2024 Jun 5;20(6):e1012103. doi: 10.1371/journal.pcbi.1012103 (PMC11198904; doi:10.1371/journal.pcbi.1012103)
Supplement: S11 Table — For each such interaction term, the target gene is reported in columns A,B (gene.id, gene.name), the interacting lncRNA in columns C,D (lncrna.id, lncrna.name), and the Bonferroni corrected p-value for the interaction term involving SPI1 (TF) and that lncRNA in prediction of the target gene is shown in Column G. (XLSX) [file pcbi.1012103.s011.xlsx]

## Sheet: S11
gene.id	gene.name	lncrna.id	lncrna.name	tf.id	tf.name	bonferroni.ols.p	HH-LH.direction	HH-LH.p	HH-HL.direction	HH-HL.p	HH-LL.direction	HH-LL.p	LL-LH.direction	LL-LH.p	LL-HL.direction	LL-HL.p	Consistent?
ENSG00000142185	TRPM2	ENSG00000230061	TRPM2-AS	ENSG00000066336	SPI1	4.42738e-48	-1	2.4e-09	1	1.79e-60	1	1.86e-58	-1	0.0018	-1	1e-75	FALSE
ENSG00000131381	RBSN	ENSG00000225733	FGD5-AS1	ENSG00000177463	NR2C2	5.61685e-34	1	0.182	1	3.11e-14	1	3.4e-10	1	0.0676	-1	6.69e-05	TRUE
ENSG00000174500	GCSAM	ENSG00000261488	TBILA	ENSG00000124203	ZNF831	1.72891e-32	-1	9.41e-10	1	4.76e-18	1	4.06e-35	-1	3.66e-09	-1	1.24e-55	FALSE
ENSG00000215845	TSTD1	ENSG00000257084	MIR200CHG	ENSG00000160685	ZBTB7B	1.92548e-28	-1	0.15	1	4.32e-07	1	0.000428	1	0.199	-1	1.87e-05	FALSE
ENSG00000198538	ZNF28	ENSG00000260565	ERVK13-1	ENSG00000204604	ZNF468	4.8114e-28	1	6.57e-05	-1	3.6e-05	-1	0.136	-1	0.0619	1	4.96e-06	FALSE
ENSG00000164733	CTSB	ENSG00000224397	SMIM25	ENSG00000115956	PLEK	7.84827e-27	1	0.253	1	1.59e-23	1	1.17e-06	1	3.15e-10	-1	0.00679	TRUE
ENSG00000081019	RSBN1	ENSG00000225484	NUTM2B-AS1	ENSG00000009307	CSDE1	2.06619e-25	1	0.0251	-1	0.305	-1	0.553	-1	0.706	1	0.00777	FALSE
ENSG00000126882	FAM78A	ENSG00000261183	SPINT1-AS1	ENSG00000185669	SNAI3	4.72299e-25	-1	0.0461	-1	0.000444	-1	0.00121	-1	0.589	1	0.275	TRUE
ENSG00000116752	BCAS2	ENSG00000225484	NUTM2B-AS1	ENSG00000116793	PHTF1	1.52442e-23	-1	0.147	-1	0.0168	-1	1.05e-06	1	0.138	1	0.0007	TRUE
ENSG00000147364	FBXO25	ENSG00000253982	AC100810.1	ENSG00000172748	ZNF596	5.99025e-23	-1	4.11e-07	1	0.0122	1	0.00164	-1	0.659	-1	1.73e-12	FALSE
ENSG00000167232	ZNF91	ENSG00000267934	AC010300.1	ENSG00000237440	ZNF737	7.16901e-22	-1	0.00152	1	6.95e-18	1	3.19e-09	1	0.343	-1	6.68e-16	FALSE
ENSG00000168918	INPP5D	ENSG00000265415	AC099850.3	ENSG00000020633	RUNX3	5.62982e-21	-1	0.0653	-1	9.86e-09	-1	0.000694	-1	0.000327	1	0.149	TRUE
ENSG00000110777	POU2AF1	ENSG00000196167	COLCA1	ENSG00000137265	IRF4	4.11743e-20	-1	3.95e-05	-1	1.14e-07	1	0.253	-1	2.14e-09	-1	1.85e-06	FALSE
ENSG00000179144	GIMAP7	ENSG00000230590	FTX	ENSG00000164736	SOX17	7.35887e-20	1	0.0318	1	0.438	-1	0.0177	1	0.00258	1	0.000158	FALSE
ENSG00000173208	ABCD2	ENSG00000267272	LINC01140	ENSG00000132170	PPARG	3.22478e-19	-1	0.00544	1	2.56e-06	-1	0.483	1	6.68e-08	-1	0.0132	FALSE
ENSG00000081019	RSBN1	ENSG00000225484	NUTM2B-AS1	ENSG00000122482	ZNF644	8.33936e-19	1	0.742	-1	0.264	-1	0.0196	1	0.413	1	0.0137	FALSE
ENSG00000149451	ADAM33	ENSG00000214548	MEG3	ENSG00000052850	ALX4	1.45439e-18	-1	0.736	1	1.69e-08	1	0.00355	1	0.00217	-1	0.0131	FALSE
ENSG00000012048	BRCA1	ENSG00000198496	NBR2	ENSG00000165244	ZNF367	1.6047e-18	1	9.47e-11	1	3.05e-17	1	5.69e-19	1	0.0277	-1	0.000126	TRUE
ENSG00000180096	SEPTIN1	ENSG00000247982	LINC00926	ENSG00000269404	SPIB	1.78906e-18	-1	0.749	1	3.23e-12	1	0.000278	1	0.00738	-1	0.00289	FALSE
ENSG00000104903	LYL1	ENSG00000247982	LINC00926	ENSG00000185669	SNAI3	3.07187e-18	-1	0.516	1	7.38e-09	1	0.151	1	2.61e-05	-1	0.0575	FALSE
ENSG00000174276	ZNHIT2	ENSG00000267169	AC022098.1	ENSG00000171443	ZNF524	4.70933e-18	-1	0.697	-1	5.91e-07	-1	1.18e-08	1	0.791	1	1.32e-05	TRUE
ENSG00000122566	HNRNPA2B1	ENSG00000255062	AP001318.2	ENSG00000181722	ZBTB20	5.17004e-18	1	0.0518	1	0.0765	1	0.0573	-1	0.8	-1	0.896	TRUE
ENSG00000162654	GBP4	ENSG00000261269	AC093278.2	ENSG00000176083	ZNF683	5.46493e-18	-1	1.86e-06	-1	0.658	1	0.0164	-1	0.0209	-1	3.9e-10	FALSE
ENSG00000017427	IGF1	ENSG00000260920	AL031985.3	ENSG00000164330	EBF1	7.76842e-18	1	0.592	-1	0.0939	-1	0.0399	1	0.49	1	0.00482	FALSE
ENSG00000179981	TSHZ1	ENSG00000272168	CASC15	ENSG00000215421	ZNF407	8.8923e-18	-1	0.111	-1	0.000283	-1	8.6e-05	-1	0.948	1	0.0403	TRUE
ENSG00000179144	GIMAP7	ENSG00000261269	AC093278.2	ENSG00000124203	ZNF831	1.11017e-17	-1	0.00016	-1	0.366	1	0.0224	-1	0.0107	-1	3.82e-07	FALSE
ENSG00000174099	MSRB3	ENSG00000180139	ACTA2-AS1	ENSG00000148516	ZEB1	2.48802e-17	-1	9.12e-06	1	0.0307	1	9.58e-07	-1	0.0726	-1	2.12e-13	FALSE
ENSG00000124201	ZNFX1	ENSG00000177410	ZFAS1	ENSG00000067066	SP100	2.54813e-17	-1	0.216	1	0.47	1	0.0207	-1	0.0818	-1	0.000509	FALSE
ENSG00000164125	GASK1B	ENSG00000248429	FAM198B-AS1	ENSG00000148516	ZEB1	6.18196e-17	-1	2.9e-05	1	2.72e-11	1	1.59e-17	-1	0.0068	-1	1.32e-26	FALSE
ENSG00000009724	MASP2	ENSG00000271895	AL109811.2	ENSG00000177463	NR2C2	7.36088e-17	1	0.258	1	2.02e-38	1	3.01e-29	1	0.00177	-1	5.04e-14	TRUE
ENSG00000275023	MLLT6	ENSG00000266469	AC005288.1	ENSG00000126351	THRA	9.10197e-17	-1	0.708	1	0.0058	1	1.16e-05	-1	0.0203	-1	3.95e-05	FALSE
ENSG00000086570	FAT2	ENSG00000231826	LINC01819	ENSG00000054598	FOXC1	1.07713e-16	-1	1.87e-05	-1	0.954	1	0.0275	-1	0.179	-1	4.39e-10	FALSE
ENSG00000143851	PTPN7	ENSG00000255399	TBX5-AS1	ENSG00000115956	PLEK	1.12616e-16	-1	0.227	-1	6.23e-09	-1	4.55e-05	-1	0.034	1	0.00882	TRUE
ENSG00000198771	RCSD1	ENSG00000225783	MIAT	ENSG00000140968	IRF8	2.31314e-16	1	5.2e-05	-1	0.126	-1	0.021	1	0.413	1	9.26e-08	FALSE
ENSG00000162735	PEX19	ENSG00000206567	AC022007.1	ENSG00000174282	ZBTB4	2.48339e-16	1	0.543	1	1.33e-10	1	0.00364	1	0.000215	-1	0.0454	TRUE
ENSG00000104957	CCDC130	ENSG00000269399	AC008764.6	ENSG00000132024	CC2D1A	2.71997e-16	1	0.436	1	5.99e-10	1	0.00395	1	0.000145	-1	0.0519	TRUE
ENSG00000103150	MLYCD	ENSG00000251562	MALAT1	ENSG00000072736	NFATC3	3.29632e-16	1	0.127	1	0.0515	1	0.479	1	0.116	1	0.3	TRUE
ENSG00000204262	COL5A2	ENSG00000230838	LINC01614	ENSG00000163909	HEYL	3.6867e-16	-1	2.16e-07	1	0.000707	1	1.44e-06	-1	0.232	-1	9.09e-17	FALSE
ENSG00000167978	SRRM2	ENSG00000267523	AC008735.2	ENSG00000135164	DMTF1	6.60499e-16	-1	0.7	1	9.04e-11	1	1.45e-05	1	0.000412	-1	0.00014	FALSE
ENSG00000100628	ASB2	ENSG00000229619	MBNL1-AS1	ENSG00000185669	SNAI3	7.56143e-16	-1	0.265	1	0.00764	1	0.0107	-1	0.982	-1	3.07e-05	FALSE
ENSG00000198162	MAN1A2	ENSG00000203865	ATP1A1-AS1	ENSG00000071655	MBD3	8.50967e-16	1	0.639	1	0.00313	1	0.0164	1	0.707	-1	0.0765	TRUE
ENSG00000054793	ATP9A	ENSG00000273729	AC007686.3	ENSG00000171940	ZNF217	9.49529e-16	-1	0.00579	1	0.876	1	0.00234	-1	0.00135	-1	6.69e-10	FALSE
ENSG00000164236	ANKRD33B	ENSG00000250899	AC125807.2	ENSG00000143578	CREB3L4	1.03162e-15	-1	0.65	1	0.7	1	0.000458	-1	0.000262	-1	0.000244	FALSE
ENSG00000124813	RUNX2	ENSG00000228223	HCG11	ENSG00000116132	PRRX1	1.0368e-15	1	0.0543	-1	0.799	-1	0.111	1	0.152	1	0.00277	FALSE
ENSG00000166250	CLMP	ENSG00000206567	AC022007.1	ENSG00000053254	FOXN3	1.10258e-15	1	0.175	1	5.18e-07	1	0.023	1	0.0171	-1	0.269	TRUE
ENSG00000183801	OLFML1	ENSG00000279159	AC003681.1	ENSG00000196628	TCF4	1.34763e-15	1	0.775	-1	2.45e-10	-1	0.00195	-1	0.00135	1	0.00063	FALSE
ENSG00000132591	ERAL1	ENSG00000264577	AC010761.1	ENSG00000181722	ZBTB20	1.9871e-15	1	0.64	1	2.54e-08	1	6.23e-14	-1	0.00223	-1	2.21e-13	TRUE
ENSG00000107796	ACTA2	ENSG00000180139	ACTA2-AS1	ENSG00000177374	HIC1	2.07514e-15	-1	0.00349	1	1.21e-08	1	6.22e-06	1	0.106	-1	1.76e-08	FALSE
ENSG00000171115	GIMAP8	ENSG00000268001	CARD8-AS1	ENSG00000157554	ERG	2.1877e-15	-1	0.000358	1	0.471	1	0.126	-1	0.651	-1	3.3e-06	FALSE
ENSG00000026025	VIM	ENSG00000229124	VIM-AS1	ENSG00000178860	MSC	2.22174e-15	-1	0.00635	1	0.0505	1	1.92e-06	-1	0.00344	-1	8.11e-10	FALSE
ENSG00000063244	U2AF2	ENSG00000267523	AC008735.2	ENSG00000179943	FIZ1	2.26358e-15	1	0.0961	1	3.89e-16	1	3.95e-05	1	2.18e-07	-1	0.00729	TRUE
ENSG00000113140	SPARC	ENSG00000163364	LINC01116	ENSG00000116132	PRRX1	2.38821e-15	1	0.0242	1	2.61e-07	1	1.7e-06	1	0.361	-1	0.0168	TRUE
ENSG00000112782	CLIC5	ENSG00000227036	LINC00511	ENSG00000081189	MEF2C	3.18795e-15	-1	0.00576	-1	2.66e-08	-1	4.13e-05	-1	0.751	1	0.106	TRUE
ENSG00000069424	KCNAB2	ENSG00000255737	AGAP2-AS1	ENSG00000115956	PLEK	4.04373e-15	-1	0.314	1	0.965	1	0.0066	-1	0.00373	-1	0.000737	FALSE
ENSG00000055609	KMT2C	ENSG00000261455	LINC01003	ENSG00000102908	NFAT5	4.06846e-15	-1	0.274	1	0.000721	1	2.11e-09	-1	0.00804	-1	2.36e-13	FALSE
ENSG00000084636	COL16A1	ENSG00000229619	MBNL1-AS1	ENSG00000177374	HIC1	4.13995e-15	-1	0.163	-1	3.86e-14	-1	0.000431	-1	0.000222	1	0.24	TRUE
ENSG00000214029	ZNF891	ENSG00000272990	AC084036.1	ENSG00000256223	ZNF10	4.63318e-15	-1	1.92e-06	-1	1.81e-09	-1	2.9e-09	-1	0.702	1	0.841	TRUE
ENSG00000198898	CAPZA2	ENSG00000236199	AL359076.1	ENSG00000125850	OVOL2	5.00583e-15	-1	0.0714	-1	3.82e-09	-1	0.00312	-1	0.000547	1	0.224	TRUE
ENSG00000123124	WWP1	ENSG00000254231	AC103760.1	ENSG00000091831	ESR1	8.08846e-15	-1	0.000296	1	4.91e-27	1	7.24e-11	1	2.23e-13	-1	6e-15	FALSE
ENSG00000119681	LTBP2	ENSG00000212719	LINC02693	ENSG00000182463	TSHZ2	8.90352e-15	-1	0.724	-1	0.000685	-1	0.0186	-1	0.146	1	0.109	TRUE
ENSG00000120833	SOCS2	ENSG00000246985	SOCS2-AS1	ENSG00000157554	ERG	9.11823e-15	-1	3.17e-23	1	2.19e-48	1	6.68e-61	-1	0.0394	-1	1.16e-80	FALSE
ENSG00000170471	RALGAPB	ENSG00000174365	SNHG11	ENSG00000101126	ADNP	1.14816e-14	1	0.00766	1	8.26e-20	1	1.39e-12	1	0.00168	-1	1.8e-09	TRUE
ENSG00000107796	ACTA2	ENSG00000180139	ACTA2-AS1	ENSG00000172201	ID4	1.21927e-14	1	0.492	1	3.41e-20	1	0.000205	1	1.17e-13	-1	0.0125	TRUE
ENSG00000168542	COL3A1	ENSG00000230838	LINC01614	ENSG00000163909	HEYL	1.32199e-14	-1	1.53e-08	1	0.958	1	0.0276	-1	0.0671	-1	2.76e-10	FALSE
ENSG00000078596	ITM2A	ENSG00000224397	SMIM25	ENSG00000124203	ZNF831	1.65784e-14	1	0.000138	-1	0.106	-1	3.62e-08	1	0.000136	1	1.24e-15	FALSE
ENSG00000175745	NR2F1	ENSG00000237187	NR2F1-AS1	ENSG00000187634	SAMD11	1.66669e-14	-1	0.364	1	6.44e-18	1	1.39e-09	1	5.74e-05	-1	1.17e-16	FALSE
ENSG00000213203	GIMAP1	ENSG00000274964	AC026356.1	ENSG00000124203	ZNF831	2.07671e-14	1	0.0237	-1	0.113	-1	0.000315	1	0.0413	1	2.91e-07	FALSE
ENSG00000112837	TBX18	ENSG00000204860	FAM201A	ENSG00000089225	TBX5	2.60438e-14	-1	0.285	1	0.0619	1	0.0425	-1	0.45	-1	0.00309	FALSE
ENSG00000133466	C1QTNF6	ENSG00000261327	AC134312.5	ENSG00000178860	MSC	3.07396e-14	1	0.00251	1	2.45e-08	1	0.000241	1	0.00931	-1	0.894	TRUE
ENSG00000181610	MRPS23	ENSG00000273702	AC091271.1	ENSG00000136451	VEZF1	3.32226e-14	-1	0.582	1	2.15e-07	1	0.00631	1	0.00582	-1	0.00216	FALSE
ENSG00000072163	LIMS2	ENSG00000180139	ACTA2-AS1	ENSG00000162367	TAL1	4.3807e-14	-1	2.34e-06	1	0.00405	1	0.00014	-1	0.731	-1	1.41e-11	FALSE
ENSG00000106538	RARRES2	ENSG00000260920	AL031985.3	ENSG00000164107	HAND2	4.45743e-14	-1	0.0109	-1	7.16e-06	-1	0.009	-1	0.13	1	0.63	TRUE
ENSG00000254087	LYN	ENSG00000270547	LINC01235	ENSG00000054598	FOXC1	4.54767e-14	1	0.149	1	0.000173	1	0.015	1	0.0128	-1	0.323	TRUE
ENSG00000120948	TARDBP	ENSG00000264577	AC010761.1	ENSG00000181722	ZBTB20	4.8209e-14	1	0.719	-1	0.00567	-1	0.397	-1	0.0185	1	0.14	FALSE
ENSG00000065675	PRKCQ	ENSG00000272913	AC009237.14	ENSG00000020633	RUNX3	5.34499e-14	1	0.00871	1	0.154	-1	0.37	1	0.0371	1	0.00281	FALSE
ENSG00000068831	RASGRP2	ENSG00000247982	LINC00926	ENSG00000124203	ZNF831	6.3076e-14	1	0.196	1	3.66e-13	1	0.000449	1	0.000802	-1	0.0642	TRUE
ENSG00000118407	FILIP1	ENSG00000272512	AL645608.7	ENSG00000148516	ZEB1	6.92203e-14	1	0.987	1	0.758	1	0.000481	-1	0.000599	-1	0.0101	TRUE
ENSG00000076662	ICAM3	ENSG00000273329	AC078846.1	ENSG00000185811	IKZF1	7.34473e-14	-1	0.579	-1	3.06e-06	-1	0.00667	-1	0.038	1	0.0334	TRUE
ENSG00000174500	GCSAM	ENSG00000261488	TBILA	ENSG00000135164	DMTF1	8.35726e-14	-1	0.0465	1	3.41e-42	1	2.69e-28	1	9.55e-06	-1	2.46e-34	FALSE
ENSG00000115935	WIPF1	ENSG00000261327	AC134312.5	ENSG00000196628	TCF4	8.46949e-14	1	0.476	1	0.000327	1	0.0742	1	0.0878	-1	0.406	TRUE
ENSG00000160336	ZNF761	ENSG00000267523	AC008735.2	ENSG00000198538	ZNF28	1.02229e-13	-1	0.107	1	0.0134	1	0.000588	-1	0.355	-1	1.2e-07	FALSE
ENSG00000184979	USP18	ENSG00000230555	AL450326.1	ENSG00000111206	FOXM1	1.05913e-13	1	0.733	1	0.224	1	0.000488	-1	0.0204	-1	0.00101	TRUE
ENSG00000204977	TRIM13	ENSG00000275202	AL161421.1	ENSG00000136169	SETDB2	1.14308e-13	-1	0.000154	1	0.00279	1	0.0007	-1	0.774	-1	5.79e-11	FALSE
ENSG00000007312	CD79B	ENSG00000247982	LINC00926	ENSG00000269404	SPIB	1.29819e-13	1	0.151	1	0.00165	1	0.0532	1	0.107	1	0.935	TRUE
ENSG00000079263	SP140	ENSG00000237248	LINC00987	ENSG00000161405	IKZF3	1.33016e-13	1	0.000162	-1	0.131	-1	3.36e-05	1	0.0117	1	2.42e-12	FALSE
ENSG00000127054	INTS11	ENSG00000224870	MRPL20-AS1	ENSG00000129911	KLF16	1.34203e-13	-1	0.823	1	1.28e-14	1	3.95e-11	1	0.00259	-1	1.44e-07	FALSE
ENSG00000068489	PRR11	ENSG00000265415	AC099850.3	ENSG00000067955	CBFB	1.61489e-13	-1	0.204	1	2.51e-16	1	2.73e-07	1	1.97e-06	-1	3.7e-10	FALSE
ENSG00000108518	PFN1	ENSG00000249669	CARMN	ENSG00000138380	CARF	1.75154e-13	-1	0.536	-1	3.53e-06	-1	0.0028	-1	0.0661	1	0.0397	TRUE
ENSG00000005844	ITGAL	ENSG00000260219	CD2BP2-DT	ENSG00000073861	TBX21	2.02119e-13	-1	0.0103	1	3.12e-10	1	2.98e-31	-1	6.23e-18	-1	9.09e-33	FALSE
ENSG00000169896	ITGAM	ENSG00000271133	AC004130.2	ENSG00000115956	PLEK	2.48522e-13	-1	0.198	1	0.464	1	0.000397	-1	0.00159	-1	1.45e-06	FALSE
ENSG00000182175	RGMA	ENSG00000275494	AC133552.5	ENSG00000118495	PLAGL1	2.71635e-13	1	0.000412	1	1.03e-08	1	5.78e-05	1	0.223	-1	0.482	TRUE
ENSG00000118482	PHF3	ENSG00000266680	AL135905.1	ENSG00000188994	ZNF292	2.85111e-13	-1	0.0731	1	0.000194	1	3.64e-09	-1	0.0229	-1	2.63e-11	FALSE
ENSG00000126254	RBM42	ENSG00000236144	TMEM147-AS1	ENSG00000161277	THAP8	2.94193e-13	1	0.742	1	5.23e-05	1	0.0353	1	0.0135	-1	0.0334	TRUE
ENSG00000108819	PPP1R9B	ENSG00000229980	TOB1-AS1	ENSG00000167085	PHB	3.03466e-13	-1	0.0668	1	0.000342	1	0.953	1	0.000113	-1	0.034	FALSE
ENSG00000167232	ZNF91	ENSG00000275764	AC092747.4	ENSG00000237440	ZNF737	3.40738e-13	1	0.977	-1	0.0291	-1	0.000791	1	0.2	1	0.00668	FALSE
ENSG00000149761	NUDT22	ENSG00000257086	AP001453.2	ENSG00000175213	ZNF408	3.41439e-13	-1	0.686	1	1.3e-08	1	1.93e-07	1	0.136	-1	5.83e-07	FALSE
ENSG00000204604	ZNF468	ENSG00000260233	SSSCA1-AS1	ENSG00000140987	ZSCAN32	3.91219e-13	1	0.897	-1	0.302	-1	0.00271	1	0.0425	1	0.0858	FALSE
ENSG00000170370	EMX2	ENSG00000255399	TBX5-AS1	ENSG00000116132	PRRX1	3.96065e-13	1	0.058	1	0.117	1	0.0299	1	0.75	1	0.76	TRUE
ENSG00000255690	TRIL	ENSG00000272568	AC005162.3	ENSG00000102935	ZNF423	4.13477e-13	-1	1.35e-06	1	3.54e-24	1	3.07e-39	-1	3.04e-09	-1	2.05e-53	FALSE
ENSG00000154262	ABCA6	ENSG00000270344	POC1B-AS1	ENSG00000106511	MEOX2	4.43431e-13	-1	0.281	1	0.00674	1	9.82e-06	-1	0.0717	-1	1.13e-06	FALSE
ENSG00000184574	LPAR5	ENSG00000251442	LINC01094	ENSG00000066336	SPI1	4.62469e-13	1	0.362	1	3.23e-11	1	1.24e-05	1	0.00389	-1	0.00861	TRUE
ENSG00000095370	SH2D3C	ENSG00000228203	RNF144A-AS1	ENSG00000203883	SOX18	4.72223e-13	1	0.309	-1	0.00209	-1	0.000103	1	0.369	1	1.48e-06	FALSE
ENSG00000182636	NDN	ENSG00000197670	AL157838.1	ENSG00000121297	TSHZ3	5.56367e-13	-1	0.686	-1	8.44e-07	-1	0.00131	-1	0.259	1	0.0049	TRUE
ENSG00000185803	SLC52A2	ENSG00000267169	AC022098.1	ENSG00000179632	MAF1	6.07526e-13	-1	0.352	-1	3.66e-05	-1	2.18e-13	1	0.00585	1	2.27e-10	TRUE
ENSG00000142409	ZNF787	ENSG00000267080	ASB16-AS1	ENSG00000261221	ZNF865	6.20024e-13	1	0.272	-1	2.03e-08	-1	0.000339	-1	0.0156	1	5.81e-06	FALSE
ENSG00000213886	UBD	ENSG00000235947	EGOT	ENSG00000079263	SP140	6.38141e-13	-1	0.0113	1	0.523	1	2.98e-05	-1	0.000145	-1	1.27e-09	FALSE
ENSG00000219607	PPP1R3G	ENSG00000247095	MIR210HG	ENSG00000233608	TWIST2	7.15347e-13	-1	0.0376	1	0.00637	1	8.19e-14	-1	4.76e-09	-1	7.28e-17	FALSE
ENSG00000170549	IRX1	ENSG00000234899	SOX9-AS1	ENSG00000170561	IRX2	7.52209e-13	1	0.0034	1	8.22e-08	1	0.00686	1	0.000604	1	0.317	TRUE
ENSG00000169291	SHE	ENSG00000177788	AL162595.1	ENSG00000151702	FLI1	7.7356e-13	-1	0.189	1	0.135	1	0.0644	-1	0.388	-1	0.00655	FALSE
ENSG00000153064	BANK1	ENSG00000206567	AC022007.1	ENSG00000106511	MEOX2	7.73833e-13	-1	0.328	1	0.0209	1	0.393	1	0.193	-1	0.0871	FALSE
ENSG00000198346	ZNF813	ENSG00000165511	C10orf25	ENSG00000197937	ZNF347	8.31305e-13	-1	9.28e-06	-1	0.877	1	0.0687	-1	0.0615	-1	2.13e-06	FALSE
ENSG00000140479	PCSK6	ENSG00000250091	DNAH10OS	ENSG00000180357	ZNF609	9.30158e-13	1	0.466	-1	0.00155	-1	0.226	-1	0.035	1	0.0803	FALSE
ENSG00000079263	SP140	ENSG00000225963	AC009950.1	ENSG00000124203	ZNF831	1.16188e-12	-1	0.000478	1	0.0786	1	0.02	-1	0.665	-1	2.02e-06	FALSE
ENSG00000104894	CD37	ENSG00000247982	LINC00926	ENSG00000185669	SNAI3	1.27929e-12	1	0.382	1	1.02e-08	1	0.00557	1	0.00153	-1	0.126	TRUE
ENSG00000204642	HLA-F	ENSG00000206337	HCP5	ENSG00000168062	BATF2	1.43758e-12	-1	0.00175	1	3.48e-22	1	6.7e-11	1	2.37e-08	-1	9.83e-14	FALSE
ENSG00000161544	CYGB	ENSG00000225484	NUTM2B-AS1	ENSG00000203883	SOX18	1.44406e-12	1	0.162	-1	0.206	-1	0.0434	1	0.328	1	0.0017	FALSE
ENSG00000104903	LYL1	ENSG00000247982	LINC00926	ENSG00000164736	SOX17	1.50971e-12	-1	0.189	1	0.16	1	0.000402	-1	0.0541	-1	2.74e-05	FALSE
ENSG00000137699	TRIM29	ENSG00000227036	LINC00511	ENSG00000170549	IRX1	1.59522e-12	-1	0.148	1	0.093	1	1.17e-05	-1	0.000212	-1	6.37e-08	FALSE
ENSG00000108055	SMC3	ENSG00000230551	AC021078.1	ENSG00000196081	ZNF724	1.61197e-12	-1	0.401	-1	0.000336	-1	9.05e-05	-1	0.897	1	0.000506	TRUE
ENSG00000173068	BNC2	ENSG00000237036	ZEB1-AS1	ENSG00000091656	ZFHX4	1.68246e-12	1	0.00421	-1	0.471	-1	0.0516	1	0.199	1	3.66e-05	FALSE
ENSG00000109686	SH3D19	ENSG00000259834	AL365361.1	ENSG00000092607	TBX15	1.74507e-12	1	3.39e-05	-1	0.579	-1	0.00237	1	0.0354	1	1.5e-09	FALSE
ENSG00000215301	DDX3X	ENSG00000186594	MIR22HG	ENSG00000173276	ZBTB21	1.79595e-12	1	0.162	1	1.27e-06	1	0.00602	1	0.0168	-1	0.179	TRUE
ENSG00000100060	MFNG	ENSG00000267745	AC060766.7	ENSG00000151702	FLI1	1.83163e-12	1	0.0104	-1	0.572	-1	0.00332	1	0.0615	1	6.06e-06	FALSE
ENSG00000182463	TSHZ2	ENSG00000230838	LINC01614	ENSG00000074047	GLI2	1.84467e-12	-1	0.00438	-1	6.77e-12	-1	0.000105	-1	0.124	1	0.15	TRUE
ENSG00000182463	TSHZ2	ENSG00000230838	LINC01614	ENSG00000106511	MEOX2	1.8918e-12	-1	0.625	-1	2.77e-08	-1	0.00784	-1	0.357	1	0.0207	TRUE
ENSG00000138080	EMILIN1	ENSG00000233006	MIR3936HG	ENSG00000121068	TBX2	1.98814e-12	-1	0.0588	-1	4.8e-09	-1	1.64e-07	-1	0.424	1	0.00147	TRUE
ENSG00000134757	DSG3	ENSG00000227036	LINC00511	ENSG00000102554	KLF5	2.03181e-12	1	0.201	1	0.000209	1	0.187	1	0.000963	1	0.884	TRUE
ENSG00000074054	CLASP1	ENSG00000236859	NIFK-AS1	ENSG00000118260	CREB1	2.39885e-12	-1	0.0336	1	1.81e-05	1	8.93e-06	-1	0.511	-1	1.65e-09	FALSE
ENSG00000068489	PRR11	ENSG00000265415	AC099850.3	ENSG00000111206	FOXM1	2.43534e-12	-1	0.00587	1	8.99e-24	1	3.33e-09	1	2.86e-12	-1	2.77e-10	FALSE
ENSG00000104714	ERICH1	ENSG00000253982	AC100810.1	ENSG00000172748	ZNF596	2.66177e-12	-1	0.000163	1	0.138	1	0.0915	-1	0.892	-1	1.25e-06	FALSE
ENSG00000120685	PROSER1	ENSG00000267523	AC008735.2	ENSG00000196418	ZNF124	2.69451e-12	1	0.2	1	4.2e-09	1	5.67e-07	1	0.0923	-1	0.000144	TRUE
ENSG00000092140	G2E3	ENSG00000269906	AL606834.1	ENSG00000048405	ZNF800	2.78847e-12	-1	0.238	1	0.000171	1	0.0263	1	0.174	-1	0.000885	FALSE
ENSG00000142669	SH3BGRL3	ENSG00000228288	PCAT6	ENSG00000066336	SPI1	3.13993e-12	-1	0.00875	1	0.309	1	0.00033	-1	0.00627	-1	2.31e-09	FALSE
ENSG00000171865	RNASEH1	ENSG00000260257	AL035071.1	ENSG00000115163	CENPA	3.63162e-12	1	0.00233	-1	0.096	-1	1.01e-07	1	0.000249	1	1.78e-23	FALSE
ENSG00000164068	RNF123	ENSG00000259426	AC027237.3	ENSG00000139613	SMARCC2	3.70501e-12	1	0.323	-1	0.66	-1	0.00408	1	0.0254	1	0.000328	FALSE
ENSG00000172349	IL16	ENSG00000255399	TBX5-AS1	ENSG00000028277	POU2F2	3.82746e-12	-1	1.88e-06	1	0.289	1	0.0958	-1	0.699	-1	9.99e-09	FALSE
ENSG00000204262	COL5A2	ENSG00000182873	PRKCZ-AS1	ENSG00000173068	BNC2	4.06144e-12	1	0.839	-1	4.65e-11	-1	1.56e-11	1	0.466	1	2e-10	FALSE
ENSG00000103995	CEP152	ENSG00000187951	AC091057.1	ENSG00000170802	FOXN2	4.58996e-12	-1	3.37e-06	1	0.518	1	0.00153	-1	0.0365	-1	6.97e-14	FALSE
ENSG00000139618	BRCA2	ENSG00000281026	N4BP2L2-IT2	ENSG00000198554	WDHD1	4.72557e-12	1	1.02e-05	1	1.19e-13	1	1.78e-12	1	0.714	-1	1.9e-05	TRUE
ENSG00000065675	PRKCQ	ENSG00000260244	AC104083.1	ENSG00000124203	ZNF831	4.84428e-12	1	0.471	-1	0.00421	-1	0.0548	-1	0.752	1	0.0522	FALSE
ENSG00000131477	RAMP2	ENSG00000197291	RAMP2-AS1	ENSG00000161940	BCL6B	5.80209e-12	-1	1.19e-06	1	3.54e-28	1	2.21e-53	-1	6.11e-11	-1	2.48e-60	FALSE
ENSG00000121281	ADCY7	ENSG00000257621	PSMA3-AS1	ENSG00000105967	TFEC	6.03426e-12	1	0.0323	-1	0.000873	-1	6.38e-06	1	0.0429	1	3.91e-10	FALSE
ENSG00000164180	TMEM161B	ENSG00000247828	TMEM161B-AS1	ENSG00000167232	ZNF91	6.30354e-12	-1	0.436	1	2.7e-09	1	6.54e-05	1	0.148	-1	6.02e-06	FALSE
ENSG00000143851	PTPN7	ENSG00000255399	TBX5-AS1	ENSG00000049768	FOXP3	6.32815e-12	1	0.203	-1	1.2e-05	-1	9.46e-05	1	0.419	1	6.96e-06	FALSE
ENSG00000108819	PPP1R9B	ENSG00000266469	AC005288.1	ENSG00000167085	PHB	6.36883e-12	1	0.381	1	8.13e-07	1	0.762	1	2.58e-07	1	0.504	TRUE
ENSG00000010810	FYN	ENSG00000262823	AC127521.1	ENSG00000151702	FLI1	6.37455e-12	1	0.000218	-1	0.442	-1	0.00195	1	0.023	1	1.5e-07	FALSE
ENSG00000146648	EGFR	ENSG00000261116	AL049555.1	ENSG00000118495	PLAGL1	6.48148e-12	-1	0.102	1	0.834	1	0.154	-1	0.178	-1	0.00542	FALSE
ENSG00000171490	RSL1D1	ENSG00000258738	AL121603.2	ENSG00000103343	ZNF174	6.65803e-12	1	0.0243	-1	0.384	-1	0.0272	1	0.17	1	2.83e-06	FALSE
ENSG00000018510	AGPS	ENSG00000213963	AC019080.1	ENSG00000120149	MSX2	6.72435e-12	1	0.847	1	9.87e-26	1	3.36e-17	1	0.258	-1	8.84e-20	TRUE
ENSG00000000971	CFH	ENSG00000272374	Z97832.2	ENSG00000116132	PRRX1	7.251e-12	-1	0.549	-1	8.44e-06	-1	3.88e-05	1	0.617	1	0.000123	TRUE
ENSG00000138080	EMILIN1	ENSG00000233006	MIR3936HG	ENSG00000177374	HIC1	7.97354e-12	1	0.701	-1	7.28e-05	-1	3.45e-07	1	0.176	1	5.3e-07	FALSE
ENSG00000048740	CELF2	ENSG00000248092	NNT-AS1	ENSG00000118495	PLAGL1	8.26899e-12	1	0.0809	1	3.54e-06	1	0.00924	1	0.00112	-1	0.298	TRUE
ENSG00000197323	TRIM33	ENSG00000260804	LINC01963	ENSG00000122482	ZNF644	8.37102e-12	1	0.0938	-1	0.211	-1	0.0206	1	0.607	1	0.000482	FALSE
ENSG00000020181	ADGRA2	ENSG00000259153	AC004816.1	ENSG00000148516	ZEB1	8.54008e-12	1	0.595	-1	0.192	-1	0.0207	1	0.141	1	0.0114	FALSE
ENSG00000099785	2021-03-02	ENSG00000206567	AC022007.1	ENSG00000167635	ZNF146	8.56632e-12	-1	0.0912	1	0.545	1	0.0106	-1	0.0335	-1	4.48e-06	FALSE
ENSG00000099381	SETD1A	ENSG00000235437	LINC01278	ENSG00000148337	CIZ1	8.58617e-12	-1	0.000506	1	0.411	-1	0.429	1	0.13	-1	0.0147	FALSE
ENSG00000122483	CCDC18	ENSG00000268001	CARD8-AS1	ENSG00000115163	CENPA	8.74581e-12	-1	0.482	1	0.0145	1	5.54e-08	-1	0.00879	-1	2.25e-11	FALSE
ENSG00000143033	MTF2	ENSG00000223745	CCDC18-AS1	ENSG00000122482	ZNF644	9.07723e-12	-1	0.041	1	0.346	1	0.00117	-1	0.049	-1	4.79e-06	FALSE
ENSG00000145649	GZMA	ENSG00000268713	AC005261.3	ENSG00000163508	EOMES	9.27173e-12	-1	0.588	1	0.00051	1	1.29e-09	-1	0.00117	-1	1.55e-09	FALSE
ENSG00000136522	MRPL47	ENSG00000251867	AC009812.1	ENSG00000121864	ZNF639	9.66179e-12	1	0.0216	-1	0.00869	-1	0.0104	-1	0.567	1	5.9e-07	FALSE
ENSG00000171443	ZNF524	ENSG00000261455	LINC01003	ENSG00000131408	NR1H2	9.78402e-12	-1	0.819	1	1.26e-06	1	0.011	1	0.0255	-1	0.0124	FALSE
ENSG00000137841	PLCB2	ENSG00000241769	LINC00893	ENSG00000140968	IRF8	1.00972e-11	1	0.419	1	2.13e-12	1	4.94e-09	-1	0.483	-1	1.9e-06	TRUE
ENSG00000155438	NIFK	ENSG00000236859	NIFK-AS1	ENSG00000102935	ZNF423	1.02791e-11	-1	0.0869	1	0.353	1	6.4e-07	-1	5.54e-05	-1	5.15e-09	FALSE
ENSG00000114302	PRKAR2A	ENSG00000224424	PRKAR2A-AS1	ENSG00000163939	PBRM1	1.08611e-11	-1	0.163	1	0.00825	1	0.000402	-1	0.435	-1	1.07e-06	FALSE
ENSG00000133574	GIMAP4	ENSG00000274964	AC026356.1	ENSG00000124203	ZNF831	1.17624e-11	1	0.0667	-1	0.092	-1	5.33e-05	1	0.0266	1	3.23e-07	FALSE
ENSG00000126934	MAP2K2	ENSG00000260912	AL158206.1	ENSG00000064490	RFXANK	1.21402e-11	1	0.199	-1	0.0456	-1	6.92e-06	1	0.0207	1	1.02e-08	FALSE
ENSG00000174996	KLC2	ENSG00000255468	AP001107.9	ENSG00000173039	RELA	1.25323e-11	-1	0.0851	1	0.000468	1	1.05e-07	-1	0.0404	-1	4.26e-10	FALSE
ENSG00000156140	ADAMTS3	ENSG00000166770	ZNF667-AS1	ENSG00000146592	CREB5	1.3293e-11	-1	0.197	1	0.0174	1	0.272	1	0.121	-1	0.0208	FALSE
ENSG00000180353	HCLS1	ENSG00000224870	MRPL20-AS1	ENSG00000151702	FLI1	1.41293e-11	1	0.176	1	0.000769	1	0.0905	1	0.54	-1	0.441	TRUE
ENSG00000139117	CPNE8	ENSG00000222041	CYTOR	ENSG00000170802	FOXN2	1.53624e-11	1	0.327	1	0.000118	1	0.0183	1	0.0455	-1	0.0658	TRUE
ENSG00000091106	NLRC4	ENSG00000233038	AC011899.2	ENSG00000169554	ZEB2	1.58983e-11	-1	0.162	1	9.82e-05	1	0.0624	1	0.0203	-1	0.00326	FALSE
ENSG00000140092	FBLN5	ENSG00000260711	AL121839.2	ENSG00000118495	PLAGL1	1.61141e-11	1	0.855	1	0.00191	1	1.55e-05	-1	0.388	-1	6.1e-06	TRUE
ENSG00000009790	TRAF3IP3	ENSG00000261490	AC005674.2	ENSG00000020633	RUNX3	1.64135e-11	1	0.691	1	0.000139	1	0.0492	1	0.00606	-1	0.175	TRUE
ENSG00000072818	ACAP1	ENSG00000235706	DICER1-AS1	ENSG00000124203	ZNF831	1.67508e-11	1	0.658	1	3.98e-18	1	2.2e-27	-1	1.68e-05	-1	2.75e-21	TRUE
ENSG00000066336	SPI1	ENSG00000245164	LINC00861	ENSG00000028277	POU2F2	1.81792e-11	1	0.0731	-1	4.17e-17	-1	0.00226	-1	3.52e-11	1	3.05e-05	FALSE
ENSG00000137078	SIT1	ENSG00000254531	AP001816.1	ENSG00000185811	IKZF1	1.9029e-11	1	0.381	1	2.95e-10	1	0.000124	1	0.137	-1	0.00941	TRUE
ENSG00000133561	GIMAP6	ENSG00000274964	AC026356.1	ENSG00000124203	ZNF831	1.90959e-11	1	0.0789	-1	9.75e-05	-1	5.25e-06	1	0.343	1	8.49e-08	FALSE
ENSG00000165526	RPUSD4	ENSG00000228109	MELTF-AS1	ENSG00000083307	GRHL2	1.91014e-11	1	0.485	-1	4.8e-06	-1	0.000573	-1	0.161	1	3.82e-05	FALSE
ENSG00000100325	ASCC2	ENSG00000224086	AC245452.1	ENSG00000131127	ZNF141	2.04386e-11	-1	0.0185	1	0.0302	1	0.0134	-1	0.859	-1	2.67e-05	FALSE
ENSG00000214753	HNRNPUL2	ENSG00000278768	BACE1-AS	ENSG00000173039	RELA	2.08643e-11	-1	0.00517	1	0.168	1	0.019	-1	0.275	-1	6.14e-07	FALSE
ENSG00000198538	ZNF28	ENSG00000273247	AC097376.3	ENSG00000204604	ZNF468	2.19407e-11	1	0.0145	-1	5.41e-05	-1	0.315	-1	0.00398	1	0.00136	FALSE
ENSG00000174744	BRMS1	ENSG00000255468	AP001107.9	ENSG00000173153	ESRRA	2.34069e-11	-1	0.0597	1	2.27e-05	1	2.94e-07	-1	0.242	-1	7.37e-11	FALSE
ENSG00000182087	TMEM259	ENSG00000267244	AC012615.6	ENSG00000197114	ZGPAT	2.48121e-11	1	3.02e-06	1	6.74e-16	1	5.84e-09	1	0.00205	-1	0.355	TRUE
ENSG00000111817	DSE	ENSG00000260912	AL158206.1	ENSG00000107249	GLIS3	2.56117e-11	1	0.775	-1	1.86e-06	-1	3.31e-06	1	0.671	1	1.43e-06	FALSE
ENSG00000104714	ERICH1	ENSG00000254363	AC011379.2	ENSG00000172748	ZNF596	2.62e-11	1	0.0135	-1	0.0226	-1	3.76e-06	1	0.0824	1	7.92e-09	FALSE
ENSG00000150048	CLEC1A	ENSG00000224914	LINC00863	ENSG00000164330	EBF1	3.04372e-11	1	0.164	-1	0.0837	-1	0.111	1	0.841	1	0.0109	FALSE
ENSG00000091136	LAMB1	ENSG00000226200	SGMS1-AS1	ENSG00000092607	TBX15	3.1062e-11	1	0.0521	-1	3.64e-06	-1	0.0012	-1	0.817	1	4.86e-06	FALSE
ENSG00000124785	NRN1	ENSG00000278600	AC015871.4	ENSG00000164330	EBF1	3.1967e-11	1	0.658	-1	0.000257	-1	1.39e-05	1	0.139	1	2.42e-05	FALSE
ENSG00000117091	CD48	ENSG00000225313	AL513327.1	ENSG00000066336	SPI1	3.25732e-11	1	0.983	-1	8.75e-09	-1	7.01e-10	1	0.233	1	2.22e-09	FALSE
ENSG00000164086	DUSP7	ENSG00000250802	ZBED3-AS1	ENSG00000175592	FOSL1	3.48873e-11	-1	0.029	-1	0.0014	-1	4.98e-07	1	0.404	1	0.0296	TRUE
ENSG00000184500	PROS1	ENSG00000238142	BX284668.5	ENSG00000117707	PROX1	3.80107e-11	1	0.0489	1	1.87e-05	1	0.014	1	0.0157	-1	0.673	TRUE
ENSG00000162614	NEXN	ENSG00000259426	AC027237.3	ENSG00000019549	SNAI2	3.8906e-11	1	0.00699	1	5e-06	1	0.000373	1	0.421	-1	0.287	TRUE
ENSG00000197020	ZNF100	ENSG00000260461	AL133355.1	ENSG00000198521	ZNF43	3.9965e-11	1	0.0189	-1	0.0028	-1	0.00995	-1	0.683	1	4.96e-07	FALSE
ENSG00000134242	PTPN22	ENSG00000231365	WARS2-AS1	ENSG00000105967	TFEC	4.03042e-11	-1	0.468	-1	0.29	1	0.106	-1	0.00894	-1	0.0348	FALSE
ENSG00000119574	ZBTB45	ENSG00000255062	AP001318.2	ENSG00000261221	ZNF865	4.21498e-11	-1	0.000687	1	0.5	1	0.869	1	0.621	-1	0.000459	FALSE
ENSG00000160219	GAB3	ENSG00000179818	PCBP1-AS1	ENSG00000105967	TFEC	4.34239e-11	-1	0.5	1	1.82e-08	1	8.83e-15	-1	0.00124	-1	2.3e-15	FALSE
ENSG00000183386	FHL3	ENSG00000261534	AL596244.1	ENSG00000060138	YBX3	4.43275e-11	-1	0.223	1	0.0602	1	0.124	1	0.471	-1	0.00094	FALSE
ENSG00000145495	2021-03-06	ENSG00000188242	AC010442.1	ENSG00000155545	MIER3	4.5826e-11	-1	0.048	1	2.92e-05	1	1.37e-08	-1	0.0541	-1	2.82e-13	FALSE
ENSG00000086200	IPO11	ENSG00000229152	ANKRD10-IT1	ENSG00000072364	AFF4	4.59067e-11	1	2.25e-05	-1	0.0484	-1	0.0143	1	0.637	1	8.07e-09	FALSE
ENSG00000153064	BANK1	ENSG00000247982	LINC00926	ENSG00000140968	IRF8	5.58539e-11	1	0.154	1	2.72e-07	1	0.162	1	0.000231	1	0.896	TRUE
ENSG00000140368	PSTPIP1	ENSG00000274173	AL035661.1	ENSG00000079263	SP140	5.70509e-11	1	0.00229	1	0.935	-1	0.0723	1	0.0481	1	9.83e-06	FALSE
ENSG00000125841	NRSN2	ENSG00000259605	AC074212.1	ENSG00000165821	SALL2	5.87118e-11	-1	0.00989	-1	5.04e-11	-1	1.02e-05	-1	0.192	1	0.145	TRUE
ENSG00000140682	TGFB1I1	ENSG00000182873	PRKCZ-AS1	ENSG00000121297	TSHZ3	6.01253e-11	-1	0.367	1	0.0612	1	0.000206	-1	0.0325	-1	3.47e-05	FALSE
ENSG00000127054	INTS11	ENSG00000240731	AL139287.1	ENSG00000129911	KLF16	6.17262e-11	1	0.646	1	8.37e-12	1	2.44e-17	-1	0.25	-1	1.06e-17	TRUE
ENSG00000094755	GABRP	ENSG00000231826	LINC01819	ENSG00000054598	FOXC1	6.56024e-11	-1	0.0244	1	0.00247	1	2.61e-05	1	0.659	-1	6.4e-08	FALSE
ENSG00000173208	ABCD2	ENSG00000261039	LINC02544	ENSG00000138378	STAT4	6.72089e-11	-1	0.0984	-1	4.8e-22	-1	1.16e-06	-1	0.00452	1	0.000744	TRUE
ENSG00000167232	ZNF91	ENSG00000267934	AC010300.1	ENSG00000196233	LCOR	6.9589e-11	-1	0.853	1	1.24e-15	1	1.42e-12	1	0.201	-1	1.13e-13	FALSE
ENSG00000184574	LPAR5	ENSG00000224397	SMIM25	ENSG00000066336	SPI1	7.11797e-11	-1	0.816	-1	3.13e-10	-1	0.105	-1	6.81e-07	1	0.442	TRUE
ENSG00000164692	COL1A2	ENSG00000261039	LINC02544	ENSG00000163909	HEYL	7.58536e-11	-1	4.15e-08	1	0.000291	1	0.000689	1	0.889	-1	1.43e-13	FALSE
ENSG00000122786	CALD1	ENSG00000233117	LINC00702	ENSG00000118495	PLAGL1	7.78571e-11	-1	0.0122	1	0.00259	1	2.16e-05	-1	0.964	-1	6.04e-11	FALSE
ENSG00000164125	GASK1B	ENSG00000248429	FAM198B-AS1	ENSG00000091831	ESR1	7.87595e-11	1	0.0396	1	3.23e-35	1	5.15e-16	1	7.46e-15	-1	2.7e-08	TRUE
ENSG00000122122	SASH3	ENSG00000278385	AC121338.2	ENSG00000140968	IRF8	8.05769e-11	-1	0.272	1	0.000134	1	0.000904	-1	0.83	-1	1.87e-05	FALSE
ENSG00000087116	ADAMTS2	ENSG00000244968	LIFR-AS1	ENSG00000173068	BNC2	8.22314e-11	1	0.291	-1	0.000108	-1	5.59e-06	1	0.222	1	7.98e-08	FALSE
ENSG00000185129	PURA	ENSG00000245146	MALINC1	ENSG00000084676	NCOA1	8.54149e-11	-1	0.00636	1	2.25e-09	1	1.32e-05	1	0.268	-1	2.46e-10	FALSE
ENSG00000198771	RCSD1	ENSG00000225783	MIAT	ENSG00000134954	ETS1	8.70334e-11	1	0.591	-1	0.00551	-1	0.00277	-1	0.811	1	0.000911	FALSE
ENSG00000204370	SDHD	ENSG00000258738	AL121603.2	ENSG00000121454	LHX4	8.79874e-11	1	0.0906	1	0.000143	1	8.11e-05	-1	0.985	-1	0.0194	TRUE
ENSG00000088448	ANKRD10	ENSG00000229152	ANKRD10-IT1	ENSG00000135164	DMTF1	8.94811e-11	-1	0.00577	1	6.26e-19	1	7.11e-07	1	5.91e-09	-1	1.12e-09	FALSE
ENSG00000149131	SERPING1	ENSG00000251136	AF117829.1	ENSG00000164107	HAND2	9.08198e-11	-1	0.931	-1	0.00962	-1	0.222	-1	0.116	1	0.245	TRUE
ENSG00000070413	DGCR2	ENSG00000231074	HCG18	ENSG00000135164	DMTF1	9.2268e-11	1	0.301	-1	0.0245	-1	0.173	-1	0.343	1	0.0221	FALSE
ENSG00000050165	DKK3	ENSG00000233117	LINC00702	ENSG00000103449	SALL1	9.68002e-11	1	0.0942	1	4.13e-11	1	2.58e-05	1	0.00166	-1	0.175	TRUE
ENSG00000277494	GPIHBP1	ENSG00000268970	AC022150.2	ENSG00000108001	EBF3	9.68146e-11	1	0.538	1	1.84e-07	1	2.45e-05	1	0.589	-1	0.00105	TRUE
ENSG00000069493	CLEC2D	ENSG00000260257	AL035071.1	ENSG00000079263	SP140	9.77783e-11	-1	0.173	1	0.0303	1	0.00815	-1	0.414	-1	0.000579	FALSE
ENSG00000117385	P3H1	ENSG00000259943	AL050341.2	ENSG00000116132	PRRX1	1.03541e-10	-1	0.692	1	0.0631	1	1.4e-09	-1	2.59e-07	-1	4.2e-11	FALSE
ENSG00000188389	PDCD1	ENSG00000260461	AL133355.1	ENSG00000073861	TBX21	1.04762e-10	1	0.778	-1	4.78e-05	-1	0.00824	-1	0.489	1	0.00654	FALSE
ENSG00000181666	ZNF875	ENSG00000258056	AC009779.2	ENSG00000188227	ZNF793	1.06477e-10	-1	0.0156	1	0.00341	1	0.142	1	0.318	-1	0.000368	FALSE
ENSG00000160818	GPATCH4	ENSG00000251143	AP002490.1	ENSG00000158773	USF1	1.10178e-10	-1	0.00142	-1	1e-10	-1	0.00117	-1	0.00119	1	0.653	TRUE
ENSG00000168779	SHOX2	ENSG00000248360	LINC00504	ENSG00000112837	TBX18	1.16706e-10	1	3.15e-05	-1	0.0256	-1	0.00845	1	0.427	1	1.7e-07	FALSE
ENSG00000115935	WIPF1	ENSG00000260517	AC009093.2	ENSG00000115956	PLEK	1.21712e-10	-1	3.12e-07	-1	0.191	1	0.0287	-1	0.00295	-1	3.24e-10	FALSE
ENSG00000196268	ZNF493	ENSG00000278709	NKILA	ENSG00000198521	ZNF43	1.24224e-10	1	0.206	-1	0.385	-1	0.000128	1	0.0046	1	1.01e-05	FALSE
ENSG00000180096	SEPTIN1	ENSG00000253716	MINCR	ENSG00000269404	SPIB	1.25513e-10	-1	0.000324	1	0.573	1	2.12e-06	-1	3.95e-06	-1	8.83e-14	FALSE
ENSG00000118655	DCLRE1B	ENSG00000225484	NUTM2B-AS1	ENSG00000116793	PHTF1	1.27452e-10	-1	0.192	-1	0.682	-1	0.00128	1	0.00824	1	0.0412	TRUE
ENSG00000011422	PLAUR	ENSG00000230838	LINC01614	ENSG00000225614	ZNF469	1.3381e-10	1	0.066	1	7.22e-10	1	1.01e-10	1	0.194	-1	0.00195	TRUE
ENSG00000109906	ZBTB16	ENSG00000271367	AL034374.1	ENSG00000169083	AR	1.3717e-10	1	0.0645	1	1.71e-07	1	1.91e-06	1	0.0392	-1	0.008	TRUE
ENSG00000119865	CNRIP1	ENSG00000234290	AC116366.1	ENSG00000108001	EBF3	1.37283e-10	-1	0.966	-1	1.31e-08	-1	9.02e-10	-1	0.688	1	7.19e-07	TRUE
ENSG00000148400	NOTCH1	ENSG00000233016	SNHG7	ENSG00000107485	GATA3	1.40294e-10	-1	0.986	1	1.07e-05	1	5.38e-07	-1	0.307	-1	5.37e-06	FALSE
ENSG00000116132	PRRX1	ENSG00000271780	AL118558.3	ENSG00000148516	ZEB1	1.41228e-10	-1	0.519	-1	0.00483	-1	1.29e-05	1	0.0106	1	0.000209	TRUE
ENSG00000220205	VAMP2	ENSG00000235027	AC068580.3	ENSG00000196418	ZNF124	1.41705e-10	1	0.824	-1	6.7e-05	-1	0.0447	-1	0.0186	1	0.0144	FALSE
ENSG00000177469	CAVIN1	ENSG00000276529	AP001505.1	ENSG00000117318	ID3	1.44416e-10	-1	0.214	1	9.73e-05	1	2.55e-07	-1	0.162	-1	1.66e-08	FALSE
ENSG00000102445	RUBCNL	ENSG00000267296	CEBPA-DT	ENSG00000244405	ETV5	1.4848e-10	-1	0.0121	-1	1.93e-06	-1	0.031	-1	0.00309	-1	0.67	TRUE
ENSG00000139436	GIT2	ENSG00000281103	TRG-AS1	ENSG00000169554	ZEB2	1.56338e-10	1	0.109	1	0.000165	1	0.00213	1	0.248	-1	0.497	TRUE
ENSG00000004468	CD38	ENSG00000261039	LINC02544	ENSG00000137265	IRF4	1.58343e-10	1	0.000341	-1	0.0261	-1	1.06e-06	1	0.00146	1	6.06e-13	FALSE
ENSG00000116852	KIF21B	ENSG00000221817	PPP3CB-AS1	ENSG00000185811	IKZF1	1.6041e-10	1	0.000785	-1	0.195	-1	0.0154	1	0.307	1	3.34e-06	FALSE
ENSG00000179933	C14orf119	ENSG00000215256	DHRS4-AS1	ENSG00000215271	HOMEZ	1.63044e-10	-1	0.384	1	0.0111	1	0.00761	1	0.488	-1	0.001	FALSE
ENSG00000149557	FEZ1	ENSG00000234678	ELF3-AS1	ENSG00000019549	SNAI2	1.63194e-10	-1	0.0763	-1	7.87e-05	-1	0.0361	-1	0.11	1	0.54	TRUE
ENSG00000174231	PRPF8	ENSG00000236618	PITPNA-AS1	ENSG00000141027	NCOR1	1.64421e-10	1	0.0883	1	0.00141	1	1.2e-10	-1	0.000914	-1	0.000166	TRUE
ENSG00000105732	ZNF574	ENSG00000268516	AC020915.2	ENSG00000197483	ZNF628	1.69503e-10	1	0.247	-1	0.000122	-1	0.00103	-1	0.298	1	5.13e-05	FALSE
ENSG00000120279	MYCT1	ENSG00000225313	AL513327.1	ENSG00000108001	EBF3	1.7602e-10	-1	0.244	-1	8.97e-07	-1	9.86e-06	-1	0.399	1	0.00316	TRUE
ENSG00000187555	USP7	ENSG00000260276	AC022167.2	ENSG00000103343	ZNF174	1.87072e-10	-1	0.755	1	0.0473	1	0.00058	-1	0.335	-1	0.00136	FALSE
ENSG00000133246	PRAM1	ENSG00000233038	AC011899.2	ENSG00000066336	SPI1	1.9358e-10	1	0.927	1	4.49e-09	1	9.54e-06	1	0.00189	-1	0.00212	TRUE
ENSG00000198467	TPM2	ENSG00000229619	MBNL1-AS1	ENSG00000112561	TFEB	2.05829e-10	-1	0.498	1	0.000493	1	0.187	1	0.0112	-1	0.035	FALSE
ENSG00000136010	ALDH1L2	ENSG00000261269	AC093278.2	ENSG00000116132	PRRX1	2.08675e-10	1	7.74e-07	-1	0.0141	-1	0.0588	-1	0.793	1	2.41e-08	FALSE
ENSG00000114904	NEK4	ENSG00000234949	AC104667.2	ENSG00000198146	ZNF770	2.09997e-10	-1	0.098	1	6.69e-09	1	0.19	1	6.31e-05	-1	0.00479	FALSE
ENSG00000198851	CD3E	ENSG00000224699	LAMTOR5-AS1	ENSG00000176083	ZNF683	2.12827e-10	1	0.716	-1	0.0188	-1	4.07e-06	1	0.0062	1	8.47e-05	FALSE
ENSG00000076928	ARHGEF1	ENSG00000204282	TNRC6C-AS1	ENSG00000106948	AKNA	2.14206e-10	-1	0.971	1	9.98e-07	1	0.265	1	0.00027	-1	0.347	FALSE
ENSG00000160948	VPS28	ENSG00000253106	AC090198.1	ENSG00000179632	MAF1	2.2961e-10	1	0.106	1	3.08e-10	1	0.000132	1	0.00225	-1	0.0239	TRUE
ENSG00000131375	CAPN7	ENSG00000225733	FGD5-AS1	ENSG00000177463	NR2C2	2.36072e-10	-1	0.614	1	2.85e-21	1	8.14e-12	1	0.000179	-1	4.12e-10	FALSE
ENSG00000147684	NDUFB9	ENSG00000245149	RNF139-AS1	ENSG00000138380	CARF	2.37515e-10	-1	0.00614	1	0.0726	1	0.000106	-1	0.00533	-1	1.32e-10	FALSE
ENSG00000088038	CNOT3	ENSG00000267523	AC008735.2	ENSG00000142409	ZNF787	2.53587e-10	1	0.242	1	1.82e-09	1	0.000206	1	0.003	-1	0.00164	TRUE
ENSG00000107829	FBXW4	ENSG00000269609	RPARP-AS1	ENSG00000083838	ZNF446	2.56174e-10	-1	0.608	1	1.02e-19	1	3.21e-14	1	0.00188	-1	3.27e-12	FALSE
ENSG00000143549	TPM3	ENSG00000258727	AL135999.1	ENSG00000129173	E2F8	2.61416e-10	-1	0.638	-1	0.00024	-1	8.13e-09	1	0.0886	1	2.67e-09	TRUE
ENSG00000069248	NUP133	ENSG00000272894	AC004982.2	ENSG00000188295	ZNF669	2.61741e-10	1	0.00116	-1	0.522	-1	6e-07	1	5.14e-05	1	1.3e-14	FALSE
ENSG00000119865	CNRIP1	ENSG00000246560	UBE2D3-AS1	ENSG00000092607	TBX15	2.64968e-10	-1	0.977	1	3.2e-12	1	3.33e-09	1	0.622	-1	4.38e-08	FALSE
ENSG00000163728	TTC14	ENSG00000145075	CCDC39	ENSG00000135164	DMTF1	2.65978e-10	-1	0.000216	1	6.12e-12	1	4.23e-12	1	0.00122	-1	2.32e-15	FALSE
ENSG00000169554	ZEB2	ENSG00000224397	SMIM25	ENSG00000164330	EBF1	2.66693e-10	-1	0.0273	1	1.24e-07	1	3.61e-07	-1	0.798	-1	1.22e-11	FALSE
ENSG00000164294	GPX8	ENSG00000266053	NDUFV2-AS1	ENSG00000116132	PRRX1	2.69688e-10	1	0.229	-1	0.0714	-1	0.104	1	0.702	1	0.0174	FALSE
ENSG00000126461	SCAF1	ENSG00000268006	PTOV1-AS1	ENSG00000261221	ZNF865	2.89537e-10	-1	0.00305	1	0.391	1	0.126	-1	0.698	-1	1.43e-05	FALSE
ENSG00000143226	FCGR2A	ENSG00000225963	AC009950.1	ENSG00000244405	ETV5	3.13038e-10	-1	0.766	-1	0.0984	-1	0.341	-1	0.424	1	0.542	TRUE
ENSG00000198286	CARD11	ENSG00000224397	SMIM25	ENSG00000066336	SPI1	3.21731e-10	1	0.804	-1	9.67e-12	-1	4.96e-05	-1	0.000969	1	0.00144	FALSE
ENSG00000146122	DAAM2	ENSG00000238178	AC078993.1	ENSG00000092607	TBX15	3.22293e-10	1	0.00118	-1	0.0022	-1	0.00856	1	0.658	1	2.59e-06	FALSE
ENSG00000123384	LRP1	ENSG00000257167	TMPO-AS1	ENSG00000164330	EBF1	3.23437e-10	-1	1.49e-06	-1	1.46e-12	-1	1.89e-13	1	0.169	1	0.000704	TRUE
ENSG00000074706	IPCEF1	ENSG00000255399	TBX5-AS1	ENSG00000185811	IKZF1	3.47346e-10	1	0.0276	-1	0.0588	-1	0.0543	1	0.718	1	0.00112	FALSE
ENSG00000124207	CSE1L	ENSG00000177410	ZFAS1	ENSG00000020256	ZFP64	3.47913e-10	1	0.277	1	1.14e-10	1	2.81e-07	1	0.0556	-1	2.51e-07	TRUE
ENSG00000163823	CCR1	ENSG00000248429	FAM198B-AS1	ENSG00000115956	PLEK	3.51381e-10	1	0.00047	1	1.96e-07	1	0.00594	1	0.167	-1	0.83	TRUE
ENSG00000186469	GNG2	ENSG00000204387	SNHG32	ENSG00000164330	EBF1	3.58299e-10	-1	0.0121	1	0.18	1	0.16	-1	0.896	-1	0.000214	FALSE
ENSG00000100425	BRD1	ENSG00000265415	AC099850.3	ENSG00000198517	MAFK	3.63388e-10	-1	0.241	-1	2.26e-11	-1	2.05e-05	-1	0.00846	1	0.000774	TRUE
ENSG00000173369	C1QB	ENSG00000247982	LINC00926	ENSG00000140968	IRF8	3.83199e-10	-1	0.0452	-1	1.35e-06	-1	0.0584	-1	0.00313	-1	0.952	TRUE
ENSG00000137033	IL33	ENSG00000260711	AL121839.2	ENSG00000157554	ERG	3.9608e-10	-1	0.918	1	0.0602	1	0.0121	-1	0.372	-1	0.0321	FALSE
ENSG00000105997	HOXA3	ENSG00000253552	HOXA-AS2	ENSG00000152284	TCF7L1	3.96912e-10	1	0.156	1	1.46e-08	1	0.00213	1	0.000166	-1	0.108	TRUE
ENSG00000010295	IFFO1	ENSG00000261183	SPINT1-AS1	ENSG00000066336	SPI1	3.98243e-10	-1	0.31	-1	0.666	-1	0.933	-1	0.775	-1	0.431	TRUE
ENSG00000100201	DDX17	ENSG00000279738	AL022311.1	ENSG00000177463	NR2C2	4.00631e-10	1	0.0702	1	4.83e-13	1	2.95e-22	-1	0.0114	-1	2.1e-14	TRUE
ENSG00000184232	OAF	ENSG00000255062	AP001318.2	ENSG00000233608	TWIST2	4.03356e-10	-1	0.276	1	0.552	1	1.01e-06	-1	8.73e-07	-1	8.9e-09	FALSE
ENSG00000112320	SOBP	ENSG00000251615	AC104825.1	ENSG00000120693	SMAD9	4.04704e-10	-1	0.0147	-1	5.05e-05	-1	0.0436	-1	0.0272	1	0.983	TRUE
ENSG00000261221	ZNF865	ENSG00000267523	AC008735.2	ENSG00000119574	ZBTB45	4.05333e-10	-1	0.313	1	1.81e-05	1	0.00557	1	0.24	-1	0.000489	FALSE
ENSG00000164080	RAD54L2	ENSG00000271976	AC012467.2	ENSG00000186951	PPARA	4.11015e-10	-1	0.0157	1	0.867	1	0.000137	-1	5.4e-05	-1	2.1e-11	FALSE
ENSG00000196642	RABL6	ENSG00000257698	GIHCG	ENSG00000071655	MBD3	4.12195e-10	1	0.0116	-1	0.0133	-1	0.000914	1	0.545	1	8.99e-09	FALSE
ENSG00000163430	FSTL1	ENSG00000270344	POC1B-AS1	ENSG00000121297	TSHZ3	4.16037e-10	1	0.0976	-1	5.11e-05	-1	0.0769	-1	0.163	1	0.00224	FALSE
ENSG00000125319	C17orf53	ENSG00000206567	AC022007.1	ENSG00000111206	FOXM1	4.19175e-10	-1	0.0313	1	0.141	1	1.3e-06	-1	0.000178	-1	9.85e-14	FALSE
ENSG00000162733	DDR2	ENSG00000229619	MBNL1-AS1	ENSG00000148516	ZEB1	4.29855e-10	-1	0.749	1	0.0154	1	0.000578	-1	0.199	-1	0.0127	FALSE
ENSG00000179144	GIMAP7	ENSG00000268001	CARD8-AS1	ENSG00000073861	TBX21	4.59011e-10	1	0.247	1	5.43e-05	1	0.0804	1	0.00572	-1	0.858	TRUE
ENSG00000198053	SIRPA	ENSG00000242125	SNHG3	ENSG00000244405	ETV5	4.65365e-10	-1	0.198	-1	0.003	-1	0.414	-1	0.00689	-1	0.555	TRUE
ENSG00000028137	TNFRSF1B	ENSG00000176124	DLEU1	ENSG00000123685	BATF3	4.70659e-10	-1	0.225	-1	9e-06	-1	0.000732	-1	0.238	1	0.0131	TRUE
ENSG00000086717	PPEF1	ENSG00000237686	AL109615.3	ENSG00000143867	OSR1	4.78829e-10	1	0.113	1	7.94e-07	1	0.0027	1	0.00384	-1	0.0668	TRUE
ENSG00000178878	APOLD1	ENSG00000203709	MIR29B2CHG	ENSG00000067082	KLF6	4.81641e-10	1	0.0346	-1	0.327	-1	0.0214	1	0.133	1	1.32e-05	FALSE
ENSG00000100034	PPM1F	ENSG00000234160	AL513165.1	ENSG00000162367	TAL1	4.85348e-10	-1	0.272	1	0.000243	1	1.52e-12	-1	0.000271	-1	1.46e-11	FALSE
ENSG00000137692	DCUN1D5	ENSG00000260686	AC008669.1	ENSG00000164463	CREBRF	4.88244e-10	1	0.0793	1	0.654	-1	0.0727	1	0.072	1	0.00396	FALSE
ENSG00000204592	HLA-E	ENSG00000206337	HCP5	ENSG00000168062	BATF2	4.99983e-10	-1	0.00522	1	1.98e-11	1	0.000389	1	4.36e-06	-1	3.35e-08	FALSE
ENSG00000204392	LSM2	ENSG00000231074	HCG18	ENSG00000164463	CREBRF	5.07384e-10	-1	0.0196	1	0.00078	1	5.39e-11	-1	0.000857	-1	5.24e-16	FALSE
ENSG00000134757	DSG3	ENSG00000231826	LINC01819	ENSG00000119866	BCL11A	5.16522e-10	-1	1.51e-06	1	0.144	1	0.314	1	0.342	-1	2.46e-10	FALSE
ENSG00000165915	SLC39A13	ENSG00000259807	AC009093.1	ENSG00000126603	GLIS2	5.20917e-10	1	0.955	1	6.77e-07	1	0.001	1	0.0133	-1	0.0287	TRUE
ENSG00000148848	ADAM12	ENSG00000249042	AC008771.1	ENSG00000124813	RUNX2	5.21495e-10	1	0.21	1	0.00127	1	1.28e-07	-1	0.0121	-1	8.94e-05	TRUE
ENSG00000174851	YIF1A	ENSG00000255468	AP001107.9	ENSG00000173039	RELA	5.22589e-10	-1	0.24	1	0.0037	1	5.9e-06	-1	0.0965	-1	1.56e-07	FALSE
ENSG00000160741	CRTC2	ENSG00000258199	AC073896.4	ENSG00000173039	RELA	5.26407e-10	-1	2.28e-07	1	0.429	1	0.0379	-1	0.185	-1	4.15e-11	FALSE
ENSG00000140092	FBLN5	ENSG00000266904	LINC00663	ENSG00000108001	EBF3	5.27124e-10	1	0.0253	-1	0.000437	-1	0.00466	-1	0.937	1	1.3e-05	FALSE
ENSG00000013297	CLDN11	ENSG00000272323	AC026801.2	ENSG00000182463	TSHZ2	5.27326e-10	1	0.00177	1	1.91e-08	1	0.00577	1	0.222	-1	0.591	TRUE
ENSG00000126759	CFP	ENSG00000225470	JPX	ENSG00000168874	ATOH8	5.64001e-10	-1	0.00124	-1	0.38	1	0.055	-1	0.00352	-1	5.4e-08	FALSE
ENSG00000166086	JAM3	ENSG00000224032	EPB41L4A-AS1	ENSG00000148516	ZEB1	5.64102e-10	-1	0.00527	1	0.015	1	9.75e-15	-1	6.08e-08	-1	6.53e-17	FALSE
ENSG00000196967	ZNF585A	ENSG00000273344	PAXIP1-AS1	ENSG00000245680	ZNF585B	5.85688e-10	-1	0.113	-1	2.93e-07	-1	5.07e-06	-1	0.854	1	0.00933	TRUE
ENSG00000182141	ZNF708	ENSG00000233184	AC093157.1	ENSG00000213096	ZNF254	5.95852e-10	1	0.865	1	3.3e-05	1	0.000146	1	0.789	-1	0.000156	TRUE
ENSG00000115353	TACR1	ENSG00000270571	AC007681.1	ENSG00000118495	PLAGL1	5.98122e-10	1	0.935	1	5.07e-09	1	4.11e-09	1	0.403	-1	2.46e-08	TRUE
ENSG00000089335	ZNF302	ENSG00000273033	LINC02035	ENSG00000147118	ZNF182	6.01032e-10	-1	0.302	-1	0.000337	-1	0.0118	-1	0.282	1	0.191	TRUE
ENSG00000020577	SAMD4A	ENSG00000234380	LINC01426	ENSG00000092607	TBX15	6.4019e-10	-1	1.1e-05	1	0.391	1	0.007	-1	0.105	-1	3.84e-09	FALSE
ENSG00000014216	CAPN1	ENSG00000254614	AP003068.2	ENSG00000149480	MTA2	6.40212e-10	-1	0.282	1	4.98e-05	1	0.00118	1	0.168	-1	3.58e-06	FALSE
ENSG00000067208	EVI5	ENSG00000247556	OIP5-AS1	ENSG00000185129	PURA	6.6934e-10	1	0.216	-1	0.546	-1	0.193	1	0.634	1	0.0383	FALSE
ENSG00000103710	RASL12	ENSG00000260807	AC009041.2	ENSG00000172201	ID4	6.69823e-10	1	0.944	1	9.44e-05	1	0.585	1	4.51e-05	-1	0.67	TRUE
ENSG00000175463	TBC1D10C	ENSG00000269352	PTOV1-AS2	ENSG00000073861	TBX21	6.73475e-10	-1	0.425	1	3.81e-36	1	7.85e-25	-1	0.387	-1	3.81e-18	FALSE
ENSG00000120156	TEK	ENSG00000225177	AL590617.2	ENSG00000148516	ZEB1	6.75323e-10	-1	0.316	-1	3.93e-06	-1	6.72e-09	1	0.102	1	6.85e-06	TRUE
ENSG00000128915	ICE2	ENSG00000261351	AC116913.1	ENSG00000033800	PIAS1	6.88555e-10	-1	0.276	1	0.00399	1	5.16e-05	-1	0.287	-1	7.78e-09	FALSE
ENSG00000161664	ASB16	ENSG00000260160	AC011468.1	ENSG00000116604	MEF2D	7.00946e-10	1	0.847	-1	0.00134	-1	0.00056	1	0.693	1	0.000344	FALSE
ENSG00000128585	MKLN1	ENSG00000272142	AL359643.3	ENSG00000055609	KMT2C	7.20193e-10	-1	0.731	1	0.0012	1	2.99e-12	-1	1.81e-05	-1	7.94e-11	FALSE
ENSG00000029725	RABEP1	ENSG00000262823	AC127521.1	ENSG00000065978	YBX1	7.22379e-10	-1	0.0106	1	0.361	1	0.000701	-1	0.00292	-1	5.26e-10	FALSE
ENSG00000148541	FAM13C	ENSG00000268087	AC008764.2	ENSG00000221818	EBF2	7.26568e-10	-1	0.0104	-1	0.728	1	0.0464	-1	0.0325	-1	0.000152	FALSE
ENSG00000251322	SHANK3	ENSG00000279159	AC003681.1	ENSG00000168874	ATOH8	7.33734e-10	-1	0.882	1	1.2e-09	1	0.000448	1	0.00698	-1	0.00153	FALSE
ENSG00000204264	PSMB8	ENSG00000204261	PSMB8-AS1	ENSG00000067066	SP100	7.47504e-10	-1	0.000367	1	0.00304	1	1.16e-06	-1	0.593	-1	3.14e-11	FALSE
ENSG00000134138	MEIS2	ENSG00000237424	FOXD2-AS1	ENSG00000198795	ZNF521	7.55914e-10	-1	0.116	-1	0.298	1	0.14	-1	0.00731	-1	0.0018	FALSE
ENSG00000074660	SCARF1	ENSG00000261039	LINC02544	ENSG00000161940	BCL6B	7.59798e-10	1	0.0874	-1	0.00111	-1	0.00442	-1	0.755	1	7.26e-05	FALSE
ENSG00000152580	IGSF10	ENSG00000244041	LINC01011	ENSG00000118495	PLAGL1	7.72922e-10	-1	0.1	-1	0.000668	-1	0.000464	1	0.969	1	0.0645	TRUE
ENSG00000108094	CUL2	ENSG00000249669	CARMN	ENSG00000095794	CREM	7.74586e-10	-1	0.00414	-1	8.03e-11	-1	9e-05	-1	0.00291	1	0.117	TRUE
ENSG00000196268	ZNF493	ENSG00000268119	AC010615.2	ENSG00000198521	ZNF43	7.76448e-10	-1	0.293	1	0.00208	1	0.466	1	0.0241	-1	0.124	FALSE
ENSG00000129197	RPAIN	ENSG00000263272	AC004148.1	ENSG00000180626	ZNF594	7.96861e-10	-1	0.702	1	3.97e-08	1	2.02e-06	1	0.07	-1	9.73e-06	FALSE
ENSG00000171634	BPTF	ENSG00000278730	AC005332.6	ENSG00000136451	VEZF1	8.1687e-10	-1	0.0336	1	6.29e-16	1	1.39e-09	1	0.00298	-1	8.81e-14	FALSE
ENSG00000103647	CORO2B	ENSG00000272695	GAS6-DT	ENSG00000182463	TSHZ2	8.20864e-10	1	0.8	1	0.000323	1	0.00634	1	0.24	-1	0.0652	TRUE
ENSG00000197323	TRIM33	ENSG00000260804	LINC01963	ENSG00000009307	CSDE1	8.86695e-10	1	0.188	-1	0.00376	-1	0.137	-1	0.248	1	0.0138	FALSE
ENSG00000095066	HOOK2	ENSG00000259153	AC004816.1	ENSG00000161914	ZNF653	9.09474e-10	-1	0.389	-1	0.000536	-1	0.0012	-1	0.807	1	0.0178	TRUE
ENSG00000158864	NDUFS2	ENSG00000224376	AC017104.1	ENSG00000069667	RORA	9.11968e-10	-1	0.000306	-1	1.03e-06	-1	1.38e-05	-1	0.49	1	0.333	TRUE
ENSG00000164236	ANKRD33B	ENSG00000235947	EGOT	ENSG00000143578	CREB3L4	9.59561e-10	1	0.628	1	0.000781	1	0.000262	-1	0.217	-1	0.00368	TRUE
ENSG00000078596	ITM2A	ENSG00000224397	SMIM25	ENSG00000108001	EBF3	9.77204e-10	-1	0.155	-1	1.58e-08	-1	7.59e-14	1	0.108	1	1.01e-07	TRUE
ENSG00000104047	DTWD1	ENSG00000229619	MBNL1-AS1	ENSG00000104064	GABPB1	1.03717e-09	-1	0.00305	1	0.314	1	0.314	1	0.889	-1	1.04e-05	FALSE
ENSG00000004142	POLDIP2	ENSG00000264577	AC010761.1	ENSG00000181722	ZBTB20	1.11267e-09	-1	0.824	1	1.71e-11	1	1.86e-15	-1	0.0213	-1	2.81e-15	FALSE
ENSG00000197629	MPEG1	ENSG00000255197	AC090559.1	ENSG00000066336	SPI1	1.11461e-09	-1	0.000245	1	0.0958	1	0.136	1	0.65	-1	4.54e-06	FALSE
ENSG00000126785	RHOJ	ENSG00000260807	AC009041.2	ENSG00000108001	EBF3	1.13584e-09	1	0.734	1	1.79e-06	1	1.17e-07	1	0.838	-1	0.00121	TRUE
ENSG00000169946	ZFPM2	ENSG00000233038	AC011899.2	ENSG00000089225	TBX5	1.13873e-09	1	0.0237	-1	0.0342	-1	0.0275	1	0.899	1	0.000295	FALSE
ENSG00000143341	HMCN1	ENSG00000229589	ACVR2B-AS1	ENSG00000103449	SALL1	1.13993e-09	-1	0.0718	-1	0.656	1	0.0822	-1	0.0234	-1	0.000846	FALSE
ENSG00000113555	PCDH12	ENSG00000223749	MIR503HG	ENSG00000157554	ERG	1.17238e-09	-1	0.00414	-1	3.11e-13	-1	6.97e-08	-1	0.0134	1	0.0125	TRUE
ENSG00000172638	EFEMP2	ENSG00000258376	AC004846.1	ENSG00000172346	CSDC2	1.18989e-09	-1	0.0156	1	0.00101	1	0.00229	1	0.99	-1	7.46e-06	FALSE
ENSG00000112320	SOBP	ENSG00000251615	AC104825.1	ENSG00000019549	SNAI2	1.19682e-09	1	0.434	-1	0.126	-1	0.0135	1	0.326	1	0.00538	FALSE
ENSG00000185862	EVI2B	ENSG00000260686	AC008669.1	ENSG00000185811	IKZF1	1.20767e-09	1	0.559	1	2.52e-05	1	0.000341	-1	0.963	-1	0.00193	TRUE
ENSG00000182636	NDN	ENSG00000197670	AL157838.1	ENSG00000169946	ZFPM2	1.25967e-09	1	0.316	-1	0.000332	-1	0.000597	1	0.644	1	6.79e-05	FALSE
ENSG00000198846	TOX	ENSG00000197182	MIRLET7BHG	ENSG00000124203	ZNF831	1.27268e-09	-1	0.476	-1	0.000127	-1	0.0392	-1	0.667	1	0.187	TRUE
ENSG00000149256	TENM4	ENSG00000260025	CRIM1-DT	ENSG00000148516	ZEB1	1.27724e-09	-1	0.371	-1	1.51e-06	-1	2.74e-06	1	0.362	1	6.23e-05	TRUE
ENSG00000147113	DIPK2B	ENSG00000259807	AC009093.1	ENSG00000116833	NR5A2	1.28955e-09	1	0.801	-1	8.23e-07	-1	5.17e-05	-1	0.403	1	8e-06	FALSE
ENSG00000168386	FILIP1L	ENSG00000268516	AC020915.2	ENSG00000169946	ZFPM2	1.2968e-09	1	0.624	-1	0.0426	-1	0.00667	1	0.379	1	0.00256	FALSE
ENSG00000203883	SOX18	ENSG00000219665	ZNF433-AS1	ENSG00000164736	SOX17	1.31248e-09	1	0.0838	1	0.848	-1	0.0985	1	0.0848	1	0.00581	FALSE
ENSG00000185989	RASA3	ENSG00000175061	SNHG29	ENSG00000233608	TWIST2	1.35077e-09	-1	0.0889	1	0.842	1	0.11	-1	0.15	-1	0.00388	FALSE
ENSG00000198053	SIRPA	ENSG00000242125	SNHG3	ENSG00000134954	ETS1	1.36678e-09	1	0.202	1	0.858	-1	0.198	1	0.0727	1	0.00769	FALSE
ENSG00000051128	HOMER3	ENSG00000232807	AL137186.2	ENSG00000167491	GATAD2A	1.38093e-09	1	0.23	1	3.6e-06	1	0.00266	1	0.0222	-1	0.0359	TRUE
ENSG00000184574	LPAR5	ENSG00000251442	LINC01094	ENSG00000020633	RUNX3	1.40533e-09	-1	2.52e-08	1	0.297	1	0.000401	-1	0.0707	-1	6.86e-17	FALSE
ENSG00000145495	2021-03-06	ENSG00000236540	AC006547.1	ENSG00000189079	ARID2	1.42477e-09	-1	0.471	1	0.298	1	0.000166	-1	0.00232	-1	6.7e-06	FALSE
ENSG00000103502	CDIPT	ENSG00000270605	AL353622.1	ENSG00000180035	ZNF48	1.42557e-09	1	0.000506	-1	0.00273	-1	0.000958	-1	0.998	1	9.89e-12	FALSE
ENSG00000163807	KIAA1143	ENSG00000225313	AL513327.1	ENSG00000172888	ZNF621	1.43166e-09	1	0.669	-1	0.000126	-1	0.00291	-1	0.244	1	0.00185	FALSE
ENSG00000122390	NAA60	ENSG00000236540	AC006547.1	ENSG00000168813	ZNF507	1.43605e-09	1	0.00547	1	2.85e-08	1	0.0616	1	0.000115	1	0.352	TRUE
ENSG00000168495	POLR3D	ENSG00000246582	AC100861.1	ENSG00000197054	ZNF763	1.44567e-09	-1	0.913	1	2.4e-16	1	7.92e-08	1	0.0836	-1	4.58e-08	FALSE
ENSG00000198898	CAPZA2	ENSG00000271646	AC099343.3	ENSG00000125850	OVOL2	1.45983e-09	1	0.418	-1	1.9e-05	-1	0.00442	-1	0.212	1	0.000123	FALSE
ENSG00000162402	USP24	ENSG00000274173	AL035661.1	ENSG00000176542	USF3	1.46955e-09	-1	0.399	-1	3.53e-05	-1	0.000298	-1	0.412	1	0.00365	TRUE
ENSG00000163430	FSTL1	ENSG00000261324	AC010168.2	ENSG00000169946	ZFPM2	1.55333e-09	1	0.0256	-1	1.96e-06	-1	0.000431	1	0.719	1	7.13e-07	FALSE
ENSG00000167394	ZNF668	ENSG00000278768	BACE1-AS	ENSG00000103495	MAZ	1.57248e-09	1	0.563	-1	0.0465	-1	1.03e-06	1	0.000959	1	4.68e-08	FALSE
ENSG00000117984	CTSD	ENSG00000246695	RASSF8-AS1	ENSG00000168813	ZNF507	1.67809e-09	-1	0.207	1	0.0821	1	0.0792	-1	0.929	-1	0.00702	FALSE
ENSG00000214029	ZNF891	ENSG00000232445	AC006329.1	ENSG00000256223	ZNF10	1.72551e-09	-1	0.00422	1	3.41e-06	1	0.0352	1	0.0322	-1	7.95e-07	FALSE
ENSG00000158864	NDUFS2	ENSG00000229950	TFAP2A-AS1	ENSG00000171161	ZNF672	1.73282e-09	1	0.257	-1	0.854	-1	0.155	1	0.315	1	0.0143	FALSE
ENSG00000179950	PUF60	ENSG00000177337	DLGAP1-AS1	ENSG00000179632	MAF1	1.77416e-09	-1	0.787	-1	0.0955	-1	5.66e-07	1	0.0079	1	1.77e-05	TRUE
ENSG00000090339	ICAM1	ENSG00000234608	MAPKAPK5-AS1	ENSG00000165030	NFIL3	1.80512e-09	-1	0.0524	-1	3.51e-07	-1	6.35e-06	-1	0.505	1	0.00714	TRUE
ENSG00000172349	IL16	ENSG00000255399	TBX5-AS1	ENSG00000196628	TCF4	1.80746e-09	-1	0.0643	1	3.96e-05	1	0.0104	1	0.00523	-1	0.000497	FALSE
ENSG00000118762	PKD2	ENSG00000262823	AC127521.1	ENSG00000121297	TSHZ3	1.86601e-09	1	0.000573	-1	0.573	-1	0.263	1	0.491	1	0.000486	FALSE
ENSG00000114698	PLSCR4	ENSG00000247774	PCED1B-AS1	ENSG00000138738	PRDM5	1.89254e-09	1	0.0828	-1	0.301	-1	0.0243	1	0.204	1	0.000635	FALSE
ENSG00000137154	RPS6	ENSG00000236199	AL359076.1	ENSG00000171425	ZNF581	1.8942e-09	1	0.0253	1	4.93e-08	1	9.07e-12	-1	0.0507	-1	1.25e-08	TRUE
ENSG00000197323	TRIM33	ENSG00000261437	AC108860.2	ENSG00000009307	CSDE1	1.93675e-09	1	0.00236	1	2.98e-07	1	0.00463	1	0.2	-1	0.823	TRUE
ENSG00000131849	ZNF132	ENSG00000230590	FTX	ENSG00000179909	ZNF154	1.96808e-09	-1	0.434	-1	2.51e-05	-1	0.0975	-1	0.0106	1	0.614	TRUE
ENSG00000162739	SLAMF6	ENSG00000234290	AC116366.1	ENSG00000124203	ZNF831	1.99328e-09	1	0.594	-1	1.1e-08	-1	3.78e-05	-1	0.149	1	0.000559	FALSE
ENSG00000084636	COL16A1	ENSG00000225733	FGD5-AS1	ENSG00000177374	HIC1	2.00951e-09	-1	0.793	-1	9.88e-05	-1	0.00138	1	0.833	1	0.00444	TRUE
ENSG00000083838	ZNF446	ENSG00000219665	ZNF433-AS1	ENSG00000229809	ZNF688	2.02198e-09	1	0.00758	-1	0.766	-1	0.0071	1	0.0116	1	8.99e-08	FALSE
ENSG00000198015	MRPL42	ENSG00000246985	SOCS2-AS1	ENSG00000127337	YEATS4	2.04093e-09	1	0.00489	1	1.79e-07	1	2.17e-11	-1	0.105	-1	1.85e-07	TRUE
ENSG00000196367	TRRAP	ENSG00000265369	PCAT18	ENSG00000055609	KMT2C	2.12688e-09	1	0.102	-1	0.0103	-1	0.0114	1	0.989	1	0.000134	FALSE
ENSG00000116132	PRRX1	ENSG00000203280	AL022323.1	ENSG00000169946	ZFPM2	2.14629e-09	1	0.0589	-1	0.00114	-1	0.00494	1	0.804	1	5.9e-05	FALSE
ENSG00000104213	PDGFRL	ENSG00000259834	AL365361.1	ENSG00000173068	BNC2	2.15198e-09	1	5.21e-10	-1	0.365	-1	0.855	-1	0.611	1	2.73e-07	FALSE
ENSG00000163807	KIAA1143	ENSG00000247271	ZBED5-AS1	ENSG00000186448	ZNF197	2.16552e-09	1	0.876	1	3.13e-06	1	2.13e-13	-1	0.0186	-1	4.77e-09	TRUE
ENSG00000143653	SCCPDH	ENSG00000260855	AL591848.4	ENSG00000091831	ESR1	2.16753e-09	-1	5.12e-05	1	9.26e-29	1	4.03e-17	1	0.0604	-1	4.02e-23	FALSE
ENSG00000186020	ZNF529	ENSG00000233527	ZNF529-AS1	ENSG00000189164	ZNF527	2.2218e-09	-1	0.00101	1	8.92e-05	1	0.000179	1	0.775	-1	6.62e-10	FALSE
ENSG00000205138	SDHAF1	ENSG00000236144	TMEM147-AS1	ENSG00000161277	THAP8	2.31353e-09	-1	0.461	1	3.54e-07	1	0.0313	1	0.00088	-1	0.00135	FALSE
ENSG00000171729	TMEM51	ENSG00000245164	LINC00861	ENSG00000066336	SPI1	2.35733e-09	1	0.136	1	0.864	-1	0.333	1	0.339	1	0.0348	FALSE
ENSG00000162614	NEXN	ENSG00000259426	AC027237.3	ENSG00000116132	PRRX1	2.4648e-09	-1	0.696	1	0.0477	1	0.000438	-1	0.24	-1	0.000549	FALSE
ENSG00000170949	ZNF160	ENSG00000269397	AC011503.2	ENSG00000197937	ZNF347	2.49887e-09	-1	0.55	-1	4.9e-06	-1	6.04e-06	1	0.918	1	0.0009	TRUE
ENSG00000081019	RSBN1	ENSG00000234684	SDCBP2-AS1	ENSG00000009307	CSDE1	2.51476e-09	-1	0.714	-1	6.54e-08	-1	0.0446	-1	0.00318	1	0.103	TRUE
ENSG00000115286	NDUFS7	ENSG00000262001	DLGAP1-AS2	ENSG00000176946	THAP4	2.58832e-09	-1	0.0568	-1	6.57e-06	-1	1.48e-06	-1	0.93	1	0.00315	TRUE
ENSG00000184254	ALDH1A3	ENSG00000234899	SOX9-AS1	ENSG00000135374	ELF5	2.59104e-09	1	0.0162	1	0.216	-1	0.0614	1	0.00676	1	0.000228	FALSE
ENSG00000019991	HGF	ENSG00000261061	AC092718.4	ENSG00000157554	ERG	2.62385e-09	-1	0.91	-1	2.28e-05	-1	1.53e-10	1	0.000619	1	1.54e-10	TRUE
ENSG00000134954	ETS1	ENSG00000270344	POC1B-AS1	ENSG00000178175	ZNF366	2.63517e-09	1	0.00451	-1	7.7e-06	-1	0.000255	-1	0.967	1	5.47e-08	FALSE
ENSG00000169750	RAC3	ENSG00000267080	ASB16-AS1	ENSG00000177311	ZBTB38	2.65193e-09	-1	0.0643	-1	3.75e-08	-1	1.34e-05	-1	0.464	1	0.000623	TRUE
ENSG00000142546	NOSIP	ENSG00000186056	MATN1-AS1	ENSG00000171443	ZNF524	2.65472e-09	-1	0.0106	-1	3.07e-09	-1	0.0012	-1	0.000729	1	0.548	TRUE
ENSG00000117139	KDM5B	ENSG00000228288	PCAT6	ENSG00000177888	ZBTB41	2.68508e-09	1	0.724	1	0.00305	1	1.25e-06	-1	0.0622	-1	3.31e-05	TRUE
ENSG00000162739	SLAMF6	ENSG00000279159	AC003681.1	ENSG00000079263	SP140	2.6901e-09	1	0.592	-1	2.14e-05	-1	0.000139	1	0.632	1	6.33e-05	FALSE
ENSG00000162614	NEXN	ENSG00000233117	LINC00702	ENSG00000148516	ZEB1	2.77341e-09	-1	0.524	1	5.14e-09	1	0.00233	1	0.0005	-1	0.00335	FALSE
ENSG00000140299	BNIP2	ENSG00000272888	LINC01578	ENSG00000069667	RORA	2.80888e-09	1	0.784	1	3.81e-08	1	3.74e-05	1	0.263	-1	0.000441	TRUE
ENSG00000144642	RBMS3	ENSG00000224032	EPB41L4A-AS1	ENSG00000182463	TSHZ2	2.81453e-09	1	0.998	1	3.51e-08	1	0.00174	1	0.0845	-1	0.00604	TRUE
ENSG00000213085	CFAP45	ENSG00000231064	AC234582.1	ENSG00000129654	FOXJ1	2.86454e-09	-1	0.253	1	1.45e-05	1	0.23	1	0.000554	-1	0.023	FALSE
ENSG00000102879	CORO1A	ENSG00000234456	MAGI2-AS3	ENSG00000079263	SP140	2.88675e-09	1	0.00435	-1	0.00284	-1	1.97e-05	1	0.156	1	8.52e-12	FALSE
ENSG00000130985	UBA1	ENSG00000224975	INE1	ENSG00000126767	ELK1	2.89114e-09	1	0.526	1	1.74e-09	1	0.000292	1	0.00506	-1	0.000312	TRUE
ENSG00000104814	MAP4K1	ENSG00000247982	LINC00926	ENSG00000162676	GFI1	2.89942e-09	1	0.377	1	1.88e-08	1	0.00127	1	0.111	-1	0.0575	TRUE
ENSG00000197372	ZNF675	ENSG00000177640	CASC2	ENSG00000213096	ZNF254	2.90955e-09	-1	0.176	-1	0.000186	-1	0.000853	-1	0.398	1	0.0681	TRUE
ENSG00000068489	PRR11	ENSG00000257167	TMPO-AS1	ENSG00000067955	CBFB	3.00821e-09	1	0.642	-1	0.941	-1	0.525	1	0.56	1	0.206	FALSE
ENSG00000204308	RNF5	ENSG00000269352	PTOV1-AS2	ENSG00000213676	ATF6B	3.06395e-09	1	0.000141	-1	9.21e-05	-1	2.04e-08	1	0.19	1	4.46e-19	FALSE
ENSG00000168256	NKIRAS2	ENSG00000278834	AC073508.3	ENSG00000141568	FOXK2	3.08442e-09	1	0.00762	1	3.24e-11	1	5.59e-05	1	0.00168	-1	0.148	TRUE
ENSG00000165264	NDUFB6	ENSG00000261455	LINC01003	ENSG00000168769	TET2	3.08574e-09	1	0.0865	1	0.00176	1	0.000505	-1	0.791	-1	0.0424	TRUE
ENSG00000157020	SEC13	ENSG00000206567	AC022007.1	ENSG00000173757	STAT5B	3.10771e-09	-1	4.42e-05	1	0.0671	1	0.00246	-1	0.183	-1	4.07e-10	FALSE
ENSG00000112182	BACH2	ENSG00000257337	AC068888.1	ENSG00000198795	ZNF521	3.18266e-09	-1	0.21	-1	0.000209	-1	4.19e-06	1	0.307	1	0.000123	TRUE
ENSG00000105997	HOXA3	ENSG00000253552	HOXA-AS2	ENSG00000106004	HOXA5	3.184e-09	-1	1.63e-06	1	0.0265	1	0.00175	1	0.615	-1	2.15e-09	FALSE
ENSG00000198931	APRT	ENSG00000267169	AC022098.1	ENSG00000168286	THAP11	3.20472e-09	-1	0.593	-1	1.52e-06	-1	8.39e-08	1	0.635	1	5.09e-08	TRUE
ENSG00000149782	PLCB3	ENSG00000257086	AP001453.2	ENSG00000125520	SLC2A4RG	3.27666e-09	-1	0.0934	1	3.21e-13	1	5.58e-08	1	0.000617	-1	8.68e-12	FALSE
ENSG00000167244	IGF2	ENSG00000225783	MIAT	ENSG00000221818	EBF2	3.28338e-09	1	0.00114	-1	0.522	-1	0.0511	1	0.112	1	9.78e-06	FALSE
ENSG00000095970	TREM2	ENSG00000251442	LINC01094	ENSG00000125850	OVOL2	3.3202e-09	-1	0.91	1	0.000145	1	0.00113	-1	0.73	-1	0.000559	FALSE
ENSG00000131165	CHMP1A	ENSG00000231889	TRAF3IP2-AS1	ENSG00000131408	NR1H2	3.32078e-09	-1	0.06	-1	6.08e-06	-1	2.1e-10	1	0.0862	1	2.96e-05	TRUE
ENSG00000101463	SYNDIG1	ENSG00000248008	NRAV	ENSG00000124813	RUNX2	3.32257e-09	1	0.000882	1	3.93e-11	1	8.83e-14	-1	0.38	-1	0.000408	TRUE
ENSG00000113578	FGF1	ENSG00000180139	ACTA2-AS1	ENSG00000106004	HOXA5	3.34042e-09	-1	0.214	1	1.31e-06	1	0.003	1	0.00335	-1	0.00126	FALSE
ENSG00000136960	ENPP2	ENSG00000261327	AC134312.5	ENSG00000106511	MEOX2	3.3587e-09	1	0.0764	-1	0.00634	-1	0.00212	1	0.23	1	1.73e-05	FALSE
ENSG00000125505	MBOAT7	ENSG00000273148	LINC00653	ENSG00000171425	ZNF581	3.36294e-09	1	0.47	-1	0.00795	-1	4.76e-09	1	0.000515	1	4.02e-12	FALSE
ENSG00000153563	CD8A	ENSG00000265688	MAFG-DT	ENSG00000176083	ZNF683	3.39847e-09	-1	0.143	1	0.119	1	2.34e-07	-1	2.34e-05	-1	5.08e-08	FALSE
ENSG00000183853	KIRREL1	ENSG00000212719	LINC02693	ENSG00000157554	ERG	3.45894e-09	-1	0.0066	1	3.31e-08	1	2.47e-10	-1	0.68	-1	2.65e-09	FALSE
ENSG00000142544	CTU1	ENSG00000235049	LINC00940	ENSG00000171443	ZNF524	3.54247e-09	1	0.0367	-1	0.000235	-1	0.000995	-1	0.6	1	3.87e-07	FALSE
ENSG00000117523	PRRC2C	ENSG00000228288	PCAT6	ENSG00000153207	AHCTF1	3.55505e-09	-1	0.567	1	9.5e-05	1	6.8e-05	1	0.797	-1	8.04e-06	FALSE
ENSG00000095370	SH2D3C	ENSG00000255399	TBX5-AS1	ENSG00000203883	SOX18	3.62466e-09	-1	0.89	-1	3.77e-08	-1	2.57e-06	-1	0.165	1	4.46e-05	TRUE
ENSG00000197943	PLCG2	ENSG00000263004	AC007114.1	ENSG00000054598	FOXC1	3.66016e-09	1	0.0993	1	9.66e-06	1	6.35e-05	1	0.253	-1	0.019	TRUE
ENSG00000166265	CYYR1	ENSG00000230630	DNM3OS	ENSG00000157554	ERG	3.68658e-09	1	0.000715	-1	0.000405	-1	3.62e-05	1	0.478	1	9.83e-10	FALSE
ENSG00000249751	ECSCR	ENSG00000203644	AC083799.1	ENSG00000203883	SOX18	3.91192e-09	1	0.738	1	3.7e-05	1	0.00224	1	0.493	-1	0.00357	TRUE
ENSG00000116922	C1orf109	ENSG00000267152	AC093227.1	ENSG00000117000	RLF	3.91363e-09	-1	0.00113	1	0.405	1	0.0422	-1	0.227	-1	2.72e-07	FALSE
ENSG00000159958	TNFRSF13C	ENSG00000257167	TMPO-AS1	ENSG00000269404	SPIB	3.9627e-09	-1	0.0712	1	0.558	1	3.83e-06	-1	3.64e-05	-1	4.44e-09	FALSE
ENSG00000012660	ELOVL5	ENSG00000271367	AL034374.1	ENSG00000102554	KLF5	4.00331e-09	-1	0.00183	1	1.26e-10	1	1.07e-29	-1	2.19e-07	-1	3.06e-41	FALSE
ENSG00000155629	PIK3AP1	ENSG00000280832	GSEC	ENSG00000185811	IKZF1	4.04837e-09	-1	0.0273	1	0.588	1	0.00408	-1	0.00366	-1	4.69e-06	FALSE
ENSG00000183087	GAS6	ENSG00000272695	GAS6-DT	ENSG00000153207	AHCTF1	4.07936e-09	1	9.45e-06	1	1.59e-35	1	1.1e-34	1	0.709	-1	1.11e-29	TRUE
ENSG00000106624	AEBP1	ENSG00000237248	LINC00987	ENSG00000178860	MSC	4.1844e-09	-1	0.0758	-1	2.77e-14	-1	3.14e-12	-1	0.155	1	3.08e-05	TRUE
ENSG00000185522	LMNTD2	ENSG00000254815	AP006284.1	ENSG00000229809	ZNF688	4.19657e-09	-1	2.44e-07	1	7.15e-09	1	3.5e-11	1	0.544	-1	1.94e-24	FALSE
ENSG00000169221	TBC1D10B	ENSG00000272512	AL645608.7	ENSG00000085644	ZNF213	4.25382e-09	-1	0.79	1	0.112	1	0.00779	-1	0.329	-1	0.00632	FALSE
ENSG00000138448	ITGAV	ENSG00000261971	MMP25-AS1	ENSG00000177311	ZBTB38	4.27754e-09	-1	0.159	-1	1.24e-08	-1	4.57e-05	-1	0.239	1	0.00317	TRUE
ENSG00000204472	AIF1	ENSG00000267244	AC012615.6	ENSG00000140968	IRF8	4.32276e-09	-1	0.028	-1	1.61e-09	-1	3.12e-05	-1	0.0947	1	0.0222	TRUE
ENSG00000168016	TRANK1	ENSG00000260231	KDM7A-DT	ENSG00000170581	STAT2	4.38992e-09	1	0.024	-1	0.452	-1	0.00198	1	0.0214	1	6.36e-07	FALSE
ENSG00000039319	ZFYVE16	ENSG00000249042	AC008771.1	ENSG00000065978	YBX1	4.47577e-09	1	0.19	1	1.82e-09	1	3.42e-13	-1	0.0142	-1	3.78e-14	TRUE
ENSG00000233608	TWIST2	ENSG00000206567	AC022007.1	ENSG00000168874	ATOH8	4.48085e-09	1	0.71	1	1.08e-06	1	0.00737	1	0.0249	-1	0.0421	TRUE
ENSG00000136122	BORA	ENSG00000281026	N4BP2L2-IT2	ENSG00000056277	ZNF280C	4.49204e-09	-1	0.0542	1	0.0138	1	0.00221	-1	0.781	-1	7.69e-07	FALSE
ENSG00000110448	CD5	ENSG00000182648	LINC01006	ENSG00000185811	IKZF1	4.49228e-09	1	0.00454	-1	0.263	-1	0.173	1	0.514	1	0.000599	FALSE
ENSG00000065883	CDK13	ENSG00000237753	AC079922.2	ENSG00000130856	ZNF236	4.49887e-09	1	0.749	1	5.48e-07	1	0.0497	1	0.000707	-1	0.0642	TRUE
ENSG00000167524	RSKR	ENSG00000229152	ANKRD10-IT1	ENSG00000135164	DMTF1	4.50845e-09	-1	0.546	-1	0.0591	-1	0.574	-1	0.166	-1	0.871	TRUE
ENSG00000007202	KIAA0100	ENSG00000227543	SPAG5-AS1	ENSG00000198538	ZNF28	4.53948e-09	1	3.72e-05	1	9.62e-27	1	9.75e-15	1	1.61e-05	-1	5.04e-05	TRUE
ENSG00000169118	CSNK1G1	ENSG00000259248	USP3-AS1	ENSG00000181827	RFX7	4.56696e-09	-1	0.244	1	0.212	1	0.00723	-1	0.174	-1	0.000869	FALSE
ENSG00000149633	KIAA1755	ENSG00000272909	AL122035.2	ENSG00000163064	EN1	4.59554e-09	-1	0.0135	-1	0.00445	-1	1.94e-06	1	0.367	1	0.00701	TRUE
ENSG00000171115	GIMAP8	ENSG00000274964	AC026356.1	ENSG00000164330	EBF1	4.68801e-09	-1	0.132	-1	0.000349	-1	1.01e-05	1	0.45	1	0.0118	TRUE
ENSG00000177469	CAVIN1	ENSG00000227398	KIF9-AS1	ENSG00000164736	SOX17	4.72744e-09	1	0.068	-1	0.229	-1	1.55e-07	1	2.69e-05	1	5.7e-10	FALSE
ENSG00000239857	GET4	ENSG00000273151	AC073957.3	ENSG00000170653	ATF7	4.75079e-09	1	0.33	1	4.18e-24	1	3.83e-18	1	0.118	-1	8.27e-15	TRUE
ENSG00000126882	FAM78A	ENSG00000261183	SPINT1-AS1	ENSG00000163508	EOMES	4.83705e-09	1	0.766	-1	0.00642	-1	0.0508	1	0.813	1	0.0378	FALSE
ENSG00000122786	CALD1	ENSG00000267169	AC022098.1	ENSG00000121297	TSHZ3	4.86954e-09	1	0.102	-1	0.000564	-1	0.0306	-1	0.418	1	0.000605	FALSE
ENSG00000132840	BHMT2	ENSG00000267272	LINC01140	ENSG00000106511	MEOX2	4.8726e-09	-1	0.891	1	0.000188	1	0.0795	1	0.0207	-1	0.301	FALSE
ENSG00000100216	TOMM22	ENSG00000279738	AL022311.1	ENSG00000149136	SSRP1	4.91577e-09	1	0.00285	1	1.62e-10	1	1.23e-08	1	0.291	-1	0.00827	TRUE
ENSG00000161551	ZNF577	ENSG00000188825	LINC00910	ENSG00000198093	ZNF649	4.99266e-09	1	0.0507	1	1.03e-16	1	0.000258	1	8e-05	-1	0.109	TRUE
ENSG00000017483	SLC38A5	ENSG00000130600	H19	ENSG00000124813	RUNX2	5.36252e-09	1	0.0062	-1	0.0414	-1	0.0724	-1	0.735	1	2.54e-05	FALSE
ENSG00000165757	JCAD	ENSG00000233117	LINC00702	ENSG00000196628	TCF4	5.37922e-09	-1	0.0329	1	0.000614	1	0.017	1	0.0806	-1	0.000743	FALSE
ENSG00000147168	IL2RG	ENSG00000224975	INE1	ENSG00000115956	PLEK	5.42371e-09	-1	0.415	-1	5.66e-06	-1	2.64e-06	1	0.133	1	6.06e-05	TRUE
ENSG00000140995	DEF8	ENSG00000272902	TBC1D8-AS1	ENSG00000166860	ZBTB39	5.45105e-09	-1	0.437	-1	0.00176	-1	2.82e-07	1	0.0334	1	0.000261	TRUE
ENSG00000068079	IFI35	ENSG00000279738	AL022311.1	ENSG00000067066	SP100	5.51026e-09	-1	0.0328	-1	3.95e-13	-1	6.57e-09	-1	0.22	1	0.00017	TRUE
ENSG00000065243	PKN2	ENSG00000206567	AC022007.1	ENSG00000032219	ARID4A	5.56862e-09	1	0.182	1	1.29e-07	1	0.00355	1	0.0112	-1	0.0827	TRUE
ENSG00000169035	KLK7	ENSG00000260231	KDM7A-DT	ENSG00000054598	FOXC1	5.67824e-09	1	0.00531	1	1.66e-06	1	0.327	1	7.23e-06	1	0.0276	TRUE
ENSG00000128699	ORMDL1	ENSG00000260920	AL031985.3	ENSG00000064933	PMS1	5.84391e-09	-1	0.731	-1	0.00822	-1	0.000318	1	0.399	1	0.00351	TRUE
ENSG00000123329	ARHGAP9	ENSG00000267121	AC008105.3	ENSG00000185669	SNAI3	5.84967e-09	-1	0.00796	1	2.07e-15	1	1.86e-06	1	0.000139	-1	6.78e-09	FALSE
ENSG00000076924	XAB2	ENSG00000268204	AC008763.1	ENSG00000198816	ZNF358	5.86325e-09	-1	0.0205	1	3.02e-05	1	4.44e-05	1	0.869	-1	1.19e-11	FALSE
ENSG00000111913	RIPOR2	ENSG00000233038	AC011899.2	ENSG00000198846	TOX	5.8978e-09	1	2.62e-05	1	0.511	-1	0.00492	1	0.00527	1	2.45e-08	FALSE
ENSG00000070423	RNF126	ENSG00000261526	AC012615.1	ENSG00000142409	ZNF787	5.90032e-09	-1	0.426	1	0.00017	1	0.0523	1	0.0296	-1	0.00995	FALSE
ENSG00000166341	DCHS1	ENSG00000186594	MIR22HG	ENSG00000121297	TSHZ3	5.90409e-09	1	0.00142	-1	0.353	-1	0.0374	1	0.402	1	2.42e-05	FALSE
ENSG00000197329	PELI1	ENSG00000269985	AL021328.1	ENSG00000054598	FOXC1	5.9175e-09	-1	0.0846	1	0.000829	1	1.93e-08	-1	0.00922	-1	2.87e-11	FALSE
ENSG00000172986	GXYLT2	ENSG00000279833	AL031846.2	ENSG00000173068	BNC2	5.92343e-09	1	0.00595	-1	0.182	-1	0.078	1	0.484	1	0.000157	FALSE
ENSG00000177666	PNPLA2	ENSG00000259583	AC015712.2	ENSG00000245848	CEBPA	6.04756e-09	1	0.0537	-1	0.171	-1	2.87e-08	1	9.35e-05	1	1.25e-12	FALSE
ENSG00000105364	MRPL4	ENSG00000273271	AP000254.2	ENSG00000064490	RFXANK	6.12644e-09	-1	0.0246	-1	7.54e-10	-1	0.0135	-1	6.43e-06	1	0.956	TRUE
ENSG00000167671	UBXN6	ENSG00000234072	AC074117.1	ENSG00000161914	ZNF653	6.13178e-09	1	0.0137	-1	0.0132	-1	2.82e-07	1	0.0033	1	1.71e-14	FALSE
ENSG00000029364	SLC39A9	ENSG00000236540	AC006547.1	ENSG00000119725	ZNF410	6.20795e-09	1	0.264	-1	0.000872	-1	0.0636	-1	0.181	1	0.00694	FALSE
ENSG00000174485	DENND4A	ENSG00000261351	AC116913.1	ENSG00000181827	RFX7	6.2484e-09	-1	0.106	1	0.0771	1	0.000346	-1	0.0542	-1	2.71e-06	FALSE
ENSG00000185236	RAB11B	ENSG00000269821	KCNQ1OT1	ENSG00000261221	ZNF865	6.31034e-09	-1	0.136	-1	0.0256	-1	1.57e-05	1	0.0204	1	0.0117	TRUE
ENSG00000138778	CENPE	ENSG00000246560	UBE2D3-AS1	ENSG00000165891	E2F7	6.40553e-09	1	0.00235	1	3.22e-11	1	1.74e-12	1	0.544	-1	0.000162	TRUE
ENSG00000026751	SLAMF7	ENSG00000230630	DNM3OS	ENSG00000137265	IRF4	6.65243e-09	1	0.736	-1	2.19e-06	-1	1.04e-05	-1	0.741	1	9.62e-06	FALSE
ENSG00000177082	WDR73	ENSG00000249859	PVT1	ENSG00000166716	ZNF592	6.67205e-09	1	0.535	1	3.83e-08	1	0.00133	1	0.0214	-1	0.00695	TRUE
ENSG00000121680	PEX16	ENSG00000238197	PAXBP1-AS1	ENSG00000175213	ZNF408	6.79445e-09	1	0.394	1	0.0411	1	0.00812	-1	0.314	-1	0.0258	TRUE
ENSG00000166938	DIS3L	ENSG00000261351	AC116913.1	ENSG00000140382	HMG20A	6.82263e-09	-1	0.794	1	1.51e-06	1	1.63e-07	-1	0.488	-1	1.52e-08	FALSE
ENSG00000169035	KLK7	ENSG00000231826	LINC01819	ENSG00000054598	FOXC1	6.94636e-09	-1	0.00026	1	0.00189	1	0.012	1	0.0835	-1	1.98e-09	FALSE
ENSG00000128591	FLNC	ENSG00000235831	BHLHE40-AS1	ENSG00000092607	TBX15	6.95857e-09	1	0.333	-1	0.101	-1	0.000178	1	0.018	1	6.01e-06	FALSE
ENSG00000077420	APBB1IP	ENSG00000206567	AC022007.1	ENSG00000132170	PPARG	6.96091e-09	1	0.854	1	6.76e-06	1	0.293	1	0.000315	-1	0.373	TRUE
ENSG00000214413	BBIP1	ENSG00000225484	NUTM2B-AS1	ENSG00000131127	ZNF141	7.00324e-09	1	0.514	1	1.49e-09	1	0.155	1	2.53e-07	-1	0.491	TRUE
ENSG00000204161	TMEM273	ENSG00000247982	LINC00926	ENSG00000073861	TBX21	7.25053e-09	-1	0.0318	-1	4.86e-07	-1	0.0392	-1	0.00178	-1	0.846	TRUE
ENSG00000133246	PRAM1	ENSG00000261183	SPINT1-AS1	ENSG00000267281	ATF7-NPFF	7.28285e-09	1	0.102	1	1.49e-05	1	0.0595	1	0.00741	-1	0.981	TRUE
ENSG00000149591	TAGLN	ENSG00000180139	ACTA2-AS1	ENSG00000172201	ID4	7.32342e-09	1	0.599	1	2.23e-09	1	0.0449	1	6.15e-07	-1	0.387	TRUE
ENSG00000134762	DSC3	ENSG00000261189	AL031058.1	ENSG00000054598	FOXC1	7.33104e-09	1	0.418	1	3.47e-05	1	0.173	1	0.000321	-1	0.457	TRUE
ENSG00000128585	MKLN1	ENSG00000267152	AC093227.1	ENSG00000263001	GTF2I	7.34991e-09	1	9.39e-11	-1	0.536	-1	0.0139	1	0.0591	1	1.06e-16	FALSE
ENSG00000145391	SETD7	ENSG00000223960	CHROMR	ENSG00000187079	TEAD1	7.49795e-09	1	0.653	-1	8.51e-05	-1	1.95e-05	1	0.633	1	0.000129	FALSE
ENSG00000173918	C1QTNF1	ENSG00000235831	BHLHE40-AS1	ENSG00000178860	MSC	7.552e-09	1	0.0454	-1	0.0368	-1	0.0336	1	0.592	1	0.000422	FALSE
ENSG00000198171	DDRGK1	ENSG00000274173	AL035661.1	ENSG00000173545	ZNF622	7.59339e-09	1	0.0138	1	3.41e-11	1	2.72e-06	1	0.00576	-1	0.042	TRUE
ENSG00000149591	TAGLN	ENSG00000180139	ACTA2-AS1	ENSG00000177374	HIC1	7.61466e-09	-1	0.00577	1	0.0105	1	0.0115	1	0.819	-1	2.35e-05	FALSE
ENSG00000149257	SERPINH1	ENSG00000255135	AP002360.1	ENSG00000167157	PRRX2	7.64123e-09	-1	0.0339	1	0.783	1	0.000814	-1	0.00125	-1	8.94e-07	FALSE
ENSG00000176890	TYMS	ENSG00000196295	GARS-DT	ENSG00000101057	MYBL2	7.77361e-09	-1	0.00551	-1	1.59e-05	-1	3.19e-05	-1	0.535	1	0.0692	TRUE
ENSG00000083845	RPS5	ENSG00000268006	PTOV1-AS1	ENSG00000119574	ZBTB45	7.90088e-09	1	0.024	-1	0.0396	-1	0.00449	1	0.458	1	1.31e-06	FALSE
ENSG00000151388	ADAMTS12	ENSG00000272501	AL662844.4	ENSG00000173068	BNC2	7.94094e-09	1	0.339	-1	2.63e-06	-1	8.41e-06	1	0.778	1	3.37e-07	FALSE
ENSG00000003400	CASP10	ENSG00000267787	AC027097.2	ENSG00000104447	TRPS1	8.04869e-09	1	0.000596	1	0.323	-1	0.0977	1	0.0185	1	5.85e-05	FALSE
ENSG00000198467	TPM2	ENSG00000229619	MBNL1-AS1	ENSG00000117318	ID3	8.07408e-09	-1	0.169	1	0.157	1	0.00844	-1	0.222	-1	0.000331	FALSE
ENSG00000103248	MTHFSD	ENSG00000255240	AP001636.3	ENSG00000205250	E2F4	8.11261e-09	-1	0.956	1	8.18e-05	1	2.03e-08	-1	0.0877	-1	2.86e-09	FALSE
ENSG00000066056	TIE1	ENSG00000272054	AC007390.2	ENSG00000164736	SOX17	8.11901e-09	1	0.0831	-1	0.346	-1	0.0542	1	0.324	1	0.000517	FALSE
ENSG00000137497	NUMA1	ENSG00000251143	AP002490.1	ENSG00000139613	SMARCC2	8.21193e-09	-1	0.0689	1	6.18e-19	1	2.17e-14	1	0.000462	-1	1.1e-14	FALSE
ENSG00000158769	F11R	ENSG00000246100	LINC00900	ENSG00000117595	IRF6	8.27079e-09	1	0.0224	-1	0.497	-1	0.000865	1	0.0061	1	2.4e-07	FALSE
ENSG00000182866	LCK	ENSG00000229807	XIST	ENSG00000124203	ZNF831	8.32793e-09	1	0.0177	-1	9.87e-06	-1	5.7e-07	1	0.079	1	5.4e-09	FALSE
ENSG00000163660	CCNL1	ENSG00000260276	AC022167.2	ENSG00000103495	MAZ	8.45913e-09	-1	0.631	1	1.4e-06	1	0.000983	1	0.0951	-1	6.57e-05	FALSE
ENSG00000112200	ZNF451	ENSG00000276334	AL133243.2	ENSG00000197714	ZNF460	8.51266e-09	-1	0.44	1	1.52e-06	1	0.13	1	0.00131	-1	0.0245	FALSE
ENSG00000076108	BAZ2A	ENSG00000258056	AC009779.2	ENSG00000123411	IKZF4	8.55493e-09	-1	0.15	1	0.194	1	0.000782	-1	0.0225	-1	1.33e-05	FALSE
ENSG00000149639	SOGA1	ENSG00000260032	NORAD	ENSG00000101126	ADNP	8.61143e-09	-1	0.372	1	0.00466	1	0.675	1	0.00774	-1	0.188	FALSE
ENSG00000172724	CCL19	ENSG00000260228	AC009119.1	ENSG00000049768	FOXP3	8.62488e-09	-1	0.00442	1	0.152	1	0.0149	-1	0.313	-1	3.61e-06	FALSE
ENSG00000163430	FSTL1	ENSG00000226696	LENG8-AS1	ENSG00000116132	PRRX1	8.6768e-09	1	0.883	-1	1.98e-12	-1	8.07e-05	-1	0.356	1	5.06e-05	FALSE
ENSG00000173517	PEAK1	ENSG00000225177	AL590617.2	ENSG00000178175	ZNF366	8.70062e-09	-1	0.916	1	0.019	1	1.1e-07	-1	0.000659	-1	1.13e-06	FALSE
ENSG00000179262	RAD23A	ENSG00000225733	FGD5-AS1	ENSG00000064490	RFXANK	8.72831e-09	1	0.00943	1	0.00234	1	6.78e-09	-1	0.00103	-1	2.78e-05	TRUE
ENSG00000267855	NDUFA7	ENSG00000273271	AP000254.2	ENSG00000263001	GTF2I	8.80275e-09	1	0.232	1	9.98e-05	1	9.26e-08	-1	0.0573	-1	1.64e-06	TRUE
ENSG00000137265	IRF4	ENSG00000259834	AL365361.1	ENSG00000140968	IRF8	8.80987e-09	-1	1.03e-05	1	0.153	1	0.00283	-1	0.546	-1	5.41e-09	FALSE
ENSG00000139278	GLIPR1	ENSG00000229619	MBNL1-AS1	ENSG00000169554	ZEB2	8.94015e-09	-1	0.0719	1	0.0327	1	0.000249	-1	0.18	-1	3.24e-05	FALSE
ENSG00000163655	GMPS	ENSG00000229619	MBNL1-AS1	ENSG00000198554	WDHD1	9.19478e-09	1	0.00698	1	1.15e-08	1	2.07e-05	1	0.0718	-1	0.0384	TRUE
ENSG00000131591	C1orf159	ENSG00000228794	LINC01128	ENSG00000116809	ZBTB17	9.20494e-09	-1	0.468	1	6.39e-09	1	7.29e-13	-1	0.0892	-1	3.96e-13	FALSE
ENSG00000104756	KCTD9	ENSG00000249087	ZNF436-AS1	ENSG00000124664	SPDEF	9.25379e-09	-1	0.717	-1	0.0404	-1	0.00473	1	0.297	1	0.00767	TRUE
ENSG00000151388	ADAMTS12	ENSG00000182873	PRKCZ-AS1	ENSG00000148516	ZEB1	9.38983e-09	-1	0.242	-1	1.32e-09	-1	8.06e-08	-1	0.943	1	0.000105	TRUE
ENSG00000038945	MSR1	ENSG00000227039	ITGB2-AS1	ENSG00000115956	PLEK	9.4598e-09	1	0.618	-1	1.53e-13	-1	0.146	-1	2.88e-11	1	0.0727	FALSE
ENSG00000183160	TMEM119	ENSG00000172965	MIR4435-2HG	ENSG00000074047	GLI2	9.57571e-09	1	0.138	-1	0.638	-1	0.00296	1	0.0162	1	9.39e-06	FALSE
ENSG00000224051	CPTP	ENSG00000272374	Z97832.2	ENSG00000171443	ZNF524	9.6077e-09	1	0.732	-1	5.74e-05	-1	0.000133	-1	0.779	1	5.5e-05	FALSE
ENSG00000068489	PRR11	ENSG00000265415	AC099850.3	ENSG00000101057	MYBL2	9.64786e-09	-1	0.000129	1	8e-11	1	1.59e-09	1	0.000555	-1	1.22e-13	FALSE
ENSG00000105723	GSK3A	ENSG00000255062	AP001318.2	ENSG00000169136	ATF5	9.66287e-09	-1	0.0966	1	0.909	1	0.726	-1	0.804	-1	0.0543	FALSE
ENSG00000020633	RUNX3	ENSG00000260317	AC009812.4	ENSG00000054598	FOXC1	9.9504e-09	-1	0.0212	-1	1.44e-06	-1	7.47e-06	-1	0.37	1	0.0057	TRUE
ENSG00000100353	EIF3D	ENSG00000279738	AL022311.1	ENSG00000171425	ZNF581	1.02368e-08	-1	0.388	1	3.97e-05	1	9.11e-09	-1	0.218	-1	5.24e-10	FALSE
ENSG00000166741	NNMT	ENSG00000172965	MIR4435-2HG	ENSG00000019549	SNAI2	1.02741e-08	-1	0.752	1	0.00553	1	0.0199	1	0.737	-1	0.0357	FALSE
ENSG00000054967	RELT	ENSG00000259807	AC009093.1	ENSG00000101412	E2F1	1.03603e-08	-1	0.0014	1	0.258	1	0.00193	-1	0.0718	-1	4.62e-11	FALSE
ENSG00000196268	ZNF493	ENSG00000268119	AC010615.2	ENSG00000171817	ZNF540	1.04667e-08	1	0.0769	1	0.0116	1	0.00736	-1	0.397	-1	0.199	TRUE
ENSG00000272333	KMT2B	ENSG00000236144	TMEM147-AS1	ENSG00000105698	USF2	1.04723e-08	-1	0.641	1	9.12e-08	1	0.00189	1	0.00077	-1	1.31e-05	FALSE
ENSG00000087116	ADAMTS2	ENSG00000224032	EPB41L4A-AS1	ENSG00000116132	PRRX1	1.06102e-08	-1	0.774	-1	1.47e-06	-1	3.05e-07	1	0.652	1	1.97e-06	TRUE
ENSG00000142347	MYO1F	ENSG00000219665	ZNF433-AS1	ENSG00000066336	SPI1	1.06504e-08	-1	0.338	1	0.0511	1	0.0203	-1	0.629	-1	0.0034	FALSE
ENSG00000130224	LRCH2	ENSG00000264575	LINC00526	ENSG00000148516	ZEB1	1.06828e-08	-1	0.884	1	0.225	1	0.0213	-1	0.17	-1	0.0504	FALSE
ENSG00000177051	FBXO46	ENSG00000267152	AC093227.1	ENSG00000218891	ZNF579	1.08147e-08	1	0.0152	1	5.39e-06	1	7.7e-08	-1	0.63	-1	0.00151	TRUE
ENSG00000174437	ATP2A2	ENSG00000257027	AC010186.3	ENSG00000197054	ZNF763	1.09782e-08	1	0.499	-1	0.0219	-1	0.000526	1	0.14	1	8.21e-05	FALSE
ENSG00000122386	ZNF205	ENSG00000235437	LINC01278	ENSG00000085644	ZNF213	1.1021e-08	-1	0.852	-1	0.123	-1	0.000412	1	0.0317	1	0.00328	TRUE
ENSG00000136960	ENPP2	ENSG00000234949	AC104667.2	ENSG00000132170	PPARG	1.12076e-08	1	0.938	-1	2.57e-05	-1	2.32e-06	1	0.055	1	4.25e-06	FALSE
ENSG00000143867	OSR1	ENSG00000260807	AC009041.2	ENSG00000152284	TCF7L1	1.12277e-08	-1	0.91	1	0.000953	1	0.158	1	0.0128	-1	0.161	FALSE
ENSG00000171988	JMJD1C	ENSG00000281398	SNHG4	ENSG00000198146	ZNF770	1.12678e-08	-1	0.0288	1	0.0534	1	0.00686	-1	0.429	-1	2.15e-06	FALSE
ENSG00000171621	SPSB1	ENSG00000249346	LINC01016	ENSG00000148737	TCF7L2	1.13322e-08	-1	6.44e-07	-1	0.198	1	0.148	-1	0.0149	-1	1.07e-08	FALSE
ENSG00000170892	TSEN34	ENSG00000267169	AC022098.1	ENSG00000142409	ZNF787	1.13449e-08	1	0.725	-1	4.76e-05	-1	1.23e-07	1	0.274	1	1.16e-09	FALSE
ENSG00000134138	MEIS2	ENSG00000250742	LINC02381	ENSG00000182463	TSHZ2	1.18426e-08	1	0.0532	-1	0.589	-1	0.481	1	0.819	1	0.0455	FALSE
ENSG00000197857	ZNF44	ENSG00000278175	GLIDR	ENSG00000198342	ZNF442	1.19589e-08	1	0.0592	1	1.16e-05	1	0.000337	1	0.196	-1	0.0285	TRUE
ENSG00000240038	AMY2B	ENSG00000264112	AC015813.1	ENSG00000103495	MAZ	1.227e-08	1	0.0792	1	2.58e-11	1	1.07e-08	1	0.238	-1	1.16e-05	TRUE
ENSG00000105287	PRKD2	ENSG00000226950	DANCR	ENSG00000126456	IRF3	1.23119e-08	1	0.0636	-1	4.35e-06	-1	4.81e-05	-1	0.321	1	1.11e-08	FALSE
ENSG00000145147	SLIT2	ENSG00000219665	ZNF433-AS1	ENSG00000102935	ZNF423	1.23932e-08	-1	0.563	-1	0.493	1	0.674	-1	0.275	-1	0.363	FALSE
ENSG00000167693	NXN	ENSG00000228203	RNF144A-AS1	ENSG00000118495	PLAGL1	1.25463e-08	-1	0.000276	1	0.0252	1	0.0196	1	0.895	-1	7.51e-08	FALSE
ENSG00000065618	COL17A1	ENSG00000231826	LINC01819	ENSG00000143867	OSR1	1.25871e-08	-1	0.263	1	0.0162	1	0.243	1	0.0921	-1	0.0711	FALSE
ENSG00000135392	DNAJC14	ENSG00000266208	AC080112.1	ENSG00000103495	MAZ	1.26579e-08	-1	0.00126	1	0.000174	1	0.00429	1	0.35	-1	1.62e-08	FALSE
ENSG00000133392	MYH11	ENSG00000233117	LINC00702	ENSG00000142611	PRDM16	1.2678e-08	-1	0.114	1	0.0349	1	0.0845	1	0.577	-1	0.00331	FALSE
ENSG00000104522	TSTA3	ENSG00000260563	AC132872.1	ENSG00000185122	HSF1	1.26937e-08	1	0.00558	-1	7.06e-07	-1	1.8e-13	1	0.0446	1	7.17e-23	FALSE
ENSG00000091986	CCDC80	ENSG00000276334	AL133243.2	ENSG00000233608	TWIST2	1.27936e-08	-1	0.699	-1	0.000459	-1	0.00261	-1	0.534	1	0.00778	TRUE
ENSG00000122694	GLIPR2	ENSG00000260196	AC124798.1	ENSG00000091831	ESR1	1.28381e-08	1	0.607	-1	0.000551	-1	0.00578	-1	0.902	1	0.00974	FALSE
ENSG00000166839	ANKDD1A	ENSG00000273373	AL355488.1	ENSG00000164330	EBF1	1.28647e-08	-1	0.000413	1	0.0901	1	0.000109	-1	0.0223	-1	7.8e-11	FALSE
ENSG00000182141	ZNF708	ENSG00000233184	AC093157.1	ENSG00000196705	ZNF431	1.29901e-08	-1	0.325	1	0.0536	1	5.18e-07	-1	0.00112	-1	3.16e-09	FALSE
ENSG00000126070	AGO3	ENSG00000225313	AL513327.1	ENSG00000197714	ZNF460	1.32058e-08	1	0.868	1	1e-09	1	0.000779	1	0.00215	-1	0.00182	TRUE
ENSG00000123146	ADGRE5	ENSG00000273373	AL355488.1	ENSG00000115956	PLEK	1.352e-08	1	0.585	-1	0.00364	-1	0.000438	1	0.127	1	0.000258	FALSE
ENSG00000112182	BACH2	ENSG00000197536	C5orf56	ENSG00000081059	TCF7	1.36798e-08	1	0.322	-1	0.0743	-1	0.000216	1	0.124	1	7.92e-06	FALSE
ENSG00000166794	PPIB	ENSG00000259248	USP3-AS1	ENSG00000164463	CREBRF	1.37323e-08	-1	0.0366	1	0.0534	1	0.000534	-1	0.149	-1	2.02e-06	FALSE
ENSG00000115234	SNX17	ENSG00000261437	AC108860.2	ENSG00000138073	PREB	1.39574e-08	1	0.167	-1	0.202	-1	0.000427	1	0.0535	1	1.99e-06	FALSE
ENSG00000163431	LMOD1	ENSG00000228203	RNF144A-AS1	ENSG00000168874	ATOH8	1.40697e-08	-1	2.71e-07	-1	1.09e-15	-1	2.66e-06	-1	0.00502	1	0.833	TRUE
ENSG00000170293	CMTM8	ENSG00000261526	AC012615.1	ENSG00000197385	ZNF860	1.41323e-08	1	0.0398	-1	0.0375	-1	0.0472	-1	0.965	1	5.75e-05	FALSE
ENSG00000166401	SERPINB8	ENSG00000281344	HELLPAR	ENSG00000083838	ZNF446	1.42259e-08	-1	0.045	-1	2.11e-08	-1	2.33e-05	-1	0.741	1	0.018	TRUE
ENSG00000094804	CDC6	ENSG00000273576	AC009283.1	ENSG00000131759	RARA	1.45498e-08	-1	0.00335	1	0.00993	-1	0.817	1	0.00092	-1	0.00166	FALSE
ENSG00000038427	VCAN	ENSG00000244968	LIFR-AS1	ENSG00000116132	PRRX1	1.45518e-08	1	0.0771	-1	0.00416	-1	4.01e-07	1	0.00267	1	8.22e-10	FALSE
ENSG00000143321	HDGF	ENSG00000249684	AC106795.2	ENSG00000164463	CREBRF	1.48088e-08	-1	0.288	-1	5.11e-06	-1	0.00299	-1	0.283	1	0.0676	TRUE
ENSG00000115355	CCDC88A	ENSG00000271367	AL034374.1	ENSG00000074657	ZNF532	1.49065e-08	-1	0.000321	-1	2.67e-11	-1	7.21e-08	-1	0.32	1	0.0175	TRUE
ENSG00000197905	TEAD4	ENSG00000250899	AC125807.2	ENSG00000005889	ZFX	1.51334e-08	1	0.000111	1	7.16e-24	1	3.4e-22	1	0.547	-1	1.64e-11	TRUE
ENSG00000138623	SEMA7A	ENSG00000247982	LINC00926	ENSG00000049768	FOXP3	1.52549e-08	1	0.594	1	0.00637	1	0.101	1	0.372	-1	0.28	TRUE
ENSG00000185522	LMNTD2	ENSG00000254815	AP006284.1	ENSG00000102878	HSF4	1.52555e-08	-1	0.0343	1	5.23e-20	1	2.71e-11	1	3.64e-06	-1	4.2e-13	FALSE
ENSG00000204642	HLA-F	ENSG00000247774	PCED1B-AS1	ENSG00000125347	IRF1	1.54752e-08	1	0.394	-1	0.435	-1	0.493	-1	0.827	1	0.171	FALSE
ENSG00000108666	C17orf75	ENSG00000215424	MCM3AP-AS1	ENSG00000010244	ZNF207	1.54883e-08	-1	0.135	-1	0.000302	-1	0.000101	-1	0.562	1	0.0163	TRUE
ENSG00000150681	RGS18	ENSG00000225783	MIAT	ENSG00000185811	IKZF1	1.55121e-08	1	0.00658	-1	2.8e-07	-1	0.000507	-1	0.043	1	7.93e-07	FALSE
ENSG00000198538	ZNF28	ENSG00000260565	ERVK13-1	ENSG00000167562	ZNF701	1.5698e-08	-1	0.904	-1	3.55e-07	-1	0.000117	-1	0.0357	1	0.00091	TRUE
ENSG00000166741	NNMT	ENSG00000237499	WAKMAR2	ENSG00000117318	ID3	1.58052e-08	1	0.282	-1	0.00824	-1	0.00315	1	0.94	1	0.000365	FALSE
ENSG00000074590	NUAK1	ENSG00000250091	DNAH10OS	ENSG00000121297	TSHZ3	1.58794e-08	-1	0.172	1	0.325	1	0.000164	-1	0.00316	-1	3.73e-06	FALSE
ENSG00000215845	TSTD1	ENSG00000257084	MIR200CHG	ENSG00000170802	FOXN2	1.61492e-08	-1	0.315	1	0.00984	1	1.24e-05	-1	0.014	-1	1.43e-09	FALSE
ENSG00000110799	VWF	ENSG00000244513	AC109587.1	ENSG00000178175	ZNF366	1.61759e-08	1	0.00166	-1	0.0869	-1	1.58e-06	1	0.00387	1	1.38e-11	FALSE
ENSG00000143256	PFDN2	ENSG00000244625	MIATNB	ENSG00000033800	PIAS1	1.62633e-08	1	0.0122	-1	0.0104	-1	3.87e-06	1	0.0312	1	1.04e-10	FALSE
ENSG00000167671	UBXN6	ENSG00000234072	AC074117.1	ENSG00000071655	MBD3	1.63061e-08	1	0.636	-1	4.21e-06	-1	3.08e-08	1	0.388	1	5.27e-08	FALSE
ENSG00000065328	MCM10	ENSG00000239665	AL157392.3	ENSG00000115163	CENPA	1.65066e-08	1	0.00372	1	1.71e-09	1	4.06e-06	1	0.0885	-1	0.0203	TRUE
ENSG00000196911	KPNA5	ENSG00000231889	TRAF3IP2-AS1	ENSG00000103495	MAZ	1.66261e-08	1	0.00023	1	2.01e-11	1	4.27e-08	1	0.417	-1	0.00399	TRUE
ENSG00000197256	KANK2	ENSG00000257084	MIR200CHG	ENSG00000092607	TBX15	1.66508e-08	-1	0.835	-1	0.217	-1	0.0239	1	0.155	1	0.041	TRUE
ENSG00000105122	RASAL3	ENSG00000250303	LINC02762	ENSG00000185669	SNAI3	1.6785e-08	1	0.106	-1	0.0134	-1	0.000311	1	0.118	1	6.55e-07	FALSE
ENSG00000179562	GCC1	ENSG00000251562	MALAT1	ENSG00000170265	ZNF282	1.68241e-08	-1	0.204	-1	7.8e-05	-1	1.36e-09	1	0.0153	1	7.77e-07	TRUE
ENSG00000140650	PMM2	ENSG00000269609	RPARP-AS1	ENSG00000198816	ZNF358	1.6833e-08	1	0.906	-1	2e-08	-1	0.209	-1	3.88e-06	1	0.192	FALSE
ENSG00000015285	WAS	ENSG00000259807	AC009093.1	ENSG00000079263	SP140	1.692e-08	-1	0.685	-1	2.32e-09	-1	6.74e-10	1	0.584	1	4.87e-08	TRUE
ENSG00000184428	TOP1MT	ENSG00000272667	AC012306.2	ENSG00000148516	ZEB1	1.71924e-08	-1	0.413	-1	3.04e-11	-1	6.31e-05	-1	0.0419	1	0.00082	TRUE
ENSG00000105778	AVL9	ENSG00000196295	GARS-DT	ENSG00000101126	ADNP	1.72133e-08	1	0.000762	1	0.000205	1	0.0203	1	0.135	1	0.328	TRUE
ENSG00000115904	SOS1	ENSG00000229692	SOS1-IT1	ENSG00000118260	CREB1	1.72532e-08	-1	0.0398	1	1.39e-15	1	5.54e-18	-1	0.865	-1	1.44e-18	FALSE
ENSG00000124217	MOCS3	ENSG00000259456	ADNP-AS1	ENSG00000101126	ADNP	1.73461e-08	-1	0.325	1	0.000443	1	0.0441	1	0.0464	-1	0.000443	FALSE
ENSG00000174109	C16orf91	ENSG00000227543	SPAG5-AS1	ENSG00000169689	CENPX	1.74924e-08	-1	0.812	-1	9.64e-07	-1	0.000357	-1	0.0639	1	0.000144	TRUE
ENSG00000073712	FERMT2	ENSG00000234290	AC116366.1	ENSG00000169554	ZEB2	1.76777e-08	-1	0.0952	-1	2.55e-07	-1	0.000521	-1	0.231	1	0.0937	TRUE
ENSG00000131375	CAPN7	ENSG00000225733	FGD5-AS1	ENSG00000163939	PBRM1	1.82561e-08	-1	0.00223	1	3.15e-13	1	4.43e-12	1	0.148	-1	4.61e-13	FALSE
ENSG00000168487	BMP1	ENSG00000251615	AC104825.1	ENSG00000225614	ZNF469	1.8479e-08	1	0.000434	-1	0.00133	-1	3.41e-05	1	0.145	1	1.44e-11	FALSE
ENSG00000185614	INKA1	ENSG00000280832	GSEC	ENSG00000179772	FOXS1	1.85091e-08	1	0.00226	1	0.425	-1	0.0943	1	0.0122	1	1.68e-05	FALSE
ENSG00000243364	EFNA4	ENSG00000260231	KDM7A-DT	ENSG00000074219	TEAD2	1.8617e-08	-1	0.00731	1	0.00806	1	0.0644	1	0.713	-1	6.29e-05	FALSE
ENSG00000164294	GPX8	ENSG00000270933	AC010719.1	ENSG00000173068	BNC2	1.88003e-08	-1	0.0287	-1	0.585	1	0.000227	-1	5.56e-06	-1	3.39e-07	FALSE
ENSG00000101745	ANKRD12	ENSG00000266053	NDUFV2-AS1	ENSG00000032219	ARID4A	1.92454e-08	-1	0.111	1	1.19e-05	1	5.68e-09	-1	0.0228	-1	3.53e-12	FALSE
ENSG00000165028	NIPSNAP3B	ENSG00000248092	NNT-AS1	ENSG00000120693	SMAD9	1.95987e-08	1	0.166	1	4.18e-06	1	0.015	1	0.0356	-1	0.32	TRUE
ENSG00000103495	MAZ	ENSG00000228343	AC115618.2	ENSG00000169957	ZNF768	1.96174e-08	1	0.0558	1	3.79e-06	1	1.26e-05	1	0.758	-1	0.00415	TRUE
ENSG00000196628	TCF4	ENSG00000272512	AL645608.7	ENSG00000121297	TSHZ3	1.97367e-08	1	0.0101	1	0.945	-1	0.283	1	0.216	1	0.00122	FALSE
ENSG00000244486	SCARF2	ENSG00000246100	LINC00900	ENSG00000177374	HIC1	1.98583e-08	-1	0.128	1	0.0525	1	0.0859	1	0.995	-1	0.00746	FALSE
ENSG00000187688	TRPV2	ENSG00000272341	AL137003.2	ENSG00000178860	MSC	1.99232e-08	1	0.0785	-1	3.13e-05	-1	0.00477	-1	0.86	1	7.21e-05	FALSE
ENSG00000147050	KDM6A	ENSG00000273271	AP000254.2	ENSG00000105856	HBP1	1.99521e-08	-1	0.753	-1	0.0318	-1	4.8e-05	1	0.0316	1	0.000633	TRUE
ENSG00000171163	ZNF692	ENSG00000261126	RBFADN	ENSG00000171161	ZNF672	2.00462e-08	1	0.7	1	3.05e-13	1	1.96e-11	1	0.522	-1	4.79e-09	TRUE
ENSG00000162944	RFTN2	ENSG00000259976	AC093010.3	ENSG00000081189	MEF2C	2.01415e-08	-1	0.775	1	0.000132	1	0.038	1	0.0329	-1	0.0752	FALSE
ENSG00000111540	RAB5B	ENSG00000258199	AC073896.4	ENSG00000185591	SP1	2.02277e-08	1	0.0472	1	5.42e-18	1	9.26e-13	1	0.27	-1	1.49e-08	TRUE
ENSG00000182934	SRPRA	ENSG00000255062	AP001318.2	ENSG00000178338	ZNF354B	2.0332e-08	-1	0.201	1	1.8e-08	1	1.21e-12	-1	0.0309	-1	2.5e-14	FALSE
ENSG00000105662	CRTC1	ENSG00000268030	AC005253.1	ENSG00000133250	ZNF414	2.06081e-08	-1	0.123	1	0.00156	1	3.91e-06	-1	0.083	-1	2.56e-09	FALSE
ENSG00000136404	TM6SF1	ENSG00000257270	AL928654.2	ENSG00000081189	MEF2C	2.0697e-08	-1	0.95	1	0.0104	1	0.00206	-1	0.63	-1	0.00136	FALSE
ENSG00000087116	ADAMTS2	ENSG00000244968	LIFR-AS1	ENSG00000019549	SNAI2	2.13864e-08	1	0.39	-1	0.00112	-1	3.76e-07	1	0.049	1	1.21e-09	FALSE
ENSG00000148848	ADAM12	ENSG00000272501	AL662844.4	ENSG00000101115	SALL4	2.17614e-08	1	0.0398	-1	0.000237	-1	1.87e-13	1	3.48e-06	1	6.1e-17	FALSE
ENSG00000163219	ARHGAP25	ENSG00000230838	LINC01614	ENSG00000115956	PLEK	2.21224e-08	1	0.00564	-1	0.0542	-1	0.000109	1	0.0435	1	2.64e-08	FALSE
ENSG00000112578	BYSL	ENSG00000205885	C1RL-AS1	ENSG00000001167	NFYA	2.21428e-08	-1	0.0523	-1	0.000706	-1	0.000641	-1	0.673	1	0.0886	TRUE
ENSG00000162745	OLFML2B	ENSG00000228203	RNF144A-AS1	ENSG00000173068	BNC2	2.23114e-08	1	0.599	1	1.01e-08	1	0.000215	1	0.012	-1	0.0685	TRUE
ENSG00000169554	ZEB2	ENSG00000230937	MIR205HG	ENSG00000148516	ZEB1	2.23509e-08	1	0.0412	-1	0.0118	-1	9.57e-08	1	0.0027	1	4.02e-11	FALSE
ENSG00000168071	CCDC88B	ENSG00000267121	AC008105.3	ENSG00000028277	POU2F2	2.24657e-08	-1	0.131	1	2.21e-06	1	0.00012	1	0.222	-1	3.59e-05	FALSE
ENSG00000176390	CRLF3	ENSG00000188825	LINC00910	ENSG00000276234	TADA2A	2.2527e-08	1	0.983	1	0.000294	1	0.0324	1	0.0984	-1	0.0395	TRUE
ENSG00000167123	CERCAM	ENSG00000214922	HLA-F-AS1	ENSG00000167394	ZNF668	2.25364e-08	1	0.0217	-1	0.35	-1	0.000991	1	0.00838	1	5.26e-08	FALSE
ENSG00000159403	C1R	ENSG00000205885	C1RL-AS1	ENSG00000074047	GLI2	2.26095e-08	-1	0.459	1	0.344	1	7.93e-05	-1	0.00346	-1	0.000197	FALSE
ENSG00000204149	AGAP6	ENSG00000272631	AC067750.1	ENSG00000267281	ATF7-NPFF	2.29984e-08	-1	0.107	1	0.0164	1	0.00592	-1	0.937	-1	9.45e-05	FALSE
ENSG00000147251	DOCK11	ENSG00000206567	AC022007.1	ENSG00000150907	FOXO1	2.3193e-08	1	0.0112	1	2e-06	1	0.182	1	0.00839	1	0.377	TRUE
ENSG00000106538	RARRES2	ENSG00000247095	MIR210HG	ENSG00000245848	CEBPA	2.37624e-08	-1	0.027	1	0.226	1	0.00296	-1	0.0513	-1	1.79e-07	FALSE
ENSG00000177485	ZBTB33	ENSG00000226067	LINC00623	ENSG00000056277	ZNF280C	2.3872e-08	1	0.0818	1	0.00049	1	6.62e-05	-1	0.72	-1	0.00866	TRUE
ENSG00000186081	KRT5	ENSG00000231826	LINC01819	ENSG00000119866	BCL11A	2.38985e-08	-1	1.83e-08	1	0.225	-1	0.992	1	0.228	-1	5.23e-08	FALSE
ENSG00000133574	GIMAP4	ENSG00000274964	AC026356.1	ENSG00000151702	FLI1	2.39423e-08	-1	0.737	-1	0.00237	-1	1.65e-05	1	0.338	1	4.87e-05	TRUE
ENSG00000162944	RFTN2	ENSG00000234771	SLC25A25-AS1	ENSG00000196628	TCF4	2.41603e-08	-1	0.174	-1	0.00107	-1	0.133	-1	0.203	1	0.828	TRUE
ENSG00000152332	UHMK1	ENSG00000204282	TNRC6C-AS1	ENSG00000177888	ZBTB41	2.42063e-08	-1	0.0432	1	0.789	1	0.048	-1	0.053	-1	9.39e-05	FALSE
ENSG00000075884	ARHGAP15	ENSG00000260257	AL035071.1	ENSG00000140968	IRF8	2.44375e-08	1	0.482	1	5.41e-08	1	6.86e-08	-1	0.197	-1	5.34e-06	TRUE
ENSG00000160633	SAFB	ENSG00000266036	AC016888.1	ENSG00000197114	ZGPAT	2.45754e-08	-1	0.19	-1	9.36e-08	-1	0.000132	-1	0.166	1	0.0281	TRUE
ENSG00000182858	ALG12	ENSG00000214783	POLR2J4	ENSG00000167182	SP2	2.47725e-08	1	0.0651	-1	0.000478	-1	2.1e-05	1	0.674	1	8.25e-08	FALSE
ENSG00000119285	HEATR1	ENSG00000267565	AC011477.3	ENSG00000054267	ARID4B	2.52046e-08	1	0.0059	-1	0.0271	-1	0.000878	1	0.556	1	6.49e-09	FALSE
ENSG00000071967	CYBRD1	ENSG00000260805	AC092803.1	ENSG00000148516	ZEB1	2.57465e-08	1	0.0543	1	0.583	-1	0.0472	1	0.011	1	0.000564	FALSE
ENSG00000275023	MLLT6	ENSG00000260083	MIR762HG	ENSG00000126351	THRA	2.5942e-08	-1	0.592	-1	0.00409	-1	0.607	-1	0.0199	-1	0.963	TRUE
ENSG00000177485	ZBTB33	ENSG00000226067	LINC00623	ENSG00000254004	ZNF260	2.62817e-08	1	0.00493	1	6.46e-05	1	2.97e-06	-1	0.745	-1	0.0148	TRUE
ENSG00000139117	CPNE8	ENSG00000206195	DUXAP8	ENSG00000115355	CCDC88A	2.63986e-08	1	0.445	1	2.28e-05	1	0.049	1	0.00189	-1	0.268	TRUE
ENSG00000267673	FDX2	ENSG00000280195	AC245140.2	ENSG00000064490	RFXANK	2.67506e-08	-1	0.284	-1	0.00041	-1	0.00727	-1	0.201	1	0.106	TRUE
ENSG00000169744	LDB2	ENSG00000267272	LINC01140	ENSG00000085276	MECOM	2.68643e-08	1	0.00301	1	0.943	-1	0.0457	1	0.0524	1	7.66e-06	FALSE
ENSG00000165655	ZNF503	ENSG00000237149	ZNF503-AS2	ENSG00000233608	TWIST2	2.69658e-08	-1	5.37e-11	1	1.86e-33	1	2.93e-52	-1	0.000141	-1	5.33e-54	FALSE
ENSG00000135047	CTSL	ENSG00000224397	SMIM25	ENSG00000115956	PLEK	2.71167e-08	1	0.0709	1	1.8e-13	1	0.000255	1	2.92e-06	-1	0.421	TRUE
ENSG00000186854	TRABD2A	ENSG00000268204	AC008763.1	ENSG00000124203	ZNF831	2.72447e-08	1	0.0408	-1	0.00803	-1	0.00241	1	0.289	1	1.93e-05	FALSE
ENSG00000152784	PRDM8	ENSG00000214548	MEG3	ENSG00000198846	TOX	2.77349e-08	-1	0.141	1	0.0492	1	0.0843	1	0.88	-1	0.0078	FALSE
ENSG00000154655	L3MBTL4	ENSG00000204261	PSMB8-AS1	ENSG00000119866	BCL11A	2.77668e-08	-1	0.0746	1	0.0932	1	0.000124	-1	0.0939	-1	1.05e-06	FALSE
ENSG00000106823	ECM2	ENSG00000268516	AC020915.2	ENSG00000164330	EBF1	2.80455e-08	-1	0.347	-1	0.0271	-1	0.0185	1	0.774	1	0.173	TRUE
ENSG00000158869	FCER1G	ENSG00000247982	LINC00926	ENSG00000115956	PLEK	2.81382e-08	-1	0.215	-1	2.02e-05	-1	0.0339	-1	0.026	1	0.356	TRUE
ENSG00000174125	TLR1	ENSG00000234678	ELF3-AS1	ENSG00000020633	RUNX3	2.81462e-08	-1	0.21	1	0.00879	1	0.338	1	0.0896	-1	0.0225	FALSE
ENSG00000221883	ARIH2OS	ENSG00000234028	EIF2AK3-DT	ENSG00000171443	ZNF524	2.8362e-08	1	0.74	1	1.73e-11	1	1.08e-08	1	0.252	-1	1.03e-06	TRUE
ENSG00000167770	OTUB1	ENSG00000277182	AC006449.5	ENSG00000149480	MTA2	2.88098e-08	1	0.0239	1	2.03e-08	1	0.000215	1	0.0167	-1	0.144	TRUE
ENSG00000133561	GIMAP6	ENSG00000274964	AC026356.1	ENSG00000151702	FLI1	2.88124e-08	-1	0.348	-1	2.37e-07	-1	5.7e-07	1	0.996	1	2.67e-05	TRUE
ENSG00000162004	CCDC78	ENSG00000265415	AC099850.3	ENSG00000129654	FOXJ1	2.88366e-08	-1	8.82e-05	1	0.561	1	0.0039	-1	0.0282	-1	2.24e-10	FALSE
ENSG00000133816	MICAL2	ENSG00000215386	MIR99AHG	ENSG00000101115	SALL4	2.90715e-08	1	0.00283	-1	0.494	-1	0.0498	1	0.182	1	4.65e-06	FALSE
ENSG00000060982	BCAT1	ENSG00000260196	AC124798.1	ENSG00000136944	LMX1B	2.93251e-08	1	0.738	1	0.000407	1	0.00138	1	0.595	-1	0.0162	TRUE
ENSG00000173171	MTX1	ENSG00000251602	AL928654.1	ENSG00000158773	USF1	2.96408e-08	1	0.149	1	1.22e-05	1	0.000461	1	0.17	-1	0.0563	TRUE
ENSG00000152332	UHMK1	ENSG00000272142	AL359643.3	ENSG00000118217	ATF6	3.00179e-08	-1	0.413	-1	1.04e-05	-1	0.00663	-1	0.0379	1	0.0886	TRUE
ENSG00000130592	LSP1	ENSG00000255399	TBX5-AS1	ENSG00000177374	HIC1	3.00456e-08	1	0.12	1	0.00385	1	0.00826	1	0.311	-1	0.488	TRUE
ENSG00000143321	HDGF	ENSG00000249684	AC106795.2	ENSG00000158773	USF1	3.00655e-08	1	0.232	-1	0.0015	-1	0.149	-1	0.076	1	0.00579	FALSE
ENSG00000163131	CTSS	ENSG00000228794	LINC01128	ENSG00000115956	PLEK	3.0086e-08	1	0.00509	-1	0.415	-1	0.00627	1	0.0367	1	8.94e-07	FALSE
ENSG00000173482	PTPRM	ENSG00000224189	HAGLR	ENSG00000148516	ZEB1	3.05598e-08	1	9.61e-07	-1	0.444	-1	0.0409	1	0.194	1	8.38e-08	FALSE
ENSG00000010295	IFFO1	ENSG00000261183	SPINT1-AS1	ENSG00000178860	MSC	3.06439e-08	-1	0.783	-1	0.202	1	0.109	-1	0.00828	-1	0.0721	FALSE
ENSG00000179144	GIMAP7	ENSG00000272841	AL139393.3	ENSG00000005102	MEOX1	3.09561e-08	1	0.0104	-1	1.79e-05	-1	7.78e-10	1	0.459	1	6.5e-14	FALSE
ENSG00000121068	TBX2	ENSG00000259248	USP3-AS1	ENSG00000179772	FOXS1	3.11069e-08	-1	0.435	1	0.739	1	0.0185	-1	0.0363	-1	0.00641	FALSE
ENSG00000131386	GALNT15	ENSG00000233117	LINC00702	ENSG00000196628	TCF4	3.11426e-08	1	0.0297	1	1.24e-06	1	2.7e-05	1	0.0517	-1	0.173	TRUE
ENSG00000162614	NEXN	ENSG00000233117	LINC00702	ENSG00000118495	PLAGL1	3.13869e-08	-1	0.309	1	0.0114	1	0.000138	-1	0.587	-1	1.86e-06	FALSE
ENSG00000170776	AKAP13	ENSG00000273680	AC009318.2	ENSG00000053254	FOXN3	3.17055e-08	-1	0.98	-1	0.000263	-1	0.484	-1	0.00374	1	0.524	TRUE
ENSG00000163710	PCOLCE2	ENSG00000257556	LINC02298	ENSG00000129514	FOXA1	3.2111e-08	-1	0.147	-1	0.822	1	0.00779	-1	0.00307	-1	9.17e-05	FALSE
ENSG00000198729	PPP1R14C	ENSG00000231826	LINC01819	ENSG00000091831	ESR1	3.29976e-08	1	0.000185	1	3.9e-18	1	7.42e-10	-1	0.804	-1	0.000113	TRUE
ENSG00000135074	ADAM19	ENSG00000234899	SOX9-AS1	ENSG00000124813	RUNX2	3.30333e-08	1	0.775	-1	0.000215	-1	0.00616	-1	0.466	1	0.00329	FALSE
ENSG00000177054	ZDHHC13	ENSG00000276855	AC015922.3	ENSG00000165891	E2F7	3.33632e-08	1	0.487	1	0.00694	1	2.09e-08	-1	0.000176	-1	2.27e-08	TRUE
ENSG00000104904	OAZ1	ENSG00000268119	AC010615.2	ENSG00000177463	NR2C2	3.35455e-08	-1	0.502	-1	1.93e-07	-1	0.0199	-1	0.00117	1	0.103	TRUE
ENSG00000112658	SRF	ENSG00000259426	AC027237.3	ENSG00000162772	ATF3	3.37869e-08	1	0.00718	1	5.71e-09	1	0.00164	1	0.00343	-1	0.581	TRUE
ENSG00000142552	RCN3	ENSG00000204860	FAM201A	ENSG00000177374	HIC1	3.39982e-08	1	0.855	-1	0.0266	-1	0.00115	1	0.065	1	0.00235	FALSE
ENSG00000162032	SPSB3	ENSG00000228343	AC115618.2	ENSG00000177045	SIX5	3.40656e-08	-1	0.0353	1	0.0567	1	0.00457	-1	0.19	-1	9.44e-06	FALSE
ENSG00000173369	C1QB	ENSG00000231890	DARS-AS1	ENSG00000066336	SPI1	3.47928e-08	1	0.345	-1	0.505	-1	0.0163	1	0.0686	1	0.000449	FALSE
ENSG00000111206	FOXM1	ENSG00000215386	MIR99AHG	ENSG00000101057	MYBL2	3.48073e-08	1	0.888	-1	0.117	-1	7.51e-12	1	7.57e-12	1	2.29e-17	FALSE
ENSG00000198952	SMG5	ENSG00000254531	AP001816.1	ENSG00000111206	FOXM1	3.49261e-08	-1	0.00124	-1	8.72e-09	-1	6.81e-08	-1	0.549	1	0.00276	TRUE
ENSG00000116830	TTF2	ENSG00000203865	ATP1A1-AS1	ENSG00000109685	NSD2	3.49859e-08	1	0.543	1	5.59e-08	1	4.42e-06	1	0.407	-1	7.22e-05	TRUE
ENSG00000183779	ZNF703	ENSG00000254290	AC124067.4	ENSG00000144218	AFF3	3.51524e-08	1	0.00938	1	8.64e-33	1	2.51e-15	1	5.84e-10	-1	2.01e-07	TRUE
ENSG00000124201	ZNFX1	ENSG00000177410	ZFAS1	ENSG00000135899	SP110	3.567e-08	-1	0.696	1	0.0136	1	0.169	1	0.187	-1	0.0689	FALSE
ENSG00000165124	SVEP1	ENSG00000261327	AC134312.5	ENSG00000148516	ZEB1	3.58378e-08	-1	0.218	-1	9.55e-15	-1	2.35e-05	-1	0.000177	1	0.0132	TRUE
ENSG00000163349	HIPK1	ENSG00000225484	NUTM2B-AS1	ENSG00000257315	ZBED6	3.60518e-08	1	0.656	-1	0.219	1	0.778	-1	0.109	1	0.834	FALSE
ENSG00000166398	KIAA0355	ENSG00000233527	ZNF529-AS1	ENSG00000168813	ZNF507	3.64254e-08	1	0.151	1	3.3e-07	1	0.00216	1	0.0226	-1	0.0567	TRUE
ENSG00000136250	AOAH	ENSG00000260121	AC138028.4	ENSG00000140968	IRF8	3.6782e-08	-1	0.0241	-1	1.45e-08	-1	0.00353	-1	0.0132	1	0.555	TRUE
ENSG00000164692	COL1A2	ENSG00000267272	LINC01140	ENSG00000173068	BNC2	3.68233e-08	1	0.0742	-1	7.86e-09	-1	4.64e-08	-1	0.623	1	4.27e-09	FALSE
ENSG00000169375	SIN3A	ENSG00000260274	AC068338.2	ENSG00000140382	HMG20A	3.69131e-08	-1	0.858	1	0.0224	1	0.0022	-1	0.299	-1	0.000262	FALSE
ENSG00000007520	TSR3	ENSG00000240291	AL450384.2	ENSG00000122386	ZNF205	3.69792e-08	1	0.588	-1	7.99e-10	-1	6.45e-11	1	0.804	1	6.3e-11	FALSE
ENSG00000132406	TMEM128	ENSG00000226688	ENTPD1-AS1	ENSG00000182903	ZNF721	3.75324e-08	-1	0.51	-1	0.000278	-1	0.0277	-1	0.163	1	0.145	TRUE
ENSG00000105583	WDR83OS	ENSG00000277142	LINC00235	ENSG00000161914	ZNF653	3.76738e-08	1	0.0847	-1	0.0065	-1	2.69e-06	1	0.0394	1	2.22e-09	FALSE
ENSG00000182372	CLN8	ENSG00000253982	AC100810.1	ENSG00000169554	ZEB2	3.77818e-08	-1	0.0223	1	3.17e-05	1	1.67e-09	-1	0.00607	-1	2.01e-13	FALSE
ENSG00000127920	GNG11	ENSG00000246451	AL049840.2	ENSG00000106511	MEOX2	3.86512e-08	1	0.0624	-1	1.06e-10	-1	1.22e-11	-1	0.634	1	6.78e-12	FALSE
ENSG00000144357	UBR3	ENSG00000275234	AC010503.4	ENSG00000118260	CREB1	3.92284e-08	-1	0.211	-1	0.00259	-1	0.124	-1	0.228	1	0.591	TRUE
ENSG00000169718	DUS1L	ENSG00000259865	AL390728.6	ENSG00000176946	THAP4	3.94984e-08	-1	0.00786	1	0.165	1	0.0302	-1	0.574	-1	2.87e-06	FALSE
ENSG00000154262	ABCA6	ENSG00000233006	MIR3936HG	ENSG00000182463	TSHZ2	3.96476e-08	1	0.0941	1	7.24e-07	1	1.74e-06	1	0.736	-1	0.00439	TRUE
ENSG00000197302	ZNF720	ENSG00000235437	LINC01278	ENSG00000120690	ELF1	3.98984e-08	-1	0.155	1	0.143	1	0.0793	-1	0.781	-1	0.00441	FALSE
ENSG00000165124	SVEP1	ENSG00000260400	AL513534.2	ENSG00000182463	TSHZ2	3.99306e-08	-1	0.65	-1	0.000735	-1	0.00965	-1	0.396	1	0.0324	TRUE
ENSG00000118046	STK11	ENSG00000260418	AL023284.4	ENSG00000197483	ZNF628	4.00222e-08	-1	0.26	-1	0.000216	-1	0.000523	-1	0.613	1	0.0115	TRUE
ENSG00000171940	ZNF217	ENSG00000197670	AL157838.1	ENSG00000101126	ADNP	4.01994e-08	-1	0.00328	1	7.69e-27	1	6.98e-15	1	4.38e-10	-1	2.71e-21	FALSE
ENSG00000100526	CDKN3	ENSG00000234949	AC104667.2	ENSG00000101057	MYBL2	4.03367e-08	1	0.0356	1	5.82e-10	1	5.69e-07	1	0.277	-1	0.000668	TRUE
ENSG00000196458	ZNF605	ENSG00000235609	AF127577.4	ENSG00000214029	ZNF891	4.03988e-08	1	0.306	-1	0.0442	-1	0.017	1	0.682	1	0.00203	FALSE
ENSG00000170776	AKAP13	ENSG00000206567	AC022007.1	ENSG00000177311	ZBTB38	4.05169e-08	-1	0.055	-1	2.81e-08	-1	0.0987	-1	0.000244	-1	0.848	TRUE
ENSG00000117385	P3H1	ENSG00000234614	C2CD4D-AS1	ENSG00000117318	ID3	4.0686e-08	-1	0.000125	-1	6.56e-13	-1	5.96e-07	-1	0.0619	1	0.26	TRUE
ENSG00000147251	DOCK11	ENSG00000271918	AC034236.2	ENSG00000053254	FOXN3	4.10554e-08	-1	0.000246	-1	2.34e-07	-1	5.17e-07	-1	0.839	1	0.0493	TRUE
ENSG00000159792	PSKH1	ENSG00000230733	AC092171.2	ENSG00000164916	FOXK1	4.11516e-08	-1	0.00265	1	0.0488	1	0.0247	1	0.802	-1	5.74e-06	FALSE
ENSG00000139117	CPNE8	ENSG00000206195	DUXAP8	ENSG00000169554	ZEB2	4.14928e-08	1	0.517	1	0.000515	1	0.00306	1	0.712	-1	0.0812	TRUE
ENSG00000168918	INPP5D	ENSG00000231826	LINC01819	ENSG00000104903	LYL1	4.16305e-08	-1	0.0129	1	0.354	1	0.00198	-1	0.0179	-1	9.89e-06	FALSE
ENSG00000160993	ALKBH4	ENSG00000236199	AL359076.1	ENSG00000171443	ZNF524	4.17098e-08	1	0.327	-1	0.26	-1	5.58e-05	1	0.00276	1	1.12e-06	FALSE
ENSG00000030582	GRN	ENSG00000267278	MAP3K14-AS1	ENSG00000066336	SPI1	4.19396e-08	-1	0.315	1	1.76e-06	1	4.89e-07	-1	0.243	-1	2.59e-09	FALSE
ENSG00000171206	TRIM8	ENSG00000269609	RPARP-AS1	ENSG00000196418	ZNF124	4.22238e-08	1	0.000484	1	2.07e-14	1	8.52e-08	1	0.0138	-1	0.0188	TRUE
ENSG00000088256	GNA11	ENSG00000233461	AL445524.1	ENSG00000165804	ZNF219	4.23019e-08	-1	3.75e-06	-1	1.58e-18	-1	1.67e-08	-1	0.00288	1	0.344	TRUE
ENSG00000165526	RPUSD4	ENSG00000175061	SNHG29	ENSG00000025434	NR1H3	4.26427e-08	1	0.492	1	1.06e-07	1	0.00308	1	0.0217	-1	0.0347	TRUE
ENSG00000156738	MS4A1	ENSG00000228613	AC141930.1	ENSG00000269404	SPIB	4.27204e-08	1	1.58e-12	1	2.98e-09	1	3.12e-14	-1	0.319	-1	0.244	TRUE
ENSG00000161999	JMJD8	ENSG00000271918	AC034236.2	ENSG00000103343	ZNF174	4.2799e-08	1	0.206	-1	4.31e-05	-1	0.0108	-1	0.0888	1	0.000487	FALSE
ENSG00000117523	PRRC2C	ENSG00000272686	AC006333.2	ENSG00000196418	ZNF124	4.29134e-08	1	0.766	-1	9.77e-06	-1	0.000503	-1	0.334	1	5.78e-06	FALSE
ENSG00000124201	ZNFX1	ENSG00000177410	ZFAS1	ENSG00000171940	ZNF217	4.33102e-08	1	0.0183	1	0.000273	1	0.0165	1	0.0667	-1	0.962	TRUE
ENSG00000114904	NEK4	ENSG00000204685	STARD7-AS1	ENSG00000198146	ZNF770	4.3976e-08	-1	0.0305	-1	0.0708	-1	9.67e-11	1	2.72e-06	1	0.000213	TRUE
ENSG00000107099	DOCK8	ENSG00000188511	C22orf34	ENSG00000185811	IKZF1	4.39763e-08	1	0.0406	-1	0.304	-1	0.0463	1	0.287	1	0.00131	FALSE
ENSG00000169750	RAC3	ENSG00000206567	AC022007.1	ENSG00000177311	ZBTB38	4.40012e-08	1	0.00317	1	0.000268	1	0.0802	1	0.0608	1	0.305	TRUE
ENSG00000105369	CD79A	ENSG00000251442	LINC01094	ENSG00000137265	IRF4	4.4075e-08	1	1.04e-05	-1	0.293	-1	0.000637	1	0.0385	1	2.61e-13	FALSE
ENSG00000143079	CTTNBP2NL	ENSG00000224078	SNHG14	ENSG00000009307	CSDE1	4.49689e-08	-1	0.446	-1	8.73e-09	-1	0.00377	-1	0.000439	1	0.0353	TRUE
ENSG00000113140	SPARC	ENSG00000163364	LINC01116	ENSG00000089225	TBX5	4.51595e-08	1	0.826	1	5.45e-05	1	2.98e-06	1	0.899	-1	0.000387	TRUE
ENSG00000173917	HOXB2	ENSG00000230148	HOXB-AS1	ENSG00000129514	FOXA1	4.57051e-08	1	2.74e-05	1	1.19e-16	1	4.28e-11	1	0.00611	-1	0.0249	TRUE
ENSG00000186918	ZNF395	ENSG00000271533	Z83843.1	ENSG00000147421	HMBOX1	4.58543e-08	1	0.00687	-1	4.28e-06	-1	0.0669	-1	0.00891	1	5.67e-05	FALSE
ENSG00000166169	POLL	ENSG00000233901	LINC01503	ENSG00000083838	ZNF446	4.58604e-08	1	0.0198	-1	0.515	-1	0.0103	1	0.0404	1	9.18e-07	FALSE
ENSG00000158769	F11R	ENSG00000247708	STX18-AS1	ENSG00000117595	IRF6	4.62696e-08	-1	0.713	-1	0.000216	-1	0.00238	-1	0.771	1	0.0152	TRUE
ENSG00000134686	PHC2	ENSG00000225313	AL513327.1	ENSG00000032219	ARID4A	4.63567e-08	-1	0.654	1	3.02e-07	1	2.75e-07	1	0.974	-1	4.13e-06	FALSE
ENSG00000136960	ENPP2	ENSG00000261327	AC134312.5	ENSG00000151702	FLI1	4.64133e-08	-1	0.474	-1	5.78e-08	-1	0.000493	-1	0.432	1	0.0123	TRUE
ENSG00000184545	DUSP8	ENSG00000233930	KRTAP5-AS1	ENSG00000177606	JUN	4.64595e-08	-1	1.6e-05	1	1.59e-33	1	1.87e-35	-1	0.0134	-1	1.84e-47	FALSE
ENSG00000077312	SNRPA	ENSG00000266904	LINC00663	ENSG00000198816	ZNF358	4.64823e-08	1	0.262	-1	7.27e-06	-1	1.69e-08	1	0.281	1	8.13e-11	FALSE
ENSG00000133316	WDR74	ENSG00000251562	MALAT1	ENSG00000198546	ZNF511	4.64872e-08	-1	0.48	1	0.208	1	0.026	-1	0.267	-1	0.00204	FALSE
ENSG00000170653	ATF7	ENSG00000235437	LINC01278	ENSG00000137871	ZNF280D	4.64887e-08	1	0.851	1	1.75e-05	1	7.08e-05	1	0.413	-1	0.00199	TRUE
ENSG00000115524	SF3B1	ENSG00000238164	TNFRSF14-AS1	ENSG00000064933	PMS1	4.72988e-08	1	0.488	1	0.0041	1	2.22e-06	-1	0.122	-1	2.33e-05	TRUE
ENSG00000153563	CD8A	ENSG00000227630	LINC01132	ENSG00000124203	ZNF831	4.74509e-08	1	0.0646	-1	0.122	-1	0.00185	1	0.0401	1	3.5e-05	FALSE
ENSG00000172243	CLEC7A	ENSG00000234456	MAGI2-AS3	ENSG00000165821	SALL2	4.75244e-08	1	0.00258	-1	0.68	-1	0.764	1	0.989	1	0.0166	FALSE
ENSG00000137699	TRIM29	ENSG00000229891	LINC01315	ENSG00000073282	TP63	4.80499e-08	-1	0.00326	1	0.57	1	4.35e-07	-1	2.12e-06	-1	8.83e-11	FALSE
ENSG00000075399	VPS9D1	ENSG00000224032	EPB41L4A-AS1	ENSG00000158805	ZNF276	4.82338e-08	-1	0.0931	-1	1.31e-12	-1	3.06e-07	-1	0.00294	1	0.00176	TRUE
ENSG00000172986	GXYLT2	ENSG00000249042	AC008771.1	ENSG00000173068	BNC2	4.8867e-08	1	4.2e-05	1	1.08e-16	1	0.000164	1	0.0522	-1	0.662	TRUE
ENSG00000101182	PSMA7	ENSG00000259605	AC074212.1	ENSG00000101190	TCFL5	4.90159e-08	-1	0.000353	-1	5.59e-12	-1	1.44e-08	-1	0.329	1	0.0035	TRUE
ENSG00000113083	LOX	ENSG00000235947	EGOT	ENSG00000116132	PRRX1	4.90728e-08	1	0.000443	-1	0.000944	-1	0.00029	1	0.507	1	1.69e-10	FALSE
ENSG00000143155	TIPRL	ENSG00000245532	NEAT1	ENSG00000143614	GATAD2B	4.91113e-08	-1	0.858	-1	0.000556	-1	0.0258	-1	0.156	1	0.00808	TRUE
ENSG00000160961	ZNF333	ENSG00000271976	AC012467.2	ENSG00000173875	ZNF791	4.94225e-08	-1	0.826	-1	9.99e-08	-1	0.00448	-1	0.0028	1	0.0241	TRUE
ENSG00000139174	PRICKLE1	ENSG00000267454	ZNF582-AS1	ENSG00000054598	FOXC1	4.94772e-08	-1	4e-07	-1	6.83e-05	-1	4.88e-07	-1	0.911	-1	0.63	TRUE
ENSG00000168994	PXDC1	ENSG00000249042	AC008771.1	ENSG00000233608	TWIST2	4.95948e-08	-1	0.958	1	0.0124	1	0.542	1	0.188	-1	0.528	FALSE
ENSG00000108798	ABI3	ENSG00000261269	AC093278.2	ENSG00000140968	IRF8	4.96996e-08	-1	1.45e-08	1	0.207	1	0.0298	-1	0.459	-1	1.12e-12	FALSE
ENSG00000124126	PREX1	ENSG00000259793	AC013726.1	ENSG00000118513	MYB	5.00561e-08	1	2.73e-08	-1	0.0344	-1	0.617	-1	0.0803	1	8.6e-10	FALSE
ENSG00000137841	PLCB2	ENSG00000233038	AC011899.2	ENSG00000185669	SNAI3	5.01885e-08	-1	0.0545	1	0.000525	1	0.0128	1	0.132	-1	0.000226	FALSE
ENSG00000111897	SERINC1	ENSG00000229692	SOS1-IT1	ENSG00000171163	ZNF692	5.03896e-08	-1	0.0476	-1	1.31e-09	-1	2.86e-07	-1	0.226	1	0.00264	TRUE
ENSG00000143761	ARF1	ENSG00000197670	AL157838.1	ENSG00000138380	CARF	5.10356e-08	-1	0.0061	1	0.00421	1	0.0244	1	0.799	-1	6.33e-06	FALSE
ENSG00000135316	SYNCRIP	ENSG00000260418	AL023284.4	ENSG00000088881	EBF4	5.11272e-08	1	0.97	1	9.87e-06	1	0.000115	1	0.457	-1	0.00139	TRUE
ENSG00000101955	SRPX	ENSG00000246859	STARD4-AS1	ENSG00000233608	TWIST2	5.13582e-08	-1	0.145	-1	1.33e-06	-1	0.0168	-1	0.0354	1	0.476	TRUE
ENSG00000181588	MEX3D	ENSG00000206337	HCP5	ENSG00000101096	NFATC2	5.15614e-08	-1	0.129	-1	4.62e-06	-1	0.0019	-1	0.0792	1	0.242	TRUE
ENSG00000143226	FCGR2A	ENSG00000247982	LINC00926	ENSG00000115956	PLEK	5.18061e-08	-1	0.185	-1	0.000166	-1	0.143	-1	0.0551	1	0.781	TRUE
ENSG00000076321	KLHL20	ENSG00000253320	AZIN1-AS1	ENSG00000064490	RFXANK	5.27424e-08	-1	0.51	-1	0.000615	-1	0.00154	-1	0.582	1	0.0127	TRUE
ENSG00000172757	CFL1	ENSG00000281398	SNHG4	ENSG00000138380	CARF	5.28655e-08	-1	0.75	-1	3.56e-09	-1	2.53e-07	-1	0.179	1	1.53e-05	TRUE
ENSG00000075539	FRYL	ENSG00000249346	LINC01016	ENSG00000189079	ARID2	5.31998e-08	1	0.641	1	1.1e-06	1	0.000714	1	0.0563	-1	0.00271	TRUE
ENSG00000254087	LYN	ENSG00000234949	AC104667.2	ENSG00000054598	FOXC1	5.36122e-08	1	0.0673	1	0.0375	1	0.0598	1	0.703	-1	0.721	TRUE
ENSG00000125810	CD93	ENSG00000197536	C5orf56	ENSG00000111145	ELK3	5.45967e-08	1	0.122	-1	7.53e-08	-1	8.06e-07	-1	0.386	1	1.84e-09	FALSE
ENSG00000145416	2021-03-01	ENSG00000273373	AL355488.1	ENSG00000115956	PLEK	5.50886e-08	-1	0.0622	1	0.198	1	1.71e-05	-1	0.000849	-1	8.32e-08	FALSE
ENSG00000054148	PHPT1	ENSG00000267296	CEBPA-DT	ENSG00000064490	RFXANK	5.52106e-08	1	0.101	-1	0.0883	-1	6.49e-05	1	0.0485	1	1.3e-08	FALSE
ENSG00000130724	CHMP2A	ENSG00000229852	AC019205.1	ENSG00000171443	ZNF524	5.57441e-08	-1	0.00962	-1	2.74e-11	-1	1.84e-11	-1	0.932	1	1.86e-05	TRUE
ENSG00000164209	SLC25A46	ENSG00000271870	AC024060.2	ENSG00000072364	AFF4	5.66038e-08	1	0.303	1	0.000119	1	0.000743	1	0.717	-1	0.0096	TRUE
ENSG00000124535	WRNIP1	ENSG00000272142	AL359643.3	ENSG00000137309	HMGA1	5.67135e-08	1	0.0103	1	8.69e-14	1	3.06e-07	1	9.86e-05	-1	0.0164	TRUE
ENSG00000185862	EVI2B	ENSG00000260686	AC008669.1	ENSG00000066336	SPI1	5.71454e-08	-1	0.935	1	0.0019	1	9e-05	-1	0.104	-1	3.6e-05	FALSE
ENSG00000197976	AKAP17A	ENSG00000229807	XIST	ENSG00000205903	ZNF316	5.7309e-08	1	3.3e-06	1	2.69e-15	1	5.24e-10	1	0.133	-1	0.00718	TRUE
ENSG00000072786	STK10	ENSG00000267272	LINC01140	ENSG00000106948	AKNA	5.83584e-08	1	0.014	-1	0.0925	-1	3.92e-06	1	0.0267	1	3.03e-08	FALSE
ENSG00000126456	IRF3	ENSG00000275964	AL355001.2	ENSG00000102901	CENPT	5.92542e-08	1	0.212	-1	0.00127	-1	0.000795	-1	0.804	1	8.35e-06	FALSE
ENSG00000134371	CDC73	ENSG00000255455	AP003486.1	ENSG00000177888	ZBTB41	5.94321e-08	-1	0.577	-1	6.68e-10	-1	2.71e-08	-1	0.721	1	3.1e-07	TRUE
ENSG00000198795	ZNF521	ENSG00000237424	FOXD2-AS1	ENSG00000074047	GLI2	5.94641e-08	1	0.893	-1	0.003	-1	0.000388	1	0.177	1	0.00155	FALSE
ENSG00000115687	PASK	ENSG00000247982	LINC00926	ENSG00000150907	FOXO1	6.00275e-08	1	0.0142	1	2.63e-08	1	2.81e-05	1	0.125	-1	0.11	TRUE
ENSG00000186638	KIF24	ENSG00000177640	CASC2	ENSG00000111206	FOXM1	6.02614e-08	-1	0.256	1	8.62e-08	1	1.44e-10	-1	0.104	-1	1.21e-14	FALSE
ENSG00000152784	PRDM8	ENSG00000267121	AC008105.3	ENSG00000198846	TOX	6.06249e-08	-1	0.645	1	0.000151	1	0.105	1	0.0497	-1	0.097	FALSE
ENSG00000136378	ADAMTS7	ENSG00000260401	AP002761.4	ENSG00000178860	MSC	6.12797e-08	1	0.119	-1	0.000123	-1	0.0857	-1	0.0916	1	0.00548	FALSE
ENSG00000161800	RACGAP1	ENSG00000234899	SOX9-AS1	ENSG00000115163	CENPA	6.14175e-08	-1	0.0442	-1	1.36e-14	-1	0.000387	-1	8.1e-07	1	0.0312	TRUE
ENSG00000276600	RAB7B	ENSG00000263731	AC145207.5	ENSG00000146592	CREB5	6.20207e-08	-1	0.266	-1	0.000298	-1	0.0299	-1	0.0722	1	0.251	TRUE
ENSG00000131495	NDUFA2	ENSG00000245146	MALINC1	ENSG00000117000	RLF	6.27337e-08	-1	0.0223	1	0.000846	1	7.83e-06	-1	0.406	-1	1.58e-10	FALSE
ENSG00000112902	SEMA5A	ENSG00000214922	HLA-F-AS1	ENSG00000006468	ETV1	6.37315e-08	1	0.00101	-1	0.00256	-1	0.133	-1	0.217	1	4.3e-05	FALSE
ENSG00000104853	CLPTM1	ENSG00000280206	AC026401.3	ENSG00000119574	ZBTB45	6.38248e-08	-1	0.0404	-1	1.05e-10	-1	2.28e-08	-1	0.164	1	0.000719	TRUE
ENSG00000079150	FKBP7	ENSG00000233184	AC093157.1	ENSG00000173068	BNC2	6.4286e-08	1	0.739	1	0.74	1	1.24e-05	-1	8.42e-06	-1	0.000341	TRUE
ENSG00000113615	SEC24A	ENSG00000179523	EIF3J-DT	ENSG00000198146	ZNF770	6.4539e-08	-1	0.00137	-1	8.2e-22	-1	3.22e-14	-1	0.0359	1	0.000104	TRUE
ENSG00000166508	MCM7	ENSG00000216895	AC009403.1	ENSG00000007968	E2F2	6.49276e-08	-1	0.639	1	0.443	1	0.000566	-1	0.0106	-1	8.36e-05	FALSE
ENSG00000139926	FRMD6	ENSG00000253768	AC008663.1	ENSG00000106571	GLI3	6.49831e-08	1	0.0161	1	1.12e-05	1	0.000433	1	0.178	-1	0.311	TRUE
ENSG00000172116	CD8B	ENSG00000270055	AC127502.2	ENSG00000198846	TOX	6.52482e-08	1	0.00275	-1	0.839	-1	0.361	1	0.487	1	0.00111	FALSE
ENSG00000266967	AARSD1	ENSG00000259623	AC125257.1	ENSG00000171163	ZNF692	6.53879e-08	1	0.0124	1	2.95e-08	1	0.000181	1	0.0507	-1	0.222	TRUE
ENSG00000137135	ARHGEF39	ENSG00000234678	ELF3-AS1	ENSG00000111206	FOXM1	6.57388e-08	-1	0.485	1	3.26e-05	1	0.000275	1	0.158	-1	6.6e-06	FALSE
ENSG00000176148	TCP11L1	ENSG00000268087	AC008764.2	ENSG00000197714	ZNF460	6.57599e-08	1	0.0145	-1	0.101	-1	0.0779	-1	0.857	1	4.92e-05	FALSE
ENSG00000139154	AEBP2	ENSG00000258708	SLC25A21-AS1	ENSG00000117000	RLF	6.58099e-08	-1	0.0224	1	0.0104	1	0.000694	-1	0.636	-1	2.56e-09	FALSE
ENSG00000112742	TTK	ENSG00000275234	AC010503.4	ENSG00000101057	MYBL2	6.6088e-08	-1	0.0806	1	0.0855	1	0.0138	-1	0.621	-1	4.86e-05	FALSE
ENSG00000108465	CDK5RAP3	ENSG00000229980	TOB1-AS1	ENSG00000095951	HIVEP1	6.6134e-08	1	0.329	1	3.47e-05	1	0.0176	1	0.0229	-1	0.0312	TRUE
ENSG00000105229	PIAS4	ENSG00000267493	CIRBP-AS1	ENSG00000064961	HMG20B	6.62466e-08	-1	0.0248	1	0.098	1	0.0713	1	0.872	-1	0.000227	FALSE
ENSG00000181038	METTL23	ENSG00000225265	TAF1A-AS1	ENSG00000168286	THAP11	6.65175e-08	-1	0.633	1	0.184	1	0.0117	-1	0.208	-1	0.000423	FALSE
ENSG00000171867	PRNP	ENSG00000269918	AF131215.6	ENSG00000060138	YBX3	6.66843e-08	-1	0.0143	1	0.195	1	0.0031	-1	0.279	-1	3.13e-06	FALSE
ENSG00000163565	IFI16	ENSG00000197291	RAMP2-AS1	ENSG00000188313	PLSCR1	6.679e-08	-1	0.00357	-1	1.83e-05	-1	3.1e-06	-1	0.639	1	0.0174	TRUE
ENSG00000151702	FLI1	ENSG00000204261	PSMB8-AS1	ENSG00000124203	ZNF831	6.88881e-08	1	0.15	1	2.73e-12	1	0.000523	1	0.000323	-1	0.195	TRUE
ENSG00000121454	LHX4	ENSG00000225855	RUSC1-AS1	ENSG00000213020	ZNF611	6.93207e-08	1	0.771	1	1.51e-05	1	0.00365	1	0.212	-1	0.0112	TRUE
ENSG00000168497	CAVIN2	ENSG00000212719	LINC02693	ENSG00000164736	SOX17	6.95835e-08	1	0.0111	-1	0.209	-1	0.00198	1	0.0934	1	1.53e-06	FALSE
ENSG00000005007	UPF1	ENSG00000225855	RUSC1-AS1	ENSG00000011451	WIZ	6.98719e-08	-1	0.0551	-1	9.5e-09	-1	5.59e-08	-1	0.382	1	0.000949	TRUE
ENSG00000092148	HECTD1	ENSG00000229124	VIM-AS1	ENSG00000134852	CLOCK	7.00364e-08	-1	0.0149	-1	9.98e-06	-1	0.0104	-1	0.018	1	0.745	TRUE
ENSG00000140945	CDH13	ENSG00000281103	TRG-AS1	ENSG00000081189	MEF2C	7.09908e-08	-1	0.956	-1	6.16e-11	-1	1.02e-09	-1	0.0745	1	2.74e-08	TRUE
ENSG00000198824	CHAMP1	ENSG00000260461	AL133355.1	ENSG00000081386	ZNF510	7.16846e-08	1	0.229	1	4.9e-05	1	0.000116	1	0.348	-1	0.0119	TRUE
ENSG00000183048	SLC25A10	ENSG00000206567	AC022007.1	ENSG00000032219	ARID4A	7.18589e-08	1	0.0183	1	5.17e-07	1	0.0523	1	0.00667	1	0.863	TRUE
ENSG00000168918	INPP5D	ENSG00000265415	AC099850.3	ENSG00000124203	ZNF831	7.21605e-08	1	0.118	-1	0.00328	-1	2.32e-05	1	0.0889	1	4.95e-06	FALSE
ENSG00000114978	MOB1A	ENSG00000246859	STARD4-AS1	ENSG00000056277	ZNF280C	7.32073e-08	-1	0.986	-1	0.0011	-1	0.00312	-1	0.391	1	0.00468	TRUE
ENSG00000157368	IL34	ENSG00000261664	TTC39A-AS1	ENSG00000143867	OSR1	7.39261e-08	1	0.000231	1	6.28e-05	1	0.00328	1	0.296	1	0.716	TRUE
ENSG00000178695	KCTD12	ENSG00000251442	LINC01094	ENSG00000182463	TSHZ2	7.48234e-08	-1	2.49e-07	-1	0.263	1	0.028	-1	0.00212	-1	1.57e-10	FALSE
ENSG00000006715	VPS41	ENSG00000228878	SEPTIN7-AS1	ENSG00000164631	ZNF12	7.52129e-08	-1	0.0417	1	0.0204	1	0.00706	-1	0.975	-1	2.68e-05	FALSE
ENSG00000156298	TSPAN7	ENSG00000215068	AC025171.2	ENSG00000116833	NR5A2	7.68041e-08	1	0.611	-1	0.0363	-1	0.0577	1	0.946	1	0.0234	FALSE
ENSG00000188846	RPL14	ENSG00000234741	GAS5	ENSG00000198546	ZNF511	7.70385e-08	-1	0.573	1	7.52e-13	1	1.83e-10	1	0.1	-1	4.26e-10	FALSE
ENSG00000131759	RARA	ENSG00000266208	AC080112.1	ENSG00000129514	FOXA1	7.72286e-08	-1	0.434	1	1.9e-06	1	0.000227	1	0.125	-1	7.47e-06	FALSE
ENSG00000184922	FMNL1	ENSG00000267121	AC008105.3	ENSG00000104903	LYL1	7.80032e-08	-1	1.79e-05	1	2.26e-13	1	9.59e-11	1	0.492	-1	4.53e-16	FALSE
ENSG00000166912	MTMR10	ENSG00000224078	SNHG14	ENSG00000115163	CENPA	7.80335e-08	1	0.000639	1	1.82e-07	1	0.000177	1	0.121	-1	0.288	TRUE
ENSG00000211460	TSN	ENSG00000249087	ZNF436-AS1	ENSG00000001167	NFYA	7.81197e-08	-1	0.114	-1	0.00154	-1	0.000466	1	0.862	1	0.0106	TRUE
ENSG00000161265	U2AF1L4	ENSG00000267523	AC008735.2	ENSG00000113658	SMAD5	7.98234e-08	1	0.00495	1	5.87e-16	1	9.47e-11	1	0.179	-1	9.53e-05	TRUE
ENSG00000116586	LAMTOR2	ENSG00000197989	SNHG12	ENSG00000176946	THAP4	8.09587e-08	-1	0.498	-1	6.63e-11	-1	3.95e-08	-1	0.0904	1	8.14e-06	TRUE
ENSG00000168275	COA6	ENSG00000247556	OIP5-AS1	ENSG00000171161	ZNF672	8.12602e-08	1	0.000393	1	2.26e-06	1	9.34e-05	1	0.682	-1	0.382	TRUE
ENSG00000206075	SERPINB5	ENSG00000267374	MIR924HG	ENSG00000054598	FOXC1	8.14528e-08	1	0.362	1	1.45e-06	1	0.00519	1	0.118	-1	0.0579	TRUE
ENSG00000173456	RNF26	ENSG00000197989	SNHG12	ENSG00000135164	DMTF1	8.22988e-08	1	0.828	-1	3.76e-11	-1	0.000149	-1	0.00284	1	0.000124	FALSE
ENSG00000101331	CCM2L	ENSG00000245060	LINC00847	ENSG00000203883	SOX18	8.23355e-08	-1	0.424	1	0.62	1	0.0103	-1	0.0387	-1	0.00483	FALSE
ENSG00000163902	RPN1	ENSG00000260160	AC011468.1	ENSG00000172493	AFF1	8.28929e-08	1	0.14	1	0.000328	1	0.00133	1	0.879	-1	0.0646	TRUE
ENSG00000173200	PARP15	ENSG00000224934	AL391684.1	ENSG00000106948	AKNA	8.30386e-08	1	0.22	1	1.67e-22	1	1.91e-13	1	0.107	-1	4.26e-09	TRUE
ENSG00000132718	SYT11	ENSG00000225439	BOLA3-AS1	ENSG00000151702	FLI1	8.3144e-08	-1	0.096	1	0.77	1	0.00231	-1	0.00483	-1	0.000274	FALSE
ENSG00000179115	FARSA	ENSG00000273329	AC078846.1	ENSG00000132024	CC2D1A	8.36997e-08	1	0.871	-1	1.15e-05	-1	1.67e-07	1	0.834	1	2e-07	FALSE
ENSG00000168060	NAALADL1	ENSG00000269918	AF131215.6	ENSG00000177374	HIC1	8.50942e-08	-1	0.152	1	0.387	1	0.0575	-1	0.38	-1	0.0116	FALSE
ENSG00000126785	RHOJ	ENSG00000229950	TFAP2A-AS1	ENSG00000106511	MEOX2	8.51542e-08	1	0.0155	1	2.93e-05	1	0.000363	-1	0.776	-1	0.118	TRUE
ENSG00000106624	AEBP1	ENSG00000212719	LINC02693	ENSG00000089225	TBX5	8.63689e-08	1	0.983	-1	1.06e-10	-1	3.55e-07	-1	0.0329	1	0.000186	FALSE
ENSG00000161677	JOSD2	ENSG00000266036	AC016888.1	ENSG00000131408	NR1H2	8.68232e-08	1	1	1	4.09e-05	1	6.01e-06	1	0.71	-1	2.71e-05	TRUE
ENSG00000130175	PRKCSH	ENSG00000214548	MEG3	ENSG00000064490	RFXANK	8.79412e-08	-1	0.0813	-1	0.000322	-1	7.32e-05	1	0.464	1	0.00563	TRUE
ENSG00000147168	IL2RG	ENSG00000260257	AL035071.1	ENSG00000124203	ZNF831	8.91377e-08	-1	0.851	1	4.41e-06	1	1.66e-07	-1	0.102	-1	1.63e-06	FALSE
ENSG00000102384	CENPI	ENSG00000206567	AC022007.1	ENSG00000165891	E2F7	8.98651e-08	1	0.164	1	0.0216	1	0.00096	-1	0.275	-1	0.0639	TRUE
ENSG00000165633	VSTM4	ENSG00000281026	N4BP2L2-IT2	ENSG00000148516	ZEB1	8.99038e-08	1	0.0979	-1	0.0564	-1	0.0474	1	0.658	1	0.00162	FALSE
ENSG00000171448	ZBTB26	ENSG00000234608	MAPKAPK5-AS1	ENSG00000186130	ZBTB6	9.01995e-08	1	0.498	1	2.98e-10	1	2.76e-09	1	0.508	-1	4.61e-10	TRUE
ENSG00000145147	SLIT2	ENSG00000206567	AC022007.1	ENSG00000164330	EBF1	9.04488e-08	-1	0.906	-1	9.03e-07	-1	0.00241	-1	0.112	1	0.00914	TRUE
ENSG00000110852	CLEC2B	ENSG00000225313	AL513327.1	ENSG00000123685	BATF3	9.10961e-08	-1	0.0303	-1	5.15e-13	-1	2.35e-07	-1	0.00516	1	0.00487	TRUE
ENSG00000102753	KPNA3	ENSG00000272463	AL357054.4	ENSG00000156273	BACH1	9.27086e-08	-1	0.000933	-1	1.3e-11	-1	1.96e-07	-1	0.272	1	0.00727	TRUE
ENSG00000197646	PDCD1LG2	ENSG00000229619	MBNL1-AS1	ENSG00000105967	TFEC	9.29257e-08	-1	0.00103	1	0.0381	1	1.42e-07	-1	0.00306	-1	4.84e-13	FALSE
ENSG00000088756	ARHGAP28	ENSG00000273472	AC096733.2	ENSG00000173068	BNC2	9.33222e-08	1	0.00015	-1	0.0277	-1	0.00156	1	0.156	1	1.01e-08	FALSE
ENSG00000189144	ZNF573	ENSG00000261799	AC007406.5	ENSG00000197863	ZNF790	9.33857e-08	-1	0.259	-1	4.81e-06	-1	1.11e-05	-1	0.716	1	0.00188	TRUE
ENSG00000218891	ZNF579	ENSG00000260461	AL133355.1	ENSG00000122386	ZNF205	9.34175e-08	1	0.458	-1	0.000121	-1	0.014	-1	0.402	1	0.00463	FALSE
ENSG00000160801	PTH1R	ENSG00000281103	TRG-AS1	ENSG00000164330	EBF1	9.42307e-08	1	0.0553	-1	0.00811	-1	2.43e-06	1	0.149	1	2.22e-08	FALSE
ENSG00000101916	TLR8	ENSG00000204261	PSMB8-AS1	ENSG00000185811	IKZF1	9.42939e-08	1	0.0516	-1	0.0265	-1	0.114	-1	0.376	1	0.00146	FALSE
ENSG00000160336	ZNF761	ENSG00000267523	AC008735.2	ENSG00000196417	ZNF765	9.53292e-08	-1	0.457	1	2.82e-05	1	0.0044	1	0.0659	-1	0.000158	FALSE
ENSG00000146122	DAAM2	ENSG00000261116	AL049555.1	ENSG00000081189	MEF2C	9.64077e-08	1	0.122	-1	0.772	-1	0.26	1	0.33	1	0.0158	FALSE
ENSG00000134250	NOTCH2	ENSG00000231365	WARS2-AS1	ENSG00000143067	ZNF697	9.79921e-08	-1	0.932	1	0.296	1	0.926	1	0.293	-1	0.847	FALSE
ENSG00000104903	LYL1	ENSG00000247982	LINC00926	ENSG00000029363	BCLAF1	9.82732e-08	1	0.291	1	6.53e-05	1	0.00836	1	0.251	-1	0.0598	TRUE
ENSG00000175416	CLTB	ENSG00000172965	MIR4435-2HG	ENSG00000176542	USF3	1.00295e-07	1	0.547	1	0.0452	1	4.7e-05	-1	0.00823	-1	5.93e-05	TRUE
ENSG00000167766	ZNF83	ENSG00000242861	AL591895.1	ENSG00000170949	ZNF160	1.01009e-07	-1	0.156	1	0.031	1	8.25e-05	-1	0.067	-1	1.12e-07	FALSE
ENSG00000144935	TRPC1	ENSG00000262823	AC127521.1	ENSG00000112837	TBX18	1.01588e-07	1	1.61e-06	1	0.962	-1	0.00771	1	0.0104	1	4.88e-08	FALSE
ENSG00000180096	SEPTIN1	ENSG00000260461	AL133355.1	ENSG00000176083	ZNF683	1.02492e-07	-1	0.0194	1	0.0406	1	1.84e-07	-1	0.000124	-1	3.72e-11	FALSE
ENSG00000181090	EHMT1	ENSG00000203993	ARRDC1-AS1	ENSG00000169155	ZBTB43	1.0299e-07	1	0.45	1	2.48e-06	1	0.000242	1	0.178	-1	0.0024	TRUE
ENSG00000152495	CAMK4	ENSG00000186594	MIR22HG	ENSG00000198846	TOX	1.03877e-07	-1	0.000492	-1	4.18e-09	-1	1.72e-08	-1	0.407	1	0.0485	TRUE
ENSG00000172638	EFEMP2	ENSG00000258376	AC004846.1	ENSG00000114853	ZBTB47	1.04236e-07	-1	0.116	1	4.36e-05	1	0.00234	1	0.185	-1	8.57e-05	FALSE
ENSG00000111676	ATN1	ENSG00000231721	LINC-PINT	ENSG00000137166	FOXP4	1.04761e-07	1	0.199	1	9.98e-09	1	3.15e-06	1	0.313	-1	6.4e-05	TRUE
ENSG00000100280	AP1B1	ENSG00000273311	DGCR11	ENSG00000131127	ZNF141	1.04866e-07	-1	0.335	1	0.00182	1	0.000263	-1	0.461	-1	1.09e-05	FALSE
ENSG00000167208	SNX20	ENSG00000234684	SDCBP2-AS1	ENSG00000185811	IKZF1	1.06914e-07	1	0.476	-1	0.566	-1	0.0921	1	0.27	1	0.0311	FALSE
ENSG00000118849	RARRES1	ENSG00000234949	AC104667.2	ENSG00000054598	FOXC1	1.0756e-07	1	0.00133	1	0.0109	1	0.424	1	0.054	1	0.00783	TRUE
ENSG00000142173	COL6A2	ENSG00000251562	MALAT1	ENSG00000172346	CSDC2	1.0789e-07	1	0.256	-1	0.00782	-1	0.000143	1	0.136	1	1.21e-06	FALSE
ENSG00000167613	LAIR1	ENSG00000206567	AC022007.1	ENSG00000105967	TFEC	1.07895e-07	-1	0.214	1	0.464	1	9.3e-05	-1	0.000206	-1	4.09e-07	FALSE
ENSG00000131477	RAMP2	ENSG00000197291	RAMP2-AS1	ENSG00000117000	RLF	1.0805e-07	-1	0.415	1	4.76e-36	1	5.88e-52	-1	6.18e-05	-1	1.18e-52	FALSE
ENSG00000168517	HEXIM2	ENSG00000276728	AC142472.1	ENSG00000067955	CBFB	1.08418e-07	1	5.39e-06	1	7.65e-16	1	3.19e-13	1	0.66	-1	7.52e-05	TRUE
ENSG00000135624	CCT7	ENSG00000215769	ARHGAP27P1-BPTFP1-KPNA2P3	ENSG00000138073	PREB	1.08436e-07	1	0.00607	-1	0.44	-1	0.00197	1	0.0106	1	1.09e-10	FALSE
ENSG00000062370	ZNF112	ENSG00000259834	AL365361.1	ENSG00000263002	ZNF234	1.08926e-07	1	0.765	-1	0.000469	-1	0.00556	-1	0.537	1	0.00179	FALSE
ENSG00000122224	LY9	ENSG00000225313	AL513327.1	ENSG00000124203	ZNF831	1.092e-07	1	0.0102	-1	0.0338	-1	9.28e-05	1	0.07	1	8.8e-09	FALSE
ENSG00000088448	ANKRD10	ENSG00000177337	DLGAP1-AS1	ENSG00000267281	ATF7-NPFF	1.09448e-07	1	0.378	1	3.65e-08	1	1.49e-06	1	0.727	-1	0.000521	TRUE
ENSG00000167766	ZNF83	ENSG00000262089	AC040977.1	ENSG00000135164	DMTF1	1.09451e-07	1	0.038	1	1.48e-11	1	2.88e-05	1	0.00192	-1	0.0642	TRUE
ENSG00000169045	HNRNPH1	ENSG00000258441	LINC00641	ENSG00000169740	ZNF32	1.10676e-07	1	0.0393	1	1.34e-05	1	6.99e-06	-1	0.914	-1	0.0016	TRUE
ENSG00000176390	CRLF3	ENSG00000265688	MAFG-DT	ENSG00000185811	IKZF1	1.11866e-07	-1	0.149	1	0.244	1	7.74e-05	-1	0.000893	-1	2.34e-08	FALSE
ENSG00000091592	NLRP1	ENSG00000206573	THUMPD3-AS1	ENSG00000182463	TSHZ2	1.12824e-07	1	0.729	1	5.29e-05	1	0.00035	-1	0.723	-1	0.0111	TRUE
ENSG00000203710	CR1	ENSG00000224397	SMIM25	ENSG00000124203	ZNF831	1.13787e-07	-1	0.0431	1	0.0702	1	2.07e-06	-1	0.0084	-1	3.18e-09	FALSE
ENSG00000119688	ABCD4	ENSG00000259153	AC004816.1	ENSG00000109906	ZBTB16	1.1386e-07	-1	0.027	1	0.00405	1	2.13e-07	-1	0.00258	-1	6.62e-12	FALSE
ENSG00000146112	PPP1R18	ENSG00000280798	LINC00294	ENSG00000163064	EN1	1.13994e-07	-1	0.354	1	0.000127	1	1.81e-06	-1	0.508	-1	3.83e-08	FALSE
ENSG00000197837	HIST4H4	ENSG00000267523	AC008735.2	ENSG00000112658	SRF	1.14366e-07	1	0.911	-1	0.197	-1	0.375	-1	0.722	1	0.36	FALSE
ENSG00000111796	KLRB1	ENSG00000242588	AC108010.1	ENSG00000073861	TBX21	1.1479e-07	-1	0.0402	-1	4.12e-17	-1	8.25e-09	-1	0.0741	1	0.000155	TRUE
ENSG00000123384	LRP1	ENSG00000259834	AL365361.1	ENSG00000074047	GLI2	1.1554e-07	1	0.00333	-1	2.96e-06	-1	0.00418	-1	0.0453	1	9.02e-07	FALSE
ENSG00000167755	KLK6	ENSG00000237883	DGUOK-AS1	ENSG00000119866	BCL11A	1.15724e-07	1	0.131	1	4.95e-05	1	0.00162	1	0.142	-1	0.0652	TRUE
ENSG00000153993	SEMA3D	ENSG00000237424	FOXD2-AS1	ENSG00000134138	MEIS2	1.15921e-07	-1	0.391	-1	1.89e-05	-1	0.0126	-1	0.0634	1	0.0624	TRUE
ENSG00000197019	SERTAD1	ENSG00000186594	MIR22HG	ENSG00000144655	CSRNP1	1.16506e-07	-1	0.0339	1	1.3e-06	1	0.917	1	2.03e-05	-1	0.0443	FALSE
ENSG00000171703	TCEA2	ENSG00000235314	LINC00957	ENSG00000198816	ZNF358	1.16712e-07	-1	0.576	1	0.000115	1	0.000346	1	0.804	-1	6.26e-05	FALSE
ENSG00000162733	DDR2	ENSG00000244041	LINC01011	ENSG00000148516	ZEB1	1.17191e-07	1	0.846	-1	1.62e-06	-1	0.00752	-1	0.524	1	0.00688	FALSE
ENSG00000132824	SERINC3	ENSG00000223891	OSER1-DT	ENSG00000101126	ADNP	1.19088e-07	1	0.028	1	5.14e-14	1	5.54e-11	1	0.0404	-1	4.48e-07	TRUE
ENSG00000027869	SH2D2A	ENSG00000232995	AL592435.1	ENSG00000079263	SP140	1.19847e-07	-1	0.172	1	0.302	1	0.000129	-1	0.00151	-1	3.49e-05	FALSE
ENSG00000163131	CTSS	ENSG00000224397	SMIM25	ENSG00000115956	PLEK	1.20549e-07	1	0.206	1	7.82e-13	1	0.00345	1	3.8e-05	-1	0.454	TRUE
ENSG00000012048	BRCA1	ENSG00000198496	NBR2	ENSG00000140987	ZSCAN32	1.2058e-07	-1	0.0283	1	1.76e-07	1	2.99e-09	-1	0.0292	-1	2.76e-12	FALSE
ENSG00000134242	PTPN22	ENSG00000247317	LY6E-DT	ENSG00000115956	PLEK	1.21577e-07	-1	0.217	1	0.247	1	0.000128	-1	0.00192	-1	1.19e-05	FALSE
ENSG00000141696	P3H4	ENSG00000261327	AC134312.5	ENSG00000053254	FOXN3	1.22064e-07	1	6.32e-08	1	8.18e-18	1	2.07e-10	1	0.0388	-1	0.081	TRUE
ENSG00000000971	CFH	ENSG00000272374	Z97832.2	ENSG00000196628	TCF4	1.23735e-07	1	0.681	-1	0.000398	-1	3.82e-05	1	0.297	1	2.22e-06	FALSE
ENSG00000198624	CCDC69	ENSG00000255455	AP003486.1	ENSG00000137265	IRF4	1.24053e-07	-1	0.0196	1	0.128	1	6.01e-07	-1	0.000309	-1	1.55e-08	FALSE
ENSG00000132694	ARHGEF11	ENSG00000255874	LINC00346	ENSG00000143614	GATAD2B	1.24224e-07	-1	0.415	1	0.0465	1	0.000353	-1	0.0537	-1	3.66e-07	FALSE
ENSG00000008869	HEATR5B	ENSG00000274964	AC026356.1	ENSG00000055609	KMT2C	1.24498e-07	-1	0.945	-1	6.65e-06	-1	0.00065	-1	0.424	1	0.000796	TRUE
ENSG00000168061	SAC3D1	ENSG00000254614	AP003068.2	ENSG00000173153	ESRRA	1.24528e-07	-1	0.0956	1	0.00404	1	0.00495	-1	0.93	-1	2.13e-05	FALSE
ENSG00000140511	HAPLN3	ENSG00000260807	AC009041.2	ENSG00000119866	BCL11A	1.24771e-07	1	0.072	1	0.000111	1	0.476	1	0.00018	1	0.146	TRUE
ENSG00000280987	MATR3	ENSG00000281398	SNHG4	ENSG00000078403	MLLT10	1.24774e-07	-1	0.688	1	4.7e-33	1	2.29e-26	1	0.000301	-1	1.49e-22	FALSE
ENSG00000100243	CYB5R3	ENSG00000184068	SREBF2-AS1	ENSG00000068323	TFE3	1.25251e-07	-1	0.0164	1	0.0607	1	0.00816	-1	0.348	-1	6.29e-08	FALSE
ENSG00000167632	TRAPPC9	ENSG00000260942	CAPN10-DT	ENSG00000185122	HSF1	1.26285e-07	1	0.675	-1	6.72e-12	-1	0.000606	-1	1.51e-05	1	0.000195	FALSE
ENSG00000168542	COL3A1	ENSG00000267272	LINC01140	ENSG00000173068	BNC2	1.26659e-07	1	0.215	-1	4.99e-05	-1	9.23e-05	-1	0.84	1	1.28e-05	FALSE
ENSG00000064419	TNPO3	ENSG00000273329	AC078846.1	ENSG00000153879	CEBPG	1.26776e-07	1	0.0766	1	7.61e-07	1	0.000851	1	0.0156	-1	0.0496	TRUE
ENSG00000143614	GATAD2B	ENSG00000228288	PCAT6	ENSG00000196418	ZNF124	1.27942e-07	-1	0.525	1	0.00758	1	0.00815	1	0.678	-1	0.000723	FALSE
ENSG00000128185	DGCR6L	ENSG00000273311	DGCR11	ENSG00000171443	ZNF524	1.28587e-07	1	0.286	1	1.67e-06	1	0.000275	1	0.326	-1	0.0138	TRUE
ENSG00000099331	MYO9B	ENSG00000273142	LINC02604	ENSG00000225614	ZNF469	1.29873e-07	-1	0.282	-1	1.49e-07	-1	0.000936	-1	0.0524	1	0.0316	TRUE
ENSG00000133321	PLAAT4	ENSG00000271367	AL034374.1	ENSG00000125347	IRF1	1.31709e-07	-1	3.67e-06	1	0.458	1	0.000521	-1	0.00486	-1	2.88e-14	FALSE
ENSG00000131634	TMEM204	ENSG00000272913	AC009237.14	ENSG00000164736	SOX17	1.33044e-07	1	0.00777	1	2.52e-06	1	0.00625	1	0.0575	-1	0.753	TRUE
ENSG00000153291	SLC25A27	ENSG00000247081	BAALC-AS1	ENSG00000172201	ID4	1.33483e-07	-1	0.137	1	0.0285	1	6.03e-05	-1	0.0192	-1	6.41e-06	FALSE
ENSG00000065526	SPEN	ENSG00000233237	LINC00472	ENSG00000102908	NFAT5	1.34399e-07	1	5.5e-05	-1	0.00251	-1	0.0125	-1	0.463	1	6.81e-09	FALSE
ENSG00000128815	WDFY4	ENSG00000247982	LINC00926	ENSG00000079263	SP140	1.38484e-07	1	0.584	1	1.82e-06	1	0.124	1	0.0179	-1	0.388	TRUE
ENSG00000154822	PLCL2	ENSG00000177406	AC021054.1	ENSG00000176842	IRX5	1.4025e-07	-1	0.0331	-1	0.734	1	0.155	-1	0.0563	-1	0.000606	FALSE
ENSG00000120071	KANSL1	ENSG00000267080	ASB16-AS1	ENSG00000188033	ZNF490	1.40315e-07	1	0.709	1	2.1e-14	1	1.48e-14	1	0.61	-1	1.59e-13	TRUE
ENSG00000122566	HNRNPA2B1	ENSG00000255062	AP001318.2	ENSG00000101412	E2F1	1.4104e-07	1	0.483	1	0.26	1	0.259	1	0.983	-1	0.604	TRUE
ENSG00000159958	TNFRSF13C	ENSG00000247982	LINC00926	ENSG00000161405	IKZF3	1.41093e-07	1	0.000921	1	3.16e-12	1	3.1e-07	1	0.0125	-1	0.21	TRUE
ENSG00000099250	NRP1	ENSG00000245164	LINC00861	ENSG00000092607	TBX15	1.42902e-07	1	0.00513	-1	0.000203	-1	0.00141	1	0.984	1	4.73e-07	FALSE
ENSG00000103199	ZNF500	ENSG00000270580	AC139256.2	ENSG00000167395	ZNF646	1.43992e-07	-1	0.724	1	3.52e-05	1	0.000503	1	0.377	-1	0.000961	FALSE
ENSG00000119138	KLF9	ENSG00000261572	AC097639.1	ENSG00000111206	FOXM1	1.44874e-07	1	0.0587	1	0.000149	1	0.0126	1	0.0832	-1	0.594	TRUE
ENSG00000111206	FOXM1	ENSG00000246090	AP002026.1	ENSG00000165891	E2F7	1.46969e-07	1	0.13	-1	0.0224	-1	6.68e-10	1	6.79e-06	1	1.56e-15	FALSE
ENSG00000123329	ARHGAP9	ENSG00000264247	LINC00909	ENSG00000140968	IRF8	1.47194e-07	1	0.934	1	1.55e-07	1	3.57e-07	-1	0.522	-1	6.23e-07	TRUE
ENSG00000126247	CAPNS1	ENSG00000273619	AL121832.2	ENSG00000105698	USF2	1.47473e-07	1	0.000429	-1	0.00558	-1	2.78e-05	1	0.47	1	6.22e-12	FALSE
ENSG00000171865	RNASEH1	ENSG00000228343	AC115618.2	ENSG00000196081	ZNF724	1.48573e-07	1	0.124	-1	0.00207	-1	0.00743	-1	0.615	1	2.65e-05	FALSE
ENSG00000198885	ITPRIPL1	ENSG00000267493	CIRBP-AS1	ENSG00000151702	FLI1	1.494e-07	1	0.202	-1	0.0089	-1	0.00257	1	0.233	1	0.000102	FALSE
ENSG00000104679	R3HCC1	ENSG00000253200	AC037459.2	ENSG00000198816	ZNF358	1.49416e-07	-1	0.308	1	1.68e-05	1	8.62e-06	-1	0.829	-1	6.64e-08	FALSE
ENSG00000171634	BPTF	ENSG00000163597	SNHG16	ENSG00000136451	VEZF1	1.49504e-07	-1	0.0207	1	4.65e-09	1	4.03e-09	1	0.504	-1	4.75e-15	FALSE
ENSG00000015285	WAS	ENSG00000247271	ZBED5-AS1	ENSG00000066336	SPI1	1.49771e-07	-1	0.0497	1	0.0245	1	4.56e-06	-1	0.00355	-1	7.25e-10	FALSE
ENSG00000135077	HAVCR2	ENSG00000247982	LINC00926	ENSG00000115956	PLEK	1.49918e-07	-1	0.00249	-1	1.1e-09	-1	0.00264	-1	0.00075	-1	0.799	TRUE
ENSG00000244754	N4BP2L2	ENSG00000281026	N4BP2L2-IT2	ENSG00000101412	E2F1	1.50543e-07	1	1.33e-08	1	2.85e-23	1	4.19e-18	1	0.132	-1	1.37e-06	TRUE
ENSG00000213799	ZNF845	ENSG00000225313	AL513327.1	ENSG00000198146	ZNF770	1.50703e-07	1	0.00706	-1	0.000185	-1	0.372	-1	0.00777	1	0.000824	FALSE
ENSG00000176022	B3GALT6	ENSG00000224870	MRPL20-AS1	ENSG00000204859	ZBTB48	1.50775e-07	-1	0.0135	1	2.42e-06	1	9.5e-08	1	0.66	-1	6.17e-09	FALSE
ENSG00000147113	DIPK2B	ENSG00000186594	MIR22HG	ENSG00000164736	SOX17	1.55094e-07	1	0.278	-1	0.000666	-1	0.0853	-1	0.0721	1	0.0123	FALSE
ENSG00000118495	PLAGL1	ENSG00000260401	AP002761.4	ENSG00000054598	FOXC1	1.56328e-07	1	0.148	1	0.00229	1	0.00134	1	0.767	-1	0.0154	TRUE
ENSG00000181666	ZNF875	ENSG00000276846	AC016590.3	ENSG00000188227	ZNF793	1.57583e-07	-1	5.09e-06	1	0.322	1	0.734	1	0.549	-1	3.48e-06	FALSE
ENSG00000116701	NCF2	ENSG00000224397	SMIM25	ENSG00000066336	SPI1	1.5782e-07	1	0.972	1	4.7e-16	1	1.34e-08	1	0.000404	-1	8.53e-05	TRUE
ENSG00000162739	SLAMF6	ENSG00000279159	AC003681.1	ENSG00000124203	ZNF831	1.58705e-07	1	0.601	-1	4.18e-06	-1	3.41e-05	1	0.919	1	0.000148	FALSE
ENSG00000237649	KIFC1	ENSG00000245105	A2M-AS1	ENSG00000111206	FOXM1	1.59118e-07	1	0.908	-1	0.378	-1	2.58e-05	1	0.000238	1	8.77e-06	FALSE
ENSG00000033100	CHPF2	ENSG00000245317	AC008393.1	ENSG00000170265	ZNF282	1.59268e-07	-1	0.107	-1	0.00016	-1	5.26e-05	-1	0.764	1	0.0114	TRUE
ENSG00000154134	ROBO3	ENSG00000269918	AF131215.6	ENSG00000170549	IRX1	1.60256e-07	-1	0.543	1	3.3e-06	1	0.0035	1	0.0121	-1	0.00307	FALSE
ENSG00000118495	PLAGL1	ENSG00000281398	SNHG4	ENSG00000169554	ZEB2	1.62447e-07	-1	0.698	1	0.000309	1	7.3e-08	-1	0.0107	-1	8.18e-07	FALSE
ENSG00000276600	RAB7B	ENSG00000231856	AL162377.1	ENSG00000129514	FOXA1	1.63018e-07	-1	0.911	-1	0.0228	-1	0.00888	1	0.282	1	0.0175	TRUE
ENSG00000158473	CD1D	ENSG00000233038	AC011899.2	ENSG00000185811	IKZF1	1.63036e-07	1	0.523	1	4.36e-07	1	0.00151	1	0.0261	-1	0.0593	TRUE
ENSG00000167244	IGF2	ENSG00000130600	H19	ENSG00000108001	EBF3	1.65081e-07	-1	0.000818	1	3.11e-07	1	2.8e-10	-1	0.413	-1	2.36e-12	FALSE
ENSG00000165633	VSTM4	ENSG00000274712	AC005332.4	ENSG00000074047	GLI2	1.70034e-07	-1	0.718	-1	4.48e-06	-1	0.00073	-1	0.324	1	0.00379	TRUE
ENSG00000092841	MYL6	ENSG00000258056	AC009779.2	ENSG00000171443	ZNF524	1.71149e-07	-1	0.000613	-1	0.953	1	0.423	-1	0.439	-1	2.51e-05	FALSE
ENSG00000143575	HAX1	ENSG00000254473	AL354920.1	ENSG00000069667	RORA	1.72018e-07	1	0.586	1	1.66e-07	1	0.00146	1	0.0963	-1	0.00468	TRUE
ENSG00000204628	RACK1	ENSG00000233937	AC008443.1	ENSG00000171425	ZNF581	1.7268e-07	1	0.805	1	0.0139	1	0.00182	-1	0.731	-1	0.00505	TRUE
ENSG00000104894	CD37	ENSG00000214922	HLA-F-AS1	ENSG00000073861	TBX21	1.73179e-07	1	0.0147	-1	0.493	-1	0.000754	1	0.00564	1	7.79e-08	FALSE
ENSG00000186908	ZDHHC17	ENSG00000281344	HELLPAR	ENSG00000123636	BAZ2B	1.73294e-07	-1	0.53	1	6.85e-06	1	2.55e-07	-1	0.561	-1	1.87e-07	FALSE
ENSG00000163939	PBRM1	ENSG00000275234	AC010503.4	ENSG00000118260	CREB1	1.75003e-07	-1	0.0206	-1	4.09e-06	-1	0.00156	-1	0.205	1	0.269	TRUE
ENSG00000030582	GRN	ENSG00000188825	LINC00910	ENSG00000135164	DMTF1	1.75598e-07	-1	0.0393	1	0.0164	1	1.83e-08	-1	0.0197	-1	3.43e-11	FALSE
ENSG00000013725	CD6	ENSG00000228343	AC115618.2	ENSG00000079263	SP140	1.75942e-07	1	0.139	-1	0.00848	-1	0.00248	1	0.249	1	5.65e-05	FALSE
ENSG00000198824	CHAMP1	ENSG00000251136	AF117829.1	ENSG00000198176	TFDP1	1.77195e-07	1	0.547	-1	0.00953	-1	0.000559	1	0.395	1	5.74e-05	FALSE
ENSG00000172354	GNB2	ENSG00000260807	AC009041.2	ENSG00000160113	NR2F6	1.77273e-07	-1	0.695	-1	1.47e-06	-1	7.73e-12	1	0.00771	1	1.53e-12	TRUE
ENSG00000119414	PPP6C	ENSG00000250903	GMDS-DT	ENSG00000169155	ZBTB43	1.77377e-07	-1	0.000949	-1	3.89e-07	-1	0.000609	-1	0.00561	-1	0.808	TRUE
ENSG00000251247	ZNF345	ENSG00000224281	SLC25A5-AS1	ENSG00000198453	ZNF568	1.7777e-07	-1	0.17	1	6.01e-07	1	8.84e-07	1	0.723	-1	3.59e-08	FALSE
ENSG00000118640	VAMP8	ENSG00000229692	SOS1-IT1	ENSG00000181722	ZBTB20	1.7788e-07	-1	0.39	1	0.00967	1	6.63e-06	-1	0.0396	-1	1.47e-07	FALSE
ENSG00000123416	TUBA1B	ENSG00000228343	AC115618.2	ENSG00000103495	MAZ	1.79609e-07	-1	3.62e-05	1	0.0146	1	8.65e-08	-1	0.000409	-1	2.65e-19	FALSE
ENSG00000180644	PRF1	ENSG00000261269	AC093278.2	ENSG00000176083	ZNF683	1.82446e-07	-1	9.27e-06	1	0.977	1	0.0252	-1	0.0656	-1	1.19e-08	FALSE
ENSG00000157227	MMP14	ENSG00000230838	LINC01614	ENSG00000178860	MSC	1.83745e-07	1	0.475	1	2.9e-07	1	0.0167	1	0.00493	-1	0.148	TRUE
ENSG00000264230	ANXA8L1	ENSG00000272512	AL645608.7	ENSG00000054598	FOXC1	1.83889e-07	1	0.0846	1	0.000482	1	0.0232	1	0.0894	-1	0.591	TRUE
ENSG00000277972	CISD3	ENSG00000266469	AC005288.1	ENSG00000177463	NR2C2	1.84969e-07	-1	0.575	1	1e-11	1	1.34e-13	-1	0.687	-1	1.23e-11	FALSE
ENSG00000105700	KXD1	ENSG00000219665	ZNF433-AS1	ENSG00000196233	LCOR	1.86848e-07	1	0.572	1	2.77e-06	1	1.13e-08	-1	0.152	-1	2.63e-08	TRUE
ENSG00000205403	CFI	ENSG00000227630	LINC01132	ENSG00000157554	ERG	1.87423e-07	1	0.4	1	5.04e-06	1	4.4e-05	-1	0.701	-1	0.00565	TRUE
ENSG00000152683	SLC30A6	ENSG00000276334	AL133243.2	ENSG00000254004	ZNF260	1.88312e-07	1	0.415	1	8.35e-05	1	0.00254	1	0.149	-1	0.032	TRUE
ENSG00000172534	HCFC1	ENSG00000234949	AC104667.2	ENSG00000117713	ARID1A	1.89055e-07	-1	0.323	-1	5.44e-07	-1	1.69e-05	-1	0.377	1	0.00645	TRUE
ENSG00000158352	SHROOM4	ENSG00000224559	LINC01087	ENSG00000178175	ZNF366	1.8971e-07	1	0.0675	-1	0.00191	-1	0.00526	1	0.537	1	0.000112	FALSE
ENSG00000182118	FAM89A	ENSG00000206567	AC022007.1	ENSG00000164330	EBF1	1.90046e-07	1	0.917	1	0.000367	-1	0.668	1	0.00131	1	0.644	FALSE
ENSG00000165071	TMEM71	ENSG00000203280	AL022323.1	ENSG00000154655	L3MBTL4	1.92029e-07	1	0.0103	1	5.95e-06	1	0.00313	1	0.0175	1	0.977	TRUE
ENSG00000116824	CD2	ENSG00000260228	AC009119.1	ENSG00000176083	ZNF683	1.92597e-07	-1	0.0298	1	0.0027	1	0.00682	-1	0.535	-1	2.32e-05	FALSE
ENSG00000196367	TRRAP	ENSG00000268713	AC005261.3	ENSG00000263001	GTF2I	1.94519e-07	-1	0.934	-1	0.00183	-1	0.279	-1	0.0443	1	0.225	TRUE
ENSG00000100034	PPM1F	ENSG00000234160	AL513165.1	ENSG00000143867	OSR1	1.95242e-07	-1	0.358	1	2.68e-09	1	1.85e-07	1	0.143	-1	6.35e-07	FALSE
ENSG00000111269	CREBL2	ENSG00000246090	AP002026.1	ENSG00000197472	ZNF695	1.96537e-07	-1	0.139	-1	3.67e-05	-1	0.00814	-1	0.0397	1	0.0528	TRUE
ENSG00000159111	MRPL10	ENSG00000272078	AL139423.1	ENSG00000197714	ZNF460	1.96653e-07	-1	0.267	-1	0.0155	-1	0.0121	-1	0.749	1	0.147	TRUE
ENSG00000005810	MYCBP2	ENSG00000247400	DNAJC3-DT	ENSG00000150907	FOXO1	1.97063e-07	-1	0.0029	1	0.124	1	0.000478	-1	0.0323	-1	5.08e-09	FALSE
ENSG00000141552	ANAPC11	ENSG00000261664	TTC39A-AS1	ENSG00000064490	RFXANK	1.97413e-07	1	0.0335	-1	0.177	-1	0.000245	1	0.0291	1	1.51e-07	FALSE
ENSG00000174444	RPL4	ENSG00000234741	GAS5	ENSG00000198546	ZNF511	1.97828e-07	-1	0.291	1	1.08e-09	1	3.64e-05	1	0.00619	-1	6.96e-07	FALSE
ENSG00000079819	EPB41L2	ENSG00000250899	AC125807.2	ENSG00000053254	FOXN3	1.9804e-07	-1	0.00311	1	0.221	1	0.00144	-1	0.0927	-1	2.03e-07	FALSE
ENSG00000020633	RUNX3	ENSG00000250903	GMDS-DT	ENSG00000073861	TBX21	1.99927e-07	1	0.211	-1	0.341	-1	0.0203	1	0.0964	1	0.00224	FALSE
ENSG00000198040	ZNF84	ENSG00000245937	LINC01184	ENSG00000142065	ZFP14	2.00475e-07	-1	0.639	1	0.00276	1	8.77e-05	-1	0.533	-1	7.27e-05	FALSE
ENSG00000101082	SLA2	ENSG00000270164	LINC01480	ENSG00000161405	IKZF3	2.00508e-07	1	0.987	-1	9.61e-06	-1	0.00413	-1	0.331	1	0.0101	FALSE
ENSG00000007255	TRAPPC6A	ENSG00000188825	LINC00910	ENSG00000074657	ZNF532	2.00882e-07	1	0.944	1	0.000703	1	0.000116	-1	0.655	-1	7.19e-05	TRUE
ENSG00000138468	SENP7	ENSG00000271109	AC008555.4	ENSG00000173153	ESRRA	2.00938e-07	1	0.203	1	8.35e-05	1	0.0119	1	0.0645	-1	0.169	TRUE
ENSG00000143545	RAB13	ENSG00000251602	AL928654.1	ENSG00000229809	ZNF688	2.02175e-07	-1	1.72e-05	1	0.0191	1	0.000111	-1	0.165	-1	1.95e-14	FALSE
ENSG00000157456	CCNB2	ENSG00000261351	AC116913.1	ENSG00000007968	E2F2	2.02548e-07	1	0.00509	1	1.75e-13	1	0.000684	1	8.23e-06	-1	0.524	TRUE
ENSG00000061337	LZTS1	ENSG00000229950	TFAP2A-AS1	ENSG00000161940	BCL6B	2.05841e-07	1	0.105	1	2.54e-05	1	0.00713	1	0.265	-1	0.271	TRUE
ENSG00000095066	HOOK2	ENSG00000259153	AC004816.1	ENSG00000165804	ZNF219	2.07012e-07	-1	0.0919	-1	1.8e-05	-1	0.00101	-1	0.295	1	0.105	TRUE
ENSG00000120279	MYCT1	ENSG00000225313	AL513327.1	ENSG00000164736	SOX17	2.07019e-07	1	0.427	-1	0.000767	-1	4.16e-05	1	0.5	1	4.91e-06	FALSE
ENSG00000167670	CHAF1A	ENSG00000267169	AC022098.1	ENSG00000088247	KHSRP	2.07171e-07	-1	0.0992	1	0.0738	1	2.82e-05	-1	0.019	-1	4.22e-09	FALSE
ENSG00000102445	RUBCNL	ENSG00000276855	AC015922.3	ENSG00000244405	ETV5	2.08149e-07	1	0.563	1	0.0994	1	0.0632	1	0.893	-1	0.232	TRUE
ENSG00000229474	PATL2	ENSG00000248508	SRP14-AS1	ENSG00000138378	STAT4	2.10375e-07	1	0.718	1	7.89e-15	1	1.32e-18	-1	0.0705	-1	6.68e-12	TRUE
ENSG00000113319	RASGRF2	ENSG00000187951	AC091057.1	ENSG00000169946	ZFPM2	2.12406e-07	-1	0.145	-1	4.25e-08	-1	0.0834	-1	6.78e-05	1	0.663	TRUE
ENSG00000155962	CLIC2	ENSG00000213057	C1orf220	ENSG00000138378	STAT4	2.14132e-07	-1	0.00579	-1	3.56e-13	-1	0.00306	-1	0.00101	1	0.517	TRUE
ENSG00000137145	DENND4C	ENSG00000273271	AP000254.2	ENSG00000072364	AFF4	2.14512e-07	1	0.0295	1	0.0836	1	0.564	1	0.352	1	0.183	TRUE
ENSG00000132591	ERAL1	ENSG00000226029	LINC01772	ENSG00000069667	RORA	2.15063e-07	1	0.472	-1	0.367	-1	0.212	1	0.799	1	0.0879	FALSE
ENSG00000010256	UQCRC1	ENSG00000226137	BAIAP2-DT	ENSG00000131408	NR1H2	2.15306e-07	-1	0.00614	-1	1.32e-06	-1	3.58e-05	-1	0.221	1	0.178	TRUE
ENSG00000106330	MOSPD3	ENSG00000230838	LINC01614	ENSG00000166925	TSC22D4	2.15551e-07	1	0.0727	1	1.55e-07	1	6.63e-05	1	0.475	-1	0.00904	TRUE
ENSG00000105538	RASIP1	ENSG00000262691	AC040160.1	ENSG00000005102	MEOX1	2.15578e-07	-1	0.0769	1	0.245	1	0.0695	-1	0.425	-1	0.00368	FALSE
ENSG00000131100	ATP6V1E1	ENSG00000244625	MIATNB	ENSG00000162601	MYSM1	2.16397e-07	-1	0.219	1	0.156	1	0.000153	-1	0.0573	-1	2.42e-06	FALSE
ENSG00000172493	AFF1	ENSG00000227036	LINC00511	ENSG00000148516	ZEB1	2.16722e-07	-1	0.66	-1	4.22e-06	-1	4.55e-07	1	0.275	1	0.000118	TRUE
ENSG00000132357	CARD6	ENSG00000240859	AC093627.4	ENSG00000134954	ETS1	2.1774e-07	-1	0.0281	1	0.362	1	0.000844	-1	0.00575	-1	1.55e-06	FALSE
ENSG00000065183	WDR3	ENSG00000231365	WARS2-AS1	ENSG00000153207	AHCTF1	2.18378e-07	1	0.00423	1	4.05e-06	1	0.00427	1	0.0131	-1	0.913	TRUE
ENSG00000083097	DOP1A	ENSG00000269386	RAB11B-AS1	ENSG00000177463	NR2C2	2.21858e-07	1	0.0458	1	4.33e-10	1	0.00057	1	0.0188	-1	0.107	TRUE
ENSG00000101335	MYL9	ENSG00000180139	ACTA2-AS1	ENSG00000177374	HIC1	2.22381e-07	-1	0.000114	1	0.0654	1	0.0844	1	0.693	-1	1.15e-06	FALSE
ENSG00000160633	SAFB	ENSG00000233621	LINC01137	ENSG00000122386	ZNF205	2.22999e-07	1	0.000765	-1	0.236	-1	0.00543	1	0.167	1	5.3e-08	FALSE
ENSG00000091136	LAMB1	ENSG00000226200	SGMS1-AS1	ENSG00000198795	ZNF521	2.23069e-07	-1	0.00349	-1	1.73e-07	-1	2.26e-07	-1	0.433	1	0.00244	TRUE
ENSG00000166710	B2M	ENSG00000247556	OIP5-AS1	ENSG00000188313	PLSCR1	2.24444e-07	1	0.000677	1	4.06e-12	1	1.25e-09	1	0.332	-1	0.00744	TRUE
ENSG00000120690	ELF1	ENSG00000278621	AC037198.2	ENSG00000197302	ZNF720	2.27038e-07	1	0.479	1	2.7e-08	1	5.3e-06	1	0.0705	-1	0.000351	TRUE
ENSG00000101654	RNMT	ENSG00000267249	AP005482.3	ENSG00000198146	ZNF770	2.29202e-07	-1	0.625	1	0.241	1	0.000152	-1	0.00278	-1	1.69e-05	FALSE
ENSG00000198836	OPA1	ENSG00000231770	TMEM44-AS1	ENSG00000198146	ZNF770	2.33224e-07	-1	0.137	1	0.0284	1	0.00491	-1	0.401	-1	1.59e-05	FALSE
ENSG00000132003	ZSWIM4	ENSG00000269293	ZSCAN16-AS1	ENSG00000276644	DACH1	2.34659e-07	1	0.00288	1	0.753	-1	0.0471	1	0.0274	1	1.28e-05	FALSE
ENSG00000154736	ADAMTS5	ENSG00000247982	LINC00926	ENSG00000169554	ZEB2	2.34919e-07	-1	0.0187	-1	2.11e-14	-1	7.56e-05	-1	0.001	1	0.098	TRUE
ENSG00000244486	SCARF2	ENSG00000246100	LINC00900	ENSG00000167157	PRRX2	2.38374e-07	1	0.906	1	0.00774	1	0.0245	1	0.423	-1	0.0771	TRUE
ENSG00000138468	SENP7	ENSG00000271109	AC008555.4	ENSG00000176542	USF3	2.40757e-07	-1	0.686	1	0.0446	1	0.00151	-1	0.163	-1	0.000467	FALSE
ENSG00000157368	IL34	ENSG00000260025	CRIM1-DT	ENSG00000152284	TCF7L1	2.41157e-07	1	0.367	1	9.33e-05	1	0.046	1	0.00761	-1	0.374	TRUE
ENSG00000105287	PRKD2	ENSG00000235823	OLMALINC	ENSG00000126456	IRF3	2.4121e-07	-1	0.664	-1	2.06e-06	-1	0.00442	-1	0.0569	1	0.00764	TRUE
ENSG00000132010	ZNF20	ENSG00000219665	ZNF433-AS1	ENSG00000204514	ZNF814	2.42863e-07	-1	0.722	1	0.0016	1	0.165	1	0.0963	-1	0.0883	FALSE
ENSG00000164694	FNDC1	ENSG00000233429	HOTAIRM1	ENSG00000167394	ZNF668	2.43718e-07	1	0.367	-1	0.00518	-1	6.03e-16	1	5.53e-10	1	8.32e-15	FALSE
ENSG00000110958	PTGES3	ENSG00000224086	AC245452.1	ENSG00000120837	NFYB	2.4392e-07	1	0.102	-1	0.224	-1	0.0226	1	0.318	1	0.000204	FALSE
ENSG00000147113	DIPK2B	ENSG00000259807	AC009093.1	ENSG00000157554	ERG	2.46353e-07	-1	0.916	-1	5.61e-08	-1	5.07e-06	-1	0.204	1	4.77e-05	TRUE
ENSG00000160551	TAOK1	ENSG00000264577	AC010761.1	ENSG00000175213	ZNF408	2.48366e-07	1	0.888	1	2.64e-13	1	7.83e-09	1	0.00865	-1	2.15e-08	TRUE
ENSG00000188976	NOC2L	ENSG00000242861	AL591895.1	ENSG00000169689	CENPX	2.52384e-07	-1	0.121	-1	1.03e-07	-1	0.000281	-1	0.0317	1	0.0106	TRUE
ENSG00000110427	KIAA1549L	ENSG00000270504	AL391422.4	ENSG00000116132	PRRX1	2.52598e-07	-1	0.492	-1	3.74e-07	-1	2.29e-07	-1	0.931	1	0.000818	TRUE
ENSG00000184281	TSSC4	ENSG00000229950	TFAP2A-AS1	ENSG00000175213	ZNF408	2.52889e-07	1	0.495	-1	0.0701	-1	0.00011	1	0.061	1	1.96e-05	FALSE
ENSG00000196792	STRN3	ENSG00000258738	AL121603.2	ENSG00000032219	ARID4A	2.53523e-07	-1	0.000761	1	0.268	1	0.000517	-1	0.0232	-1	5.55e-11	FALSE
ENSG00000175727	MLXIP	ENSG00000272143	FGF14-AS2	ENSG00000118495	PLAGL1	2.54024e-07	1	0.000389	-1	0.578	-1	0.00103	1	0.0202	1	6.62e-09	FALSE
ENSG00000166147	FBN1	ENSG00000182873	PRKCZ-AS1	ENSG00000196628	TCF4	2.55912e-07	-1	0.0925	-1	4.98e-09	-1	3.83e-10	1	0.604	1	1.03e-06	TRUE
ENSG00000197579	TOPORS	ENSG00000270157	AC004918.4	ENSG00000189042	ZNF567	2.56474e-07	-1	0.415	-1	0.00027	-1	0.0546	-1	0.082	1	0.273	TRUE
ENSG00000131381	RBSN	ENSG00000225733	FGD5-AS1	ENSG00000185219	ZNF445	2.56523e-07	-1	1.02e-05	1	9.35e-06	1	9.99e-07	-1	0.671	-1	5.16e-13	FALSE
ENSG00000197013	ZNF429	ENSG00000264577	AC010761.1	ENSG00000213096	ZNF254	2.58262e-07	1	0.222	-1	0.000486	-1	0.00511	-1	0.552	1	0.000108	FALSE
ENSG00000069943	PIGB	ENSG00000203644	AC083799.1	ENSG00000140265	ZSCAN29	2.60787e-07	1	0.0868	1	6.93e-07	1	0.00428	1	0.0219	-1	0.176	TRUE
ENSG00000103994	ZNF106	ENSG00000261437	AC108860.2	ENSG00000053254	FOXN3	2.61841e-07	-1	8.72e-08	-1	1.08e-08	-1	3.52e-10	1	0.619	1	0.281	TRUE
ENSG00000221818	EBF2	ENSG00000227039	ITGB2-AS1	ENSG00000092607	TBX15	2.64423e-07	1	0.151	-1	0.0451	-1	0.000323	1	0.0935	1	2.07e-06	FALSE
ENSG00000149743	TRPT1	ENSG00000251562	MALAT1	ENSG00000125520	SLC2A4RG	2.69043e-07	1	0.893	1	1.33e-10	1	0.000169	1	0.00188	-1	4.47e-05	TRUE
ENSG00000078549	ADCYAP1R1	ENSG00000197536	C5orf56	ENSG00000106511	MEOX2	2.69467e-07	1	0.00731	1	0.971	-1	0.0508	1	0.0692	1	4.15e-05	FALSE
ENSG00000011566	MAP4K3	ENSG00000235947	EGOT	ENSG00000172845	SP3	2.70966e-07	1	0.332	-1	0.776	-1	0.105	1	0.288	1	0.0178	FALSE
ENSG00000137221	TJAP1	ENSG00000233621	LINC01137	ENSG00000171467	ZNF318	2.71478e-07	1	0.196	1	3.69e-05	1	0.019	1	0.0986	-1	0.145	TRUE
ENSG00000244405	ETV5	ENSG00000251442	LINC01094	ENSG00000148143	ZNF462	2.76741e-07	-1	0.0138	1	0.143	1	5.77e-06	-1	0.00758	-1	4.42e-16	FALSE
ENSG00000198821	CD247	ENSG00000226688	ENTPD1-AS1	ENSG00000163508	EOMES	2.78439e-07	-1	0.0468	-1	1.16e-10	-1	0.00037	-1	0.019	1	0.239	TRUE
ENSG00000163041	H3F3A	ENSG00000258199	AC073896.4	ENSG00000153207	AHCTF1	2.79313e-07	1	0.134	1	1.33e-06	1	1.37e-06	-1	0.952	-1	0.00012	TRUE
ENSG00000136143	SUCLA2	ENSG00000186056	MATN1-AS1	ENSG00000009307	CSDE1	2.80509e-07	-1	2.53e-06	-1	7.59e-12	-1	2.17e-15	1	0.198	1	7.77e-05	TRUE
ENSG00000183530	PRR14L	ENSG00000255248	MIR100HG	ENSG00000197779	ZNF81	2.81057e-07	1	0.112	-1	0.162	-1	0.00394	1	0.151	1	0.000278	FALSE
ENSG00000169957	ZNF768	ENSG00000247982	LINC00926	ENSG00000122386	ZNF205	2.82385e-07	1	0.237	-1	0.169	-1	0.00116	1	0.101	1	0.00012	FALSE
ENSG00000180353	HCLS1	ENSG00000246859	STARD4-AS1	ENSG00000185811	IKZF1	2.84177e-07	1	0.166	-1	0.054	-1	0.0109	1	0.404	1	0.000144	FALSE
ENSG00000152495	CAMK4	ENSG00000230838	LINC01614	ENSG00000124203	ZNF831	2.85185e-07	-1	0.000949	1	0.894	1	0.0842	-1	0.141	-1	6.59e-05	FALSE
ENSG00000026025	VIM	ENSG00000245164	LINC00861	ENSG00000178860	MSC	2.86591e-07	1	0.0119	-1	0.0282	-1	0.0036	1	0.592	1	4.46e-06	FALSE
ENSG00000105372	RPS19	ENSG00000260219	CD2BP2-DT	ENSG00000105732	ZNF574	2.88086e-07	-1	0.187	-1	2.28e-15	-1	9.23e-21	-1	0.992	1	1.99e-14	TRUE
ENSG00000170949	ZNF160	ENSG00000213904	LIPE-AS1	ENSG00000197937	ZNF347	2.8867e-07	1	0.534	1	4.85e-07	1	0.000165	1	0.651	-1	0.000965	TRUE
ENSG00000131477	RAMP2	ENSG00000268713	AC005261.3	ENSG00000130522	JUND	2.90757e-07	1	0.48	1	2.25e-05	1	0.00237	1	0.118	-1	0.047	TRUE
ENSG00000173207	CKS1B	ENSG00000226137	BAIAP2-DT	ENSG00000164463	CREBRF	2.91625e-07	-1	0.0376	-1	3.57e-05	-1	0.0016	-1	0.362	1	0.25	TRUE
ENSG00000197077	KIAA1671	ENSG00000257084	MIR200CHG	ENSG00000198146	ZNF770	2.96259e-07	1	0.403	1	0.1	1	0.011	-1	0.231	-1	0.0417	TRUE
ENSG00000103647	CORO2B	ENSG00000272695	GAS6-DT	ENSG00000106511	MEOX2	2.97533e-07	-1	0.142	1	0.0619	1	0.011	-1	0.541	-1	0.000615	FALSE
ENSG00000025800	KPNA6	ENSG00000230896	AL604028.1	ENSG00000134852	CLOCK	2.98348e-07	1	0.0138	1	3.52e-09	1	3.09e-05	1	0.0467	-1	0.0729	TRUE
ENSG00000159720	ATP6V0D1	ENSG00000260563	AC132872.1	ENSG00000135164	DMTF1	2.99414e-07	-1	0.44	-1	5.01e-15	-1	0.000338	-1	8.52e-06	1	0.0202	TRUE
ENSG00000196961	AP2A1	ENSG00000268006	PTOV1-AS1	ENSG00000126456	IRF3	3.05715e-07	1	0.846	1	0.000279	1	0.0197	1	0.0936	-1	0.037	TRUE
ENSG00000170876	TMEM43	ENSG00000229619	MBNL1-AS1	ENSG00000186951	PPARA	3.08019e-07	-1	0.51	1	0.0137	1	0.0037	1	0.928	-1	0.000612	FALSE
ENSG00000160229	ZNF66	ENSG00000268416	AC010329.1	ENSG00000198521	ZNF43	3.08272e-07	-1	0.00885	1	0.0284	1	0.504	1	0.189	-1	0.00315	FALSE
ENSG00000175463	TBC1D10C	ENSG00000230454	U73166.1	ENSG00000073861	TBX21	3.08379e-07	-1	0.518	1	1.39e-23	1	4.64e-39	-1	2.04e-10	-1	8.42e-33	FALSE
ENSG00000185298	CCDC137	ENSG00000224870	MRPL20-AS1	ENSG00000197114	ZGPAT	3.14516e-07	-1	0.00277	1	0.476	1	0.855	1	0.591	-1	0.00222	FALSE
ENSG00000196967	ZNF585A	ENSG00000203644	AC083799.1	ENSG00000185869	ZNF829	3.15427e-07	1	0.829	-1	0.000153	-1	3.17e-06	1	0.5	1	5.29e-05	FALSE
ENSG00000203747	FCGR3A	ENSG00000247982	LINC00926	ENSG00000115956	PLEK	3.16618e-07	-1	0.537	-1	0.000343	-1	0.137	-1	0.0165	1	0.404	TRUE
ENSG00000167325	RRM1	ENSG00000255284	AP006621.3	ENSG00000166478	ZNF143	3.20937e-07	1	0.203	1	1.36e-05	1	4.52e-14	-1	5.69e-05	-1	2.87e-11	TRUE
ENSG00000196705	ZNF431	ENSG00000250091	DNAH10OS	ENSG00000118620	ZNF430	3.2253e-07	1	0.558	1	3.25e-05	1	0.00107	1	0.643	-1	0.00662	TRUE
ENSG00000149256	TENM4	ENSG00000260711	AL121839.2	ENSG00000107249	GLIS3	3.24833e-07	1	0.287	-1	0.00631	-1	0.0194	1	0.935	1	0.00168	FALSE
ENSG00000187608	ISG15	ENSG00000247774	PCED1B-AS1	ENSG00000168062	BATF2	3.25962e-07	-1	0.0465	-1	5.8e-12	-1	0.0013	-1	1.54e-05	1	0.354	TRUE
ENSG00000198298	ZNF485	ENSG00000259495	AC016705.2	ENSG00000196793	ZNF239	3.27191e-07	1	3.65e-06	1	0.258	-1	0.143	1	0.0119	1	3.75e-09	FALSE
ENSG00000070367	EXOC5	ENSG00000234771	SLC25A25-AS1	ENSG00000186660	ZFP91	3.27254e-07	1	0.159	-1	0.00124	-1	1.45e-05	1	0.138	1	6.92e-10	FALSE
ENSG00000102870	ZNF629	ENSG00000235823	OLMALINC	ENSG00000165821	SALL2	3.27679e-07	-1	0.808	-1	8.1e-05	-1	0.00178	-1	0.815	1	0.0209	TRUE
ENSG00000167754	KLK5	ENSG00000260231	KDM7A-DT	ENSG00000054598	FOXC1	3.31274e-07	1	0.0779	1	7.8e-06	1	0.046	1	0.000784	1	0.998	TRUE
ENSG00000165071	TMEM71	ENSG00000247774	PCED1B-AS1	ENSG00000172201	ID4	3.31715e-07	-1	0.0223	1	0.247	1	0.000135	-1	0.031	-1	6.87e-09	FALSE
ENSG00000134516	DOCK2	ENSG00000261269	AC093278.2	ENSG00000185811	IKZF1	3.32027e-07	1	0.086	-1	1.08e-05	-1	4.03e-05	-1	0.559	1	2.53e-06	FALSE
ENSG00000142798	HSPG2	ENSG00000272463	AL357054.4	ENSG00000173068	BNC2	3.34427e-07	1	0.00216	-1	0.00123	-1	0.000115	1	0.154	1	1.22e-09	FALSE
ENSG00000119147	ECRG4	ENSG00000259495	AC016705.2	ENSG00000143867	OSR1	3.35852e-07	1	0.613	1	5.17e-05	1	0.000719	1	0.767	-1	0.000278	TRUE
ENSG00000050165	DKK3	ENSG00000233117	LINC00702	ENSG00000157554	ERG	3.39773e-07	-1	0.00146	1	0.00192	1	0.00158	1	0.59	-1	5.07e-08	FALSE
ENSG00000117523	PRRC2C	ENSG00000228288	PCAT6	ENSG00000257315	ZBED6	3.4342e-07	1	0.208	1	3.12e-05	1	7.24e-09	-1	0.0128	-1	5.73e-07	TRUE
ENSG00000217128	FNIP1	ENSG00000272518	AC036214.2	ENSG00000072364	AFF4	3.4537e-07	1	0.79	1	2.4e-05	1	0.00372	1	0.0817	-1	0.0176	TRUE
ENSG00000104852	SNRNP70	ENSG00000233237	LINC00472	ENSG00000102878	HSF4	3.50755e-07	1	0.000147	1	1.08e-15	1	5.23e-08	1	0.00082	-1	0.0991	TRUE
ENSG00000009790	TRAF3IP3	ENSG00000272654	AL358472.2	ENSG00000140968	IRF8	3.5244e-07	1	0.0929	1	3.15e-11	1	1.62e-05	1	0.888	-1	0.00271	TRUE
ENSG00000139436	GIT2	ENSG00000267934	AC010300.1	ENSG00000197779	ZNF81	3.53425e-07	1	0.0791	-1	0.0859	-1	0.000184	1	0.0285	1	8.67e-08	FALSE
ENSG00000163818	LZTFL1	ENSG00000242588	AC108010.1	ENSG00000185219	ZNF445	3.54043e-07	1	0.0094	-1	8.12e-06	-1	0.00199	-1	0.107	1	2.97e-06	FALSE
ENSG00000086991	NOX4	ENSG00000172965	MIR4435-2HG	ENSG00000178860	MSC	3.56426e-07	-1	0.00552	1	3.04e-07	1	3.68e-05	1	0.172	-1	1.76e-08	FALSE
ENSG00000174125	TLR1	ENSG00000237807	AC022034.1	ENSG00000115956	PLEK	3.56473e-07	-1	0.582	1	0.0232	1	0.00588	-1	0.522	-1	0.00222	FALSE
ENSG00000139436	GIT2	ENSG00000281103	TRG-AS1	ENSG00000176542	USF3	3.59549e-07	-1	0.594	1	0.0288	1	0.0306	-1	0.827	-1	0.00862	FALSE
ENSG00000130592	LSP1	ENSG00000255399	TBX5-AS1	ENSG00000028277	POU2F2	3.61069e-07	-1	0.000187	1	0.712	1	0.2	-1	0.471	-1	2.08e-05	FALSE
ENSG00000160256	FAM207A	ENSG00000276529	AP001505.1	ENSG00000142409	ZNF787	3.61259e-07	-1	5.27e-05	1	1.36e-06	1	9.92e-07	1	0.536	-1	1.27e-15	FALSE
ENSG00000148300	REXO4	ENSG00000267244	AC012615.6	ENSG00000116809	ZBTB17	3.63101e-07	-1	0.00954	-1	2.55e-11	-1	2.96e-10	-1	0.192	1	0.00192	TRUE
ENSG00000155115	GTF3C6	ENSG00000231889	TRAF3IP2-AS1	ENSG00000173258	ZNF483	3.63285e-07	-1	0.00825	1	0.155	1	8.71e-05	-1	0.0235	-1	1.03e-08	FALSE
ENSG00000178033	CALHM5	ENSG00000223749	MIR503HG	ENSG00000169946	ZFPM2	3.64014e-07	-1	0.677	-1	1.57e-11	-1	3.61e-05	-1	0.00653	1	0.00182	TRUE
ENSG00000177469	CAVIN1	ENSG00000272841	AL139393.3	ENSG00000164330	EBF1	3.64359e-07	-1	3.7e-05	-1	1.51e-11	-1	2.76e-07	-1	0.234	1	0.152	TRUE
ENSG00000240583	AQP1	ENSG00000260025	CRIM1-DT	ENSG00000143867	OSR1	3.71538e-07	-1	0.632	1	1.83e-08	1	0.000904	1	0.000356	-1	0.000153	FALSE
ENSG00000188283	ZNF383	ENSG00000224186	C5orf66	ENSG00000186017	ZNF566	3.73575e-07	-1	0.488	-1	8.79e-09	-1	0.000254	-1	0.031	1	0.00156	TRUE
ENSG00000145416	2021-03-01	ENSG00000267272	LINC01140	ENSG00000105967	TFEC	3.75635e-07	1	0.00493	-1	0.389	-1	0.134	1	0.469	1	0.000156	FALSE
ENSG00000171421	MRPL36	ENSG00000266036	AC016888.1	ENSG00000116731	PRDM2	3.79168e-07	1	0.079	-1	0.323	-1	0.085	1	0.342	1	0.000719	FALSE
ENSG00000127220	ABHD8	ENSG00000272462	U91328.1	ENSG00000198816	ZNF358	3.80023e-07	1	0.939	1	0.125	1	0.000218	-1	0.0234	-1	3.87e-05	TRUE
ENSG00000064490	RFXANK	ENSG00000260317	AC009812.4	ENSG00000133250	ZNF414	3.84188e-07	1	0.0132	-1	0.0132	-1	4.34e-05	1	0.0936	1	9.57e-10	FALSE
ENSG00000166881	NEMP1	ENSG00000260077	AC104794.3	ENSG00000196081	ZNF724	3.89849e-07	1	0.878	1	0.0124	1	6.54e-05	-1	0.0883	-1	2.86e-06	TRUE
ENSG00000101421	CHMP4B	ENSG00000224165	DNAJC27-AS1	ENSG00000102908	NFAT5	3.90258e-07	-1	0.0466	-1	8.76e-05	-1	0.00758	-1	0.156	1	0.642	TRUE
ENSG00000115353	TACR1	ENSG00000239213	NCK1-DT	ENSG00000005102	MEOX1	3.93117e-07	1	0.468	1	0.0539	1	5.5e-06	-1	0.000207	-1	0.000506	TRUE
ENSG00000176692	FOXC2	ENSG00000255399	TBX5-AS1	ENSG00000143867	OSR1	3.97071e-07	1	0.000395	-1	0.205	-1	0.00037	1	0.174	1	2.31e-11	FALSE
ENSG00000135473	PAN2	ENSG00000234608	MAPKAPK5-AS1	ENSG00000131127	ZNF141	3.99985e-07	1	0.24	1	1.31e-06	1	0.000217	1	0.322	-1	0.0104	TRUE
ENSG00000186469	GNG2	ENSG00000204387	SNHG32	ENSG00000081189	MEF2C	4.01476e-07	1	0.591	1	0.00784	1	0.00401	-1	0.76	-1	0.00789	TRUE
ENSG00000106333	PCOLCE	ENSG00000242588	AC108010.1	ENSG00000121068	TBX2	4.01522e-07	-1	0.000247	-1	4.16e-11	-1	9.01e-07	-1	0.154	1	0.103	TRUE
ENSG00000157106	SMG1	ENSG00000260276	AC022167.2	ENSG00000072364	AFF4	4.02048e-07	1	0.0944	1	1.26e-16	1	1.13e-13	1	0.57	-1	3.07e-09	TRUE
ENSG00000142798	HSPG2	ENSG00000272463	AL357054.4	ENSG00000161940	BCL6B	4.02266e-07	1	0.0632	-1	0.000194	-1	1.14e-06	1	0.12	1	1.35e-08	FALSE
ENSG00000119414	PPP6C	ENSG00000230590	FTX	ENSG00000092203	TOX4	4.0514e-07	1	0.000237	1	0.444	-1	0.0541	1	0.00524	1	2.19e-08	FALSE
ENSG00000004897	CDC27	ENSG00000262879	AC005670.3	ENSG00000066422	ZBTB11	4.05457e-07	1	0.177	1	2.33e-17	1	2.81e-10	1	0.000114	-1	4.39e-06	TRUE
ENSG00000072952	MRVI1	ENSG00000271109	AC008555.4	ENSG00000006468	ETV1	4.07468e-07	1	0.0089	-1	0.00983	-1	0.363	-1	0.215	1	0.00299	FALSE
ENSG00000063245	EPN1	ENSG00000278768	BACE1-AS	ENSG00000179943	FIZ1	4.12539e-07	-1	0.000568	-1	3.38e-19	-1	1.51e-13	-1	0.0283	1	0.000262	TRUE
ENSG00000104047	DTWD1	ENSG00000229619	MBNL1-AS1	ENSG00000137871	ZNF280D	4.14957e-07	1	0.173	1	0.000762	1	0.00087	1	0.746	-1	0.14	TRUE
ENSG00000105722	ERF	ENSG00000274964	AC026356.1	ENSG00000261221	ZNF865	4.15501e-07	1	0.0228	1	4.24e-07	1	1.33e-09	-1	0.478	-1	0.000213	TRUE
ENSG00000134250	NOTCH2	ENSG00000274712	AC005332.4	ENSG00000143067	ZNF697	4.16077e-07	-1	0.0901	-1	0.000241	-1	0.000136	1	0.909	1	0.0114	TRUE
ENSG00000180644	PRF1	ENSG00000225361	PPP1R26-AS1	ENSG00000124203	ZNF831	4.19233e-07	1	0.563	-1	2.84e-06	-1	4.12e-07	1	0.0633	1	1.04e-07	FALSE
ENSG00000100075	SLC25A1	ENSG00000250802	ZBED3-AS1	ENSG00000128272	ATF4	4.19476e-07	1	0.0891	1	0.0004	1	0.00225	1	0.347	-1	0.185	TRUE
ENSG00000184076	UQCR10	ENSG00000279159	AC003681.1	ENSG00000116731	PRDM2	4.21269e-07	-1	0.845	1	3.05e-07	1	1.92e-07	1	0.52	-1	1.55e-05	FALSE
ENSG00000180096	SEPTIN1	ENSG00000271976	AC012467.2	ENSG00000073861	TBX21	4.22328e-07	-1	0.0658	1	0.873	1	1.34e-05	-1	7.27e-06	-1	2.13e-08	FALSE
ENSG00000185278	ZBTB37	ENSG00000206567	AC022007.1	ENSG00000117625	RCOR3	4.23344e-07	1	0.449	1	7.64e-08	1	6.08e-07	1	0.738	-1	5.12e-05	TRUE
ENSG00000271601	LIX1L	ENSG00000278768	BACE1-AS	ENSG00000169554	ZEB2	4.28526e-07	-1	0.0423	1	0.0135	1	5.82e-09	-1	0.000145	-1	2.68e-11	FALSE
ENSG00000164483	SAMD3	ENSG00000259807	AC009093.1	ENSG00000073861	TBX21	4.28992e-07	-1	0.0406	1	0.112	1	0.014	-1	0.178	-1	0.000234	FALSE
ENSG00000277972	CISD3	ENSG00000266469	AC005288.1	ENSG00000131759	RARA	4.31881e-07	-1	0.665	1	2e-16	1	4.59e-11	1	0.0215	-1	5.88e-09	FALSE
ENSG00000165092	ALDH1A1	ENSG00000234380	LINC01426	ENSG00000005102	MEOX1	4.34012e-07	-1	0.814	-1	0.00148	-1	2.24e-05	1	0.118	1	0.000387	TRUE
ENSG00000139193	CD27	ENSG00000229692	SOS1-IT1	ENSG00000137265	IRF4	4.37099e-07	-1	0.486	-1	1.47e-13	-1	1.15e-05	-1	0.000876	1	0.000511	TRUE
ENSG00000072864	NDE1	ENSG00000280206	AC026401.3	ENSG00000117713	ARID1A	4.37239e-07	1	0.015	1	7.09e-23	1	5.24e-17	1	0.0529	-1	6.56e-11	TRUE
ENSG00000196705	ZNF431	ENSG00000273576	AC009283.1	ENSG00000105750	ZNF85	4.37816e-07	-1	0.423	1	1.27e-08	1	2.11e-05	1	0.213	-1	8.3e-07	FALSE
ENSG00000102024	PLS3	ENSG00000247774	PCED1B-AS1	ENSG00000153814	JAZF1	4.38713e-07	1	0.176	-1	4.43e-05	-1	0.0013	-1	0.512	1	7.92e-05	FALSE
ENSG00000186222	BLOC1S4	ENSG00000277283	AC004812.2	ENSG00000229809	ZNF688	4.39707e-07	-1	0.394	1	6.49e-05	1	3.14e-07	-1	0.203	-1	6.91e-08	FALSE
ENSG00000143196	DPT	ENSG00000261888	AC144831.1	ENSG00000164330	EBF1	4.44283e-07	-1	0.39	1	2.84e-06	1	0.0799	1	0.0035	-1	0.0317	FALSE
ENSG00000168685	IL7R	ENSG00000272821	U62317.2	ENSG00000198846	TOX	4.44728e-07	-1	0.0755	-1	1.64e-06	-1	0.00227	-1	0.124	1	0.339	TRUE
ENSG00000155959	VBP1	ENSG00000205890	AC108134.1	ENSG00000169016	E2F6	4.45997e-07	-1	0.0146	-1	8.9e-05	-1	3.46e-05	1	0.847	1	0.038	TRUE
ENSG00000065183	WDR3	ENSG00000203865	ATP1A1-AS1	ENSG00000149136	SSRP1	4.47522e-07	1	0.0329	1	0.00054	1	0.00319	1	0.593	-1	0.225	TRUE
ENSG00000140968	IRF8	ENSG00000269397	AC011503.2	ENSG00000105967	TFEC	4.52732e-07	1	0.017	-1	0.0269	-1	0.0107	1	0.448	1	4.75e-06	FALSE
ENSG00000163661	PTX3	ENSG00000267272	LINC01140	ENSG00000107485	GATA3	4.55366e-07	-1	0.962	1	0.0332	1	0.00575	-1	0.133	-1	0.00463	FALSE
ENSG00000063244	U2AF2	ENSG00000184441	AP001062.1	ENSG00000179943	FIZ1	4.55606e-07	-1	0.000659	-1	1.29e-06	-1	8.99e-06	-1	0.114	1	0.435	TRUE
ENSG00000177666	PNPLA2	ENSG00000251442	LINC01094	ENSG00000245848	CEBPA	4.5613e-07	-1	0.0012	-1	6.38e-12	-1	1.38e-08	-1	0.253	1	0.0307	TRUE
ENSG00000033011	ALG1	ENSG00000267565	AC011477.3	ENSG00000103495	MAZ	4.58227e-07	-1	0.0289	-1	1.14e-09	-1	8.62e-06	-1	0.0643	1	0.014	TRUE
ENSG00000159055	MIS18A	ENSG00000238197	PAXBP1-AS1	ENSG00000173258	ZNF483	4.65327e-07	-1	0.000305	1	0.00943	1	0.0004	-1	0.603	-1	2.28e-09	FALSE
ENSG00000074603	DPP8	ENSG00000186594	MIR22HG	ENSG00000140382	HMG20A	4.66959e-07	1	0.0619	1	3.41e-05	1	0.00144	1	0.274	-1	0.15	TRUE
ENSG00000198771	RCSD1	ENSG00000263004	AC007114.1	ENSG00000154655	L3MBTL4	4.72196e-07	1	0.267	1	0.005	1	0.000863	1	0.583	-1	0.00578	TRUE
ENSG00000114302	PRKAR2A	ENSG00000226711	FAM66C	ENSG00000173473	SMARCC1	4.7479e-07	-1	0.508	-1	3.91e-05	-1	4.66e-05	1	0.781	1	0.000175	TRUE
ENSG00000078369	GNB1	ENSG00000228794	LINC01128	ENSG00000142599	RERE	4.77667e-07	-1	0.00038	1	7.03e-06	1	5.35e-06	1	0.491	-1	2.58e-10	FALSE
ENSG00000140285	FGF7	ENSG00000233006	MIR3936HG	ENSG00000152784	PRDM8	4.78589e-07	1	0.741	-1	0.0015	-1	0.000207	1	0.357	1	0.000298	FALSE
ENSG00000136381	IREB2	ENSG00000212766	EWSAT1	ENSG00000140382	HMG20A	4.78722e-07	-1	0.991	-1	1.77e-10	-1	0.000388	-1	0.00241	1	0.00078	TRUE
ENSG00000160219	GAB3	ENSG00000179818	PCBP1-AS1	ENSG00000169554	ZEB2	4.78918e-07	-1	0.413	1	2.35e-12	1	1.06e-09	1	0.825	-1	5.91e-11	FALSE
ENSG00000086991	NOX4	ENSG00000172965	MIR4435-2HG	ENSG00000169946	ZFPM2	4.79207e-07	-1	0.859	1	1.25e-08	1	1.58e-05	1	0.0554	-1	1.87e-05	FALSE
ENSG00000127951	FGL2	ENSG00000261061	AC092718.4	ENSG00000115956	PLEK	4.80362e-07	1	0.00162	-1	0.00252	-1	5.87e-07	1	0.0439	1	1.32e-14	FALSE
ENSG00000057657	PRDM1	ENSG00000228288	PCAT6	ENSG00000116132	PRRX1	4.84767e-07	1	0.000829	1	1.27e-11	1	2.72e-06	1	0.113	-1	0.184	TRUE
ENSG00000132383	RPA1	ENSG00000236618	PITPNA-AS1	ENSG00000187607	ZNF286A	4.89056e-07	1	0.174	1	5.75e-10	1	2.5e-13	-1	0.607	-1	7.52e-08	TRUE
ENSG00000076924	XAB2	ENSG00000260686	AC008669.1	ENSG00000064490	RFXANK	4.90995e-07	1	0.316	1	9.3e-08	1	2.69e-08	1	0.94	-1	1.47e-07	TRUE
ENSG00000183696	UPP1	ENSG00000273230	AC102953.2	ENSG00000066336	SPI1	4.9109e-07	-1	0.487	1	0.171	1	0.00105	-1	0.0366	-1	0.000192	FALSE
ENSG00000167754	KLK5	ENSG00000233930	KRTAP5-AS1	ENSG00000054598	FOXC1	4.93154e-07	1	0.00733	1	2.29e-08	1	2.21e-05	1	0.0438	-1	0.0267	TRUE
ENSG00000188725	SMIM15	ENSG00000227543	SPAG5-AS1	ENSG00000062194	GPBP1	4.94393e-07	1	0.106	-1	0.000591	-1	0.0259	-1	0.467	1	0.000726	FALSE
ENSG00000101335	MYL9	ENSG00000272841	AL139393.3	ENSG00000112658	SRF	4.94913e-07	-1	4.74e-05	-1	3.05e-10	-1	7.52e-05	-1	0.00446	1	0.736	TRUE
ENSG00000130176	CNN1	ENSG00000237361	TUSC8	ENSG00000168874	ATOH8	5.02412e-07	1	4.35e-05	1	5.58e-13	1	0.000752	1	2.57e-05	1	0.549	TRUE
ENSG00000137033	IL33	ENSG00000260711	AL121839.2	ENSG00000106511	MEOX2	5.0263e-07	-1	0.988	1	0.041	1	0.00647	-1	0.394	-1	0.0481	FALSE
ENSG00000172766	NAA16	ENSG00000276672	AL161891.1	ENSG00000196705	ZNF431	5.02695e-07	-1	0.00342	1	7.27e-07	1	4.68e-07	1	0.506	-1	6.19e-12	FALSE
ENSG00000133030	MPRIP	ENSG00000175061	SNHG29	ENSG00000141027	NCOR1	5.07231e-07	1	0.877	1	1.17e-10	1	8.32e-06	1	0.0344	-1	9.35e-05	TRUE
ENSG00000104814	MAP4K1	ENSG00000267309	AC092295.2	ENSG00000066336	SPI1	5.08218e-07	-1	0.639	1	9.38e-07	1	4.28e-05	-1	0.799	-1	0.000176	FALSE
ENSG00000103423	DNAJA3	ENSG00000269834	ZNF528-AS1	ENSG00000103343	ZNF174	5.09741e-07	1	0.844	-1	2.38e-09	-1	3.72e-06	-1	0.0803	1	6.93e-06	FALSE
ENSG00000103335	PIEZO1	ENSG00000260121	AC138028.4	ENSG00000198517	MAFK	5.12111e-07	-1	0.199	1	8.41e-23	1	2.29e-20	1	0.0676	-1	7.91e-21	FALSE
ENSG00000167693	NXN	ENSG00000267272	LINC01140	ENSG00000118495	PLAGL1	5.12289e-07	-1	0.272	-1	0.000634	-1	0.0116	-1	0.14	1	0.623	TRUE
ENSG00000100450	GZMH	ENSG00000231890	DARS-AS1	ENSG00000124203	ZNF831	5.14251e-07	1	0.429	-1	0.856	-1	0.0175	1	0.0202	1	0.00154	FALSE
ENSG00000118407	FILIP1	ENSG00000224078	SNHG14	ENSG00000081189	MEF2C	5.1724e-07	1	0.156	-1	0.0203	-1	0.0443	1	0.749	1	0.00328	FALSE
ENSG00000163710	PCOLCE2	ENSG00000267272	LINC01140	ENSG00000129514	FOXA1	5.17796e-07	1	0.0199	1	1.17e-05	1	8.95e-08	-1	0.0177	-1	8.36e-05	TRUE
ENSG00000185624	P4HB	ENSG00000260160	AC011468.1	ENSG00000138073	PREB	5.1993e-07	1	0.143	1	1.91e-05	1	8.77e-05	1	0.493	-1	0.00452	TRUE
ENSG00000168101	NUDT16L1	ENSG00000196696	AC009022.1	ENSG00000122386	ZNF205	5.20445e-07	1	0.151	-1	2.44e-08	-1	7.88e-14	1	0.0382	1	1.59e-17	FALSE
ENSG00000198795	ZNF521	ENSG00000237424	FOXD2-AS1	ENSG00000164107	HAND2	5.22803e-07	1	0.444	-1	0.000833	-1	0.0198	-1	0.577	1	0.00588	FALSE
ENSG00000114127	XRN1	ENSG00000197536	C5orf56	ENSG00000158711	ELK4	5.22971e-07	1	0.501	1	1.76e-10	1	6.95e-07	1	0.0588	-1	6.29e-06	TRUE
ENSG00000111445	RFC5	ENSG00000257167	TMPO-AS1	ENSG00000111206	FOXM1	5.26309e-07	1	0.983	1	5.8e-07	1	0.00403	1	0.000502	-1	0.0224	TRUE
ENSG00000124785	NRN1	ENSG00000278600	AC015871.4	ENSG00000118495	PLAGL1	5.28672e-07	-1	0.672	-1	5.4e-05	-1	5.38e-05	-1	0.593	1	0.000158	TRUE
ENSG00000134138	MEIS2	ENSG00000272374	Z97832.2	ENSG00000164330	EBF1	5.30285e-07	1	0.00604	1	0.337	-1	0.0939	1	0.0208	1	0.000353	FALSE
ENSG00000145833	DDX46	ENSG00000268713	AC005261.3	ENSG00000159140	SON	5.30536e-07	1	0.858	-1	0.0451	-1	0.00119	1	0.0576	1	9.27e-05	FALSE
ENSG00000143033	MTF2	ENSG00000223745	CCDC18-AS1	ENSG00000159592	GPBP1L1	5.31321e-07	1	0.529	1	0.00205	1	0.00148	1	0.901	-1	0.00543	TRUE
ENSG00000184887	BTBD6	ENSG00000260942	CAPN10-DT	ENSG00000245848	CEBPA	5.36566e-07	-1	6.98e-08	-1	3.2e-09	-1	1.3e-13	1	0.231	1	0.116	TRUE
ENSG00000166250	CLMP	ENSG00000267296	CEBPA-DT	ENSG00000116132	PRRX1	5.38669e-07	-1	0.163	1	0.0694	1	0.164	1	0.933	-1	0.01	FALSE
ENSG00000126214	KLC1	ENSG00000231074	HCG18	ENSG00000102901	CENPT	5.38723e-07	-1	0.0582	-1	0.164	1	0.0222	-1	0.000178	-1	7.19e-05	FALSE
ENSG00000157827	FMNL2	ENSG00000233038	AC011899.2	ENSG00000091831	ESR1	5.4153e-07	1	0.279	1	3.84e-09	1	0.000186	1	0.138	-1	0.00988	TRUE
ENSG00000111678	C12orf57	ENSG00000261799	AC007406.5	ENSG00000177463	NR2C2	5.42137e-07	1	0.23	1	2.63e-08	1	5.7e-06	1	0.0436	-1	0.0122	TRUE
ENSG00000007202	KIAA0100	ENSG00000260401	AP002761.4	ENSG00000197063	MAFG	5.50266e-07	-1	0.0426	1	3.02e-06	1	2.89e-09	-1	0.118	-1	1.24e-12	FALSE
ENSG00000038427	VCAN	ENSG00000230838	LINC01614	ENSG00000173068	BNC2	5.53593e-07	-1	0.0328	1	6.4e-09	1	0.00209	1	0.00152	-1	3.23e-05	FALSE
ENSG00000225663	MCRIP1	ENSG00000186056	MATN1-AS1	ENSG00000185591	SP1	5.56292e-07	1	0.114	-1	0.00369	-1	0.000862	1	0.441	1	1.53e-07	FALSE
ENSG00000162706	CADM3	ENSG00000272405	AL365181.3	ENSG00000182463	TSHZ2	5.6149e-07	1	0.16	1	0.00982	1	0.0205	1	0.965	-1	0.303	TRUE
ENSG00000146648	EGFR	ENSG00000261116	AL049555.1	ENSG00000165030	NFIL3	5.65111e-07	-1	0.913	1	0.0113	1	0.527	1	0.00888	-1	0.36	FALSE
ENSG00000186260	MRTFB	ENSG00000261269	AC093278.2	ENSG00000172493	AFF1	5.71106e-07	1	0.0107	1	0.0046	1	0.000752	-1	0.657	-1	0.374	TRUE
ENSG00000188313	PLSCR1	ENSG00000281103	TRG-AS1	ENSG00000115415	STAT1	5.728e-07	-1	0.0316	-1	3.23e-09	-1	0.0158	-1	4.74e-05	1	0.858	TRUE
ENSG00000138592	USP8	ENSG00000232640	AL354892.2	ENSG00000104064	GABPB1	5.74332e-07	-1	0.225	-1	0.00128	-1	8.5e-11	1	0.0239	1	2.32e-07	TRUE
ENSG00000159086	PAXBP1	ENSG00000256073	URB1-AS1	ENSG00000154727	GABPA	5.79539e-07	1	0.415	1	5.92e-09	1	1.41e-14	-1	0.00116	-1	4.91e-15	TRUE
ENSG00000150712	MTMR12	ENSG00000203280	AL022323.1	ENSG00000176542	USF3	5.81106e-07	-1	0.321	1	0.00551	1	4.23e-06	-1	0.318	-1	1.25e-06	FALSE
ENSG00000010295	IFFO1	ENSG00000245532	NEAT1	ENSG00000196460	RFX8	5.8128e-07	-1	0.209	1	4.64e-07	1	2.11e-12	-1	0.16	-1	1.13e-13	FALSE
ENSG00000168936	TMEM129	ENSG00000247708	STX18-AS1	ENSG00000123933	MXD4	5.81426e-07	-1	5.6e-06	1	0.245	1	6.03e-06	-1	0.00328	-1	1.52e-13	FALSE
ENSG00000144935	TRPC1	ENSG00000275367	AC092111.1	ENSG00000169946	ZFPM2	5.86271e-07	-1	0.106	1	0.00148	1	2.24e-07	-1	0.00756	-1	1.38e-07	FALSE
ENSG00000130522	JUND	ENSG00000259583	AC015712.2	ENSG00000144655	CSRNP1	5.88626e-07	1	0.0478	-1	0.00252	-1	7.2e-07	1	0.047	1	8.19e-11	FALSE
ENSG00000165028	NIPSNAP3B	ENSG00000206567	AC022007.1	ENSG00000108001	EBF3	5.94959e-07	1	0.273	1	2.98e-06	1	0.0492	1	0.0169	-1	0.464	TRUE
ENSG00000124641	MED20	ENSG00000272079	AC004233.2	ENSG00000001167	NFYA	5.9728e-07	-1	0.176	1	0.000215	1	0.00961	1	0.111	-1	4.79e-06	FALSE
ENSG00000164830	OXR1	ENSG00000246263	UBR5-AS1	ENSG00000147601	TERF1	5.97661e-07	-1	0.329	1	0.000161	1	0.000237	1	0.315	-1	0.000206	FALSE
ENSG00000120162	MOB3B	ENSG00000272087	AC080013.4	ENSG00000117707	PROX1	5.99004e-07	-1	0.788	1	0.00419	1	0.0352	1	0.647	-1	0.0425	FALSE
ENSG00000152689	RASGRP3	ENSG00000277287	AL109976.1	ENSG00000054598	FOXC1	5.99382e-07	1	0.331	1	0.000303	1	0.398	1	0.000259	1	0.82	TRUE
ENSG00000119421	NDUFA8	ENSG00000261094	AC007066.2	ENSG00000196110	ZNF699	5.99918e-07	-1	0.0184	1	0.00812	1	7.96e-10	-1	0.00167	-1	3.03e-15	FALSE
ENSG00000161970	RPL26	ENSG00000175061	SNHG29	ENSG00000213020	ZNF611	6.00219e-07	1	0.00677	1	6.08e-30	1	1.48e-28	-1	0.571	-1	6.18e-22	TRUE
ENSG00000187801	ZFP69B	ENSG00000260400	AL513534.2	ENSG00000196081	ZNF724	6.00671e-07	1	0.31	-1	0.723	-1	0.0471	1	0.121	1	0.00178	FALSE
ENSG00000203326	ZNF525	ENSG00000237807	AC022034.1	ENSG00000104447	TRPS1	6.01004e-07	1	0.703	-1	0.00108	-1	9.81e-07	1	0.0734	1	3.21e-07	FALSE
ENSG00000188612	SUMO2	ENSG00000205890	AC108134.1	ENSG00000122034	GTF3A	6.01288e-07	1	0.327	-1	0.0233	-1	2.87e-06	1	0.00601	1	1.66e-10	FALSE
ENSG00000213719	CLIC1	ENSG00000231074	HCG18	ENSG00000131127	ZNF141	6.0149e-07	-1	0.000334	1	0.00319	1	0.000316	-1	0.642	-1	2.95e-12	FALSE
ENSG00000174276	ZNHIT2	ENSG00000224086	AC245452.1	ENSG00000175213	ZNF408	6.02799e-07	-1	0.311	-1	6.03e-06	-1	9.74e-09	1	0.211	1	6.44e-06	TRUE
ENSG00000125319	C17orf53	ENSG00000274173	AL035661.1	ENSG00000101057	MYBL2	6.05801e-07	1	0.346	-1	0.0176	-1	0.0239	1	0.938	1	0.000183	FALSE
ENSG00000187955	COL14A1	ENSG00000273038	AL365203.2	ENSG00000148516	ZEB1	6.09627e-07	1	0.603	-1	1.11e-08	-1	0.000381	-1	0.0221	1	0.000545	FALSE
ENSG00000108799	EZH1	ENSG00000267002	AC060780.1	ENSG00000176887	SOX11	6.09686e-07	1	0.0156	1	5.64e-11	1	0.000379	1	0.0142	-1	0.13	TRUE
ENSG00000269404	SPIB	ENSG00000260920	AL031985.3	ENSG00000106948	AKNA	6.14196e-07	1	0.0223	1	2.75e-06	1	6.02e-05	1	0.861	-1	0.058	TRUE
ENSG00000185669	SNAI3	ENSG00000260630	SNAI3-AS1	ENSG00000179588	ZFPM1	6.18778e-07	1	0.161	1	4.03e-12	1	6e-06	1	0.000972	-1	0.0532	TRUE
ENSG00000105287	PRKD2	ENSG00000197989	SNHG12	ENSG00000105732	ZNF574	6.23593e-07	-1	0.472	-1	5.84e-08	-1	0.00114	-1	0.0142	1	0.0118	TRUE
ENSG00000136010	ALDH1L2	ENSG00000227199	ST7-AS1	ENSG00000115355	CCDC88A	6.23711e-07	-1	0.176	-1	7.54e-07	-1	0.00177	-1	0.033	1	0.0683	TRUE
ENSG00000128524	ATP6V1F	ENSG00000273314	AC005229.4	ENSG00000196110	ZNF699	6.32424e-07	1	0.29	1	1.86e-05	1	5.27e-08	-1	0.0326	-1	1.52e-06	TRUE
ENSG00000198053	SIRPA	ENSG00000234949	AC104667.2	ENSG00000151702	FLI1	6.32707e-07	1	0.765	1	0.582	1	0.444	-1	0.675	-1	0.568	TRUE
ENSG00000104814	MAP4K1	ENSG00000235706	DICER1-AS1	ENSG00000163508	EOMES	6.36235e-07	-1	0.0939	1	0.00214	1	2.71e-06	-1	0.00717	-1	6.33e-08	FALSE
ENSG00000188486	H2AFX	ENSG00000215769	ARHGAP27P1-BPTFP1-KPNA2P3	ENSG00000115163	CENPA	6.36931e-07	1	0.502	-1	0.0042	-1	0.00457	-1	0.988	1	5.99e-05	FALSE
ENSG00000108799	EZH1	ENSG00000230838	LINC01614	ENSG00000184271	POU6F1	6.36987e-07	-1	0.126	-1	7.82e-07	-1	2.43e-06	1	0.466	1	0.000468	TRUE
ENSG00000069493	CLEC2D	ENSG00000227953	LINC01341	ENSG00000185811	IKZF1	6.39629e-07	-1	0.00489	1	0.00533	1	0.000535	-1	0.138	-1	7.64e-08	FALSE
ENSG00000258429	PDF	ENSG00000266036	AC016888.1	ENSG00000243678	NME2	6.47562e-07	-1	0.0174	1	1.05e-05	1	0.000846	1	0.2	-1	8.56e-07	FALSE
ENSG00000131018	SYNE1	ENSG00000260000	AL133338.1	ENSG00000152784	PRDM8	6.49635e-07	1	0.857	1	0.000404	1	0.000113	-1	0.335	-1	0.00938	TRUE
ENSG00000118705	RPN2	ENSG00000260032	NORAD	ENSG00000101057	MYBL2	6.49758e-07	1	0.000243	1	3.5e-11	1	6.57e-05	1	0.000694	-1	0.616	TRUE
ENSG00000160307	S100B	ENSG00000246859	STARD4-AS1	ENSG00000129514	FOXA1	6.54068e-07	1	0.45	-1	0.53	-1	0.0579	1	0.194	1	0.027	FALSE
ENSG00000230124	ACBD6	ENSG00000268516	AC020915.2	ENSG00000116731	PRDM2	6.58847e-07	1	0.864	1	0.00442	1	0.101	1	0.388	-1	0.137	TRUE
ENSG00000143624	INTS3	ENSG00000280927	CTBP1-AS	ENSG00000126746	ZNF384	6.63481e-07	-1	0.0141	1	0.068	1	0.027	-1	0.925	-1	4.33e-06	FALSE
ENSG00000137770	CTDSPL2	ENSG00000247556	OIP5-AS1	ENSG00000181827	RFX7	6.66179e-07	-1	0.00095	1	4.28e-05	1	0.00797	1	0.0181	-1	1.53e-06	FALSE
ENSG00000131127	ZNF141	ENSG00000225783	MIAT	ENSG00000272602	ZNF595	6.67098e-07	-1	0.288	1	0.0394	1	0.0029	-1	0.145	-1	4.94e-05	FALSE
ENSG00000164124	TMEM144	ENSG00000248429	FAM198B-AS1	ENSG00000091831	ESR1	6.6913e-07	-1	0.0511	1	6.64e-23	1	1.79e-08	1	9.58e-09	-1	4.97e-13	FALSE
ENSG00000068079	IFI35	ENSG00000274272	AC069281.2	ENSG00000059378	PARP12	6.69545e-07	1	0.873	-1	0.00128	-1	1.36e-06	1	0.353	1	3.18e-06	FALSE
ENSG00000093009	CDC45	ENSG00000261126	RBFADN	ENSG00000101412	E2F1	6.71934e-07	1	0.758	-1	0.00062	-1	2.7e-05	1	0.419	1	1.18e-06	FALSE
ENSG00000158792	SPATA2L	ENSG00000231889	TRAF3IP2-AS1	ENSG00000175213	ZNF408	6.7507e-07	-1	0.00927	-1	6.71e-08	-1	8.57e-11	1	0.115	1	2.83e-05	TRUE
ENSG00000186654	PRR5	ENSG00000279738	AL022311.1	ENSG00000198816	ZNF358	6.75216e-07	-1	0.402	1	0.00113	1	3e-05	-1	0.673	-1	2.83e-06	FALSE
ENSG00000108798	ABI3	ENSG00000214548	MEG3	ENSG00000112561	TFEB	6.76843e-07	1	0.494	-1	0.000567	-1	1.38e-05	1	0.772	1	7.88e-06	FALSE
ENSG00000164692	COL1A2	ENSG00000214922	HLA-F-AS1	ENSG00000167394	ZNF668	6.80033e-07	1	0.276	-1	0.00282	-1	4.94e-13	1	6.67e-08	1	8e-15	FALSE
ENSG00000115266	APC2	ENSG00000238197	PAXBP1-AS1	ENSG00000141905	NFIC	6.80526e-07	1	0.242	1	0.102	1	0.00149	-1	0.134	-1	0.0655	TRUE
ENSG00000137310	TCF19	ENSG00000228109	MELTF-AS1	ENSG00000165244	ZNF367	6.80697e-07	1	0.00288	1	2.88e-12	1	3.71e-05	1	0.000135	-1	0.292	TRUE
ENSG00000104907	TRMT1	ENSG00000255062	AP001318.2	ENSG00000072364	AFF4	6.81977e-07	1	0.787	-1	0.0309	-1	0.0692	-1	0.756	1	0.0365	FALSE
ENSG00000142347	MYO1F	ENSG00000219665	ZNF433-AS1	ENSG00000100811	YY1	6.83543e-07	-1	0.0843	1	0.5	1	0.0163	-1	0.0619	-1	9.58e-06	FALSE
ENSG00000149503	INCENP	ENSG00000279833	AL031846.2	ENSG00000129173	E2F8	6.84754e-07	1	0.538	1	0.00176	1	3.63e-08	-1	0.00453	-1	2.23e-09	TRUE
ENSG00000076108	BAZ2A	ENSG00000280195	AC245140.2	ENSG00000140265	ZSCAN29	6.849e-07	-1	0.757	1	0.123	1	1.16e-09	-1	3.23e-06	-1	1.98e-09	FALSE
ENSG00000105926	MPP6	ENSG00000238164	TNFRSF14-AS1	ENSG00000118495	PLAGL1	6.86226e-07	1	0.238	-1	0.00122	-1	2.36e-07	1	0.00602	1	3.91e-08	FALSE
ENSG00000166479	TMX3	ENSG00000249348	UGDH-AS1	ENSG00000130856	ZNF236	6.86309e-07	-1	0.817	-1	2.07e-07	-1	0.0585	-1	0.000514	1	0.146	TRUE
ENSG00000147251	DOCK11	ENSG00000255062	AP001318.2	ENSG00000150907	FOXO1	6.87029e-07	1	0.532	-1	0.621	-1	0.0681	1	0.148	1	0.0212	FALSE
ENSG00000132604	TERF2	ENSG00000255062	AP001318.2	ENSG00000102901	CENPT	6.88473e-07	-1	0.144	1	0.437	1	0.0203	-1	0.0954	-1	0.000125	FALSE
ENSG00000013725	CD6	ENSG00000229807	XIST	ENSG00000124203	ZNF831	6.9451e-07	1	0.19	-1	0.000111	-1	0.000974	1	0.623	1	0.000121	FALSE
ENSG00000143612	C1orf43	ENSG00000273702	AC091271.1	ENSG00000143373	ZNF687	6.98781e-07	1	0.651	1	0.000968	1	6.77e-08	-1	0.0344	-1	3.5e-07	TRUE
ENSG00000154721	JAM2	ENSG00000225470	JPX	ENSG00000164330	EBF1	7.10442e-07	1	0.559	1	0.000315	1	0.00162	-1	0.515	-1	0.00611	TRUE
ENSG00000198053	SIRPA	ENSG00000274173	AL035661.1	ENSG00000054598	FOXC1	7.14734e-07	1	0.00586	1	0.158	-1	0.939	1	0.135	1	0.0042	FALSE
ENSG00000163568	AIM2	ENSG00000247095	MIR210HG	ENSG00000010030	ETV7	7.16839e-07	1	0.231	1	1.46e-08	1	0.0274	1	4.37e-05	-1	0.438	TRUE
ENSG00000105298	CACTIN	ENSG00000268030	AC005253.1	ENSG00000064961	HMG20B	7.17031e-07	1	0.074	1	6.84e-14	1	4.91e-15	-1	0.757	-1	4.29e-11	TRUE
ENSG00000138629	UBL7	ENSG00000236830	CBR3-AS1	ENSG00000197714	ZNF460	7.1893e-07	1	0.518	-1	0.00161	-1	0.0104	-1	0.507	1	0.000506	FALSE
ENSG00000100852	ARHGAP5	ENSG00000258655	ARHGAP5-AS1	ENSG00000163848	ZNF148	7.20761e-07	-1	0.671	1	6.98e-25	1	3.1e-30	-1	0.12	-1	3.83e-32	FALSE
ENSG00000147168	IL2RG	ENSG00000258199	AC073896.4	ENSG00000079263	SP140	7.2447e-07	1	0.0394	1	1.33e-14	1	1.14e-07	1	0.153	-1	0.00892	TRUE
ENSG00000150907	FOXO1	ENSG00000260517	AC009093.2	ENSG00000196628	TCF4	7.2486e-07	1	0.101	-1	0.595	-1	0.795	-1	0.805	1	0.0951	FALSE
ENSG00000180957	PITPNB	ENSG00000272142	AL359643.3	ENSG00000132005	RFX1	7.2552e-07	-1	0.122	1	0.4	1	0.00802	-1	0.0412	-1	2.44e-05	FALSE
ENSG00000118217	ATF6	ENSG00000261326	LINC01355	ENSG00000072364	AFF4	7.28005e-07	1	0.0026	-1	2.32e-06	-1	3.14e-07	1	0.711	1	1.39e-12	FALSE
ENSG00000148468	FAM171A1	ENSG00000247556	OIP5-AS1	ENSG00000054598	FOXC1	7.2868e-07	-1	0.214	-1	1.55e-05	-1	0.000106	-1	0.722	1	0.00384	TRUE
ENSG00000144810	COL8A1	ENSG00000182873	PRKCZ-AS1	ENSG00000163909	HEYL	7.2875e-07	1	0.00625	-1	0.000937	-1	2.59e-06	1	0.0495	1	1.26e-10	FALSE
ENSG00000053254	FOXN3	ENSG00000253982	AC100810.1	ENSG00000164330	EBF1	7.31883e-07	1	0.294	1	0.252	-1	0.106	1	0.0138	1	0.028	FALSE
ENSG00000125968	ID1	ENSG00000266904	LINC00663	ENSG00000203883	SOX18	7.3576e-07	1	0.0939	1	0.657	-1	0.213	1	0.123	1	0.00876	FALSE
ENSG00000155970	MICU3	ENSG00000269918	AF131215.6	ENSG00000112837	TBX18	7.3943e-07	-1	0.0786	1	0.0156	1	1.88e-05	-1	0.0856	-1	1e-05	FALSE
ENSG00000143867	OSR1	ENSG00000260807	AC009041.2	ENSG00000052850	ALX4	7.4137e-07	-1	0.272	1	0.322	1	0.0145	-1	0.307	-1	0.00998	FALSE
ENSG00000055130	CUL1	ENSG00000231721	LINC-PINT	ENSG00000181220	ZNF746	7.43847e-07	-1	0.134	1	0.00243	1	0.000135	-1	0.382	-1	4.18e-08	FALSE
ENSG00000172766	NAA16	ENSG00000176124	DLEU1	ENSG00000120690	ELF1	7.44036e-07	-1	0.117	1	0.0239	1	1.22e-06	-1	0.0189	-1	4.49e-08	FALSE
ENSG00000109332	UBE2D3	ENSG00000232160	RAP2C-AS1	ENSG00000168214	RBPJ	7.45023e-07	1	0.78	-1	0.000176	-1	7.73e-06	1	0.789	1	1.13e-05	FALSE
ENSG00000167395	ZNF646	ENSG00000261183	SPINT1-AS1	ENSG00000167394	ZNF668	7.49474e-07	-1	0.991	-1	3.62e-07	-1	0.00375	-1	0.0331	1	0.0109	TRUE
ENSG00000138942	RNF185	ENSG00000260231	KDM7A-DT	ENSG00000100105	PATZ1	7.5057e-07	1	0.561	1	0.013	1	0.000848	-1	0.242	-1	0.000955	TRUE
ENSG00000120913	PDLIM2	ENSG00000254473	AL354920.1	ENSG00000112561	TFEB	7.52644e-07	1	0.536	1	0.000114	1	0.115	1	0.0218	-1	0.286	TRUE
ENSG00000168062	BATF2	ENSG00000277496	AL357033.4	ENSG00000073861	TBX21	7.58984e-07	-1	0.00306	1	0.0546	1	0.00012	-1	0.0995	-1	1.43e-08	FALSE
ENSG00000149554	CHEK1	ENSG00000272686	AC006333.2	ENSG00000101057	MYBL2	7.60165e-07	-1	0.551	1	0.101	1	0.000109	-1	0.00898	-1	6.22e-08	FALSE
ENSG00000152217	SETBP1	ENSG00000267414	AC120049.1	ENSG00000127124	HIVEP3	7.60947e-07	-1	5.76e-09	1	2.09e-31	1	3.62e-32	1	0.0298	-1	2.25e-46	FALSE
ENSG00000100385	IL2RB	ENSG00000228630	HOTAIR	ENSG00000176083	ZNF683	7.70018e-07	1	4.42e-07	-1	0.481	-1	0.114	1	0.224	1	7.64e-06	FALSE
ENSG00000182154	MRPL41	ENSG00000228544	CCDC183-AS1	ENSG00000142409	ZNF787	7.71265e-07	1	0.19	1	2.4e-06	1	1.31e-05	1	0.47	-1	0.0017	TRUE
ENSG00000205903	ZNF316	ENSG00000227719	AC006042.1	ENSG00000166925	TSC22D4	7.78575e-07	1	0.226	1	1.51e-06	1	7.94e-05	1	0.19	-1	0.00732	TRUE
ENSG00000118495	PLAGL1	ENSG00000196167	COLCA1	ENSG00000154655	L3MBTL4	7.90197e-07	1	0.153	1	1.23e-05	1	0.038	1	0.000637	-1	0.721	TRUE
ENSG00000101335	MYL9	ENSG00000219665	ZNF433-AS1	ENSG00000196081	ZNF724	8.05674e-07	-1	0.444	-1	0.00619	1	0.616	-1	0.000533	-1	0.167	FALSE
ENSG00000104147	OIP5	ENSG00000272888	LINC01578	ENSG00000115163	CENPA	8.06247e-07	1	0.121	1	8.54e-06	1	8.21e-06	1	0.966	-1	0.000995	TRUE
ENSG00000144554	FANCD2	ENSG00000225733	FGD5-AS1	ENSG00000165891	E2F7	8.06594e-07	1	0.00819	1	1.8e-12	1	0.000327	1	2.65e-05	-1	0.607	TRUE
ENSG00000091592	NLRP1	ENSG00000215039	CD27-AS1	ENSG00000164330	EBF1	8.11274e-07	-1	0.962	1	0.000155	1	0.00026	-1	0.207	-1	0.00178	FALSE
ENSG00000160226	CFAP410	ENSG00000187951	AC091057.1	ENSG00000116809	ZBTB17	8.15585e-07	-1	0.0847	-1	5.06e-06	-1	0.00174	-1	0.121	1	0.188	TRUE
ENSG00000164691	TAGAP	ENSG00000272129	AL359715.3	ENSG00000151702	FLI1	8.21224e-07	-1	0.267	1	0.0296	1	0.00014	-1	0.0863	-1	1.59e-05	FALSE
ENSG00000163660	CCNL1	ENSG00000270580	AC139256.2	ENSG00000119508	NR4A3	8.24198e-07	-1	0.994	1	2.03e-08	1	0.0909	1	9.73e-05	-1	0.104	FALSE
ENSG00000141480	ARRB2	ENSG00000267745	AC060766.7	ENSG00000066336	SPI1	8.24341e-07	1	0.000504	1	0.485	-1	0.0682	1	0.0179	1	9.85e-07	FALSE
ENSG00000160072	ATAD3B	ENSG00000242125	SNHG3	ENSG00000171163	ZNF692	8.24767e-07	-1	0.193	1	9.13e-07	1	4.67e-09	-1	0.369	-1	8.92e-11	FALSE
ENSG00000179262	RAD23A	ENSG00000229950	TFAP2A-AS1	ENSG00000179632	MAF1	8.25634e-07	-1	0.469	-1	0.000704	-1	0.127	-1	0.0199	1	0.436	TRUE
ENSG00000163635	ATXN7	ENSG00000197536	C5orf56	ENSG00000176542	USF3	8.27457e-07	1	0.76	1	3.87e-10	1	5.99e-06	1	0.0859	-1	1.81e-05	TRUE
ENSG00000167553	TUBA1C	ENSG00000186594	MIR22HG	ENSG00000129173	E2F8	8.32059e-07	-1	0.604	1	0.0232	1	0.0301	1	0.984	-1	0.00273	FALSE
ENSG00000156587	UBE2L6	ENSG00000267493	CIRBP-AS1	ENSG00000149136	SSRP1	8.37858e-07	1	0.988	-1	0.00224	-1	0.113	-1	0.0476	1	0.0503	FALSE
ENSG00000180257	ZNF816	ENSG00000248092	NNT-AS1	ENSG00000182986	ZNF320	8.39184e-07	1	0.0243	-1	0.509	-1	0.0498	1	0.183	1	7.4e-05	FALSE
ENSG00000137770	CTDSPL2	ENSG00000187951	AC091057.1	ENSG00000140265	ZSCAN29	8.40396e-07	1	0.518	1	4.08e-11	1	0.00176	1	1.99e-05	-1	0.0293	TRUE
ENSG00000132205	EMILIN2	ENSG00000224397	SMIM25	ENSG00000066336	SPI1	8.43805e-07	1	0.65	1	2.42e-21	1	3.88e-08	1	1.48e-07	-1	0.000513	TRUE
ENSG00000128052	KDR	ENSG00000247982	LINC00926	ENSG00000140262	TCF12	8.44748e-07	1	0.454	-1	6.06e-05	-1	2.03e-07	1	0.0637	1	1.66e-08	FALSE
ENSG00000068366	ACSL4	ENSG00000234028	EIF2AK3-DT	ENSG00000179627	ZBTB42	8.48356e-07	1	0.403	-1	0.0257	-1	0.000159	1	0.0412	1	1.67e-05	FALSE
ENSG00000027869	SH2D2A	ENSG00000262823	AC127521.1	ENSG00000144218	AFF3	8.50587e-07	1	0.268	-1	0.138	-1	0.211	-1	0.768	1	0.0128	FALSE
ENSG00000171467	ZNF318	ENSG00000272501	AL662844.4	ENSG00000096401	CDC5L	8.51897e-07	-1	0.00408	1	0.126	1	0.00165	-1	0.069	-1	7.83e-12	FALSE
ENSG00000181847	TIGIT	ENSG00000245213	AC105285.1	ENSG00000124203	ZNF831	8.52449e-07	1	0.00347	1	0.995	-1	1.39e-05	1	4.89e-06	1	4.46e-10	FALSE
ENSG00000218891	ZNF579	ENSG00000260461	AL133355.1	ENSG00000261221	ZNF865	8.56145e-07	1	0.149	-1	0.00541	-1	0.0153	1	0.911	1	0.000295	FALSE
ENSG00000152492	CCDC50	ENSG00000234390	USP27X-AS1	ENSG00000146592	CREB5	8.56285e-07	1	0.288	1	9.22e-05	1	0.00132	1	0.648	-1	0.0236	TRUE
ENSG00000019549	SNAI2	ENSG00000270547	LINC01235	ENSG00000137273	FOXF2	8.57265e-07	-1	0.000189	1	0.968	1	0.107	-1	0.126	-1	3e-07	FALSE
ENSG00000006468	ETV1	ENSG00000258655	ARHGAP5-AS1	ENSG00000089225	TBX5	8.64181e-07	-1	0.0225	-1	0.51	1	0.261	-1	0.0681	-1	0.00137	FALSE
ENSG00000172716	SLFN11	ENSG00000267745	AC060766.7	ENSG00000118495	PLAGL1	8.64687e-07	-1	0.27	1	5.69e-06	1	0.000113	1	0.0919	-1	0.000223	FALSE
ENSG00000111605	CPSF6	ENSG00000239665	AL157392.3	ENSG00000010244	ZNF207	8.6576e-07	1	0.857	1	1.6e-06	1	0.000815	1	0.0759	-1	0.000391	TRUE
ENSG00000198453	ZNF568	ENSG00000261061	AC092718.4	ENSG00000185869	ZNF829	8.6994e-07	-1	0.125	-1	2.71e-08	-1	3.19e-11	1	0.126	1	1.49e-05	TRUE
ENSG00000131115	ZNF227	ENSG00000203709	MIR29B2CHG	ENSG00000167384	ZNF180	8.81221e-07	-1	0.0373	-1	2.27e-13	-1	1.11e-10	-1	0.115	1	0.000498	TRUE
ENSG00000013306	SLC25A39	ENSG00000267080	ASB16-AS1	ENSG00000123636	BAZ2B	8.82351e-07	1	0.000559	1	7.07e-17	1	1.53e-13	1	0.469	-1	2.29e-05	TRUE
ENSG00000136758	YME1L1	ENSG00000235703	LINC00894	ENSG00000115816	CEBPZ	8.95408e-07	1	0.354	-1	0.00114	-1	9.82e-07	1	0.119	1	1.49e-10	FALSE
ENSG00000008710	PKD1	ENSG00000281183	NPTN-IT1	ENSG00000267281	ATF7-NPFF	9.02158e-07	-1	0.635	1	8.75e-09	1	2.14e-08	1	0.505	-1	8.9e-08	FALSE
ENSG00000167968	DNASE1L2	ENSG00000251562	MALAT1	ENSG00000099326	MZF1	9.05057e-07	-1	0.256	1	2.81e-07	1	0.00066	1	0.142	-1	0.000104	FALSE
ENSG00000084093	REST	ENSG00000238197	PAXBP1-AS1	ENSG00000189079	ARID2	9.10391e-07	1	0.47	-1	5.1e-10	-1	3.29e-05	-1	0.00104	1	5.62e-09	FALSE
ENSG00000262919	CCNQ	ENSG00000272734	ADIRF-AS1	ENSG00000065978	YBX1	9.13273e-07	-1	0.000189	-1	2.27e-07	-1	9.05e-08	-1	0.738	1	0.0812	TRUE
ENSG00000150347	ARID5B	ENSG00000260711	AL121839.2	ENSG00000053254	FOXN3	9.13353e-07	1	0.873	1	2.01e-05	1	3.99e-08	-1	0.0337	-1	3.33e-07	TRUE
ENSG00000166482	MFAP4	ENSG00000260686	AC008669.1	ENSG00000005102	MEOX1	9.15109e-07	1	0.798	1	2.93e-05	1	0.000326	-1	0.896	-1	0.00792	TRUE
ENSG00000069493	CLEC2D	ENSG00000278834	AC073508.3	ENSG00000073861	TBX21	9.1679e-07	-1	0.114	1	0.119	1	0.00361	-1	0.0691	-1	8.53e-05	FALSE
ENSG00000105723	GSK3A	ENSG00000235437	LINC01278	ENSG00000181722	ZBTB20	9.24549e-07	1	0.0179	1	0.00547	1	6.6e-05	-1	0.534	-1	0.197	TRUE
ENSG00000162367	TAL1	ENSG00000230590	FTX	ENSG00000108001	EBF3	9.30605e-07	-1	0.00825	1	0.0809	1	0.11	1	0.751	-1	0.000542	FALSE
ENSG00000166482	MFAP4	ENSG00000230630	DNM3OS	ENSG00000005102	MEOX1	9.36035e-07	-1	0.00249	1	0.0371	1	1.22e-05	-1	0.0312	-1	3.24e-09	FALSE
ENSG00000134013	LOXL2	ENSG00000247095	MIR210HG	ENSG00000178860	MSC	9.36997e-07	-1	0.0218	1	1.14e-05	1	3.08e-10	-1	0.0479	-1	2.16e-15	FALSE
ENSG00000116132	PRRX1	ENSG00000271780	AL118558.3	ENSG00000121297	TSHZ3	9.37273e-07	1	0.737	-1	0.00649	-1	0.000289	1	0.0674	1	0.000322	FALSE
ENSG00000118257	NRP2	ENSG00000260711	AL121839.2	ENSG00000116132	PRRX1	9.3804e-07	-1	0.946	-1	1.3e-05	-1	6.53e-06	1	0.208	1	2.24e-05	TRUE
ENSG00000197860	SGTB	ENSG00000267296	CEBPA-DT	ENSG00000064961	HMG20B	9.38431e-07	-1	0.0596	-1	1.34e-06	-1	0.00197	-1	0.0312	1	0.212	TRUE
ENSG00000163568	AIM2	ENSG00000260461	AL133355.1	ENSG00000079263	SP140	9.38778e-07	1	0.0242	-1	0.236	-1	0.0978	1	0.404	1	0.00145	FALSE
ENSG00000049618	ARID1B	ENSG00000259623	AC125257.1	ENSG00000130338	TULP4	9.38879e-07	-1	0.634	-1	9.13e-06	-1	0.000236	-1	0.137	1	0.00332	TRUE
ENSG00000179943	FIZ1	ENSG00000269386	RAB11B-AS1	ENSG00000179922	ZNF784	9.42154e-07	-1	0.178	-1	0.00116	-1	0.00347	-1	0.368	1	0.213	TRUE
ENSG00000102125	TAZ	ENSG00000259793	AC013726.1	ENSG00000171163	ZNF692	9.46425e-07	1	0.000307	-1	0.198	-1	0.000138	1	0.0374	1	6.45e-12	FALSE
ENSG00000137343	ATAT1	ENSG00000231074	HCG18	ENSG00000137185	ZSCAN9	9.48702e-07	-1	0.0169	-1	0.869	1	0.0192	-1	0.0162	-1	8.89e-06	FALSE
ENSG00000137033	IL33	ENSG00000237248	LINC00987	ENSG00000005102	MEOX1	9.50956e-07	-1	0.0155	1	0.248	1	0.0234	-1	0.526	-1	0.00057	FALSE
ENSG00000163159	VPS72	ENSG00000255874	LINC00346	ENSG00000143379	SETDB1	9.52788e-07	-1	0.722	1	0.0012	1	0.0133	1	0.392	-1	0.00262	FALSE
ENSG00000172530	BANP	ENSG00000273466	AC012510.1	ENSG00000111145	ELK3	9.54478e-07	-1	0.859	-1	0.0343	-1	4.94e-06	1	0.00215	1	4.64e-06	TRUE
ENSG00000150779	TIMM8B	ENSG00000246067	RAB30-DT	ENSG00000172273	HINFP	9.55479e-07	1	0.93	1	9.95e-10	1	1.83e-06	1	0.0502	-1	8.3e-05	TRUE
ENSG00000005100	DHX33	ENSG00000273373	AL355488.1	ENSG00000180626	ZNF594	9.65281e-07	1	0.00265	-1	0.00101	-1	0.00355	-1	0.699	1	2.97e-08	FALSE
ENSG00000196646	ZNF136	ENSG00000254635	WAC-AS1	ENSG00000171295	ZNF440	9.66089e-07	1	0.941	-1	0.181	-1	1.35e-05	1	0.00102	1	8.83e-05	FALSE
ENSG00000178028	DMAP1	ENSG00000224086	AC245452.1	ENSG00000116809	ZBTB17	9.66175e-07	-1	0.0155	1	0.00146	1	0.00103	-1	0.636	-1	2.67e-07	FALSE
ENSG00000143110	C1orf162	ENSG00000225783	MIAT	ENSG00000028277	POU2F2	9.76671e-07	1	0.0687	-1	0.000256	-1	0.0635	-1	0.0265	1	0.00107	FALSE
ENSG00000124562	SNRPC	ENSG00000231074	HCG18	ENSG00000138380	CARF	9.78374e-07	-1	0.737	1	5.02e-10	1	6.17e-10	-1	0.822	-1	3.8e-10	FALSE
ENSG00000004059	ARF5	ENSG00000182165	TP53TG1	ENSG00000196110	ZNF699	9.82048e-07	1	0.286	1	2.81e-07	1	5.66e-08	-1	0.221	-1	1.34e-06	TRUE
ENSG00000158717	RNF166	ENSG00000261664	TTC39A-AS1	ENSG00000185669	SNAI3	9.85684e-07	1	0.138	-1	0.375	-1	0.000325	1	0.00817	1	1.93e-06	FALSE
ENSG00000135211	TMEM60	ENSG00000272686	AC006333.2	ENSG00000257315	ZBED6	9.89291e-07	1	0.101	1	8.91e-07	1	3.05e-06	1	0.647	-1	0.00254	TRUE
ENSG00000085514	PILRA	ENSG00000224397	SMIM25	ENSG00000115956	PLEK	9.89425e-07	-1	0.436	1	2.69e-12	1	2.32e-07	1	0.00458	-1	5.96e-07	FALSE
ENSG00000110900	TSPAN11	ENSG00000247081	BAALC-AS1	ENSG00000164330	EBF1	9.92751e-07	1	0.169	1	0.000129	1	0.0187	1	0.184	-1	0.355	TRUE
ENSG00000167977	KCTD5	ENSG00000225855	RUSC1-AS1	ENSG00000010539	ZNF200	9.97813e-07	-1	0.409	-1	1.69e-06	-1	0.000345	-1	0.057	1	0.0129	TRUE
ENSG00000009844	VTA1	ENSG00000227199	ST7-AS1	ENSG00000184271	POU6F1	9.979e-07	1	0.702	-1	0.00288	-1	0.111	-1	0.151	1	0.0744	FALSE
ENSG00000147421	HMBOX1	ENSG00000259366	AC108449.2	ENSG00000185278	ZBTB37	1.00022e-06	-1	0.0652	1	6.03e-18	1	0.000754	1	7.54e-10	-1	7.04e-06	FALSE
ENSG00000133250	ZNF414	ENSG00000267100	ILF3-DT	ENSG00000197714	ZNF460	1.0031e-06	1	0.00874	1	9.99e-05	1	0.00339	1	0.244	-1	0.714	TRUE
ENSG00000117594	HSD11B1	ENSG00000267272	LINC01140	ENSG00000137265	IRF4	1.01173e-06	-1	0.00665	-1	0.702	1	0.0289	-1	0.0371	-1	2.9e-05	FALSE
ENSG00000163453	IGFBP7	ENSG00000230838	LINC01614	ENSG00000163909	HEYL	1.01703e-06	-1	0.0151	1	0.0744	1	0.0251	-1	0.954	-1	0.000102	FALSE
ENSG00000047648	ARHGAP6	ENSG00000205181	LINC00654	ENSG00000161940	BCL6B	1.01735e-06	-1	0.0507	-1	0.0388	1	0.00671	-1	4.64e-06	-1	9.18e-05	FALSE
ENSG00000163508	EOMES	ENSG00000272501	AL662844.4	ENSG00000127152	BCL11B	1.01897e-06	-1	0.654	-1	0.0111	-1	0.197	-1	0.166	1	0.523	TRUE
ENSG00000213347	MXD3	ENSG00000245060	LINC00847	ENSG00000101412	E2F1	1.02128e-06	1	2.09e-05	1	6.35e-13	1	1.19e-05	1	0.000674	-1	0.768	TRUE
ENSG00000023445	BIRC3	ENSG00000270179	AP002840.2	ENSG00000124203	ZNF831	1.02737e-06	-1	0.355	1	0.000484	1	2.91e-06	-1	0.0326	-1	1.94e-06	FALSE
ENSG00000106952	TNFSF8	ENSG00000267107	PCAT19	ENSG00000115956	PLEK	1.03107e-06	1	0.00169	1	0.878	-1	0.278	1	0.252	1	0.000112	FALSE
ENSG00000163378	EOGT	ENSG00000244513	AC109587.1	ENSG00000186951	PPARA	1.03225e-06	-1	0.869	1	1.76e-14	1	1.37e-09	1	0.00172	-1	1.62e-08	FALSE
ENSG00000110077	MS4A6A	ENSG00000245556	SCAMP1-AS1	ENSG00000140968	IRF8	1.03767e-06	1	0.932	1	0.063	1	0.143	1	0.716	-1	0.151	TRUE
ENSG00000142185	TRPM2	ENSG00000230061	TRPM2-AS	ENSG00000164463	CREBRF	1.0399e-06	1	0.251	1	3.8e-68	1	3.74e-71	-1	4.25e-05	-1	1.99e-67	TRUE
ENSG00000164896	FASTK	ENSG00000235280	MCF2L-AS1	ENSG00000176542	USF3	1.04372e-06	1	0.866	-1	7.86e-05	-1	0.00012	1	0.863	1	9.4e-05	FALSE
ENSG00000141504	SAT2	ENSG00000236618	PITPNA-AS1	ENSG00000041988	THAP3	1.0484e-06	-1	0.00146	1	0.000347	1	0.000113	1	0.673	-1	1.35e-09	FALSE
ENSG00000087303	NID2	ENSG00000255248	MIR100HG	ENSG00000101115	SALL4	1.04886e-06	1	1.02e-06	-1	0.301	-1	8.38e-05	1	0.00525	1	1.06e-14	FALSE
ENSG00000153071	DAB2	ENSG00000236859	NIFK-AS1	ENSG00000121297	TSHZ3	1.05106e-06	1	0.112	-1	0.0158	-1	0.235	-1	0.497	1	0.0145	FALSE
ENSG00000152601	MBNL1	ENSG00000229619	MBNL1-AS1	ENSG00000169554	ZEB2	1.05286e-06	-1	0.000222	1	7.07e-14	1	2.82e-15	-1	0.547	-1	1.41e-14	FALSE
ENSG00000024422	EHD2	ENSG00000152931	PART1	ENSG00000092607	TBX15	1.05492e-06	1	0.0987	-1	0.0366	-1	6.35e-06	1	0.00667	1	2.19e-07	FALSE
ENSG00000154263	ABCA10	ENSG00000240291	AL450384.2	ENSG00000106511	MEOX2	1.05617e-06	-1	0.0704	1	1.71e-09	1	5.48e-16	-1	0.00177	-1	1.23e-17	FALSE
ENSG00000091986	CCDC80	ENSG00000274712	AC005332.4	ENSG00000169946	ZFPM2	1.06142e-06	1	0.274	-1	0.221	-1	0.00556	1	0.0686	1	0.000327	FALSE
ENSG00000136874	STX17	ENSG00000263069	RNF213-AS1	ENSG00000257315	ZBED6	1.06265e-06	1	7.17e-05	-1	4.81e-05	-1	7.08e-10	1	0.0331	1	1.39e-18	FALSE
ENSG00000132024	CC2D1A	ENSG00000272087	AC080013.4	ENSG00000064490	RFXANK	1.06322e-06	-1	0.809	1	0.00384	1	9.16e-05	-1	0.163	-1	1.25e-06	FALSE
ENSG00000165724	ZMYND19	ENSG00000203993	ARRDC1-AS1	ENSG00000064490	RFXANK	1.0665e-06	-1	0.367	1	3.29e-06	1	0.000134	1	0.0902	-1	2.94e-05	FALSE
ENSG00000108773	KAT2A	ENSG00000223745	CCDC18-AS1	ENSG00000171163	ZNF692	1.06757e-06	1	0.647	1	1.12e-10	1	1.53e-06	1	0.0409	-1	1.98e-05	TRUE
ENSG00000165512	ZNF22	ENSG00000227719	AC006042.1	ENSG00000172201	ID4	1.07038e-06	-1	0.471	1	0.207	1	0.000288	-1	0.00381	-1	8.44e-05	FALSE
ENSG00000179388	EGR3	ENSG00000229124	VIM-AS1	ENSG00000120738	EGR1	1.07148e-06	1	0.505	1	0.0184	1	0.0128	-1	0.791	-1	0.15	TRUE
ENSG00000122877	EGR2	ENSG00000271147	ARMCX5-GPRASP2	ENSG00000152784	PRDM8	1.07701e-06	1	0.697	1	0.00574	1	0.000118	-1	0.215	-1	0.000889	TRUE
ENSG00000125730	C3	ENSG00000264577	AC010761.1	ENSG00000151702	FLI1	1.08262e-06	-1	0.785	-1	1.81e-06	-1	0.000757	-1	0.472	1	0.00191	TRUE
ENSG00000081189	MEF2C	ENSG00000228801	AC064807.1	ENSG00000148516	ZEB1	1.10091e-06	1	0.0125	1	5.24e-06	1	0.00158	1	0.207	-1	0.432	TRUE
ENSG00000118849	RARRES1	ENSG00000226419	SLC16A1-AS1	ENSG00000102554	KLF5	1.10555e-06	-1	0.685	-1	0.828	1	0.599	-1	0.458	-1	0.345	FALSE
ENSG00000089022	MAPKAPK5	ENSG00000270344	POC1B-AS1	ENSG00000179195	ZNF664	1.10595e-06	1	0.0113	1	1.89e-05	1	0.000626	1	0.346	-1	0.374	TRUE
ENSG00000204604	ZNF468	ENSG00000260233	SSSCA1-AS1	ENSG00000180257	ZNF816	1.11191e-06	-1	0.907	-1	0.209	-1	0.201	1	0.967	1	0.0623	TRUE
ENSG00000165699	TSC1	ENSG00000269958	AL049840.5	ENSG00000177463	NR2C2	1.11251e-06	1	0.334	1	1.97e-08	1	7.37e-12	-1	0.123	-1	3.84e-09	TRUE
ENSG00000085563	ABCB1	ENSG00000235584	AC008268.1	ENSG00000124203	ZNF831	1.11345e-06	-1	0.00193	1	0.00704	1	0.000319	-1	0.118	-1	4.16e-09	FALSE
ENSG00000142082	SIRT3	ENSG00000255737	AGAP2-AS1	ENSG00000174282	ZBTB4	1.11526e-06	-1	0.0972	-1	4.99e-11	-1	0.000252	-1	0.0119	1	0.0447	TRUE
ENSG00000131149	GSE1	ENSG00000244468	AC093001.1	ENSG00000119866	BCL11A	1.12655e-06	1	0.00338	1	5.69e-08	1	2.4e-07	1	0.92	-1	0.0354	TRUE
ENSG00000189184	PCDH18	ENSG00000260400	AL513534.2	ENSG00000118495	PLAGL1	1.12695e-06	1	0.0338	1	4.54e-10	1	0.00513	1	2.29e-05	-1	0.776	TRUE
ENSG00000280987	MATR3	ENSG00000281398	SNHG4	ENSG00000136997	MYC	1.12965e-06	-1	0.00365	1	2.25e-29	1	6.07e-22	1	0.000133	-1	4.42e-30	FALSE
ENSG00000111817	DSE	ENSG00000254231	AC103760.1	ENSG00000107249	GLIS3	1.12971e-06	1	0.0127	-1	0.113	-1	0.000307	1	0.0519	1	9.49e-08	FALSE
ENSG00000198624	CCDC69	ENSG00000255455	AP003486.1	ENSG00000116016	EPAS1	1.13211e-06	-1	0.135	1	1.58e-10	1	0.0844	1	1.41e-06	-1	0.00548	FALSE
ENSG00000019549	SNAI2	ENSG00000227036	LINC00511	ENSG00000006468	ETV1	1.13275e-06	-1	0.0297	1	0.816	1	0.0112	-1	0.017	-1	1.85e-05	FALSE
ENSG00000174125	TLR1	ENSG00000251442	LINC01094	ENSG00000105967	TFEC	1.14282e-06	1	0.411	1	2.78e-10	1	0.000248	1	0.00151	-1	0.0924	TRUE
ENSG00000103024	NME3	ENSG00000197308	GATA3-AS1	ENSG00000125826	RBCK1	1.14493e-06	-1	0.00179	1	0.0059	1	0.00795	1	0.949	-1	9.07e-07	FALSE
ENSG00000117713	ARID1A	ENSG00000203709	MIR29B2CHG	ENSG00000076108	BAZ2A	1.14666e-06	1	5.4e-05	1	0.665	-1	0.0794	1	0.0514	1	1.89e-07	FALSE
ENSG00000126214	KLC1	ENSG00000246451	AL049840.2	ENSG00000165804	ZNF219	1.15174e-06	-1	5.25e-05	1	0.000289	1	3.59e-10	-1	0.034	-1	6.91e-17	FALSE
ENSG00000116095	PLEKHA3	ENSG00000224186	C5orf66	ENSG00000148337	CIZ1	1.1548e-06	1	0.876	-1	2.31e-05	-1	0.00278	-1	0.177	1	0.00109	FALSE
ENSG00000115760	BIRC6	ENSG00000276334	AL133243.2	ENSG00000188033	ZNF490	1.15884e-06	-1	0.796	1	2.42e-05	1	0.0209	1	0.0252	-1	0.00492	FALSE
ENSG00000119414	PPP6C	ENSG00000255062	AP001318.2	ENSG00000186130	ZBTB6	1.15898e-06	-1	0.263	1	0.375	1	0.411	1	0.888	-1	0.0362	FALSE
ENSG00000132357	CARD6	ENSG00000226711	FAM66C	ENSG00000054598	FOXC1	1.16153e-06	-1	0.592	-1	0.0118	-1	0.00608	-1	0.765	1	0.00626	TRUE
ENSG00000179950	PUF60	ENSG00000177337	DLGAP1-AS1	ENSG00000181135	ZNF707	1.169e-06	1	0.536	-1	0.00978	-1	0.000746	1	0.586	1	0.000359	FALSE
ENSG00000132819	RBM38	ENSG00000268516	AC020915.2	ENSG00000065978	YBX1	1.17105e-06	-1	0.648	-1	9.08e-08	-1	0.00088	-1	0.0307	1	0.00376	TRUE
ENSG00000001617	SEMA3F	ENSG00000240137	ERICH6-AS1	ENSG00000179627	ZBTB42	1.172e-06	1	0.0261	-1	0.2	-1	0.128	1	0.836	1	0.000685	FALSE
ENSG00000117385	P3H1	ENSG00000236008	LINC01814	ENSG00000178860	MSC	1.17215e-06	1	0.584	-1	0.0321	-1	0.0532	1	0.748	1	0.0177	FALSE
ENSG00000166140	ZFYVE19	ENSG00000261183	SPINT1-AS1	ENSG00000179627	ZBTB42	1.17261e-06	-1	0.056	1	2.95e-08	1	1.57e-06	1	0.0435	-1	5.19e-10	FALSE
ENSG00000140678	ITGAX	ENSG00000229950	TFAP2A-AS1	ENSG00000049768	FOXP3	1.17264e-06	-1	0.0732	1	0.000288	1	0.00039	-1	0.832	-1	5.76e-07	FALSE
ENSG00000091157	WDR7	ENSG00000239415	AP001469.3	ENSG00000188033	ZNF490	1.17337e-06	1	0.0311	-1	0.000312	-1	1.29e-08	1	0.0459	1	5.94e-16	FALSE
ENSG00000130224	LRCH2	ENSG00000254343	AC091563.1	ENSG00000150907	FOXO1	1.18694e-06	1	0.0015	-1	0.359	-1	0.677	-1	0.728	1	0.00539	FALSE
ENSG00000088448	ANKRD10	ENSG00000229152	ANKRD10-IT1	ENSG00000267281	ATF7-NPFF	1.18977e-06	-1	6.94e-06	1	0.000154	1	1.33e-11	-1	0.117	-1	3.25e-20	FALSE
ENSG00000158773	USF1	ENSG00000261373	VPS9D1-AS1	ENSG00000198715	GLMP	1.19263e-06	1	0.000929	-1	0.136	-1	0.000146	1	0.0145	1	6.4e-12	FALSE
ENSG00000106333	PCOLCE	ENSG00000269825	AC022150.4	ENSG00000167157	PRRX2	1.19266e-06	-1	0.0408	-1	5.65e-10	-1	1.22e-07	-1	0.471	1	0.000207	TRUE
ENSG00000181220	ZNF746	ENSG00000268970	AC022150.2	ENSG00000196418	ZNF124	1.19268e-06	-1	2.03e-06	-1	2.45e-06	-1	5.14e-10	1	0.349	1	0.0544	TRUE
ENSG00000126458	RRAS	ENSG00000260160	AC011468.1	ENSG00000131408	NR1H2	1.19654e-06	1	0.533	1	0.0015	1	0.0147	1	0.355	-1	0.0623	TRUE
ENSG00000171150	SOCS5	ENSG00000260025	CRIM1-DT	ENSG00000156273	BACH1	1.19743e-06	1	0.102	1	2.1e-12	1	1.31e-08	1	0.119	-1	4.29e-05	TRUE
ENSG00000165512	ZNF22	ENSG00000165511	C10orf25	ENSG00000060138	YBX3	1.19886e-06	-1	1.35e-07	1	9.42e-09	1	2.46e-09	1	0.769	-1	6.53e-20	FALSE
ENSG00000159884	CCDC107	ENSG00000249859	PVT1	ENSG00000203883	SOX18	1.20175e-06	-1	0.0701	-1	3.42e-07	-1	0.000112	-1	0.281	1	0.0779	TRUE
ENSG00000163050	COQ8A	ENSG00000269887	AL391001.1	ENSG00000163884	KLF15	1.20416e-06	-1	0.00141	1	0.27	1	0.00208	-1	0.0546	-1	1.4e-10	FALSE
ENSG00000132581	SDF2	ENSG00000264577	AC010761.1	ENSG00000167085	PHB	1.20593e-06	1	0.0115	1	6.15e-17	1	2.45e-10	1	0.000332	-1	4.59e-05	TRUE
ENSG00000204498	NFKBIL1	ENSG00000259642	ST20-AS1	ENSG00000236104	ZBTB22	1.21327e-06	-1	0.204	1	0.731	1	0.000961	-1	0.00746	-1	7.17e-05	FALSE
ENSG00000183207	RUVBL2	ENSG00000224596	ZMIZ1-AS1	ENSG00000142409	ZNF787	1.22578e-06	-1	0.00342	-1	2.01e-10	-1	1.48e-05	-1	0.0084	1	0.0641	TRUE
ENSG00000198815	FOXJ3	ENSG00000237424	FOXD2-AS1	ENSG00000117000	RLF	1.22804e-06	1	0.369	1	0.000997	1	0.0021	1	0.865	-1	0.00473	TRUE
ENSG00000075651	PLD1	ENSG00000267414	AC120049.1	ENSG00000107485	GATA3	1.23107e-06	1	0.618	-1	0.131	-1	0.00215	1	0.108	1	0.000522	FALSE
ENSG00000181826	RELL1	ENSG00000230555	AL450326.1	ENSG00000257315	ZBED6	1.23335e-06	-1	0.000299	1	0.00113	1	0.0179	1	0.24	-1	3.47e-08	FALSE
ENSG00000101017	CD40	ENSG00000257270	AL928654.2	ENSG00000123685	BATF3	1.23336e-06	1	0.797	-1	0.0134	-1	0.00019	1	0.0932	1	4.1e-05	FALSE
ENSG00000151692	RNF144A	ENSG00000235531	MSC-AS1	ENSG00000172059	KLF11	1.23484e-06	-1	9.21e-05	-1	4.1e-05	-1	0.415	-1	0.00109	-1	0.0079	TRUE
ENSG00000171243	SOSTDC1	ENSG00000233834	AC005083.1	ENSG00000054598	FOXC1	1.23821e-06	1	0.303	1	0.0013	1	0.0637	1	0.157	-1	0.375	TRUE
ENSG00000182054	IDH2	ENSG00000273230	AC102953.2	ENSG00000164463	CREBRF	1.24332e-06	1	0.278	-1	0.309	-1	0.0204	1	0.177	1	0.00152	FALSE
ENSG00000163568	AIM2	ENSG00000261664	TTC39A-AS1	ENSG00000028277	POU2F2	1.24629e-06	-1	0.508	-1	0.000116	-1	0.0244	-1	0.27	1	0.0714	TRUE
ENSG00000165512	ZNF22	ENSG00000231889	TRAF3IP2-AS1	ENSG00000189403	HMGB1	1.24735e-06	1	0.713	-1	0.835	-1	0.353	1	0.559	1	0.175	FALSE
ENSG00000177853	ZNF518A	ENSG00000182648	LINC01006	ENSG00000118260	CREB1	1.25383e-06	-1	0.11	1	0.0403	1	0.00142	-1	0.109	-1	1.72e-06	FALSE
ENSG00000060339	CCAR1	ENSG00000261061	AC092718.4	ENSG00000168874	ATOH8	1.2669e-06	1	0.0124	1	2.1e-06	1	3.36e-05	1	0.611	-1	0.0377	TRUE
ENSG00000165028	NIPSNAP3B	ENSG00000188004	SNHG28	ENSG00000108001	EBF3	1.26925e-06	-1	0.000217	1	0.288	1	0.000367	-1	0.0121	-1	4.57e-11	FALSE
ENSG00000140199	SLC12A6	ENSG00000240291	AL450384.2	ENSG00000196110	ZNF699	1.26934e-06	-1	0.236	1	0.251	1	3.69e-06	-1	0.000144	-1	3.58e-08	FALSE
ENSG00000105258	POLR2I	ENSG00000238164	TNFRSF14-AS1	ENSG00000105698	USF2	1.27037e-06	1	0.833	-1	8.31e-14	-1	6.67e-10	-1	0.00623	1	5.22e-09	FALSE
ENSG00000204131	NHSL2	ENSG00000267296	CEBPA-DT	ENSG00000072364	AFF4	1.27605e-06	1	0.00935	1	4.66e-07	1	7.04e-05	1	0.422	-1	0.145	TRUE
ENSG00000100307	CBX7	ENSG00000279833	AL031846.2	ENSG00000111206	FOXM1	1.2795e-06	1	1.1e-05	1	1.06e-18	1	4.38e-22	-1	0.0707	-1	1.42e-14	TRUE
ENSG00000115234	SNX17	ENSG00000261437	AC108860.2	ENSG00000213020	ZNF611	1.28211e-06	1	0.00473	-1	0.328	-1	0.0316	1	0.215	1	1.42e-07	FALSE
ENSG00000164692	COL1A2	ENSG00000214922	HLA-F-AS1	ENSG00000107249	GLIS3	1.28255e-06	1	0.425	-1	1.22e-07	-1	1.71e-06	-1	0.919	1	2.05e-07	FALSE
ENSG00000103197	TSC2	ENSG00000268713	AC005261.3	ENSG00000085644	ZNF213	1.28367e-06	1	0.437	-1	4.9e-06	-1	0.00445	-1	0.0329	1	0.000218	FALSE
ENSG00000089639	GMIP	ENSG00000260920	AL031985.3	ENSG00000066336	SPI1	1.28589e-06	-1	0.138	1	0.0933	1	0.000243	-1	0.0145	-1	1.34e-06	FALSE
ENSG00000099250	NRP1	ENSG00000260244	AC104083.1	ENSG00000148516	ZEB1	1.28611e-06	-1	0.032	1	0.322	1	0.000304	-1	0.0325	-1	1.19e-05	FALSE
ENSG00000104859	CLASRP	ENSG00000259802	AC012640.2	ENSG00000161914	ZNF653	1.29277e-06	1	0.489	-1	2.18e-06	-1	1.19e-06	-1	0.716	1	1.43e-07	FALSE
ENSG00000134531	EMP1	ENSG00000255571	MIR9-3HG	ENSG00000157554	ERG	1.29469e-06	-1	0.77	-1	7.45e-06	-1	6.04e-05	1	0.521	1	0.00104	TRUE
ENSG00000173482	PTPRM	ENSG00000224189	HAGLR	ENSG00000178573	MAF	1.3007e-06	1	0.265	-1	0.0633	-1	0.000611	1	0.164	1	6.14e-05	FALSE
ENSG00000074582	BCS1L	ENSG00000255717	SNHG1	ENSG00000138375	SMARCAL1	1.30125e-06	1	0.0437	1	7.48e-10	1	0.0265	1	2.35e-06	-1	0.981	TRUE
ENSG00000076201	PTPN23	ENSG00000232640	AL354892.2	ENSG00000079432	CIC	1.32834e-06	-1	0.168	-1	5.74e-05	-1	0.000109	1	0.895	1	0.0107	TRUE
ENSG00000118971	CCND2	ENSG00000273058	AL359921.2	ENSG00000057657	PRDM1	1.32907e-06	-1	0.261	1	0.0332	1	0.158	1	0.497	-1	0.0122	FALSE
ENSG00000117091	CD48	ENSG00000225313	AL513327.1	ENSG00000140968	IRF8	1.34144e-06	-1	0.0453	-1	2.47e-10	-1	1.06e-13	1	0.157	1	1.19e-07	TRUE
ENSG00000055147	FAM114A2	ENSG00000275765	AC091982.3	ENSG00000169083	AR	1.34384e-06	-1	0.683	1	1.24e-06	1	7.08e-06	1	0.736	-1	8.03e-06	FALSE
ENSG00000177076	ACER2	ENSG00000239911	PRKAG2-AS1	ENSG00000198146	ZNF770	1.34387e-06	1	0.938	-1	0.0858	-1	0.0103	1	0.454	1	0.00847	FALSE
ENSG00000144642	RBMS3	ENSG00000233117	LINC00702	ENSG00000134138	MEIS2	1.34901e-06	-1	0.0353	1	0.244	1	0.000339	-1	0.313	-1	7.56e-07	FALSE
ENSG00000165124	SVEP1	ENSG00000261327	AC134312.5	ENSG00000092607	TBX15	1.34919e-06	-1	0.465	-1	1.07e-10	-1	8.96e-06	-1	0.0156	1	0.000659	TRUE
ENSG00000130856	ZNF236	ENSG00000264278	ZNF236-DT	ENSG00000257315	ZBED6	1.35315e-06	1	0.5	1	2.77e-14	1	2.87e-12	-1	0.924	-1	6.64e-11	TRUE
ENSG00000239697	TNFSF12	ENSG00000247708	STX18-AS1	ENSG00000203883	SOX18	1.36034e-06	1	0.943	-1	0.0305	-1	6.1e-06	1	0.00325	1	9.12e-06	FALSE
ENSG00000105248	YJU2	ENSG00000257621	PSMA3-AS1	ENSG00000064490	RFXANK	1.3648e-06	1	0.339	1	1.23e-08	1	2.98e-06	1	0.344	-1	2.81e-05	TRUE
ENSG00000167755	KLK6	ENSG00000231826	LINC01819	ENSG00000054598	FOXC1	1.36886e-06	-1	0.000751	1	0.000292	1	0.0101	1	0.0231	-1	3.32e-09	FALSE
ENSG00000134874	DZIP1	ENSG00000274605	PCCA-DT	ENSG00000054598	FOXC1	1.36992e-06	1	0.236	1	3.67e-08	1	0.0269	1	6.72e-07	-1	0.136	TRUE
ENSG00000167617	CDC42EP5	ENSG00000242125	SNHG3	ENSG00000203883	SOX18	1.36998e-06	1	0.00293	-1	0.968	-1	0.00251	1	0.000884	1	1.04e-08	FALSE
ENSG00000104047	DTWD1	ENSG00000218510	LINC00339	ENSG00000104064	GABPB1	1.37152e-06	-1	0.622	1	0.000401	1	0.413	1	0.00202	-1	0.166	FALSE
ENSG00000197808	ZNF461	ENSG00000231889	TRAF3IP2-AS1	ENSG00000186020	ZNF529	1.37509e-06	1	0.978	-1	0.00566	-1	9.78e-05	1	0.515	1	0.000373	FALSE
ENSG00000125810	CD93	ENSG00000245164	LINC00861	ENSG00000221818	EBF2	1.37557e-06	1	0.0995	-1	0.000349	-1	4.03e-06	1	0.647	1	1.58e-08	FALSE
ENSG00000110934	BIN2	ENSG00000273472	AC096733.2	ENSG00000028277	POU2F2	1.39736e-06	-1	0.0189	-1	1.31e-07	-1	0.000749	-1	0.351	1	0.0367	TRUE
ENSG00000108953	YWHAE	ENSG00000236618	PITPNA-AS1	ENSG00000154957	ZNF18	1.39796e-06	-1	0.596	1	1.77e-05	1	1.29e-07	-1	0.895	-1	1.43e-05	FALSE
ENSG00000196363	WDR5	ENSG00000225361	PPP1R26-AS1	ENSG00000149136	SSRP1	1.40476e-06	1	0.109	1	0.00184	1	0.0176	1	0.374	-1	0.349	TRUE
ENSG00000147421	HMBOX1	ENSG00000230555	AL450326.1	ENSG00000135164	DMTF1	1.41743e-06	-1	0.139	-1	1.34e-05	-1	5.63e-07	1	0.622	1	0.000257	TRUE
ENSG00000084636	COL16A1	ENSG00000225733	FGD5-AS1	ENSG00000179195	ZNF664	1.42675e-06	1	0.0111	-1	0.0194	-1	0.00794	-1	0.942	1	2.75e-06	FALSE
ENSG00000018510	AGPS	ENSG00000213963	AC019080.1	ENSG00000144747	TMF1	1.42685e-06	-1	0.86	1	1.62e-27	1	9.93e-23	1	0.00122	-1	5.36e-22	FALSE
ENSG00000167895	TMC8	ENSG00000204282	TNRC6C-AS1	ENSG00000185811	IKZF1	1.43324e-06	-1	0.0247	1	5.13e-13	1	3.06e-13	-1	0.862	-1	2.74e-13	FALSE
ENSG00000088854	C20orf194	ENSG00000263272	AC004148.1	ENSG00000169554	ZEB2	1.43396e-06	-1	0.0261	1	0.000235	1	7.73e-05	-1	0.338	-1	2.24e-08	FALSE
ENSG00000005102	MEOX1	ENSG00000251442	LINC01094	ENSG00000143867	OSR1	1.44237e-06	1	0.0106	1	0.939	-1	4.79e-06	1	5.89e-08	1	1.1e-13	FALSE
ENSG00000167965	MLST8	ENSG00000273145	BX537318.1	ENSG00000085644	ZNF213	1.45648e-06	-1	0.00731	1	0.00961	1	0.00309	-1	0.752	-1	3.34e-08	FALSE
ENSG00000188389	PDCD1	ENSG00000260461	AL133355.1	ENSG00000163508	EOMES	1.46129e-06	1	0.0837	-1	0.0182	-1	0.0383	1	0.897	1	0.00011	FALSE
ENSG00000164104	HMGB2	ENSG00000234678	ELF3-AS1	ENSG00000101057	MYBL2	1.46632e-06	1	0.018	-1	0.00438	-1	0.00632	-1	0.425	1	1.2e-06	FALSE
ENSG00000130052	STARD8	ENSG00000261799	AC007406.5	ENSG00000151702	FLI1	1.47167e-06	-1	0.191	-1	1.81e-07	-1	0.00123	-1	0.0545	1	0.122	TRUE
ENSG00000183087	GAS6	ENSG00000230630	DNM3OS	ENSG00000196081	ZNF724	1.47908e-06	-1	0.315	-1	0.253	-1	0.246	1	0.955	1	0.687	TRUE
ENSG00000164209	SLC25A46	ENSG00000271870	AC024060.2	ENSG00000185129	PURA	1.48012e-06	-1	0.54	1	0.0278	1	0.00025	-1	0.0847	-1	4.7e-05	FALSE
ENSG00000198286	CARD11	ENSG00000224397	SMIM25	ENSG00000049768	FOXP3	1.4884e-06	1	0.108	-1	0.00371	-1	8.03e-08	1	0.033	1	1.96e-07	FALSE
ENSG00000112078	KCTD20	ENSG00000259153	AC004816.1	ENSG00000170802	FOXN2	1.49599e-06	-1	0.0206	-1	0.00353	-1	1.07e-05	1	0.0913	1	0.00895	TRUE
ENSG00000182318	ZSCAN22	ENSG00000224848	AL589843.1	ENSG00000173480	ZNF417	1.50016e-06	-1	0.00315	-1	3.65e-07	-1	0.00125	-1	0.0949	1	0.605	TRUE
ENSG00000129151	BBOX1	ENSG00000197291	RAMP2-AS1	ENSG00000119866	BCL11A	1.51936e-06	-1	0.158	-1	3.05e-07	-1	0.000379	-1	0.0787	1	0.0127	TRUE
ENSG00000225614	ZNF469	ENSG00000273599	AL731571.1	ENSG00000163064	EN1	1.52063e-06	-1	0.413	1	7.54e-09	1	0.000813	1	0.00425	-1	1.1e-05	FALSE
ENSG00000249751	ECSCR	ENSG00000269973	AC010969.2	ENSG00000127528	KLF2	1.52753e-06	1	0.159	1	3.18e-10	1	0.00172	1	0.000243	-1	0.158	TRUE
ENSG00000168268	NT5DC2	ENSG00000272335	AC093297.2	ENSG00000167771	RCOR2	1.53282e-06	-1	0.0041	-1	0.000362	-1	0.0318	-1	0.102	-1	0.504	TRUE
ENSG00000142065	ZFP14	ENSG00000274173	AL035661.1	ENSG00000197841	ZNF181	1.54069e-06	-1	0.0899	1	7.94e-06	1	1.75e-05	1	0.522	-1	1.04e-07	FALSE
ENSG00000162383	SLC1A7	ENSG00000255857	PXN-AS1	ENSG00000233608	TWIST2	1.54909e-06	1	0.391	1	0.000508	1	0.0157	1	0.577	-1	0.1	TRUE
ENSG00000077264	PAK3	ENSG00000270504	AL391422.4	ENSG00000170549	IRX1	1.5529e-06	1	0.000289	-1	0.0213	-1	0.00147	1	0.589	1	6.2e-10	FALSE
ENSG00000137343	ATAT1	ENSG00000261534	AL596244.1	ENSG00000124766	SOX4	1.55576e-06	1	0.208	1	0.0625	1	0.0326	-1	0.651	-1	0.237	TRUE
ENSG00000115085	ZAP70	ENSG00000255248	MIR100HG	ENSG00000104903	LYL1	1.56159e-06	1	0.0138	-1	0.00383	-1	8.34e-05	1	0.377	1	4.18e-08	FALSE
ENSG00000176692	FOXC2	ENSG00000263327	TAPT1-AS1	ENSG00000176678	FOXL1	1.56523e-06	-1	0.000276	1	0.692	1	0.529	-1	0.881	-1	2.85e-05	FALSE
ENSG00000162961	DPY30	ENSG00000203644	AC083799.1	ENSG00000138073	PREB	1.57024e-06	-1	0.00317	1	0.0986	1	0.00198	-1	0.206	-1	1.3e-09	FALSE
ENSG00000174004	NRROS	ENSG00000225484	NUTM2B-AS1	ENSG00000124191	TOX2	1.57154e-06	1	0.243	-1	0.329	-1	0.0398	1	0.191	1	0.0019	FALSE
ENSG00000063177	RPL18	ENSG00000226950	DANCR	ENSG00000171425	ZNF581	1.57291e-06	1	0.808	1	2.24e-06	1	1.33e-07	1	0.578	-1	1.45e-06	TRUE
ENSG00000077348	EXOSC5	ENSG00000264278	ZNF236-DT	ENSG00000105732	ZNF574	1.58258e-06	-1	0.117	-1	0.000288	-1	0.000196	-1	0.911	1	0.0199	TRUE
ENSG00000184271	POU6F1	ENSG00000237248	LINC00987	ENSG00000172201	ID4	1.58432e-06	-1	0.0523	-1	0.0381	-1	0.802	-1	0.0755	-1	0.105	TRUE
ENSG00000092964	DPYSL2	ENSG00000229124	VIM-AS1	ENSG00000118495	PLAGL1	1.58993e-06	-1	0.000969	1	0.000254	1	0.0215	1	0.143	-1	2.61e-06	FALSE
ENSG00000128268	MGAT3	ENSG00000244041	LINC01011	ENSG00000119866	BCL11A	1.60373e-06	-1	0.0381	-1	0.0083	-1	0.111	-1	0.17	-1	0.608	TRUE
ENSG00000111860	CEP85L	ENSG00000270504	AL391422.4	ENSG00000069667	RORA	1.60532e-06	-1	0.105	-1	2.77e-05	-1	0.00294	-1	0.183	1	0.383	TRUE
ENSG00000065534	MYLK	ENSG00000229619	MBNL1-AS1	ENSG00000172201	ID4	1.61302e-06	1	0.398	1	9.4e-09	1	0.138	1	1.18e-07	-1	0.866	TRUE
ENSG00000127616	SMARCA4	ENSG00000117242	PINK1-AS	ENSG00000111206	FOXM1	1.61544e-06	1	0.0131	1	1.66e-07	1	0.000204	1	0.0462	-1	0.055	TRUE
ENSG00000138326	RPS24	ENSG00000225484	NUTM2B-AS1	ENSG00000151500	THYN1	1.61673e-06	-1	0.256	1	2.32e-06	1	6.1e-09	-1	0.151	-1	2.41e-12	FALSE
ENSG00000121211	MND1	ENSG00000268471	MIR4453HG	ENSG00000101412	E2F1	1.61876e-06	1	0.0377	1	0.000143	1	0.0648	1	0.0152	1	0.812	TRUE
ENSG00000170653	ATF7	ENSG00000235437	LINC01278	ENSG00000142599	RERE	1.6189e-06	-1	0.423	1	0.000375	1	0.000323	-1	0.871	-1	8.88e-05	FALSE
ENSG00000010327	STAB1	ENSG00000261039	LINC02544	ENSG00000168874	ATOH8	1.62092e-06	1	0.67	-1	0.00198	-1	3.51e-06	1	0.0726	1	2.51e-07	FALSE
ENSG00000187079	TEAD1	ENSG00000260804	LINC01963	ENSG00000053254	FOXN3	1.63723e-06	-1	0.272	1	1.69e-06	1	0.91	1	4.51e-06	-1	0.242	FALSE
ENSG00000178741	COX5A	ENSG00000247556	OIP5-AS1	ENSG00000169714	CNBP	1.63807e-06	-1	0.31	1	1.09e-08	1	1.3e-05	1	0.054	-1	1.44e-08	FALSE
ENSG00000154451	GBP5	ENSG00000259459	LINC02568	ENSG00000125347	IRF1	1.67118e-06	-1	0.000896	-1	3.62e-13	-1	1.48e-11	-1	0.122	1	0.000401	TRUE
ENSG00000167595	PROSER3	ENSG00000236144	TMEM147-AS1	ENSG00000167635	ZNF146	1.67604e-06	-1	0.00308	1	0.000248	1	0.0134	1	0.132	-1	1.05e-09	FALSE
ENSG00000160219	GAB3	ENSG00000270344	POC1B-AS1	ENSG00000152784	PRDM8	1.67625e-06	1	0.877	1	1.45e-05	1	1.09e-10	-1	0.00881	-1	4.67e-09	TRUE
ENSG00000122707	RECK	ENSG00000215386	MIR99AHG	ENSG00000150907	FOXO1	1.69437e-06	-1	0.0125	1	2.69e-16	1	2.41e-07	1	4.84e-06	-1	2.53e-08	FALSE
ENSG00000174501	ANKRD36C	ENSG00000273142	LINC02604	ENSG00000197714	ZNF460	1.69712e-06	-1	0.0127	-1	0.119	-1	0.134	1	0.879	-1	0.539	TRUE
ENSG00000177045	SIX5	ENSG00000259605	AC074212.1	ENSG00000131408	NR1H2	1.69934e-06	-1	3.92e-05	1	1.02e-09	1	5.79e-05	1	0.00664	-1	1.02e-12	FALSE
ENSG00000173208	ABCD2	ENSG00000261039	LINC02544	ENSG00000124203	ZNF831	1.70101e-06	1	0.675	-1	1.84e-15	-1	7.88e-07	-1	0.152	1	1.25e-06	FALSE
ENSG00000180035	ZNF48	ENSG00000266680	AL135905.1	ENSG00000122386	ZNF205	1.713e-06	1	0.645	-1	0.0021	-1	0.000128	1	0.384	1	6.29e-05	FALSE
ENSG00000183617	MRPL54	ENSG00000269386	RAB11B-AS1	ENSG00000177463	NR2C2	1.71527e-06	1	0.0022	1	7.77e-07	1	7.09e-16	-1	0.000969	-1	2.23e-08	TRUE
ENSG00000111860	CEP85L	ENSG00000229852	AC019205.1	ENSG00000182568	SATB1	1.71697e-06	-1	0.3	1	0.00156	1	6.65e-05	1	0.979	-1	4.44e-05	FALSE
ENSG00000101311	FERMT1	ENSG00000267107	PCAT19	ENSG00000154655	L3MBTL4	1.71976e-06	1	0.583	-1	0.00121	-1	0.00125	-1	0.538	1	0.00186	FALSE
ENSG00000157570	TSPAN18	ENSG00000219665	ZNF433-AS1	ENSG00000169946	ZFPM2	1.72135e-06	1	0.442	-1	0.000208	-1	0.00168	1	0.897	1	0.000663	FALSE
ENSG00000174953	DHX36	ENSG00000236830	CBR3-AS1	ENSG00000163848	ZNF148	1.73866e-06	1	0.856	-1	1.01e-08	-1	2.14e-08	1	0.372	1	7.31e-09	FALSE
ENSG00000163909	HEYL	ENSG00000230838	LINC01614	ENSG00000161940	BCL6B	1.74405e-06	1	0.0153	1	0.00513	1	0.000222	-1	0.396	-1	0.11	TRUE
ENSG00000159259	CHAF1B	ENSG00000246273	SBF2-AS1	ENSG00000007968	E2F2	1.74744e-06	-1	0.765	1	0.000737	1	0.000104	1	0.941	-1	1.8e-05	FALSE
ENSG00000204525	HLA-C	ENSG00000206337	HCP5	ENSG00000168062	BATF2	1.75087e-06	-1	0.088	1	4.87e-14	1	1.95e-06	1	9.8e-06	-1	1.61e-07	FALSE
ENSG00000097021	ACOT7	ENSG00000225439	BOLA3-AS1	ENSG00000007968	E2F2	1.75308e-06	-1	0.115	1	0.0536	1	5.11e-07	-1	0.00148	-1	2.82e-11	FALSE
ENSG00000128815	WDFY4	ENSG00000234327	AC012146.1	ENSG00000140968	IRF8	1.75887e-06	-1	0.299	-1	0.000183	-1	0.000247	1	0.434	1	0.0127	TRUE
ENSG00000129810	SGO1	ENSG00000225733	FGD5-AS1	ENSG00000111206	FOXM1	1.76114e-06	1	0.000168	1	1.13e-17	1	4.37e-06	1	1.05e-05	-1	0.419	TRUE
ENSG00000063177	RPL18	ENSG00000175061	SNHG29	ENSG00000197779	ZNF81	1.76768e-06	1	0.0626	1	2.75e-15	1	9.78e-17	-1	0.542	-1	4.43e-14	TRUE
ENSG00000171860	C3AR1	ENSG00000235027	AC068580.3	ENSG00000187098	MITF	1.77027e-06	-1	0.271	-1	0.00403	-1	0.374	-1	0.0496	-1	0.823	TRUE
ENSG00000116809	ZBTB17	ENSG00000261373	VPS9D1-AS1	ENSG00000204859	ZBTB48	1.77059e-06	-1	0.0735	-1	5.21e-09	-1	1.12e-06	-1	0.282	1	0.0109	TRUE
ENSG00000140931	CMTM3	ENSG00000232640	AL354892.2	ENSG00000089225	TBX5	1.77286e-06	-1	0.97	1	0.0388	1	4.52e-07	-1	0.000222	-1	5.18e-06	FALSE
ENSG00000112320	SOBP	ENSG00000277287	AL109976.1	ENSG00000112182	BACH2	1.77809e-06	-1	0.826	1	0.00143	1	0.000642	-1	0.865	-1	0.00251	FALSE
ENSG00000089693	MLF2	ENSG00000242861	AL591895.1	ENSG00000123636	BAZ2B	1.78579e-06	1	0.836	-1	4.17e-05	-1	1.79e-05	1	0.72	1	1.31e-05	FALSE
ENSG00000168497	CAVIN2	ENSG00000272323	AC026801.2	ENSG00000182463	TSHZ2	1.78792e-06	1	0.0357	1	1.1e-06	1	2.35e-06	-1	0.722	-1	0.00352	TRUE
ENSG00000197299	BLM	ENSG00000261664	TTC39A-AS1	ENSG00000197472	ZNF695	1.78977e-06	-1	0.707	-1	0.092	-1	0.0164	1	0.497	1	0.0212	TRUE
ENSG00000104957	CCDC130	ENSG00000231721	LINC-PINT	ENSG00000204859	ZBTB48	1.80091e-06	-1	0.635	1	1.34e-09	1	5.73e-08	1	0.414	-1	1.44e-09	FALSE
ENSG00000119314	PTBP3	ENSG00000224189	HAGLR	ENSG00000198554	WDHD1	1.81372e-06	-1	0.209	-1	0.00324	-1	0.155	-1	0.0741	1	0.734	TRUE
ENSG00000153814	JAZF1	ENSG00000280798	LINC00294	ENSG00000134954	ETS1	1.81455e-06	-1	0.00659	1	0.151	1	0.00891	-1	0.199	-1	5.21e-06	FALSE
ENSG00000165501	LRR1	ENSG00000214900	LINC01588	ENSG00000101057	MYBL2	1.81732e-06	1	0.002	1	2.73e-06	1	1.05e-05	1	0.286	-1	0.246	TRUE
ENSG00000154262	ABCA6	ENSG00000233006	MIR3936HG	ENSG00000157554	ERG	1.8242e-06	-1	0.0601	1	0.00442	1	0.000108	-1	0.319	-1	1.57e-06	FALSE
ENSG00000185483	ROR1	ENSG00000227953	LINC01341	ENSG00000198795	ZNF521	1.83054e-06	1	0.0972	-1	0.0725	-1	0.000891	1	0.0663	1	1.02e-06	FALSE
ENSG00000102908	NFAT5	ENSG00000271533	Z83843.1	ENSG00000055609	KMT2C	1.838e-06	-1	0.0922	1	1.23e-08	1	9.76e-08	1	0.256	-1	1.42e-09	FALSE
ENSG00000113597	TRAPPC13	ENSG00000275964	AL355001.2	ENSG00000062194	GPBP1	1.84904e-06	-1	0.211	1	0.235	1	0.000469	-1	0.0089	-1	1.23e-06	FALSE
ENSG00000103343	ZNF174	ENSG00000245060	LINC00847	ENSG00000155592	ZKSCAN2	1.86431e-06	-1	0.222	1	0.0241	1	0.000134	-1	0.0959	-1	2.02e-07	FALSE
ENSG00000100351	GRAP2	ENSG00000188185	LINC00265	ENSG00000176083	ZNF683	1.86705e-06	1	0.324	-1	0.189	-1	0.00429	1	0.0541	1	0.0014	FALSE
ENSG00000179388	EGR3	ENSG00000253125	AC055854.1	ENSG00000122877	EGR2	1.86809e-06	-1	0.00711	1	0.000152	1	1.07e-10	-1	0.000475	-1	1.01e-15	FALSE
ENSG00000100385	IL2RB	ENSG00000240137	ERICH6-AS1	ENSG00000124203	ZNF831	1.87099e-06	1	0.0692	-1	0.00633	-1	0.0261	1	0.44	1	0.00202	FALSE
ENSG00000164180	TMEM161B	ENSG00000247828	TMEM161B-AS1	ENSG00000072364	AFF4	1.87426e-06	1	0.968	1	3.25e-08	1	1.5e-07	1	0.445	-1	3.1e-06	TRUE
ENSG00000078081	LAMP3	ENSG00000270164	LINC01480	ENSG00000188313	PLSCR1	1.87503e-06	-1	0.00199	-1	7.49e-06	-1	2.48e-06	-1	0.737	1	0.0412	TRUE
ENSG00000169976	SF3B5	ENSG00000260418	AL023284.4	ENSG00000072364	AFF4	1.87847e-06	1	0.00897	1	5.68e-12	1	6.36e-09	1	0.979	-1	0.00015	TRUE
ENSG00000140632	GLYR1	ENSG00000273084	AC092171.5	ENSG00000103199	ZNF500	1.8834e-06	-1	0.133	-1	4.16e-09	-1	2.87e-06	-1	0.0366	1	0.0128	TRUE
ENSG00000180089	TMEM86B	ENSG00000272512	AL645608.7	ENSG00000072364	AFF4	1.88518e-06	1	0.0467	1	6.35e-09	1	0.00101	1	0.00299	-1	0.131	TRUE
ENSG00000134321	RSAD2	ENSG00000281103	TRG-AS1	ENSG00000115415	STAT1	1.90006e-06	1	0.712	-1	1.59e-08	-1	0.012	-1	0.000476	1	0.00665	FALSE
ENSG00000140365	COMMD4	ENSG00000272888	LINC01578	ENSG00000169689	CENPX	1.90825e-06	1	0.0401	1	5.41e-10	1	0.000246	1	0.0128	-1	0.0503	TRUE
ENSG00000256235	SMIM3	ENSG00000247095	MIR210HG	ENSG00000122691	TWIST1	1.9173e-06	-1	0.663	1	0.00139	1	1.83e-07	-1	0.0401	-1	2.33e-07	FALSE
ENSG00000066336	SPI1	ENSG00000223546	LINC00630	ENSG00000028277	POU2F2	1.91947e-06	1	0.155	-1	0.000217	-1	0.000185	1	0.988	1	4.79e-08	FALSE
ENSG00000196329	GIMAP5	ENSG00000235703	LINC00894	ENSG00000124203	ZNF831	1.92058e-06	1	0.0623	1	1.57e-14	1	1.84e-10	1	0.791	-1	5.29e-06	TRUE
ENSG00000106066	CPVL	ENSG00000229807	XIST	ENSG00000115956	PLEK	1.92312e-06	1	0.154	-1	0.0559	-1	0.0839	1	0.876	1	0.00473	FALSE
ENSG00000140937	CDH11	ENSG00000230838	LINC01614	ENSG00000225614	ZNF469	1.9244e-06	-1	1.86e-06	1	1.24e-06	1	2.08e-05	1	0.128	-1	5.42e-13	FALSE
ENSG00000144554	FANCD2	ENSG00000206567	AC022007.1	ENSG00000129173	E2F8	1.93449e-06	1	1.27e-05	1	1.45e-20	1	1.49e-13	1	0.0106	-1	0.000383	TRUE
ENSG00000168286	THAP11	ENSG00000275964	AL355001.2	ENSG00000055609	KMT2C	1.93621e-06	1	0.284	1	0.000799	1	0.000151	-1	0.408	-1	0.00148	TRUE
ENSG00000198826	ARHGAP11A	ENSG00000224078	SNHG14	ENSG00000111206	FOXM1	1.93635e-06	1	0.00421	1	4.97e-06	1	2.88e-06	-1	0.716	-1	0.00715	TRUE
ENSG00000162739	SLAMF6	ENSG00000234290	AC116366.1	ENSG00000163508	EOMES	1.93725e-06	1	0.0292	-1	4.1e-07	-1	0.00108	-1	0.221	1	1.56e-05	FALSE
ENSG00000167755	KLK6	ENSG00000274173	AL035661.1	ENSG00000135374	ELF5	1.94102e-06	-1	0.00353	-1	0.11	-1	0.329	-1	0.609	-1	0.142	TRUE
ENSG00000121690	DEPDC7	ENSG00000280798	LINC00294	ENSG00000173011	TADA2B	1.95414e-06	1	0.625	1	0.0251	1	1.44e-06	-1	0.000348	-1	3.06e-06	TRUE
ENSG00000127152	BCL11B	ENSG00000246695	RASSF8-AS1	ENSG00000124203	ZNF831	1.95684e-06	1	0.106	-1	0.825	-1	0.0135	1	0.0206	1	0.00102	FALSE
ENSG00000163909	HEYL	ENSG00000230838	LINC01614	ENSG00000167394	ZNF668	1.95861e-06	-1	1.67e-05	1	0.622	1	0.218	-1	0.599	-1	2.32e-06	FALSE
ENSG00000204604	ZNF468	ENSG00000260233	SSSCA1-AS1	ENSG00000203326	ZNF525	1.96151e-06	1	0.393	-1	0.528	-1	0.0426	1	0.178	1	0.0669	FALSE
ENSG00000151702	FLI1	ENSG00000259807	AC009093.1	ENSG00000152784	PRDM8	1.96284e-06	1	0.206	-1	8.31e-07	-1	6.76e-05	-1	0.497	1	4.69e-06	FALSE
ENSG00000038427	VCAN	ENSG00000230838	LINC01614	ENSG00000163909	HEYL	1.96393e-06	-1	3.22e-05	1	0.000404	1	0.0017	1	0.856	-1	6.61e-09	FALSE
ENSG00000167754	KLK5	ENSG00000233930	KRTAP5-AS1	ENSG00000143867	OSR1	1.96393e-06	-1	0.849	1	0.000462	1	9.14e-06	-1	0.168	-1	1.6e-06	FALSE
ENSG00000162572	SCNN1D	ENSG00000230454	U73166.1	ENSG00000204859	ZBTB48	1.96458e-06	1	0.814	1	1.3e-07	1	5.42e-06	1	0.0718	-1	0.000635	TRUE
ENSG00000167286	CD3D	ENSG00000224975	INE1	ENSG00000185669	SNAI3	1.96506e-06	-1	0.102	-1	1.48e-11	-1	2.83e-10	-1	0.905	1	2.02e-06	TRUE
ENSG00000172349	IL16	ENSG00000248360	LINC00504	ENSG00000185669	SNAI3	1.97915e-06	-1	0.000129	1	0.000526	1	2.86e-05	-1	0.154	-1	1.48e-12	FALSE
ENSG00000171490	RSL1D1	ENSG00000258738	AL121603.2	ENSG00000090447	TFAP4	1.99105e-06	-1	0.556	-1	0.00442	-1	0.00599	-1	0.712	1	0.012	TRUE
ENSG00000101825	MXRA5	ENSG00000236859	NIFK-AS1	ENSG00000163884	KLF15	1.99692e-06	1	0.725	-1	3.82e-09	-1	0.00311	-1	9.01e-05	1	0.0049	FALSE
ENSG00000105393	BABAM1	ENSG00000212766	EWSAT1	ENSG00000132024	CC2D1A	2.00472e-06	-1	0.0982	-1	1.25e-08	-1	9.36e-09	-1	0.288	1	0.000125	TRUE
ENSG00000104853	CLPTM1	ENSG00000280206	AC026401.3	ENSG00000131408	NR1H2	2.0108e-06	-1	0.711	-1	6.21e-09	-1	3.46e-06	-1	0.134	1	2.2e-05	TRUE
ENSG00000077312	SNRPA	ENSG00000259319	AF111167.2	ENSG00000105856	HBP1	2.02402e-06	1	0.000638	-1	4.57e-05	-1	2.71e-07	1	0.618	1	6.88e-17	FALSE
ENSG00000072952	MRVI1	ENSG00000219665	ZNF433-AS1	ENSG00000169946	ZFPM2	2.03323e-06	1	0.0556	-1	0.46	-1	0.238	1	0.565	1	0.00576	FALSE
ENSG00000183617	MRPL54	ENSG00000260920	AL031985.3	ENSG00000176946	THAP4	2.0343e-06	-1	0.753	-1	0.00703	-1	8.61e-16	1	1.49e-09	1	2.25e-14	TRUE
ENSG00000092853	CLSPN	ENSG00000260711	AL121839.2	ENSG00000129173	E2F8	2.05218e-06	-1	0.901	-1	0.00124	-1	1.61e-08	1	0.00285	1	2.22e-10	TRUE
ENSG00000142945	KIF2C	ENSG00000233621	LINC01137	ENSG00000197472	ZNF695	2.0653e-06	-1	0.84	1	0.000409	1	5.91e-06	-1	0.322	-1	1.64e-07	FALSE
ENSG00000125352	RNF113A	ENSG00000249669	CARMN	ENSG00000171443	ZNF524	2.07266e-06	-1	0.239	-1	2.19e-07	-1	5.79e-06	-1	0.415	1	0.000556	TRUE
ENSG00000117222	RBBP5	ENSG00000153363	LINC00467	ENSG00000158711	ELK4	2.07385e-06	1	0.93	1	0.0179	1	3.54e-09	-1	0.0034	-1	2.3e-09	TRUE
ENSG00000180008	SOCS4	ENSG00000257621	PSMA3-AS1	ENSG00000126804	ZBTB1	2.08431e-06	-1	0.0205	1	0.231	1	0.00358	-1	0.156	-1	6.42e-06	FALSE
ENSG00000185291	IL3RA	ENSG00000273058	AL359921.2	ENSG00000136630	HLX	2.11532e-06	-1	0.355	1	5.83e-07	1	2.52e-07	-1	0.964	-1	1.85e-07	FALSE
ENSG00000004897	CDC27	ENSG00000259623	AC125257.1	ENSG00000010244	ZNF207	2.11588e-06	1	0.0192	1	7.83e-11	1	1.01e-06	1	0.00834	-1	0.0742	TRUE
ENSG00000205765	C5orf51	ENSG00000272323	AC026801.2	ENSG00000101126	ADNP	2.12027e-06	1	0.199	1	1.78e-05	1	0.000157	1	0.267	-1	0.0183	TRUE
ENSG00000009844	VTA1	ENSG00000251022	THAP9-AS1	ENSG00000025156	HSF2	2.12108e-06	1	0.756	-1	0.00423	-1	0.177	-1	0.0588	1	0.0721	FALSE
ENSG00000136051	WASHC4	ENSG00000251442	LINC01094	ENSG00000198816	ZNF358	2.12761e-06	-1	0.911	1	0.000143	1	3.74e-08	-1	0.0659	-1	2.4e-08	FALSE
ENSG00000081189	MEF2C	ENSG00000260400	AL513534.2	ENSG00000221818	EBF2	2.14768e-06	1	0.525	1	0.0069	1	6.44e-06	-1	0.0423	-1	0.00305	TRUE
ENSG00000086827	ZW10	ENSG00000263069	RNF213-AS1	ENSG00000186660	ZFP91	2.14992e-06	-1	0.11	-1	7.2e-10	-1	1.67e-05	-1	0.112	1	0.00172	TRUE
ENSG00000115165	CYTIP	ENSG00000152931	PART1	ENSG00000185811	IKZF1	2.16163e-06	-1	0.0803	1	0.0531	1	2.4e-07	-1	0.000206	-1	7.66e-07	FALSE
ENSG00000167595	PROSER3	ENSG00000269352	PTOV1-AS2	ENSG00000167635	ZNF146	2.17726e-06	-1	9.22e-05	1	0.0358	1	0.000211	-1	0.104	-1	2.38e-17	FALSE
ENSG00000262814	MRPL12	ENSG00000179818	PCBP1-AS1	ENSG00000243678	NME2	2.18343e-06	1	0.572	-1	0.0169	-1	9.01e-05	1	0.0763	1	4.47e-06	FALSE
ENSG00000131652	THOC6	ENSG00000227036	LINC00511	ENSG00000129911	KLF16	2.18991e-06	-1	0.905	1	1.22e-07	1	6.52e-07	1	0.75	-1	2.34e-07	FALSE
ENSG00000223501	VPS52	ENSG00000272288	AL451165.2	ENSG00000178573	MAF	2.19166e-06	1	0.609	1	8.08e-06	1	0.0175	1	0.0846	-1	0.0277	TRUE
ENSG00000130244	FAM98C	ENSG00000267152	AC093227.1	ENSG00000229809	ZNF688	2.20825e-06	-1	0.0166	-1	0.819	1	0.0172	-1	0.00675	-1	2.95e-06	FALSE
ENSG00000174684	B4GAT1	ENSG00000230551	AC021078.1	ENSG00000196418	ZNF124	2.22102e-06	1	0.845	-1	7.08e-06	-1	3.97e-05	-1	0.875	1	6.6e-06	FALSE
ENSG00000182871	COL18A1	ENSG00000163364	LINC01116	ENSG00000163909	HEYL	2.22352e-06	1	4.08e-06	-1	0.0841	-1	0.00354	1	0.327	1	3.45e-10	FALSE
ENSG00000147316	MCPH1	ENSG00000246089	AC016065.1	ENSG00000186918	ZNF395	2.23004e-06	-1	0.851	1	4.31e-13	1	7.2e-17	-1	0.144	-1	6.07e-14	FALSE
ENSG00000160307	S100B	ENSG00000260807	AC009041.2	ENSG00000172201	ID4	2.23574e-06	1	0.32	1	0.000107	-1	0.782	1	3.25e-05	1	0.237	FALSE
ENSG00000158828	PINK1	ENSG00000230555	AL450326.1	ENSG00000196418	ZNF124	2.23687e-06	-1	0.0498	1	0.063	1	0.00215	-1	0.149	-1	5.16e-07	FALSE
ENSG00000113810	SMC4	ENSG00000234608	MAPKAPK5-AS1	ENSG00000263001	GTF2I	2.24357e-06	-1	0.85	-1	0.321	-1	0.000205	1	0.000944	1	4.56e-05	TRUE
ENSG00000071626	DAZAP1	ENSG00000275234	AC010503.4	ENSG00000129911	KLF16	2.24709e-06	1	0.00198	-1	0.141	-1	0.332	-1	0.592	1	0.0002	FALSE
ENSG00000197608	ZNF841	ENSG00000272323	AC026801.2	ENSG00000256683	ZNF350	2.26037e-06	-1	0.0219	-1	6.08e-10	-1	1.44e-09	-1	0.473	1	0.0018	TRUE
ENSG00000180448	ARHGAP45	ENSG00000246263	UBR5-AS1	ENSG00000073861	TBX21	2.26108e-06	-1	0.109	1	0.096	1	1.8e-07	-1	9.38e-05	-1	9.85e-10	FALSE
ENSG00000149639	SOGA1	ENSG00000260032	NORAD	ENSG00000189079	ARID2	2.2667e-06	1	0.868	1	0.0795	1	0.0761	1	0.813	-1	0.208	TRUE
ENSG00000198346	ZNF813	ENSG00000260526	AC109347.1	ENSG00000105708	ZNF14	2.26673e-06	1	0.293	-1	0.2	-1	5.87e-07	1	0.00164	1	2.75e-05	FALSE
ENSG00000126785	RHOJ	ENSG00000180139	ACTA2-AS1	ENSG00000161940	BCL6B	2.29253e-06	-1	8.79e-05	1	0.00099	1	1.07e-06	-1	0.159	-1	2.63e-13	FALSE
ENSG00000118407	FILIP1	ENSG00000247774	PCED1B-AS1	ENSG00000148516	ZEB1	2.29579e-06	1	9.71e-06	1	0.875	-1	0.445	1	0.423	1	8.68e-05	FALSE
ENSG00000051341	POLQ	ENSG00000281026	N4BP2L2-IT2	ENSG00000111206	FOXM1	2.31161e-06	1	0.614	1	1.66e-05	1	1.13e-08	-1	0.0613	-1	8.01e-09	TRUE
ENSG00000146410	MTFR2	ENSG00000272189	AL024508.2	ENSG00000129173	E2F8	2.32113e-06	1	0.138	1	1.14e-11	1	1.44e-07	1	0.0109	-1	0.0001	TRUE
ENSG00000104343	UBE2W	ENSG00000246263	UBR5-AS1	ENSG00000147601	TERF1	2.32188e-06	-1	0.352	1	1.05e-07	1	0.0358	1	5.83e-05	-1	0.00559	FALSE
ENSG00000064726	BTBD1	ENSG00000268471	MIR4453HG	ENSG00000068305	MEF2A	2.32623e-06	1	0.0788	-1	1.92e-05	-1	0.00185	-1	0.106	1	5.14e-06	FALSE
ENSG00000129292	PHF20L1	ENSG00000249859	PVT1	ENSG00000170448	NFXL1	2.33466e-06	-1	0.993	1	0.00286	1	0.561	1	0.00244	-1	0.502	FALSE
ENSG00000112799	LY86	ENSG00000274173	AL035661.1	ENSG00000079263	SP140	2.33569e-06	-1	0.339	1	0.000214	1	5.08e-06	-1	0.14	-1	1.89e-08	FALSE
ENSG00000158966	CACHD1	ENSG00000224424	PRKAR2A-AS1	ENSG00000182463	TSHZ2	2.33649e-06	1	0.258	-1	0.0978	-1	0.00394	1	0.0674	1	0.000521	FALSE
ENSG00000130045	NXNL2	ENSG00000249346	LINC01016	ENSG00000118513	MYB	2.34111e-06	1	0.3	1	0.000508	1	1.87e-07	-1	0.804	-1	0.000426	TRUE
ENSG00000124608	AARS2	ENSG00000179743	AL450998.2	ENSG00000196453	ZNF777	2.35198e-06	-1	0.561	-1	0.00053	-1	0.157	-1	0.0281	1	0.458	TRUE
ENSG00000100129	EIF3L	ENSG00000271971	AC120053.1	ENSG00000105856	HBP1	2.37257e-06	1	0.507	-1	0.318	-1	0.00037	1	0.0049	1	4.04e-05	FALSE
ENSG00000172348	RCAN2	ENSG00000225783	MIAT	ENSG00000081189	MEF2C	2.38368e-06	-1	0.87	-1	5.46e-05	-1	0.000897	-1	0.575	1	0.0016	TRUE
ENSG00000156298	TSPAN7	ENSG00000258199	AC073896.4	ENSG00000127528	KLF2	2.38973e-06	-1	0.0327	1	0.00215	1	0.000343	-1	0.276	-1	4.14e-06	FALSE
ENSG00000115353	TACR1	ENSG00000270571	AC007681.1	ENSG00000182463	TSHZ2	2.41442e-06	-1	0.019	1	9.55e-05	1	1.66e-10	-1	0.0595	-1	2.62e-12	FALSE
ENSG00000137507	LRRC32	ENSG00000245552	AP000787.1	ENSG00000177374	HIC1	2.41632e-06	1	0.185	-1	6.91e-10	-1	3.67e-06	-1	0.105	1	2.67e-07	FALSE
ENSG00000132881	CPLANE2	ENSG00000117242	PINK1-AS	ENSG00000116809	ZBTB17	2.42568e-06	-1	0.608	1	1.54e-05	1	3.04e-07	-1	0.489	-1	1.34e-08	FALSE
ENSG00000100526	CDKN3	ENSG00000222041	CYTOR	ENSG00000129173	E2F8	2.43358e-06	-1	0.0235	1	0.000121	1	0.000524	1	0.521	-1	2.13e-08	FALSE
ENSG00000121690	DEPDC7	ENSG00000249669	CARMN	ENSG00000101115	SALL4	2.45497e-06	1	0.792	-1	0.00157	-1	0.0143	-1	0.692	1	0.00942	FALSE
ENSG00000166292	TMEM100	ENSG00000274964	AC026356.1	ENSG00000143867	OSR1	2.4734e-06	-1	0.226	1	0.155	1	0.291	1	0.601	-1	0.0109	FALSE
ENSG00000110801	PSMD9	ENSG00000281344	HELLPAR	ENSG00000176946	THAP4	2.50198e-06	1	0.289	1	0.0207	1	0.00517	-1	0.519	-1	0.0321	TRUE
ENSG00000163219	ARHGAP25	ENSG00000196167	COLCA1	ENSG00000137265	IRF4	2.50392e-06	-1	0.311	1	0.00167	1	0.0207	1	0.487	-1	0.00743	FALSE
ENSG00000204472	AIF1	ENSG00000178977	LINC00324	ENSG00000073861	TBX21	2.50684e-06	-1	0.241	1	0.00686	1	3.64e-06	-1	0.0468	-1	2.31e-08	FALSE
ENSG00000157570	TSPAN18	ENSG00000251034	AC087854.1	ENSG00000169946	ZFPM2	2.52436e-06	1	0.0733	-1	1.75e-06	-1	0.000763	-1	0.641	1	7.57e-06	FALSE
ENSG00000142156	COL6A1	ENSG00000244513	AC109587.1	ENSG00000019549	SNAI2	2.52493e-06	-1	0.227	-1	1.06e-06	-1	0.000232	-1	0.124	1	0.0528	TRUE
ENSG00000167851	CD300A	ENSG00000247095	MIR210HG	ENSG00000140968	IRF8	2.53995e-06	-1	0.0503	-1	0.0328	1	0.353	-1	0.000674	-1	0.00213	FALSE
ENSG00000177125	ZBTB34	ENSG00000267278	MAP3K14-AS1	ENSG00000169155	ZBTB43	2.5413e-06	1	0.0141	-1	0.0215	-1	0.0026	1	0.605	1	1.66e-07	FALSE
ENSG00000073282	TP63	ENSG00000230937	MIR205HG	ENSG00000113430	IRX4	2.54549e-06	1	0.572	1	9.58e-17	1	4.96e-06	1	8.56e-06	-1	0.000889	TRUE
ENSG00000127445	PIN1	ENSG00000257671	KRT7-AS	ENSG00000071655	MBD3	2.54751e-06	1	0.232	-1	9.71e-08	-1	6.04e-06	-1	0.33	1	1.03e-07	FALSE
ENSG00000137216	TMEM63B	ENSG00000257698	GIHCG	ENSG00000137166	FOXP4	2.55973e-06	-1	0.436	-1	6.04e-06	-1	0.000127	-1	0.435	1	0.00019	TRUE
ENSG00000104897	SF3A2	ENSG00000259959	AC107068.1	ENSG00000071655	MBD3	2.56519e-06	1	0.0381	1	5.86e-08	1	2.52e-05	1	0.446	-1	0.0266	TRUE
ENSG00000100034	PPM1F	ENSG00000224086	AC245452.1	ENSG00000118495	PLAGL1	2.59596e-06	-1	0.468	1	2.67e-05	1	3.01e-08	-1	0.632	-1	5.1e-07	FALSE
ENSG00000183814	LIN9	ENSG00000260400	AL513534.2	ENSG00000111206	FOXM1	2.60221e-06	-1	0.644	1	0.0147	1	2.16e-06	-1	0.0186	-1	8.83e-09	FALSE
ENSG00000169957	ZNF768	ENSG00000231074	HCG18	ENSG00000167395	ZNF646	2.62056e-06	-1	0.476	-1	0.047	-1	0.0217	1	0.705	1	0.145	TRUE
ENSG00000154258	ABCA9	ENSG00000227036	LINC00511	ENSG00000157554	ERG	2.63537e-06	-1	0.348	-1	2.19e-05	-1	6.83e-08	1	0.059	1	1.55e-05	TRUE
ENSG00000135362	PRR5L	ENSG00000277013	AC008556.1	ENSG00000124813	RUNX2	2.6424e-06	1	0.00324	-1	0.561	-1	0.157	1	0.392	1	0.00015	FALSE
ENSG00000267680	ZNF224	ENSG00000272760	AC093726.1	ENSG00000256294	ZNF225	2.65561e-06	-1	0.00262	1	0.0604	1	0.000447	-1	0.257	-1	2.47e-08	FALSE
ENSG00000110448	CD5	ENSG00000182648	LINC01006	ENSG00000269404	SPIB	2.65671e-06	1	0.131	-1	0.00538	-1	0.205	-1	0.15	1	0.0139	FALSE
ENSG00000173208	ABCD2	ENSG00000267272	LINC01140	ENSG00000124203	ZNF831	2.65903e-06	-1	0.0803	-1	0.488	1	0.00295	-1	0.000363	-1	0.000363	FALSE
ENSG00000158106	RHPN1	ENSG00000223813	AC007255.1	ENSG00000125850	OVOL2	2.66395e-06	-1	2.82e-12	1	0.181	-1	0.204	1	0.025	-1	8.27e-08	FALSE
ENSG00000073861	TBX21	ENSG00000230838	LINC01614	ENSG00000079263	SP140	2.67753e-06	1	0.00126	-1	1.69e-05	-1	2.26e-08	1	0.0836	1	6.61e-13	FALSE
ENSG00000178209	PLEC	ENSG00000254343	AC091563.1	ENSG00000126603	GLIS2	2.69011e-06	-1	0.000204	1	0.319	1	0.00107	-1	0.0164	-1	1.29e-10	FALSE
ENSG00000274211	SOCS7	ENSG00000260063	AL512408.1	ENSG00000126351	THRA	2.70351e-06	1	0.454	-1	0.782	-1	0.999	-1	0.757	1	0.397	FALSE
ENSG00000198182	ZNF607	ENSG00000230733	AC092171.2	ENSG00000120784	ZFP30	2.70755e-06	-1	0.973	1	1.69e-13	1	6.81e-11	-1	0.844	-1	2.34e-11	FALSE
ENSG00000109189	USP46	ENSG00000269821	KCNQ1OT1	ENSG00000084093	REST	2.71103e-06	1	0.0544	-1	0.0375	-1	0.0205	-1	0.993	1	6.48e-05	FALSE
ENSG00000072364	AFF4	ENSG00000281344	HELLPAR	ENSG00000197779	ZNF81	2.72509e-06	1	0.029	-1	2.52e-07	-1	1.51e-05	-1	0.634	1	3.29e-09	FALSE
ENSG00000168824	NSG1	ENSG00000228889	UBAC2-AS1	ENSG00000182463	TSHZ2	2.73066e-06	-1	0.207	1	0.0268	1	0.0213	-1	0.758	-1	0.00232	FALSE
ENSG00000235568	NFAM1	ENSG00000227630	LINC01132	ENSG00000012223	LTF	2.74346e-06	1	0.557	1	6.26e-07	1	0.00113	1	0.021	-1	0.00402	TRUE
ENSG00000105298	CACTIN	ENSG00000245750	DRAIC	ENSG00000105229	PIAS4	2.75951e-06	-1	0.256	-1	6.6e-12	-1	1.24e-10	-1	0.139	1	4.67e-06	TRUE
ENSG00000023287	RB1CC1	ENSG00000270673	YTHDF3-AS1	ENSG00000147601	TERF1	2.76038e-06	1	0.472	1	2.41e-05	1	0.0679	1	0.00107	-1	0.185	TRUE
ENSG00000079616	KIF22	ENSG00000270084	GAS5-AS1	ENSG00000169957	ZNF768	2.76374e-06	1	0.507	1	4.08e-08	1	0.000149	1	0.0667	-1	0.000938	TRUE
ENSG00000171320	ESCO2	ENSG00000253200	AC037459.2	ENSG00000111206	FOXM1	2.76405e-06	1	0.000413	1	2.84e-21	1	5.41e-09	1	0.00299	-1	0.000922	TRUE
ENSG00000170989	S1PR1	ENSG00000224086	AC245452.1	ENSG00000108001	EBF3	2.77246e-06	-1	0.601	-1	1.82e-05	-1	0.000612	-1	0.245	1	0.022	TRUE
ENSG00000104853	CLPTM1	ENSG00000225285	LINC01770	ENSG00000119574	ZBTB45	2.77733e-06	-1	0.667	-1	6.1e-06	-1	1.42e-05	-1	0.249	1	0.0006	TRUE
ENSG00000080839	RBL1	ENSG00000261183	SPINT1-AS1	ENSG00000137310	TCF19	2.77737e-06	1	0.289	-1	0.00168	-1	1.02e-05	1	0.166	1	4.44e-10	FALSE
ENSG00000168569	TMEM223	ENSG00000273230	AC102953.2	ENSG00000169689	CENPX	2.78831e-06	1	0.0157	-1	0.0818	-1	0.0151	1	0.551	1	1.64e-07	FALSE
ENSG00000111325	OGFOD2	ENSG00000273466	AC012510.1	ENSG00000167394	ZNF668	2.79139e-06	1	0.0176	1	0.359	-1	0.289	1	0.0421	1	0.000592	FALSE
ENSG00000136045	PWP1	ENSG00000213904	LIPE-AS1	ENSG00000152217	SETBP1	2.79491e-06	1	0.0658	1	7.96e-08	1	3.59e-05	1	0.228	-1	0.054	TRUE
ENSG00000080573	COL5A3	ENSG00000180139	ACTA2-AS1	ENSG00000126603	GLIS2	2.79901e-06	1	0.398	-1	4.94e-09	-1	3.06e-07	-1	0.367	1	4.88e-07	FALSE
ENSG00000198885	ITPRIPL1	ENSG00000184441	AP001062.1	ENSG00000154655	L3MBTL4	2.79905e-06	-1	0.00758	-1	4.92e-06	-1	0.000285	-1	0.0794	1	0.264	TRUE
ENSG00000197702	PARVA	ENSG00000188185	LINC00265	ENSG00000092607	TBX15	2.82546e-06	1	0.826	-1	7.4e-09	-1	7.36e-06	-1	0.578	1	3.84e-05	FALSE
ENSG00000152601	MBNL1	ENSG00000269293	ZSCAN16-AS1	ENSG00000180035	ZNF48	2.83456e-06	1	0.964	1	5.23e-06	1	1.88e-05	1	0.572	-1	1.38e-05	TRUE
ENSG00000131849	ZNF132	ENSG00000268912	AC012313.5	ENSG00000173480	ZNF417	2.844e-06	-1	4.01e-09	1	1.68e-38	1	1.04e-34	1	1.27e-05	-1	4.48e-54	FALSE
ENSG00000164105	SAP30	ENSG00000198221	AFDN-DT	ENSG00000197472	ZNF695	2.86623e-06	1	0.328	-1	0.15	-1	0.0107	1	0.399	1	0.00025	FALSE
ENSG00000059378	PARP12	ENSG00000245146	MALINC1	ENSG00000067066	SP100	2.86864e-06	-1	0.00424	-1	7.84e-10	-1	0.000443	-1	0.00816	1	0.577	TRUE
ENSG00000103187	COTL1	ENSG00000204682	MIR1915HG	ENSG00000065978	YBX1	2.88936e-06	1	0.2	1	0.000964	1	0.307	1	0.00684	1	0.707	TRUE
ENSG00000168028	RPSA	ENSG00000235257	ITGA9-AS1	ENSG00000171425	ZNF581	2.89241e-06	1	0.493	1	2.56e-10	1	1.9e-08	1	0.498	-1	3.5e-07	TRUE
ENSG00000107738	VSIR	ENSG00000247317	LY6E-DT	ENSG00000112561	TFEB	2.90312e-06	1	0.242	1	6.34e-09	1	4.26e-05	1	0.0148	-1	0.0125	TRUE
ENSG00000205208	C4orf46	ENSG00000225285	LINC01770	ENSG00000165244	ZNF367	2.9035e-06	-1	0.00119	-1	7.69e-09	-1	1.09e-07	-1	0.328	1	0.00616	TRUE
ENSG00000105373	NOP53	ENSG00000224032	EPB41L4A-AS1	ENSG00000171425	ZNF581	2.90512e-06	-1	0.338	1	0.0003	1	1.4e-10	-1	0.241	-1	2.91e-13	FALSE
ENSG00000136235	GPNMB	ENSG00000162913	OBSCN-AS1	ENSG00000105967	TFEC	2.91642e-06	1	0.817	1	0.0717	1	0.00212	-1	0.0834	-1	0.00436	TRUE
ENSG00000170892	TSEN34	ENSG00000267169	AC022098.1	ENSG00000218891	ZNF579	2.92367e-06	-1	0.338	-1	4.61e-08	-1	6.94e-07	-1	0.478	1	5.73e-06	TRUE
ENSG00000118620	ZNF430	ENSG00000277142	LINC00235	ENSG00000196646	ZNF136	2.92904e-06	1	0.282	-1	0.00302	-1	0.00193	1	0.844	1	0.000468	FALSE
ENSG00000175063	UBE2C	ENSG00000260257	AL035071.1	ENSG00000111206	FOXM1	2.93333e-06	-1	0.07	1	0.00977	1	0.00224	-1	0.505	-1	3.38e-07	FALSE
ENSG00000122026	RPL21	ENSG00000224032	EPB41L4A-AS1	ENSG00000109685	NSD2	2.93834e-06	1	0.734	1	0.000816	1	2.71e-11	-1	1.05e-05	-1	1.59e-14	TRUE
ENSG00000111247	RAD51AP1	ENSG00000215039	CD27-AS1	ENSG00000137310	TCF19	2.93859e-06	1	0.0082	1	1.85e-10	1	0.00011	1	0.000941	-1	0.237	TRUE
ENSG00000088387	DOCK9	ENSG00000251442	LINC01094	ENSG00000177311	ZBTB38	2.9428e-06	1	0.492	-1	0.00073	-1	1.37e-05	1	0.257	1	9.4e-07	FALSE
ENSG00000143373	ZNF687	ENSG00000278133	AC135050.6	ENSG00000143379	SETDB1	2.94565e-06	-1	0.088	-1	5.75e-07	-1	4.25e-06	-1	0.245	1	0.000793	TRUE
ENSG00000116962	NID1	ENSG00000270179	AP002840.2	ENSG00000173068	BNC2	2.95017e-06	1	0.000737	-1	1.03e-08	-1	2.13e-06	-1	0.951	1	2.87e-11	FALSE
ENSG00000100207	TCF20	ENSG00000253669	GASAL1	ENSG00000171467	ZNF318	2.95079e-06	1	0.81	1	0.0797	1	0.000571	-1	0.201	-1	0.00099	TRUE
ENSG00000091009	RBM27	ENSG00000225313	AL513327.1	ENSG00000196670	ZFP62	2.95378e-06	-1	0.093	-1	4.78e-08	-1	1.87e-06	-1	0.538	1	0.00151	TRUE
ENSG00000204262	COL5A2	ENSG00000272501	AL662844.4	ENSG00000124813	RUNX2	2.95709e-06	1	9.35e-05	-1	0.000891	-1	2.63e-06	1	0.054	1	2.81e-17	FALSE
ENSG00000139631	CSAD	ENSG00000267244	AC012615.6	ENSG00000102878	HSF4	2.99655e-06	-1	0.463	1	4.01e-06	1	0.0019	1	0.02	-1	0.000715	FALSE
ENSG00000087157	PGS1	ENSG00000263069	RNF213-AS1	ENSG00000175787	ZNF169	3.00169e-06	-1	0.856	1	3.7e-07	1	0.000166	1	0.075	-1	0.00167	FALSE
ENSG00000164116	GUCY1A1	ENSG00000244513	AC109587.1	ENSG00000148143	ZNF462	3.01965e-06	1	0.677	-1	0.125	-1	0.0822	-1	0.875	1	0.0418	FALSE
ENSG00000169750	RAC3	ENSG00000277449	CEBPB-AS1	ENSG00000177311	ZBTB38	3.03142e-06	1	0.24	-1	0.34	-1	0.0997	1	0.441	1	0.00184	FALSE
ENSG00000180398	MCFD2	ENSG00000281344	HELLPAR	ENSG00000167967	E4F1	3.03395e-06	-1	0.737	-1	0.0264	-1	0.00361	1	0.433	1	0.00665	TRUE
ENSG00000147065	MSN	ENSG00000224934	AL391684.1	ENSG00000179627	ZBTB42	3.04872e-06	1	0.615	-1	2.77e-05	-1	1.74e-08	1	0.0715	1	5.9e-09	FALSE
ENSG00000048471	SNX29	ENSG00000260219	CD2BP2-DT	ENSG00000196628	TCF4	3.05164e-06	-1	0.973	1	0.00824	1	1.9e-07	-1	0.000513	-1	8.05e-08	FALSE
ENSG00000121903	ZSCAN20	ENSG00000225313	AL513327.1	ENSG00000187801	ZFP69B	3.05324e-06	1	0.011	1	1.49e-08	1	0.000692	1	0.00195	-1	0.26	TRUE
ENSG00000103495	MAZ	ENSG00000228343	AC115618.2	ENSG00000167394	ZNF668	3.05605e-06	-1	0.0428	1	0.0266	1	0.0025	-1	0.24	-1	8.26e-07	FALSE
ENSG00000104299	INTS9	ENSG00000242861	AL591895.1	ENSG00000177463	NR2C2	3.06007e-06	1	0.266	-1	0.000618	-1	1.35e-10	1	0.0023	1	3.04e-13	FALSE
ENSG00000086232	EIF2AK1	ENSG00000225032	AL162586.1	ENSG00000182463	TSHZ2	3.10182e-06	-1	0.0801	-1	4.52e-09	-1	0.00768	-1	0.000842	1	0.479	TRUE
ENSG00000125945	ZNF436	ENSG00000249087	ZNF436-AS1	ENSG00000188786	MTF1	3.1178e-06	-1	0.609	1	1.87e-15	1	1.13e-11	1	0.0544	-1	2.58e-10	FALSE
ENSG00000122386	ZNF205	ENSG00000233223	AC016876.1	ENSG00000167967	E4F1	3.11823e-06	1	0.916	1	0.00185	1	0.0898	1	0.0596	-1	0.173	TRUE
ENSG00000113712	CSNK1A1	ENSG00000273142	LINC02604	ENSG00000263001	GTF2I	3.12137e-06	1	0.566	-1	0.588	-1	1.94e-09	1	1.37e-08	1	2.23e-09	FALSE
ENSG00000162383	SLC1A7	ENSG00000261888	AC144831.1	ENSG00000170370	EMX2	3.13156e-06	1	0.633	1	8.28e-11	1	3.17e-05	1	0.0056	-1	0.000974	TRUE
ENSG00000113851	CRBN	ENSG00000226029	LINC01772	ENSG00000197841	ZNF181	3.19523e-06	-1	0.654	-1	0.00156	-1	0.198	-1	0.0633	1	0.435	TRUE
ENSG00000133106	EPSTI1	ENSG00000233117	LINC00702	ENSG00000115956	PLEK	3.20747e-06	-1	0.338	1	0.000115	1	8.89e-05	-1	0.87	-1	1.5e-05	FALSE
ENSG00000249751	ECSCR	ENSG00000269973	AC010969.2	ENSG00000157554	ERG	3.21086e-06	1	0.461	1	2.19e-05	1	0.000149	1	0.793	-1	0.000965	TRUE
ENSG00000102531	FNDC3A	ENSG00000275202	AL161421.1	ENSG00000136169	SETDB2	3.22064e-06	-1	0.0159	1	2.11e-05	1	3.85e-06	-1	0.739	-1	1.46e-09	FALSE
ENSG00000262919	CCNQ	ENSG00000228613	AC141930.1	ENSG00000072364	AFF4	3.23793e-06	1	0.000863	1	0.373	-1	0.0508	1	0.00841	1	1.25e-06	FALSE
ENSG00000123552	USP45	ENSG00000228506	AL513550.1	ENSG00000188994	ZNF292	3.24041e-06	-1	0.253	1	0.00106	1	0.0418	1	0.132	-1	0.00392	FALSE
ENSG00000164877	MICALL2	ENSG00000175061	SNHG29	ENSG00000156127	BATF	3.24097e-06	1	0.00546	1	0.767	-1	3.22e-06	1	5.91e-07	1	6.39e-12	FALSE
ENSG00000197283	SYNGAP1	ENSG00000264920	AC018521.5	ENSG00000204304	PBX2	3.25767e-06	-1	0.257	-1	2.62e-06	-1	0.0194	-1	0.0124	1	0.213	TRUE
ENSG00000165617	DACT1	ENSG00000197536	C5orf56	ENSG00000121297	TSHZ3	3.26252e-06	-1	0.957	-1	3.1e-09	-1	9.98e-13	1	0.0824	1	1.39e-09	TRUE
ENSG00000128052	KDR	ENSG00000267519	AC020916.1	ENSG00000161940	BCL6B	3.27111e-06	-1	0.0728	-1	1.81e-12	-1	0.000189	-1	0.00135	1	0.211	TRUE
ENSG00000107562	CXCL12	ENSG00000233834	AC005083.1	ENSG00000121297	TSHZ3	3.27505e-06	1	0.116	1	4.31e-07	1	9.09e-08	-1	0.531	-1	0.000975	TRUE
ENSG00000133226	SRRM1	ENSG00000261754	AC008555.1	ENSG00000117713	ARID1A	3.2877e-06	1	0.977	-1	2.17e-06	-1	0.0062	-1	0.05	1	0.0213	FALSE
ENSG00000167770	OTUB1	ENSG00000226419	SLC16A1-AS1	ENSG00000064490	RFXANK	3.29215e-06	-1	0.848	-1	9.42e-05	-1	1.8e-11	1	0.00241	1	4.38e-12	TRUE
ENSG00000108239	TBC1D12	ENSG00000254363	AC011379.2	ENSG00000172216	CEBPB	3.31496e-06	1	0.0122	-1	0.139	-1	0.0001	1	0.00748	1	8.68e-10	FALSE
ENSG00000126882	FAM78A	ENSG00000231721	LINC-PINT	ENSG00000185811	IKZF1	3.3362e-06	1	0.142	-1	0.000216	-1	2.07e-06	1	0.0854	1	5.01e-07	FALSE
ENSG00000132749	TESMIN	ENSG00000227953	LINC01341	ENSG00000104447	TRPS1	3.34205e-06	-1	0.00732	1	0.539	1	0.0853	-1	0.235	-1	5.91e-06	FALSE
ENSG00000160087	UBE2J2	ENSG00000259642	ST20-AS1	ENSG00000041988	THAP3	3.34847e-06	1	0.484	1	2.79e-10	1	2.72e-07	1	0.314	-1	0.000146	TRUE
ENSG00000204315	FKBPL	ENSG00000267523	AC008735.2	ENSG00000213676	ATF6B	3.34985e-06	1	0.852	-1	0.00117	-1	0.00152	-1	0.841	1	0.000816	FALSE
ENSG00000133574	GIMAP4	ENSG00000261269	AC093278.2	ENSG00000185811	IKZF1	3.35166e-06	-1	5.1e-06	-1	0.918	1	0.0805	-1	0.134	-1	2.15e-08	FALSE
ENSG00000184347	SLIT3	ENSG00000267414	AC120049.1	ENSG00000102935	ZNF423	3.35257e-06	-1	0.268	1	0.0341	1	6.9e-05	-1	0.114	-1	0.000652	FALSE
ENSG00000169896	ITGAM	ENSG00000271133	AC004130.2	ENSG00000140968	IRF8	3.35885e-06	-1	0.303	1	0.268	1	0.00114	-1	0.0125	-1	6.64e-06	FALSE
ENSG00000133858	ZFC3H1	ENSG00000272686	AC006333.2	ENSG00000102908	NFAT5	3.36057e-06	1	0.039	-1	1.57e-05	-1	2.75e-07	1	0.676	1	1.09e-10	FALSE
ENSG00000242574	HLA-DMB	ENSG00000204054	LINC00963	ENSG00000140968	IRF8	3.36646e-06	-1	0.527	1	0.0305	1	0.239	1	0.379	-1	0.0852	FALSE
ENSG00000075624	ACTB	ENSG00000203644	AC083799.1	ENSG00000095574	IKZF5	3.38024e-06	1	0.127	1	1.4e-15	1	5.24e-07	1	0.00796	-1	0.000181	TRUE
ENSG00000171703	TCEA2	ENSG00000235314	LINC00957	ENSG00000218891	ZNF579	3.38843e-06	-1	0.00871	1	0.000512	1	0.0176	1	0.197	-1	3.11e-06	FALSE
ENSG00000162004	CCDC78	ENSG00000273151	AC073957.3	ENSG00000107485	GATA3	3.40224e-06	-1	0.339	1	0.0011	1	1.17e-05	-1	0.227	-1	7.39e-07	FALSE
ENSG00000120279	MYCT1	ENSG00000259807	AC009093.1	ENSG00000106511	MEOX2	3.41458e-06	1	0.898	-1	1.21e-07	-1	7.09e-07	-1	0.623	1	3.79e-07	FALSE
ENSG00000151692	RNF144A	ENSG00000258920	FOXN3-AS1	ENSG00000112182	BACH2	3.41646e-06	-1	0.0223	-1	0.29	1	0.000933	-1	8.09e-06	-1	2.65e-07	FALSE
ENSG00000184922	FMNL1	ENSG00000245164	LINC00861	ENSG00000104903	LYL1	3.42831e-06	1	0.956	-1	0.594	-1	0.658	-1	0.95	1	0.679	FALSE
ENSG00000142185	TRPM2	ENSG00000230061	TRPM2-AS	ENSG00000129911	KLF16	3.43131e-06	-1	0.282	1	5.35e-73	1	5.52e-62	1	2.97e-08	-1	5.13e-62	FALSE
ENSG00000173575	CHD2	ENSG00000272888	LINC01578	ENSG00000033800	PIAS1	3.4352e-06	-1	0.00596	1	1.56e-10	1	1.43e-15	-1	0.0669	-1	4.75e-24	FALSE
ENSG00000182463	TSHZ2	ENSG00000247572	CKMT2-AS1	ENSG00000134138	MEIS2	3.44277e-06	1	0.0784	1	1.05e-05	1	0.012	1	0.0349	-1	0.431	TRUE
ENSG00000137265	IRF4	ENSG00000259834	AL365361.1	ENSG00000028277	POU2F2	3.45163e-06	-1	0.191	1	4.11e-08	1	0.0121	1	0.00032	-1	0.00281	FALSE
ENSG00000153283	CD96	ENSG00000273230	AC102953.2	ENSG00000185811	IKZF1	3.45296e-06	1	0.149	-1	0.00821	-1	2.96e-05	1	0.0133	1	8.18e-07	FALSE
ENSG00000103148	NPRL3	ENSG00000273145	BX537318.1	ENSG00000085644	ZNF213	3.4545e-06	-1	0.107	1	0.0433	1	0.00042	-1	0.0944	-1	2.94e-06	FALSE
ENSG00000135074	ADAM19	ENSG00000247982	LINC00926	ENSG00000105967	TFEC	3.46062e-06	1	0.0696	1	0.000639	1	0.389	1	0.0449	1	0.438	TRUE
ENSG00000198791	CNOT7	ENSG00000246582	AC100861.1	ENSG00000029363	BCLAF1	3.48015e-06	-1	0.421	1	1.56e-13	1	1.69e-15	-1	0.563	-1	8.12e-18	FALSE
ENSG00000145362	ANK2	ENSG00000226419	SLC16A1-AS1	ENSG00000151702	FLI1	3.49537e-06	-1	0.208	1	0.406	1	0.0144	-1	0.158	-1	0.0045	FALSE
ENSG00000198034	RPS4X	ENSG00000177410	ZFAS1	ENSG00000129173	E2F8	3.50861e-06	1	0.608	1	5.39e-09	1	3.18e-09	1	0.479	-1	3.08e-09	TRUE
ENSG00000250571	GLI4	ENSG00000213904	LIPE-AS1	ENSG00000179632	MAF1	3.51096e-06	1	0.0165	1	1.95e-07	1	4.43e-06	1	0.227	-1	0.0577	TRUE
ENSG00000204574	ABCF1	ENSG00000231074	HCG18	ENSG00000149136	SSRP1	3.5122e-06	1	0.0474	1	1.4e-13	1	7.77e-08	1	0.0112	-1	0.000327	TRUE
ENSG00000163535	SGO2	ENSG00000226688	ENTPD1-AS1	ENSG00000198554	WDHD1	3.52592e-06	-1	0.556	-1	0.00347	-1	0.208	-1	0.0612	1	0.554	TRUE
ENSG00000274211	SOCS7	ENSG00000266469	AC005288.1	ENSG00000188786	MTF1	3.53356e-06	-1	0.85	1	0.00595	1	0.00738	1	0.541	-1	0.0145	FALSE
ENSG00000220205	VAMP2	ENSG00000260618	AC025917.1	ENSG00000112242	E2F3	3.54089e-06	-1	0.3	-1	0.00182	-1	1.28e-06	1	0.0785	1	6.45e-06	TRUE
ENSG00000197860	SGTB	ENSG00000235314	LINC00957	ENSG00000169554	ZEB2	3.54245e-06	-1	0.719	1	0.0274	1	9.77e-06	-1	0.00292	-1	5.76e-06	FALSE
ENSG00000103657	HERC1	ENSG00000259153	AC004816.1	ENSG00000181827	RFX7	3.54924e-06	-1	0.336	-1	1.96e-06	-1	2.91e-05	-1	0.678	1	0.000453	TRUE
ENSG00000134061	CD180	ENSG00000245164	LINC00861	ENSG00000028277	POU2F2	3.55834e-06	1	0.067	-1	0.0166	-1	0.000469	-1	0.876	1	1.89e-05	FALSE
ENSG00000123685	BATF3	ENSG00000172965	MIR4435-2HG	ENSG00000136630	HLX	3.58506e-06	1	0.118	1	5.53e-06	1	0.00459	1	0.0804	-1	0.439	TRUE
ENSG00000075218	GTSE1	ENSG00000253738	OTUD6B-AS1	ENSG00000129173	E2F8	3.59258e-06	-1	0.76	-1	1.81e-07	-1	3.21e-06	-1	0.323	1	1.95e-05	TRUE
ENSG00000111252	SH2B3	ENSG00000233223	AC016876.1	ENSG00000105967	TFEC	3.61897e-06	1	0.219	-1	0.0504	-1	5.66e-05	1	0.00717	1	2.33e-07	FALSE
ENSG00000172243	CLEC7A	ENSG00000272909	AL122035.2	ENSG00000139083	ETV6	3.63466e-06	-1	0.000734	-1	0.0196	-1	2.95e-07	1	0.165	1	0.0943	TRUE
ENSG00000187741	FANCA	ENSG00000260121	AC138028.4	ENSG00000129173	E2F8	3.63809e-06	1	0.0828	1	2.59e-14	1	8.51e-12	1	0.309	-1	6.72e-08	TRUE
ENSG00000184708	EIF4ENIF1	ENSG00000261188	Z95115.1	ENSG00000100105	PATZ1	3.63973e-06	1	0.391	1	5.49e-06	1	0.00526	1	0.0217	-1	0.156	TRUE
ENSG00000198876	DCAF12	ENSG00000281649	EBLN3P	ENSG00000140044	JDP2	3.66564e-06	-1	0.503	1	0.3	1	0.000785	-1	0.00403	-1	5.17e-05	FALSE
ENSG00000031081	ARHGAP31	ENSG00000234380	LINC01426	ENSG00000198795	ZNF521	3.72441e-06	-1	0.651	1	0.0114	1	0.173	1	0.236	-1	0.063	FALSE
ENSG00000129559	NEDD8	ENSG00000278784	AL136295.7	ENSG00000215271	HOMEZ	3.75313e-06	1	0.26	1	0.000275	1	0.00584	1	0.222	-1	0.0772	TRUE
ENSG00000006638	TBXA2R	ENSG00000273117	AC144652.1	ENSG00000203883	SOX18	3.75356e-06	-1	0.0377	1	0.016	1	0.053	1	0.744	-1	0.000169	FALSE
ENSG00000125810	CD93	ENSG00000197536	C5orf56	ENSG00000157554	ERG	3.76192e-06	-1	0.545	-1	1.44e-11	-1	3.48e-08	-1	0.103	1	5.99e-06	TRUE
ENSG00000162511	LAPTM5	ENSG00000251442	LINC01094	ENSG00000105967	TFEC	3.7801e-06	-1	0.0275	1	0.041	1	0.00128	1	0.844	-1	2.44e-05	FALSE
ENSG00000133657	ATP13A3	ENSG00000235016	SEMA3F-AS1	ENSG00000196081	ZNF724	3.78713e-06	-1	0.317	-1	1.12e-07	-1	1.68e-05	-1	0.824	1	0.000167	TRUE
ENSG00000104047	DTWD1	ENSG00000229619	MBNL1-AS1	ENSG00000101057	MYBL2	3.82407e-06	1	0.163	1	0.00125	1	0.00904	1	0.355	-1	0.0987	TRUE
ENSG00000150457	LATS2	ENSG00000235831	BHLHE40-AS1	ENSG00000112837	TBX18	3.82611e-06	1	0.0112	-1	0.00506	-1	0.00166	1	0.329	1	1.74e-07	FALSE
ENSG00000118482	PHF3	ENSG00000266680	AL135905.1	ENSG00000176542	USF3	3.83128e-06	-1	0.166	1	2.56e-05	1	3.77e-07	-1	0.349	-1	6.81e-11	FALSE
ENSG00000123416	TUBA1B	ENSG00000260083	MIR762HG	ENSG00000103495	MAZ	3.8469e-06	1	0.000184	-1	0.000618	-1	3.12e-11	1	0.00883	1	3.04e-16	FALSE
ENSG00000126264	HCST	ENSG00000224870	MRPL20-AS1	ENSG00000104903	LYL1	3.85121e-06	1	0.222	-1	0.00667	-1	0.0496	-1	0.576	1	0.00263	FALSE
ENSG00000158545	ZC3H18	ENSG00000247400	DNAJC3-DT	ENSG00000101057	MYBL2	3.85551e-06	1	0.00565	1	5.61e-06	1	0.00138	1	0.0723	-1	0.49	TRUE
ENSG00000104897	SF3A2	ENSG00000273271	AP000254.2	ENSG00000071655	MBD3	3.8556e-06	-1	0.0393	1	0.207	1	0.000459	-1	0.0198	-1	1.15e-07	FALSE
ENSG00000076554	TPD52	ENSG00000278621	AC037198.2	ENSG00000137203	TFAP2A	3.86745e-06	1	0.644	1	0.000604	1	0.00889	1	0.188	-1	0.0751	TRUE
ENSG00000165071	TMEM71	ENSG00000233834	AC005083.1	ENSG00000119866	BCL11A	3.91367e-06	1	0.00237	1	2.32e-07	1	7.14e-05	1	0.0476	-1	0.583	TRUE
ENSG00000135426	TESPA1	ENSG00000270547	LINC01235	ENSG00000079263	SP140	3.91638e-06	1	0.346	-1	0.0018	-1	1.28e-05	1	0.0495	1	5.69e-06	FALSE
ENSG00000113739	STC2	ENSG00000253768	AC008663.1	ENSG00000091831	ESR1	3.92153e-06	1	0.416	1	3.13e-54	1	3.42e-32	1	5.55e-20	-1	1.3e-25	TRUE
ENSG00000064989	CALCRL	ENSG00000180139	ACTA2-AS1	ENSG00000085276	MECOM	3.92564e-06	-1	0.635	-1	0.00026	-1	0.0109	-1	0.107	1	0.0799	TRUE
ENSG00000186350	RXRA	ENSG00000260401	AP002761.4	ENSG00000126351	THRA	3.94365e-06	-1	0.0123	1	3.43e-07	1	3.46e-09	-1	0.265	-1	1.69e-14	FALSE
ENSG00000254093	PINX1	ENSG00000246089	AC016065.1	ENSG00000140987	ZSCAN32	3.95723e-06	1	0.00308	1	1.13e-21	1	2.18e-21	-1	0.536	-1	2e-13	TRUE
ENSG00000141337	ARSG	ENSG00000261211	AL031123.2	ENSG00000118513	MYB	3.9608e-06	1	0.0388	-1	0.105	1	0.527	-1	0.0265	1	0.118	FALSE
ENSG00000167613	LAIR1	ENSG00000206567	AC022007.1	ENSG00000169554	ZEB2	3.98752e-06	1	0.546	1	0.00129	1	0.0115	1	0.477	-1	0.015	TRUE
ENSG00000167930	FAM234A	ENSG00000255517	AP002748.4	ENSG00000085644	ZNF213	3.98956e-06	-1	0.0297	1	0.0783	1	0.000156	-1	0.0224	-1	1.77e-08	FALSE
ENSG00000174946	GPR171	ENSG00000259865	AL390728.6	ENSG00000163508	EOMES	3.9903e-06	-1	0.0674	1	0.0102	1	0.000296	-1	0.248	-1	4.66e-06	FALSE
ENSG00000104714	ERICH1	ENSG00000246089	AC016065.1	ENSG00000172748	ZNF596	3.99442e-06	-1	0.159	1	3.72e-08	1	9.2e-05	1	0.199	-1	2.94e-06	FALSE
ENSG00000139734	DIAPH3	ENSG00000233117	LINC00702	ENSG00000111206	FOXM1	4.0109e-06	1	0.023	1	1.33e-05	1	0.00429	1	0.282	-1	0.238	TRUE
ENSG00000183624	HMCES	ENSG00000260160	AC011468.1	ENSG00000179632	MAF1	4.01642e-06	1	0.757	-1	0.0029	-1	1.19e-08	1	0.00597	1	1.97e-10	FALSE
ENSG00000127423	AUNIP	ENSG00000228794	LINC01128	ENSG00000111206	FOXM1	4.06176e-06	1	0.281	1	0.0219	1	0.000134	-1	0.0648	-1	0.00451	TRUE
ENSG00000173273	TNKS	ENSG00000257671	KRT7-AS	ENSG00000263001	GTF2I	4.06652e-06	1	0.336	-1	0.00133	-1	0.000428	1	0.74	1	1.05e-06	FALSE
ENSG00000178209	PLEC	ENSG00000269609	RPARP-AS1	ENSG00000140548	ZNF710	4.091e-06	-1	0.303	-1	2.75e-07	-1	5.47e-07	-1	0.764	1	4.27e-05	TRUE
ENSG00000119147	ECRG4	ENSG00000225783	MIAT	ENSG00000170549	IRX1	4.09541e-06	1	0.0175	-1	0.528	-1	0.00305	1	0.00851	1	7.64e-10	FALSE
ENSG00000126461	SCAF1	ENSG00000268006	PTOV1-AS1	ENSG00000142409	ZNF787	4.09612e-06	-1	0.465	1	0.00398	1	0.151	1	0.105	-1	0.0322	FALSE
ENSG00000166025	AMOTL1	ENSG00000268713	AC005261.3	ENSG00000118495	PLAGL1	4.11279e-06	1	0.262	-1	0.032	-1	0.000211	1	0.0387	1	5.4e-07	FALSE
ENSG00000173875	ZNF791	ENSG00000213057	C1orf220	ENSG00000196646	ZNF136	4.11801e-06	1	0.0465	-1	1.61e-05	-1	7.11e-08	1	0.516	1	2.66e-11	FALSE
ENSG00000132386	SERPINF1	ENSG00000187951	AC091057.1	ENSG00000169946	ZFPM2	4.14149e-06	-1	0.216	-1	9.35e-11	-1	1.21e-05	-1	0.333	1	0.000157	TRUE
ENSG00000169696	ASPSCR1	ENSG00000234912	SNHG20	ENSG00000169689	CENPX	4.14481e-06	1	0.441	1	2.45e-10	1	0.0266	1	1.44e-06	-1	0.387	TRUE
ENSG00000136997	MYC	ENSG00000249859	PVT1	ENSG00000060138	YBX3	4.16228e-06	-1	0.789	1	2.73e-11	1	9.8e-16	-1	0.0322	-1	5.1e-17	FALSE
ENSG00000158423	RIBC1	ENSG00000257698	GIHCG	ENSG00000129654	FOXJ1	4.1651e-06	-1	0.706	1	1.03e-10	1	0.00182	1	0.000176	-1	0.000737	FALSE
ENSG00000108773	KAT2A	ENSG00000261373	VPS9D1-AS1	ENSG00000276234	TADA2A	4.18898e-06	1	0.00575	1	6.1e-08	1	1.55e-10	1	0.883	-1	0.00207	TRUE
ENSG00000135723	FHOD1	ENSG00000262823	AC127521.1	ENSG00000187607	ZNF286A	4.19028e-06	1	0.206	1	6.03e-05	1	1.13e-05	-1	0.757	-1	0.00149	TRUE
ENSG00000134970	TMED7	ENSG00000239665	AL157392.3	ENSG00000177888	ZBTB41	4.19828e-06	1	0.0239	-1	0.0744	-1	5.85e-05	1	0.0295	1	1.13e-09	FALSE
ENSG00000007202	KIAA0100	ENSG00000276334	AL133243.2	ENSG00000134852	CLOCK	4.2062e-06	-1	0.92	-1	4.52e-07	-1	0.000636	-1	0.0386	1	0.000707	TRUE
ENSG00000079215	SLC1A3	ENSG00000213057	C1orf220	ENSG00000170802	FOXN2	4.24754e-06	-1	0.0139	-1	3.12e-06	-1	1.07e-07	1	0.73	1	0.000263	TRUE
ENSG00000184271	POU6F1	ENSG00000237248	LINC00987	ENSG00000108001	EBF3	4.25549e-06	1	0.603	1	0.33	-1	0.542	1	0.204	1	0.392	FALSE
ENSG00000160072	ATAD3B	ENSG00000272455	AL391244.2	ENSG00000111269	CREBL2	4.29818e-06	1	0.934	1	4.29e-06	1	1.9e-09	-1	0.00414	-1	2.6e-09	TRUE
ENSG00000123096	SSPN	ENSG00000272686	AC006333.2	ENSG00000118495	PLAGL1	4.30331e-06	1	0.0405	1	8.1e-11	1	1.47e-06	1	0.073	-1	0.0178	TRUE
ENSG00000165916	PSMC3	ENSG00000179406	LINC00174	ENSG00000164463	CREBRF	4.31678e-06	-1	0.152	-1	5.83e-14	-1	6.59e-08	-1	0.0117	1	0.00108	TRUE
ENSG00000105472	CLEC11A	ENSG00000246100	LINC00900	ENSG00000167157	PRRX2	4.32078e-06	1	0.743	1	1.62e-06	1	0.000228	1	0.267	-1	0.00152	TRUE
ENSG00000275066	SYNRG	ENSG00000245164	LINC00861	ENSG00000188033	ZNF490	4.34927e-06	1	0.118	1	1.47e-07	1	4.86e-05	1	0.197	-1	0.0107	TRUE
ENSG00000154229	PRKCA	ENSG00000267565	AC011477.3	ENSG00000115355	CCDC88A	4.35379e-06	1	0.55	-1	0.301	-1	0.0133	1	0.135	1	0.000783	FALSE
ENSG00000100796	PPP4R3A	ENSG00000269982	AC018809.2	ENSG00000089902	RCOR1	4.35938e-06	-1	0.806	-1	1.94e-05	-1	0.129	-1	0.00525	1	0.198	TRUE
ENSG00000134817	APLNR	ENSG00000247095	MIR210HG	ENSG00000180828	BHLHE22	4.36617e-06	1	0.37	-1	0.654	-1	8.84e-07	1	8.45e-07	1	3.77e-08	FALSE
ENSG00000054967	RELT	ENSG00000254837	AP001372.2	ENSG00000101412	E2F1	4.3843e-06	1	2.05e-06	1	5.04e-12	1	0.352	1	9.38e-14	1	2.65e-06	TRUE
ENSG00000136010	ALDH1L2	ENSG00000230838	LINC01614	ENSG00000118495	PLAGL1	4.38482e-06	1	0.678	1	5.77e-05	1	0.000502	1	0.734	-1	0.000443	TRUE
ENSG00000159899	NPR2	ENSG00000269834	ZNF528-AS1	ENSG00000112837	TBX18	4.39777e-06	-1	0.106	-1	0.904	1	2.61e-05	-1	2.28e-05	-1	1.17e-06	FALSE
ENSG00000128591	FLNC	ENSG00000255874	LINC00346	ENSG00000114853	ZBTB47	4.40449e-06	-1	0.202	1	0.318	1	0.115	-1	0.515	-1	0.00322	FALSE
ENSG00000096093	EFHC1	ENSG00000240137	ERICH6-AS1	ENSG00000186496	ZNF396	4.40483e-06	1	0.88	1	8.15e-05	1	8.86e-05	1	0.923	-1	0.00163	TRUE
ENSG00000031081	ARHGAP31	ENSG00000179523	EIF3J-DT	ENSG00000196628	TCF4	4.41389e-06	1	0.163	-1	0.00492	-1	4.83e-05	1	0.0589	1	1.32e-06	FALSE
ENSG00000165323	FAT3	ENSG00000246100	LINC00900	ENSG00000196628	TCF4	4.442e-06	-1	0.476	1	0.00319	1	0.0234	1	0.412	-1	0.0175	FALSE
ENSG00000004534	RBM6	ENSG00000223797	ENTPD3-AS1	ENSG00000099326	MZF1	4.46311e-06	-1	0.983	1	0.00173	1	0.00787	1	0.579	-1	0.0122	FALSE
ENSG00000167487	KLHL26	ENSG00000268516	AC020915.2	ENSG00000132005	RFX1	4.48106e-06	-1	0.57	-1	3.9e-06	-1	0.00129	-1	0.211	1	0.0145	TRUE
ENSG00000156738	MS4A1	ENSG00000247982	LINC00926	ENSG00000269404	SPIB	4.48594e-06	1	2.21e-05	1	7.14e-08	1	2.89e-15	-1	0.884	-1	0.0253	TRUE
ENSG00000099917	MED15	ENSG00000235437	LINC01278	ENSG00000198911	SREBF2	4.49768e-06	1	0.901	1	0.000935	1	0.000356	-1	0.693	-1	0.000401	TRUE
ENSG00000151422	FER	ENSG00000255062	AP001318.2	ENSG00000118922	KLF12	4.51347e-06	1	0.47	-1	0.000657	-1	8.1e-08	1	0.0177	1	1.06e-08	FALSE
ENSG00000171860	C3AR1	ENSG00000247982	LINC00926	ENSG00000105967	TFEC	4.52837e-06	-1	0.0109	-1	4.11e-11	-1	0.00454	-1	9.3e-05	1	0.79	TRUE
ENSG00000020181	ADGRA2	ENSG00000259153	AC004816.1	ENSG00000169554	ZEB2	4.52849e-06	-1	0.64	-1	0.0764	-1	0.00286	1	0.0788	1	0.0105	TRUE
ENSG00000103479	RBL2	ENSG00000188825	LINC00910	ENSG00000140382	HMG20A	4.53453e-06	-1	0.284	1	9.7e-05	1	0.0219	1	0.0858	-1	0.0017	FALSE
ENSG00000163956	LRPAP1	ENSG00000196810	CTBP1-DT	ENSG00000123933	MXD4	4.53891e-06	-1	0.0213	1	0.00575	1	5.48e-05	-1	0.201	-1	1.53e-09	FALSE
ENSG00000154096	THY1	ENSG00000249669	CARMN	ENSG00000121068	TBX2	4.54859e-06	-1	0.852	-1	3.34e-08	-1	4.14e-08	-1	0.781	1	2.23e-06	TRUE
ENSG00000170860	LSM3	ENSG00000269982	AC018809.2	ENSG00000116731	PRDM2	4.55858e-06	-1	0.189	1	1.98e-11	1	4.09e-10	1	0.592	-1	1.22e-10	FALSE
ENSG00000101082	SLA2	ENSG00000258701	LINC00638	ENSG00000124203	ZNF831	4.55961e-06	1	0.000988	1	0.617	-1	0.00183	1	0.000406	1	1.8e-07	FALSE
ENSG00000136270	TBRG4	ENSG00000267080	ASB16-AS1	ENSG00000172493	AFF1	4.55996e-06	1	0.438	-1	0.0186	-1	0.0017	1	0.239	1	7.59e-05	FALSE
ENSG00000197879	MYO1C	ENSG00000233930	KRTAP5-AS1	ENSG00000245848	CEBPA	4.56419e-06	-1	0.0378	1	0.000195	1	5.76e-05	-1	0.543	-1	4.42e-10	FALSE
ENSG00000186081	KRT5	ENSG00000231826	LINC01819	ENSG00000128710	HOXD10	4.58995e-06	-1	9.41e-06	-1	0.285	1	0.542	-1	0.158	-1	1.43e-05	FALSE
ENSG00000134516	DOCK2	ENSG00000228544	CCDC183-AS1	ENSG00000169554	ZEB2	4.59749e-06	-1	0.888	1	4.36e-06	1	7.4e-05	-1	0.791	-1	0.000214	FALSE
ENSG00000167202	TBC1D2B	ENSG00000270959	LPP-AS2	ENSG00000169554	ZEB2	4.60185e-06	1	0.0242	-1	0.427	-1	0.0104	1	0.0682	1	2.37e-05	FALSE
ENSG00000160336	ZNF761	ENSG00000228393	LINC01004	ENSG00000170949	ZNF160	4.61717e-06	1	0.427	1	7.66e-07	1	3.29e-06	1	0.772	-1	2.89e-05	TRUE
ENSG00000168488	ATXN2L	ENSG00000267523	AC008735.2	ENSG00000085644	ZNF213	4.64768e-06	-1	0.699	1	0.00114	1	0.000936	-1	0.839	-1	0.000286	FALSE
ENSG00000107551	RASSF4	ENSG00000165511	C10orf25	ENSG00000073861	TBX21	4.66018e-06	-1	0.067	1	0.151	1	0.00212	-1	0.119	-1	1.46e-05	FALSE
ENSG00000107185	RGP1	ENSG00000230733	AC092171.2	ENSG00000188786	MTF1	4.67374e-06	-1	0.0239	1	0.188	1	5.98e-05	-1	0.00774	-1	9.91e-10	FALSE
ENSG00000188554	NBR1	ENSG00000278834	AC073508.3	ENSG00000108788	MLX	4.67547e-06	1	0.0647	1	4.47e-08	1	1.93e-05	1	0.0182	-1	0.0409	TRUE
ENSG00000144668	ITGA9	ENSG00000235257	ITGA9-AS1	ENSG00000162367	TAL1	4.68197e-06	-1	1.23e-05	1	0.0138	1	2.31e-05	-1	0.0533	-1	6.26e-12	FALSE
ENSG00000112182	BACH2	ENSG00000257337	AC068888.1	ENSG00000074047	GLI2	4.68768e-06	1	0.25	-1	0.0196	-1	6.83e-05	1	0.0463	1	2.82e-06	FALSE
ENSG00000165617	DACT1	ENSG00000203711	C6orf99	ENSG00000121297	TSHZ3	4.74175e-06	-1	0.96	1	1.07e-08	1	1.39e-05	-1	0.864	-1	1.96e-05	FALSE
ENSG00000099817	POLR2E	ENSG00000188004	SNHG28	ENSG00000185947	ZNF267	4.74866e-06	-1	0.215	-1	8.75e-06	-1	1.79e-05	1	0.865	1	0.00186	TRUE
ENSG00000010327	STAB1	ENSG00000259834	AL365361.1	ENSG00000104903	LYL1	4.75598e-06	-1	0.152	-1	8.07e-05	-1	0.00393	-1	0.108	1	0.273	TRUE
ENSG00000166265	CYYR1	ENSG00000253669	GASAL1	ENSG00000054598	FOXC1	4.75806e-06	-1	2.53e-05	-1	9.96e-09	-1	2.37e-06	-1	0.0193	1	0.249	TRUE
ENSG00000058272	PPP1R12A	ENSG00000234608	MAPKAPK5-AS1	ENSG00000032219	ARID4A	4.76127e-06	1	0.922	1	0.000262	1	2.58e-10	-1	0.000652	-1	2.09e-10	TRUE
ENSG00000166741	NNMT	ENSG00000237499	WAKMAR2	ENSG00000164107	HAND2	4.7659e-06	1	0.699	-1	0.00119	-1	0.00265	-1	0.855	1	0.00191	FALSE
ENSG00000170027	YWHAG	ENSG00000231312	MAP4K3-DT	ENSG00000171817	ZNF540	4.78697e-06	1	0.0119	1	3.46e-13	1	1.9e-05	1	0.00836	-1	0.0639	TRUE
ENSG00000167394	ZNF668	ENSG00000272141	AL390719.2	ENSG00000103495	MAZ	4.81153e-06	1	0.047	1	0.762	-1	0.00138	1	0.000794	1	2.24e-06	FALSE
ENSG00000261221	ZNF865	ENSG00000267523	AC008735.2	ENSG00000179943	FIZ1	4.82808e-06	1	0.974	1	4.83e-07	1	0.00513	1	0.0207	-1	0.00483	TRUE
ENSG00000019144	PHLDB1	ENSG00000260121	AC138028.4	ENSG00000114853	ZBTB47	4.83589e-06	1	0.583	1	3.52e-11	1	6.39e-08	1	0.622	-1	1.67e-05	TRUE
ENSG00000204301	NOTCH4	ENSG00000235437	LINC01278	ENSG00000164736	SOX17	4.84645e-06	1	0.446	1	4.55e-07	1	2.49e-06	1	0.829	-1	3.8e-05	TRUE
ENSG00000004468	CD38	ENSG00000255248	MIR100HG	ENSG00000073861	TBX21	4.88223e-06	-1	0.473	-1	8.96e-08	-1	0.000347	-1	0.307	1	0.0309	TRUE
ENSG00000153207	AHCTF1	ENSG00000230630	DNM3OS	ENSG00000197472	ZNF695	4.88316e-06	-1	0.0234	-1	5.9e-10	-1	0.00199	-1	0.000791	1	0.26	TRUE
ENSG00000106330	MOSPD3	ENSG00000236017	ASMTL-AS1	ENSG00000160113	NR2F6	4.89954e-06	1	0.0327	-1	0.0471	-1	1.09e-06	1	0.0101	1	2.03e-12	FALSE
ENSG00000188785	ZNF548	ENSG00000251034	AC087854.1	ENSG00000131845	ZNF304	4.90665e-06	-1	0.00619	1	0.000161	1	0.00395	1	0.689	-1	8.36e-07	FALSE
ENSG00000198055	GRK6	ENSG00000259834	AL365361.1	ENSG00000077150	NFKB2	4.90838e-06	1	0.189	1	2.66e-07	1	0.0205	1	0.00125	-1	0.293	TRUE
ENSG00000141526	SLC16A3	ENSG00000261888	AC144831.1	ENSG00000101057	MYBL2	4.92584e-06	1	0.0314	1	9.32e-06	1	0.00137	1	0.172	-1	0.109	TRUE
ENSG00000073169	SELENOO	ENSG00000245571	FAM111A-DT	ENSG00000184436	THAP7	4.92614e-06	1	0.131	-1	0.367	-1	0.118	1	0.551	1	0.00138	FALSE
ENSG00000099341	PSMD8	ENSG00000276529	AP001505.1	ENSG00000105698	USF2	4.93618e-06	1	0.106	-1	0.462	-1	0.00461	1	0.0697	1	2.09e-06	FALSE
ENSG00000198453	ZNF568	ENSG00000267454	ZNF582-AS1	ENSG00000185869	ZNF829	4.94581e-06	-1	7.74e-06	1	0.0679	1	0.0761	-1	0.949	-1	2.49e-08	FALSE
ENSG00000101265	RASSF2	ENSG00000197536	C5orf56	ENSG00000115956	PLEK	4.97042e-06	1	0.00203	-1	0.0265	-1	0.0009	1	0.463	1	8.23e-08	FALSE
ENSG00000168795	ZBTB5	ENSG00000224376	AC017104.1	ENSG00000187607	ZNF286A	4.97159e-06	-1	0.0069	1	0.967	1	0.0357	-1	0.0431	-1	3.62e-06	FALSE
ENSG00000164983	TMEM65	ENSG00000272009	AL121944.1	ENSG00000176887	SOX11	4.97318e-06	1	0.122	-1	0.474	-1	0.0149	1	0.062	1	4.6e-05	FALSE
ENSG00000026036	RTEL1-TNFRSF6B	ENSG00000226332	AL354836.1	ENSG00000196700	ZNF512B	5.00994e-06	-1	0.332	1	2.63e-06	1	0.00283	1	0.0204	-1	0.000487	FALSE
ENSG00000197837	HIST4H4	ENSG00000261324	AC010168.2	ENSG00000065978	YBX1	5.03029e-06	1	4.07e-06	1	3.8e-42	1	1.13e-56	-1	1.62e-08	-1	6.26e-53	TRUE
ENSG00000204291	COL15A1	ENSG00000230838	LINC01614	ENSG00000092607	TBX15	5.047e-06	1	0.606	1	0.000239	1	0.0121	1	0.186	-1	0.0789	TRUE
ENSG00000176473	WDR25	ENSG00000203865	ATP1A1-AS1	ENSG00000083838	ZNF446	5.05349e-06	-1	0.821	1	1.58e-05	1	0.0106	1	0.0958	-1	0.0157	FALSE
ENSG00000111711	GOLT1B	ENSG00000260461	AL133355.1	ENSG00000139154	AEBP2	5.06994e-06	-1	0.301	-1	0.000379	-1	8.85e-07	1	0.569	1	0.000283	TRUE
ENSG00000180957	PITPNB	ENSG00000196295	GARS-DT	ENSG00000100426	ZBED4	5.07507e-06	-1	0.733	-1	0.000757	-1	0.015	-1	0.6	1	0.0129	TRUE
ENSG00000145860	RNF145	ENSG00000250303	LINC02762	ENSG00000178935	ZNF552	5.08331e-06	1	0.14	1	0.487	-1	0.0129	1	0.00134	1	0.000117	FALSE
ENSG00000043093	DCUN1D1	ENSG00000231770	TMEM44-AS1	ENSG00000121864	ZNF639	5.10769e-06	1	0.00437	1	0.000159	1	1.01e-05	-1	0.966	-1	0.0706	TRUE
ENSG00000130830	MPP1	ENSG00000224397	SMIM25	ENSG00000115956	PLEK	5.10862e-06	1	0.158	1	5.35e-07	1	0.0107	1	0.0166	-1	0.524	TRUE
ENSG00000179981	TSHZ1	ENSG00000272168	CASC15	ENSG00000221818	EBF2	5.18508e-06	1	0.031	-1	0.145	-1	0.00779	1	0.229	1	2.87e-05	FALSE
ENSG00000197050	ZNF420	ENSG00000251136	AF117829.1	ENSG00000197808	ZNF461	5.19374e-06	1	0.918	-1	2.95e-08	-1	0.00636	-1	0.000995	1	0.00174	FALSE
ENSG00000117114	ADGRL2	ENSG00000234494	SP2-AS1	ENSG00000186951	PPARA	5.20546e-06	-1	0.014	-1	7.52e-05	-1	0.0601	-1	0.00355	-1	0.286	TRUE
ENSG00000130755	GMFG	ENSG00000268030	AC005253.1	ENSG00000123685	BATF3	5.22767e-06	-1	0.0331	-1	4.16e-18	-1	2.11e-15	-1	0.314	1	9.39e-11	TRUE
ENSG00000183801	OLFML1	ENSG00000271533	Z83843.1	ENSG00000152784	PRDM8	5.23278e-06	1	0.679	-1	0.00186	-1	0.00185	-1	0.751	1	0.000629	FALSE
ENSG00000107779	BMPR1A	ENSG00000223482	NUTM2A-AS1	ENSG00000108064	TFAM	5.24223e-06	1	0.827	1	2.34e-07	1	1.68e-06	1	0.258	-1	2.35e-05	TRUE
ENSG00000104885	DOT1L	ENSG00000273382	AL356488.3	ENSG00000213347	MXD3	5.25696e-06	-1	0.943	-1	3.28e-06	-1	0.000753	-1	0.177	1	0.000523	TRUE
ENSG00000160113	NR2F6	ENSG00000275234	AC010503.4	ENSG00000161914	ZNF653	5.3115e-06	-1	0.0511	1	1.81e-07	1	2.3e-05	1	0.0617	-1	3.75e-08	FALSE
ENSG00000052723	SIKE1	ENSG00000272760	AC093726.1	ENSG00000116793	PHTF1	5.35469e-06	1	0.0126	1	0.000188	1	0.0135	1	0.233	-1	0.793	TRUE
ENSG00000170370	EMX2	ENSG00000255399	TBX5-AS1	ENSG00000164107	HAND2	5.35913e-06	1	0.121	1	0.0647	1	0.0565	1	0.422	1	0.992	TRUE
ENSG00000152495	CAMK4	ENSG00000225783	MIAT	ENSG00000198846	TOX	5.36113e-06	-1	0.447	1	4.68e-07	1	0.158	1	0.000104	-1	0.069	FALSE
ENSG00000138085	ATRAID	ENSG00000276334	AL133243.2	ENSG00000138073	PREB	5.37505e-06	-1	0.127	1	0.00154	1	0.000388	-1	0.863	-1	1.55e-08	FALSE
ENSG00000161547	SRSF2	ENSG00000267575	AC006504.5	ENSG00000164104	HMGB2	5.38893e-06	1	0.0682	-1	0.0275	-1	7.16e-06	1	0.0325	1	2.19e-10	FALSE
ENSG00000253276	CCDC71L	ENSG00000260401	AP002761.4	ENSG00000107485	GATA3	5.42283e-06	-1	0.000156	-1	0.855	-1	0.57	1	0.712	-1	0.002	TRUE
ENSG00000184887	BTBD6	ENSG00000258920	FOXN3-AS1	ENSG00000054267	ARID4B	5.45989e-06	-1	0.337	1	0.296	1	0.0119	-1	0.0548	-1	0.000288	FALSE
ENSG00000026103	FAS	ENSG00000235947	EGOT	ENSG00000198846	TOX	5.46482e-06	-1	0.97	1	2.1e-06	1	4.54e-07	-1	0.508	-1	5.38e-06	FALSE
ENSG00000104872	PIH1D1	ENSG00000270580	AC139256.2	ENSG00000171425	ZNF581	5.47322e-06	-1	0.151	-1	9.51e-06	-1	0.00718	-1	0.0658	1	0.0908	TRUE
ENSG00000196705	ZNF431	ENSG00000245970	AP003352.1	ENSG00000105750	ZNF85	5.47772e-06	1	0.378	1	1.25e-08	1	0.00933	1	0.00195	-1	0.109	TRUE
ENSG00000234745	HLA-B	ENSG00000206337	HCP5	ENSG00000168062	BATF2	5.4806e-06	-1	3.68e-05	1	1.41e-16	1	1.13e-11	1	0.000127	-1	1.38e-21	FALSE
ENSG00000097021	ACOT7	ENSG00000117242	PINK1-AS	ENSG00000150347	ARID5B	5.4911e-06	-1	0.00334	1	0.173	1	0.0107	-1	0.229	-1	9.42e-07	FALSE
ENSG00000113594	LIFR	ENSG00000260461	AL133355.1	ENSG00000164330	EBF1	5.50813e-06	1	0.539	1	0.14	-1	0.0552	1	0.00495	1	0.0482	FALSE
ENSG00000172986	GXYLT2	ENSG00000269985	AL021328.1	ENSG00000173068	BNC2	5.51175e-06	1	0.821	1	0.000115	1	0.000423	-1	0.596	-1	0.00502	TRUE
ENSG00000278615	C11orf98	ENSG00000255062	AP001318.2	ENSG00000197114	ZGPAT	5.55597e-06	1	0.875	1	4.81e-07	1	0.0209	1	0.00612	-1	0.0383	TRUE
ENSG00000132294	EFR3A	ENSG00000233621	LINC01137	ENSG00000134852	CLOCK	5.57072e-06	-1	0.963	1	0.00461	1	0.000325	-1	0.393	-1	2.74e-05	FALSE
ENSG00000109475	RPL34	ENSG00000269893	SNHG8	ENSG00000171425	ZNF581	5.57382e-06	-1	0.0277	1	1.73e-08	1	3.7e-11	1	0.627	-1	3.07e-15	FALSE
ENSG00000169851	PCDH7	ENSG00000215386	MIR99AHG	ENSG00000091656	ZFHX4	5.59485e-06	-1	0.0899	1	0.734	1	0.0464	-1	0.183	-1	0.00288	FALSE
ENSG00000197702	PARVA	ENSG00000254531	AP001816.1	ENSG00000150907	FOXO1	5.59644e-06	-1	0.0453	1	0.00194	1	4.23e-05	-1	0.194	-1	1.53e-07	FALSE
ENSG00000165072	MAMDC2	ENSG00000259834	AL365361.1	ENSG00000162367	TAL1	5.61592e-06	1	0.831	-1	9.28e-05	-1	3.07e-06	1	0.328	1	0.000139	FALSE
ENSG00000131507	NDFIP1	ENSG00000278970	HEIH	ENSG00000155545	MIER3	5.62876e-06	1	0.0143	1	1.88e-08	1	2.78e-06	1	0.456	-1	0.0108	TRUE
ENSG00000105393	BABAM1	ENSG00000212766	EWSAT1	ENSG00000064490	RFXANK	5.66408e-06	1	0.64	-1	1.37e-05	-1	2.05e-07	1	0.409	1	1.9e-08	FALSE
ENSG00000161649	CD300LG	ENSG00000233098	CCDC144NL-AS1	ENSG00000106511	MEOX2	5.68245e-06	1	0.524	-1	0.000632	-1	0.121	-1	0.0529	1	0.0504	FALSE
ENSG00000197256	KANK2	ENSG00000250132	AC004803.1	ENSG00000133740	E2F5	5.68508e-06	-1	0.0123	-1	8.15e-08	-1	0.0901	-1	2.67e-06	-1	0.29	TRUE
ENSG00000056558	TRAF1	ENSG00000251432	LINC02615	ENSG00000185811	IKZF1	5.71455e-06	-1	0.0949	1	2.32e-06	1	6.5e-19	-1	2.57e-08	-1	6.58e-20	FALSE
ENSG00000116288	PARK7	ENSG00000225855	RUSC1-AS1	ENSG00000175279	CENPS	5.73588e-06	1	0.0283	-1	0.0276	-1	0.0014	1	0.394	1	2.42e-07	FALSE
ENSG00000095059	DHPS	ENSG00000219665	ZNF433-AS1	ENSG00000132024	CC2D1A	5.75021e-06	1	0.401	1	6.27e-07	1	0.00535	1	0.019	-1	0.0643	TRUE
ENSG00000198901	PRC1	ENSG00000272888	LINC01578	ENSG00000129173	E2F8	5.76384e-06	1	0.00108	1	4.76e-11	1	0.000157	1	0.00101	-1	0.367	TRUE
ENSG00000198824	CHAMP1	ENSG00000239213	NCK1-DT	ENSG00000081386	ZNF510	5.77204e-06	1	0.715	-1	5.39e-05	-1	0.000128	1	0.961	1	2.91e-06	FALSE
ENSG00000143553	SNAPIN	ENSG00000205890	AC108134.1	ENSG00000158773	USF1	5.78377e-06	1	2.59e-05	-1	0.727	-1	0.0316	1	0.11	1	4.5e-10	FALSE
ENSG00000188641	DPYD	ENSG00000251442	LINC01094	ENSG00000182463	TSHZ2	5.78803e-06	-1	0.00429	1	0.284	1	0.0627	-1	0.261	-1	9.79e-05	FALSE
ENSG00000137497	NUMA1	ENSG00000197670	AL157838.1	ENSG00000139613	SMARCC2	5.79682e-06	-1	0.424	-1	0.00478	-1	0.135	-1	0.135	1	0.549	TRUE
ENSG00000174953	DHX36	ENSG00000239213	NCK1-DT	ENSG00000176542	USF3	5.81769e-06	-1	0.971	1	0.0203	1	0.000792	-1	0.129	-1	0.000143	FALSE
ENSG00000104805	NUCB1	ENSG00000261526	AC012615.1	ENSG00000196233	LCOR	5.82011e-06	-1	0.507	-1	6.46e-08	-1	1.6e-07	1	0.987	1	4.95e-06	TRUE
ENSG00000167286	CD3D	ENSG00000225313	AL513327.1	ENSG00000066336	SPI1	5.82523e-06	-1	0.748	-1	3.31e-13	-1	2.35e-11	-1	0.983	1	1.2e-09	TRUE
ENSG00000145741	BTF3	ENSG00000175061	SNHG29	ENSG00000197714	ZNF460	5.83833e-06	1	9.33e-08	1	1.83e-23	1	2.49e-19	1	0.598	-1	1.22e-05	TRUE
ENSG00000177374	HIC1	ENSG00000275964	AL355001.2	ENSG00000178860	MSC	5.83906e-06	1	0.404	1	6.88e-07	1	0.000611	1	0.254	-1	0.0265	TRUE
ENSG00000144935	TRPC1	ENSG00000251867	AC009812.1	ENSG00000196628	TCF4	5.84839e-06	-1	0.00258	1	0.0278	1	1.04e-05	-1	0.00478	-1	6.28e-09	FALSE
ENSG00000204642	HLA-F	ENSG00000206337	HCP5	ENSG00000079263	SP140	5.86083e-06	-1	0.000119	1	4.83e-13	1	1.78e-13	1	0.194	-1	8.65e-16	FALSE
ENSG00000012174	MBTPS2	ENSG00000250899	AC125807.2	ENSG00000005889	ZFX	5.87246e-06	1	0.00374	-1	0.0405	-1	0.0294	1	0.876	1	6.95e-07	FALSE
ENSG00000147684	NDUFB9	ENSG00000259456	ADNP-AS1	ENSG00000179632	MAF1	5.88402e-06	1	0.189	1	0.481	-1	0.0528	1	0.011	1	0.00266	FALSE
ENSG00000143393	PI4KB	ENSG00000234028	EIF2AK3-DT	ENSG00000143373	ZNF687	5.90902e-06	1	0.771	-1	0.0468	-1	0.00457	1	0.387	1	0.00123	FALSE
ENSG00000123219	CENPK	ENSG00000259865	AL390728.6	ENSG00000111206	FOXM1	5.91278e-06	-1	0.0187	1	0.0133	1	2.28e-05	-1	0.0864	-1	4.96e-12	FALSE
ENSG00000130695	CEP85	ENSG00000179743	AL450998.2	ENSG00000007968	E2F2	5.91896e-06	-1	0.681	1	0.000221	1	3.01e-06	-1	0.323	-1	5.51e-07	FALSE
ENSG00000145779	TNFAIP8	ENSG00000238197	PAXBP1-AS1	ENSG00000152784	PRDM8	5.92069e-06	1	0.554	1	0.335	-1	0.322	1	0.0712	1	0.169	FALSE
ENSG00000171206	TRIM8	ENSG00000247708	STX18-AS1	ENSG00000187801	ZFP69B	5.98027e-06	1	0.817	-1	0.000556	-1	0.00349	-1	0.452	1	0.000777	FALSE
ENSG00000067082	KLF6	ENSG00000260804	LINC01963	ENSG00000144655	CSRNP1	5.98078e-06	1	0.393	-1	0.0566	-1	0.000131	1	0.0495	1	5.53e-05	FALSE
ENSG00000171867	PRNP	ENSG00000204685	STARD7-AS1	ENSG00000060138	YBX3	5.98692e-06	-1	0.969	-1	1.05e-05	-1	0.00304	-1	0.185	1	0.00762	TRUE
ENSG00000111729	CLEC4A	ENSG00000224975	INE1	ENSG00000066336	SPI1	5.99009e-06	-1	0.000239	-1	7.21e-09	-1	0.00882	-1	0.00477	-1	0.56	TRUE
ENSG00000168495	POLR3D	ENSG00000253200	AC037459.2	ENSG00000197054	ZNF763	5.99422e-06	-1	5.03e-05	1	7.93e-06	1	0.000574	1	0.224	-1	5.13e-11	FALSE
ENSG00000007312	CD79B	ENSG00000255197	AC090559.1	ENSG00000112561	TFEB	5.99693e-06	-1	0.546	-1	2.87e-06	-1	3.67e-06	-1	0.693	1	0.000347	TRUE
ENSG00000123143	PKN1	ENSG00000235437	LINC01278	ENSG00000122386	ZNF205	6.0007e-06	1	0.245	-1	0.0533	-1	1.27e-05	1	0.0085	1	3.27e-08	FALSE
ENSG00000110427	KIAA1549L	ENSG00000233184	AC093157.1	ENSG00000107249	GLIS3	6.01285e-06	1	0.577	-1	0.209	-1	0.000298	1	0.0059	1	8.17e-05	FALSE
ENSG00000180257	ZNF816	ENSG00000226696	LENG8-AS1	ENSG00000182986	ZNF320	6.02222e-06	1	0.00888	-1	0.0059	-1	0.00201	1	0.861	1	3.59e-07	FALSE
ENSG00000015532	XYLT2	ENSG00000225963	AC009950.1	ENSG00000198740	ZNF652	6.05116e-06	-1	0.968	1	2.57e-05	1	0.000926	1	0.371	-1	0.000123	FALSE
ENSG00000171865	RNASEH1	ENSG00000234171	RNASEH1-AS1	ENSG00000115163	CENPA	6.07112e-06	1	0.078	1	8.62e-07	1	0.0167	1	0.000875	-1	0.62	TRUE
ENSG00000120156	TEK	ENSG00000225177	AL590617.2	ENSG00000178175	ZNF366	6.07564e-06	-1	0.7	-1	7.13e-05	-1	6.27e-10	1	0.00373	1	2.63e-07	TRUE
ENSG00000111640	GAPDH	ENSG00000177410	ZFAS1	ENSG00000197905	TEAD4	6.07834e-06	-1	0.0195	1	0.000593	1	0.000278	1	0.613	-1	2e-09	FALSE
ENSG00000165072	MAMDC2	ENSG00000235954	TTC28-AS1	ENSG00000073282	TP63	6.08101e-06	1	0.00384	-1	0.242	-1	0.043	1	0.324	1	4.23e-05	FALSE
ENSG00000063244	U2AF2	ENSG00000242861	AL591895.1	ENSG00000105732	ZNF574	6.08321e-06	-1	0.415	-1	1.01e-05	-1	0.000422	-1	0.158	1	0.00399	TRUE
ENSG00000156738	MS4A1	ENSG00000197536	C5orf56	ENSG00000079263	SP140	6.08413e-06	1	0.124	-1	0.000656	-1	0.124	-1	0.0483	1	0.00351	FALSE
ENSG00000139354	GAS2L3	ENSG00000264456	AC138207.4	ENSG00000115163	CENPA	6.09443e-06	-1	0.128	1	0.0644	1	2.34e-06	-1	0.0061	-1	8.22e-10	FALSE
ENSG00000187678	SPRY4	ENSG00000267272	LINC01140	ENSG00000175832	ETV4	6.10746e-06	-1	0.0138	-1	2.71e-10	-1	1.34e-06	-1	0.0172	1	0.0159	TRUE
ENSG00000129250	KIF1C	ENSG00000238197	PAXBP1-AS1	ENSG00000108509	CAMTA2	6.11031e-06	-1	0.926	-1	2.65e-07	-1	0.00259	-1	0.00858	1	0.00494	TRUE
ENSG00000111897	SERINC1	ENSG00000281398	SNHG4	ENSG00000171163	ZNF692	6.12367e-06	1	0.812	-1	1.56e-09	-1	1.62e-08	-1	0.516	1	1.46e-08	FALSE
ENSG00000143315	PIGM	ENSG00000228288	PCAT6	ENSG00000196812	ZSCAN16	6.12608e-06	-1	0.868	1	0.000839	1	0.00289	1	0.395	-1	0.00378	FALSE
ENSG00000186230	ZNF749	ENSG00000272760	AC093726.1	ENSG00000182318	ZSCAN22	6.17353e-06	1	0.000209	-1	0.141	-1	0.00517	1	0.103	1	1.77e-11	FALSE
ENSG00000178719	GRINA	ENSG00000224870	MRPL20-AS1	ENSG00000185122	HSF1	6.198e-06	1	0.0523	-1	0.0466	-1	9.52e-05	1	0.261	1	2.85e-08	FALSE
ENSG00000111145	ELK3	ENSG00000274605	PCCA-DT	ENSG00000157554	ERG	6.22368e-06	1	0.0323	-1	0.07	-1	0.189	-1	0.892	1	0.00381	FALSE
ENSG00000118407	FILIP1	ENSG00000270055	AC127502.2	ENSG00000171056	SOX7	6.22561e-06	-1	0.54	-1	7.61e-06	-1	0.112	-1	0.00132	1	0.41	TRUE
ENSG00000177464	GPR4	ENSG00000267523	AC008735.2	ENSG00000203883	SOX18	6.22696e-06	-1	0.0209	1	0.321	1	0.781	1	0.526	-1	0.0147	FALSE
ENSG00000196154	S100A4	ENSG00000257270	AL928654.2	ENSG00000123685	BATF3	6.23078e-06	-1	0.0483	-1	1.37e-05	-1	7.07e-06	1	0.909	1	0.0017	TRUE
ENSG00000131374	TBC1D5	ENSG00000224186	C5orf66	ENSG00000198146	ZNF770	6.24896e-06	1	0.023	-1	0.155	-1	0.103	1	0.839	1	8.37e-05	FALSE
ENSG00000010319	SEMA3G	ENSG00000258056	AC009779.2	ENSG00000132170	PPARG	6.30015e-06	1	0.509	1	8.14e-08	1	0.00562	1	0.0397	-1	0.0274	TRUE
ENSG00000243244	STON1	ENSG00000260461	AL133355.1	ENSG00000112182	BACH2	6.3015e-06	-1	0.0198	-1	1.07e-08	-1	1.51e-06	-1	0.379	1	0.0167	TRUE
ENSG00000163606	CD200R1	ENSG00000234869	AL021392.1	ENSG00000138378	STAT4	6.30258e-06	1	0.623	-1	0.0084	-1	0.00874	1	0.521	1	0.00456	FALSE
ENSG00000135604	STX11	ENSG00000261039	LINC02544	ENSG00000138378	STAT4	6.30432e-06	-1	0.0164	-1	1.17e-09	-1	0.0127	-1	0.0186	1	0.671	TRUE
ENSG00000115137	DNAJC27	ENSG00000223749	MIR503HG	ENSG00000081386	ZNF510	6.33414e-06	-1	0.704	1	0.738	1	0.00138	-1	0.00236	-1	0.000571	FALSE
ENSG00000175938	ORAI3	ENSG00000272141	AL390719.2	ENSG00000172059	KLF11	6.35103e-06	-1	0.0397	-1	1.2e-05	-1	0.00115	-1	0.416	1	0.11	TRUE
ENSG00000147316	MCPH1	ENSG00000260942	CAPN10-DT	ENSG00000147421	HMBOX1	6.36326e-06	-1	0.551	-1	4.32e-05	-1	9.36e-06	1	0.579	1	0.000703	TRUE
ENSG00000175463	TBC1D10C	ENSG00000258727	AL135999.1	ENSG00000176083	ZNF683	6.38876e-06	-1	0.000458	1	4.69e-24	1	6.21e-27	-1	0.0141	-1	1.13e-27	FALSE
ENSG00000103653	CSK	ENSG00000247982	LINC00926	ENSG00000129911	KLF16	6.41174e-06	-1	0.0825	1	0.0148	1	0.0201	1	0.958	-1	7.93e-05	FALSE
ENSG00000139726	DENR	ENSG00000197670	AL157838.1	ENSG00000179195	ZNF664	6.41746e-06	1	0.000458	-1	0.0449	-1	3.36e-05	1	0.0848	1	1.08e-11	FALSE
ENSG00000100359	SGSM3	ENSG00000237037	NDUFA6-DT	ENSG00000184436	THAP7	6.48168e-06	-1	0.307	1	4.77e-08	1	2.23e-09	1	0.734	-1	5.34e-12	FALSE
ENSG00000171115	GIMAP8	ENSG00000272841	AL139393.3	ENSG00000168874	ATOH8	6.4913e-06	1	0.596	-1	4.02e-08	-1	8.47e-19	1	0.136	1	9.16e-19	FALSE
ENSG00000106355	LSM5	ENSG00000259865	AL390728.6	ENSG00000102908	NFAT5	6.50352e-06	-1	0.905	1	2.47e-06	1	0.00082	1	0.293	-1	0.00207	FALSE
ENSG00000078304	PPP2R5C	ENSG00000277496	AL357033.4	ENSG00000089902	RCOR1	6.5117e-06	-1	0.363	1	0.0487	1	5.14e-05	-1	0.0166	-1	5.75e-09	FALSE
ENSG00000037280	FLT4	ENSG00000235531	MSC-AS1	ENSG00000162367	TAL1	6.52661e-06	1	0.0591	-1	0.000413	-1	0.0116	-1	0.335	1	6.97e-05	FALSE
ENSG00000028277	POU2F2	ENSG00000270164	LINC01480	ENSG00000079263	SP140	6.54448e-06	-1	0.294	1	5.98e-06	1	0.0329	1	0.0238	-1	0.00449	FALSE
ENSG00000100243	CYB5R3	ENSG00000260708	AL118516.1	ENSG00000117318	ID3	6.56992e-06	-1	0.0369	1	0.203	1	1.91e-05	-1	0.000797	-1	7.41e-10	FALSE
ENSG00000061676	NCKAP1	ENSG00000234290	AC116366.1	ENSG00000163848	ZNF148	6.60736e-06	1	0.149	-1	0.000859	-1	4.3e-06	1	0.14	1	2.76e-09	FALSE
ENSG00000170471	RALGAPB	ENSG00000174365	SNHG11	ENSG00000072364	AFF4	6.60916e-06	1	0.0365	1	3.76e-17	1	5.29e-17	-1	0.251	-1	9.5e-13	TRUE
ENSG00000112584	FAM120B	ENSG00000232640	AL354892.2	ENSG00000091831	ESR1	6.63924e-06	-1	0.766	1	0.0176	1	0.00107	-1	0.318	-1	0.000237	FALSE
ENSG00000189007	ADAT2	ENSG00000272462	U91328.1	ENSG00000178935	ZNF552	6.64634e-06	1	0.00797	1	1.77e-11	1	0.000217	1	0.00326	-1	0.176	TRUE
ENSG00000073111	MCM2	ENSG00000228544	CCDC183-AS1	ENSG00000129071	MBD4	6.71043e-06	-1	0.00513	-1	2.03e-06	-1	9.5e-06	-1	0.538	1	0.109	TRUE
ENSG00000120833	SOCS2	ENSG00000249087	ZNF436-AS1	ENSG00000164736	SOX17	6.71607e-06	1	0.353	-1	0.0201	-1	0.305	-1	0.218	1	0.102	FALSE
ENSG00000169896	ITGAM	ENSG00000271133	AC004130.2	ENSG00000143390	RFX5	6.7166e-06	1	0.0251	1	1.44e-06	1	0.0109	1	0.00665	-1	0.704	TRUE
ENSG00000124225	PMEPA1	ENSG00000272449	AL139246.5	ENSG00000172346	CSDC2	6.71949e-06	1	0.236	-1	0.324	-1	0.0112	1	0.105	1	0.00209	FALSE
ENSG00000054392	HHAT	ENSG00000267565	AC011477.3	ENSG00000136944	LMX1B	6.72526e-06	1	0.723	-1	0.00102	-1	0.00207	-1	0.806	1	0.00621	FALSE
ENSG00000184897	H1FX	ENSG00000268205	AC005261.1	ENSG00000218891	ZNF579	6.7363e-06	1	0.993	-1	7.41e-05	-1	0.00854	-1	0.0851	1	0.0484	FALSE
ENSG00000138078	PREPL	ENSG00000235314	LINC00957	ENSG00000134852	CLOCK	6.7392e-06	1	0.00209	1	3.6e-11	1	7.35e-06	1	0.0532	-1	0.0857	TRUE
ENSG00000104904	OAZ1	ENSG00000268119	AC010615.2	ENSG00000064490	RFXANK	6.73932e-06	-1	0.704	-1	8.11e-05	-1	0.00154	-1	0.336	1	0.00415	TRUE
ENSG00000204287	HLA-DRA	ENSG00000224397	SMIM25	ENSG00000125347	IRF1	6.74759e-06	1	0.319	1	0.954	-1	0.0163	1	0.0179	1	0.00135	FALSE
ENSG00000165724	ZMYND19	ENSG00000197291	RAMP2-AS1	ENSG00000150907	FOXO1	6.78182e-06	-1	0.563	-1	3.6e-07	-1	0.000529	-1	0.207	1	0.00593	TRUE
ENSG00000118260	CREB1	ENSG00000261338	AC021016.2	ENSG00000102908	NFAT5	6.79585e-06	1	0.191	1	1.48e-06	1	1.24e-06	-1	0.898	-1	0.000354	TRUE
ENSG00000119725	ZNF410	ENSG00000246273	SBF2-AS1	ENSG00000197714	ZNF460	6.80245e-06	1	0.836	-1	0.427	-1	1.04e-07	1	7.81e-06	1	2.7e-07	FALSE
ENSG00000126264	HCST	ENSG00000224975	INE1	ENSG00000189079	ARID2	6.82323e-06	-1	0.225	-1	4.92e-05	-1	0.00217	-1	0.238	1	0.0769	TRUE
ENSG00000123338	NCKAP1L	ENSG00000234290	AC116366.1	ENSG00000185811	IKZF1	6.85562e-06	1	0.116	-1	0.0511	-1	0.0464	1	0.957	1	0.00237	FALSE
ENSG00000140931	CMTM3	ENSG00000212978	AC016747.1	ENSG00000178860	MSC	6.87783e-06	-1	0.436	1	0.188	1	3.24e-05	-1	0.00207	-1	2.16e-05	FALSE
ENSG00000121931	LRIF1	ENSG00000232811	AL360270.1	ENSG00000084093	REST	6.96611e-06	-1	0.0381	1	2.76e-30	1	1.4e-26	1	0.0697	-1	4.65e-29	FALSE
ENSG00000165671	NSD1	ENSG00000271870	AC024060.2	ENSG00000159140	SON	6.97666e-06	-1	0.159	-1	8.77e-07	-1	0.00269	-1	0.13	1	0.0729	TRUE
ENSG00000103423	DNAJA3	ENSG00000269834	ZNF528-AS1	ENSG00000090447	TFAP4	6.98512e-06	1	0.371	-1	1.85e-06	-1	5.23e-06	-1	0.709	1	4.21e-09	FALSE
ENSG00000110063	DCPS	ENSG00000255062	AP001318.2	ENSG00000137309	HMGA1	7.00297e-06	1	0.0234	1	2.35e-16	1	7.37e-12	1	0.0269	-1	8.87e-07	TRUE
ENSG00000183813	CCR4	ENSG00000226419	SLC16A1-AS1	ENSG00000173068	BNC2	7.03783e-06	-1	0.0682	-1	2.87e-21	-1	3.63e-13	-1	0.00845	1	5.36e-08	TRUE
ENSG00000090447	TFAP4	ENSG00000281005	LINC00921	ENSG00000069667	RORA	7.05113e-06	1	0.306	1	1.91e-11	1	7.87e-06	1	0.0249	-1	0.000575	TRUE
ENSG00000198467	TPM2	ENSG00000180139	ACTA2-AS1	ENSG00000177374	HIC1	7.08422e-06	-1	1.03e-05	1	0.0311	1	0.0185	1	0.666	-1	8.2e-09	FALSE
ENSG00000166451	CENPN	ENSG00000261061	AC092718.4	ENSG00000132604	TERF2	7.09106e-06	-1	0.879	1	0.000123	1	1.88e-07	-1	0.642	-1	2.11e-06	FALSE
ENSG00000174628	IQCK	ENSG00000237753	AC079922.2	ENSG00000103343	ZNF174	7.16435e-06	-1	0.583	-1	0.00788	-1	0.0151	-1	0.634	1	0.0486	TRUE
ENSG00000129038	LOXL1	ENSG00000248429	FAM198B-AS1	ENSG00000178860	MSC	7.16621e-06	1	0.00247	1	0.645	-1	0.578	1	0.367	1	0.00512	FALSE
ENSG00000232119	MCTS1	ENSG00000276529	AP001505.1	ENSG00000177463	NR2C2	7.20077e-06	-1	0.252	-1	7.06e-08	-1	0.000292	-1	0.0586	1	0.00419	TRUE
ENSG00000172172	MRPL13	ENSG00000254343	AC091563.1	ENSG00000120963	ZNF706	7.22945e-06	1	0.000366	1	6.92e-07	1	0.000145	1	0.172	-1	0.571	TRUE
ENSG00000096654	ZNF184	ENSG00000224843	LINC00240	ENSG00000096401	CDC5L	7.25033e-06	1	0.605	1	0.000711	1	0.0528	1	0.0739	-1	0.173	TRUE
ENSG00000166529	ZSCAN21	ENSG00000266469	AC005288.1	ENSG00000160908	ZNF394	7.25404e-06	1	0.106	1	0.00649	1	0.000512	-1	0.388	-1	0.0114	TRUE
ENSG00000004799	PDK4	ENSG00000246263	UBR5-AS1	ENSG00000109906	ZBTB16	7.27368e-06	1	0.0415	1	3.46e-05	1	0.00539	1	0.208	-1	0.46	TRUE
ENSG00000187187	ZNF546	ENSG00000257698	GIHCG	ENSG00000197841	ZNF181	7.27449e-06	1	0.623	1	3.69e-13	1	1.07e-10	1	0.165	-1	5.82e-09	TRUE
ENSG00000166250	CLMP	ENSG00000247317	LY6E-DT	ENSG00000112182	BACH2	7.27912e-06	-1	0.156	1	0.0699	1	0.0266	-1	0.779	-1	0.00211	FALSE
ENSG00000213799	ZNF845	ENSG00000232677	LINC00665	ENSG00000198538	ZNF28	7.28504e-06	1	0.00222	-1	0.0235	-1	0.0177	-1	0.961	1	4.49e-07	FALSE
ENSG00000164190	NIPBL	ENSG00000213963	AC019080.1	ENSG00000188033	ZNF490	7.2863e-06	1	0.0558	1	3.72e-06	1	0.000346	1	0.283	-1	0.102	TRUE
ENSG00000116852	KIF21B	ENSG00000225313	AL513327.1	ENSG00000185811	IKZF1	7.2943e-06	1	0.96	1	5.18e-08	1	1e-07	-1	0.671	-1	1.73e-05	TRUE
ENSG00000089022	MAPKAPK5	ENSG00000234608	MAPKAPK5-AS1	ENSG00000198393	ZNF26	7.32778e-06	-1	0.00013	1	6.7e-07	1	6.02e-07	1	0.34	-1	1.85e-15	FALSE
ENSG00000136235	GPNMB	ENSG00000270194	AC097359.2	ENSG00000165030	NFIL3	7.33231e-06	1	0.00677	1	2.6e-06	1	0.0731	1	9.62e-05	1	0.232	TRUE
ENSG00000171488	LRRC8C	ENSG00000233038	AC011899.2	ENSG00000169554	ZEB2	7.33852e-06	-1	0.514	1	0.716	1	0.597	-1	0.885	-1	0.332	FALSE
ENSG00000149633	KIAA1755	ENSG00000233038	AC011899.2	ENSG00000176678	FOXL1	7.34392e-06	-1	0.119	1	0.0746	1	0.000566	-1	0.191	-1	4.29e-07	FALSE
ENSG00000179144	GIMAP7	ENSG00000272841	AL139393.3	ENSG00000138378	STAT4	7.34694e-06	1	0.574	-1	3.77e-14	-1	1.63e-05	-1	0.11	1	3.09e-06	FALSE
ENSG00000123159	GIPC1	ENSG00000227036	LINC00511	ENSG00000064490	RFXANK	7.36483e-06	-1	0.36	1	1.79e-06	1	1.02e-11	-1	0.0259	-1	8.11e-12	FALSE
ENSG00000182866	LCK	ENSG00000278600	AC015871.4	ENSG00000176083	ZNF683	7.39026e-06	1	0.0193	-1	0.00804	-1	1.3e-07	1	0.000514	1	1.01e-09	FALSE
ENSG00000197329	PELI1	ENSG00000258920	FOXN3-AS1	ENSG00000074657	ZNF532	7.39151e-06	1	0.395	-1	0.0835	-1	1.16e-06	1	0.000992	1	9.38e-08	FALSE
ENSG00000084093	REST	ENSG00000238197	PAXBP1-AS1	ENSG00000162924	REL	7.40113e-06	1	0.0121	-1	7.44e-06	-1	3.04e-08	1	0.385	1	1.39e-10	FALSE
[truncated: 8,165 more rows]
