# Supplementary material for: Quantitative estimates of the regulatory influence of long non-coding RNAs on global gene expression variation using TCGA breast cancer transcriptomic data
Source: PLoS Comput Biol. 2024 Jun 5;20(6):e1012103. doi: 10.1371/journal.pcbi.1012103 (PMC11198904; doi:10.1371/journal.pcbi.1012103)
Supplement: S12 Table — Columns A-F indicate the id and name of the target gene, lncRNA and TF in that order, while column G reports the Bonferroni corrected p-value for the interaction term. Columns H-Q report on the p-value of differential expression of the target genes between two groups of samples defined as: HH = samples with high levels of lncRNA and high levels of TF; HL = samples with high levels of lncRNA and low levels of TF; LH = samples with low levels of lncRNA and high levels of TF; LL = samples with low levels of lncRNA and low levels of TF. Thus columns labeled as HH-LH report on differential expression (of target gene) between the HH and LH groups, etc. For each contrast, column with label suffixed with “.direction” reports on whether the average gene expression is higher (1) or lower (-1) in the first group compared to the second group; column with label suffixed with “.p” reports the p-value from a T-test between the two groups. The selection of triplets shown here meet the additional criteria that the HH-HL, HH-LH, and HH-LL contrasts are statistically significant (p-value < 0.05) and have the same direction of differential expression (all 1 or all -1). (XLSX) [file pcbi.1012103.s012.xlsx]

## Sheet: S12
gene.id	gene.name	lncrna.id	lncrna.name	tf.id	tf.name	bonferroni.ols.p	HH-LH.direction	HH-LH.p	HH-HL.direction	HH-HL.p	HH-LL.direction	HH-LL.p	LL-LH.direction	LL-LH.p	LL-HL.direction	LL-HL.p	Consistent?
ENSG00000142185	TRPM2	ENSG00000230061	TRPM2-AS	ENSG00000066336	SPI1	4.42738e-48	-1	2.4e-09	1	1.79e-60	1	1.86e-58	-1	0.0018	-1	1e-75	FALSE
ENSG00000131381	RBSN	ENSG00000225733	FGD5-AS1	ENSG00000177463	NR2C2	5.61685e-34	1	0.182	1	3.11e-14	1	3.4e-10	1	0.0676	-1	6.69e-05	TRUE
ENSG00000174500	GCSAM	ENSG00000261488	TBILA	ENSG00000124203	ZNF831	1.72891e-32	-1	9.41e-10	1	4.76e-18	1	4.06e-35	-1	3.66e-09	-1	1.24e-55	FALSE
ENSG00000215845	TSTD1	ENSG00000257084	MIR200CHG	ENSG00000160685	ZBTB7B	1.92548e-28	-1	0.15	1	4.32e-07	1	0.000428	1	0.199	-1	1.87e-05	FALSE
ENSG00000198538	ZNF28	ENSG00000260565	ERVK13-1	ENSG00000204604	ZNF468	4.8114e-28	1	6.57e-05	-1	3.6e-05	-1	0.136	-1	0.0619	1	4.96e-06	FALSE
ENSG00000164733	CTSB	ENSG00000224397	SMIM25	ENSG00000115956	PLEK	7.84827e-27	1	0.253	1	1.59e-23	1	1.17e-06	1	3.15e-10	-1	0.00679	TRUE
ENSG00000081019	RSBN1	ENSG00000225484	NUTM2B-AS1	ENSG00000009307	CSDE1	2.06619e-25	1	0.0251	-1	0.305	-1	0.553	-1	0.706	1	0.00777	FALSE
ENSG00000126882	FAM78A	ENSG00000261183	SPINT1-AS1	ENSG00000185669	SNAI3	4.72299e-25	-1	0.0461	-1	0.000444	-1	0.00121	-1	0.589	1	0.275	TRUE
ENSG00000116752	BCAS2	ENSG00000225484	NUTM2B-AS1	ENSG00000116793	PHTF1	1.52442e-23	-1	0.147	-1	0.0168	-1	1.05e-06	1	0.138	1	0.0007	TRUE
ENSG00000147364	FBXO25	ENSG00000253982	AC100810.1	ENSG00000172748	ZNF596	5.99025e-23	-1	4.11e-07	1	0.0122	1	0.00164	-1	0.659	-1	1.73e-12	FALSE
ENSG00000167232	ZNF91	ENSG00000267934	AC010300.1	ENSG00000237440	ZNF737	7.16901e-22	-1	0.00152	1	6.95e-18	1	3.19e-09	1	0.343	-1	6.68e-16	FALSE
ENSG00000168918	INPP5D	ENSG00000265415	AC099850.3	ENSG00000020633	RUNX3	5.62982e-21	-1	0.0653	-1	9.86e-09	-1	0.000694	-1	0.000327	1	0.149	TRUE
ENSG00000110777	POU2AF1	ENSG00000196167	COLCA1	ENSG00000137265	IRF4	4.11743e-20	-1	3.95e-05	-1	1.14e-07	1	0.253	-1	2.14e-09	-1	1.85e-06	FALSE
ENSG00000179144	GIMAP7	ENSG00000230590	FTX	ENSG00000164736	SOX17	7.35887e-20	1	0.0318	1	0.438	-1	0.0177	1	0.00258	1	0.000158	FALSE
ENSG00000173208	ABCD2	ENSG00000267272	LINC01140	ENSG00000132170	PPARG	3.22478e-19	-1	0.00544	1	2.56e-06	-1	0.483	1	6.68e-08	-1	0.0132	FALSE
ENSG00000081019	RSBN1	ENSG00000225484	NUTM2B-AS1	ENSG00000122482	ZNF644	8.33936e-19	1	0.742	-1	0.264	-1	0.0196	1	0.413	1	0.0137	FALSE
ENSG00000149451	ADAM33	ENSG00000214548	MEG3	ENSG00000052850	ALX4	1.45439e-18	-1	0.736	1	1.69e-08	1	0.00355	1	0.00217	-1	0.0131	FALSE
ENSG00000012048	BRCA1	ENSG00000198496	NBR2	ENSG00000165244	ZNF367	1.6047e-18	1	9.47e-11	1	3.05e-17	1	5.69e-19	1	0.0277	-1	0.000126	TRUE
ENSG00000180096	SEPTIN1	ENSG00000247982	LINC00926	ENSG00000269404	SPIB	1.78906e-18	-1	0.749	1	3.23e-12	1	0.000278	1	0.00738	-1	0.00289	FALSE
ENSG00000104903	LYL1	ENSG00000247982	LINC00926	ENSG00000185669	SNAI3	3.07187e-18	-1	0.516	1	7.38e-09	1	0.151	1	2.61e-05	-1	0.0575	FALSE
ENSG00000174276	ZNHIT2	ENSG00000267169	AC022098.1	ENSG00000171443	ZNF524	4.70933e-18	-1	0.697	-1	5.91e-07	-1	1.18e-08	1	0.791	1	1.32e-05	TRUE
ENSG00000122566	HNRNPA2B1	ENSG00000255062	AP001318.2	ENSG00000181722	ZBTB20	5.17004e-18	1	0.0518	1	0.0765	1	0.0573	-1	0.8	-1	0.896	TRUE
ENSG00000162654	GBP4	ENSG00000261269	AC093278.2	ENSG00000176083	ZNF683	5.46493e-18	-1	1.86e-06	-1	0.658	1	0.0164	-1	0.0209	-1	3.9e-10	FALSE
ENSG00000017427	IGF1	ENSG00000260920	AL031985.3	ENSG00000164330	EBF1	7.76842e-18	1	0.592	-1	0.0939	-1	0.0399	1	0.49	1	0.00482	FALSE
ENSG00000179981	TSHZ1	ENSG00000272168	CASC15	ENSG00000215421	ZNF407	8.8923e-18	-1	0.111	-1	0.000283	-1	8.6e-05	-1	0.948	1	0.0403	TRUE
ENSG00000179144	GIMAP7	ENSG00000261269	AC093278.2	ENSG00000124203	ZNF831	1.11017e-17	-1	0.00016	-1	0.366	1	0.0224	-1	0.0107	-1	3.82e-07	FALSE
ENSG00000174099	MSRB3	ENSG00000180139	ACTA2-AS1	ENSG00000148516	ZEB1	2.48802e-17	-1	9.12e-06	1	0.0307	1	9.58e-07	-1	0.0726	-1	2.12e-13	FALSE
ENSG00000124201	ZNFX1	ENSG00000177410	ZFAS1	ENSG00000067066	SP100	2.54813e-17	-1	0.216	1	0.47	1	0.0207	-1	0.0818	-1	0.000509	FALSE
ENSG00000164125	GASK1B	ENSG00000248429	FAM198B-AS1	ENSG00000148516	ZEB1	6.18196e-17	-1	2.9e-05	1	2.72e-11	1	1.59e-17	-1	0.0068	-1	1.32e-26	FALSE
ENSG00000009724	MASP2	ENSG00000271895	AL109811.2	ENSG00000177463	NR2C2	7.36088e-17	1	0.258	1	2.02e-38	1	3.01e-29	1	0.00177	-1	5.04e-14	TRUE
ENSG00000275023	MLLT6	ENSG00000266469	AC005288.1	ENSG00000126351	THRA	9.10197e-17	-1	0.708	1	0.0058	1	1.16e-05	-1	0.0203	-1	3.95e-05	FALSE
ENSG00000086570	FAT2	ENSG00000231826	LINC01819	ENSG00000054598	FOXC1	1.07713e-16	-1	1.87e-05	-1	0.954	1	0.0275	-1	0.179	-1	4.39e-10	FALSE
ENSG00000143851	PTPN7	ENSG00000255399	TBX5-AS1	ENSG00000115956	PLEK	1.12616e-16	-1	0.227	-1	6.23e-09	-1	4.55e-05	-1	0.034	1	0.00882	TRUE
ENSG00000198771	RCSD1	ENSG00000225783	MIAT	ENSG00000140968	IRF8	2.31314e-16	1	5.2e-05	-1	0.126	-1	0.021	1	0.413	1	9.26e-08	FALSE
ENSG00000162735	PEX19	ENSG00000206567	AC022007.1	ENSG00000174282	ZBTB4	2.48339e-16	1	0.543	1	1.33e-10	1	0.00364	1	0.000215	-1	0.0454	TRUE
ENSG00000104957	CCDC130	ENSG00000269399	AC008764.6	ENSG00000132024	CC2D1A	2.71997e-16	1	0.436	1	5.99e-10	1	0.00395	1	0.000145	-1	0.0519	TRUE
ENSG00000103150	MLYCD	ENSG00000251562	MALAT1	ENSG00000072736	NFATC3	3.29632e-16	1	0.127	1	0.0515	1	0.479	1	0.116	1	0.3	TRUE
ENSG00000204262	COL5A2	ENSG00000230838	LINC01614	ENSG00000163909	HEYL	3.6867e-16	-1	2.16e-07	1	0.000707	1	1.44e-06	-1	0.232	-1	9.09e-17	FALSE
ENSG00000167978	SRRM2	ENSG00000267523	AC008735.2	ENSG00000135164	DMTF1	6.60499e-16	-1	0.7	1	9.04e-11	1	1.45e-05	1	0.000412	-1	0.00014	FALSE
ENSG00000100628	ASB2	ENSG00000229619	MBNL1-AS1	ENSG00000185669	SNAI3	7.56143e-16	-1	0.265	1	0.00764	1	0.0107	-1	0.982	-1	3.07e-05	FALSE
ENSG00000198162	MAN1A2	ENSG00000203865	ATP1A1-AS1	ENSG00000071655	MBD3	8.50967e-16	1	0.639	1	0.00313	1	0.0164	1	0.707	-1	0.0765	TRUE
ENSG00000054793	ATP9A	ENSG00000273729	AC007686.3	ENSG00000171940	ZNF217	9.49529e-16	-1	0.00579	1	0.876	1	0.00234	-1	0.00135	-1	6.69e-10	FALSE
ENSG00000164236	ANKRD33B	ENSG00000250899	AC125807.2	ENSG00000143578	CREB3L4	1.03162e-15	-1	0.65	1	0.7	1	0.000458	-1	0.000262	-1	0.000244	FALSE
ENSG00000124813	RUNX2	ENSG00000228223	HCG11	ENSG00000116132	PRRX1	1.0368e-15	1	0.0543	-1	0.799	-1	0.111	1	0.152	1	0.00277	FALSE
ENSG00000166250	CLMP	ENSG00000206567	AC022007.1	ENSG00000053254	FOXN3	1.10258e-15	1	0.175	1	5.18e-07	1	0.023	1	0.0171	-1	0.269	TRUE
ENSG00000183801	OLFML1	ENSG00000279159	AC003681.1	ENSG00000196628	TCF4	1.34763e-15	1	0.775	-1	2.45e-10	-1	0.00195	-1	0.00135	1	0.00063	FALSE
ENSG00000132591	ERAL1	ENSG00000264577	AC010761.1	ENSG00000181722	ZBTB20	1.9871e-15	1	0.64	1	2.54e-08	1	6.23e-14	-1	0.00223	-1	2.21e-13	TRUE
ENSG00000107796	ACTA2	ENSG00000180139	ACTA2-AS1	ENSG00000177374	HIC1	2.07514e-15	-1	0.00349	1	1.21e-08	1	6.22e-06	1	0.106	-1	1.76e-08	FALSE
ENSG00000171115	GIMAP8	ENSG00000268001	CARD8-AS1	ENSG00000157554	ERG	2.1877e-15	-1	0.000358	1	0.471	1	0.126	-1	0.651	-1	3.3e-06	FALSE
ENSG00000026025	VIM	ENSG00000229124	VIM-AS1	ENSG00000178860	MSC	2.22174e-15	-1	0.00635	1	0.0505	1	1.92e-06	-1	0.00344	-1	8.11e-10	FALSE
ENSG00000063244	U2AF2	ENSG00000267523	AC008735.2	ENSG00000179943	FIZ1	2.26358e-15	1	0.0961	1	3.89e-16	1	3.95e-05	1	2.18e-07	-1	0.00729	TRUE
ENSG00000113140	SPARC	ENSG00000163364	LINC01116	ENSG00000116132	PRRX1	2.38821e-15	1	0.0242	1	2.61e-07	1	1.7e-06	1	0.361	-1	0.0168	TRUE
ENSG00000112782	CLIC5	ENSG00000227036	LINC00511	ENSG00000081189	MEF2C	3.18795e-15	-1	0.00576	-1	2.66e-08	-1	4.13e-05	-1	0.751	1	0.106	TRUE
ENSG00000069424	KCNAB2	ENSG00000255737	AGAP2-AS1	ENSG00000115956	PLEK	4.04373e-15	-1	0.314	1	0.965	1	0.0066	-1	0.00373	-1	0.000737	FALSE
ENSG00000055609	KMT2C	ENSG00000261455	LINC01003	ENSG00000102908	NFAT5	4.06846e-15	-1	0.274	1	0.000721	1	2.11e-09	-1	0.00804	-1	2.36e-13	FALSE
ENSG00000084636	COL16A1	ENSG00000229619	MBNL1-AS1	ENSG00000177374	HIC1	4.13995e-15	-1	0.163	-1	3.86e-14	-1	0.000431	-1	0.000222	1	0.24	TRUE
ENSG00000214029	ZNF891	ENSG00000272990	AC084036.1	ENSG00000256223	ZNF10	4.63318e-15	-1	1.92e-06	-1	1.81e-09	-1	2.9e-09	-1	0.702	1	0.841	TRUE
ENSG00000198898	CAPZA2	ENSG00000236199	AL359076.1	ENSG00000125850	OVOL2	5.00583e-15	-1	0.0714	-1	3.82e-09	-1	0.00312	-1	0.000547	1	0.224	TRUE
ENSG00000123124	WWP1	ENSG00000254231	AC103760.1	ENSG00000091831	ESR1	8.08846e-15	-1	0.000296	1	4.91e-27	1	7.24e-11	1	2.23e-13	-1	6e-15	FALSE
ENSG00000119681	LTBP2	ENSG00000212719	LINC02693	ENSG00000182463	TSHZ2	8.90352e-15	-1	0.724	-1	0.000685	-1	0.0186	-1	0.146	1	0.109	TRUE
ENSG00000120833	SOCS2	ENSG00000246985	SOCS2-AS1	ENSG00000157554	ERG	9.11823e-15	-1	3.17e-23	1	2.19e-48	1	6.68e-61	-1	0.0394	-1	1.16e-80	FALSE
ENSG00000170471	RALGAPB	ENSG00000174365	SNHG11	ENSG00000101126	ADNP	1.14816e-14	1	0.00766	1	8.26e-20	1	1.39e-12	1	0.00168	-1	1.8e-09	TRUE
ENSG00000107796	ACTA2	ENSG00000180139	ACTA2-AS1	ENSG00000172201	ID4	1.21927e-14	1	0.492	1	3.41e-20	1	0.000205	1	1.17e-13	-1	0.0125	TRUE
ENSG00000168542	COL3A1	ENSG00000230838	LINC01614	ENSG00000163909	HEYL	1.32199e-14	-1	1.53e-08	1	0.958	1	0.0276	-1	0.0671	-1	2.76e-10	FALSE
ENSG00000078596	ITM2A	ENSG00000224397	SMIM25	ENSG00000124203	ZNF831	1.65784e-14	1	0.000138	-1	0.106	-1	3.62e-08	1	0.000136	1	1.24e-15	FALSE
ENSG00000175745	NR2F1	ENSG00000237187	NR2F1-AS1	ENSG00000187634	SAMD11	1.66669e-14	-1	0.364	1	6.44e-18	1	1.39e-09	1	5.74e-05	-1	1.17e-16	FALSE
ENSG00000213203	GIMAP1	ENSG00000274964	AC026356.1	ENSG00000124203	ZNF831	2.07671e-14	1	0.0237	-1	0.113	-1	0.000315	1	0.0413	1	2.91e-07	FALSE
ENSG00000112837	TBX18	ENSG00000204860	FAM201A	ENSG00000089225	TBX5	2.60438e-14	-1	0.285	1	0.0619	1	0.0425	-1	0.45	-1	0.00309	FALSE
ENSG00000133466	C1QTNF6	ENSG00000261327	AC134312.5	ENSG00000178860	MSC	3.07396e-14	1	0.00251	1	2.45e-08	1	0.000241	1	0.00931	-1	0.894	TRUE
ENSG00000181610	MRPS23	ENSG00000273702	AC091271.1	ENSG00000136451	VEZF1	3.32226e-14	-1	0.582	1	2.15e-07	1	0.00631	1	0.00582	-1	0.00216	FALSE
ENSG00000072163	LIMS2	ENSG00000180139	ACTA2-AS1	ENSG00000162367	TAL1	4.3807e-14	-1	2.34e-06	1	0.00405	1	0.00014	-1	0.731	-1	1.41e-11	FALSE
ENSG00000106538	RARRES2	ENSG00000260920	AL031985.3	ENSG00000164107	HAND2	4.45743e-14	-1	0.0109	-1	7.16e-06	-1	0.009	-1	0.13	1	0.63	TRUE
ENSG00000254087	LYN	ENSG00000270547	LINC01235	ENSG00000054598	FOXC1	4.54767e-14	1	0.149	1	0.000173	1	0.015	1	0.0128	-1	0.323	TRUE
ENSG00000120948	TARDBP	ENSG00000264577	AC010761.1	ENSG00000181722	ZBTB20	4.8209e-14	1	0.719	-1	0.00567	-1	0.397	-1	0.0185	1	0.14	FALSE
ENSG00000065675	PRKCQ	ENSG00000272913	AC009237.14	ENSG00000020633	RUNX3	5.34499e-14	1	0.00871	1	0.154	-1	0.37	1	0.0371	1	0.00281	FALSE
ENSG00000068831	RASGRP2	ENSG00000247982	LINC00926	ENSG00000124203	ZNF831	6.3076e-14	1	0.196	1	3.66e-13	1	0.000449	1	0.000802	-1	0.0642	TRUE
ENSG00000118407	FILIP1	ENSG00000272512	AL645608.7	ENSG00000148516	ZEB1	6.92203e-14	1	0.987	1	0.758	1	0.000481	-1	0.000599	-1	0.0101	TRUE
ENSG00000076662	ICAM3	ENSG00000273329	AC078846.1	ENSG00000185811	IKZF1	7.34473e-14	-1	0.579	-1	3.06e-06	-1	0.00667	-1	0.038	1	0.0334	TRUE
ENSG00000174500	GCSAM	ENSG00000261488	TBILA	ENSG00000135164	DMTF1	8.35726e-14	-1	0.0465	1	3.41e-42	1	2.69e-28	1	9.55e-06	-1	2.46e-34	FALSE
ENSG00000115935	WIPF1	ENSG00000261327	AC134312.5	ENSG00000196628	TCF4	8.46949e-14	1	0.476	1	0.000327	1	0.0742	1	0.0878	-1	0.406	TRUE
ENSG00000160336	ZNF761	ENSG00000267523	AC008735.2	ENSG00000198538	ZNF28	1.02229e-13	-1	0.107	1	0.0134	1	0.000588	-1	0.355	-1	1.2e-07	FALSE
ENSG00000184979	USP18	ENSG00000230555	AL450326.1	ENSG00000111206	FOXM1	1.05913e-13	1	0.733	1	0.224	1	0.000488	-1	0.0204	-1	0.00101	TRUE
ENSG00000204977	TRIM13	ENSG00000275202	AL161421.1	ENSG00000136169	SETDB2	1.14308e-13	-1	0.000154	1	0.00279	1	0.0007	-1	0.774	-1	5.79e-11	FALSE
ENSG00000007312	CD79B	ENSG00000247982	LINC00926	ENSG00000269404	SPIB	1.29819e-13	1	0.151	1	0.00165	1	0.0532	1	0.107	1	0.935	TRUE
ENSG00000079263	SP140	ENSG00000237248	LINC00987	ENSG00000161405	IKZF3	1.33016e-13	1	0.000162	-1	0.131	-1	3.36e-05	1	0.0117	1	2.42e-12	FALSE
ENSG00000127054	INTS11	ENSG00000224870	MRPL20-AS1	ENSG00000129911	KLF16	1.34203e-13	-1	0.823	1	1.28e-14	1	3.95e-11	1	0.00259	-1	1.44e-07	FALSE
ENSG00000068489	PRR11	ENSG00000265415	AC099850.3	ENSG00000067955	CBFB	1.61489e-13	-1	0.204	1	2.51e-16	1	2.73e-07	1	1.97e-06	-1	3.7e-10	FALSE
ENSG00000108518	PFN1	ENSG00000249669	CARMN	ENSG00000138380	CARF	1.75154e-13	-1	0.536	-1	3.53e-06	-1	0.0028	-1	0.0661	1	0.0397	TRUE
ENSG00000005844	ITGAL	ENSG00000260219	CD2BP2-DT	ENSG00000073861	TBX21	2.02119e-13	-1	0.0103	1	3.12e-10	1	2.98e-31	-1	6.23e-18	-1	9.09e-33	FALSE
ENSG00000169896	ITGAM	ENSG00000271133	AC004130.2	ENSG00000115956	PLEK	2.48522e-13	-1	0.198	1	0.464	1	0.000397	-1	0.00159	-1	1.45e-06	FALSE
ENSG00000182175	RGMA	ENSG00000275494	AC133552.5	ENSG00000118495	PLAGL1	2.71635e-13	1	0.000412	1	1.03e-08	1	5.78e-05	1	0.223	-1	0.482	TRUE
ENSG00000118482	PHF3	ENSG00000266680	AL135905.1	ENSG00000188994	ZNF292	2.85111e-13	-1	0.0731	1	0.000194	1	3.64e-09	-1	0.0229	-1	2.63e-11	FALSE
ENSG00000126254	RBM42	ENSG00000236144	TMEM147-AS1	ENSG00000161277	THAP8	2.94193e-13	1	0.742	1	5.23e-05	1	0.0353	1	0.0135	-1	0.0334	TRUE
ENSG00000108819	PPP1R9B	ENSG00000229980	TOB1-AS1	ENSG00000167085	PHB	3.03466e-13	-1	0.0668	1	0.000342	1	0.953	1	0.000113	-1	0.034	FALSE
ENSG00000167232	ZNF91	ENSG00000275764	AC092747.4	ENSG00000237440	ZNF737	3.40738e-13	1	0.977	-1	0.0291	-1	0.000791	1	0.2	1	0.00668	FALSE
ENSG00000149761	NUDT22	ENSG00000257086	AP001453.2	ENSG00000175213	ZNF408	3.41439e-13	-1	0.686	1	1.3e-08	1	1.93e-07	1	0.136	-1	5.83e-07	FALSE
ENSG00000204604	ZNF468	ENSG00000260233	SSSCA1-AS1	ENSG00000140987	ZSCAN32	3.91219e-13	1	0.897	-1	0.302	-1	0.00271	1	0.0425	1	0.0858	FALSE
ENSG00000170370	EMX2	ENSG00000255399	TBX5-AS1	ENSG00000116132	PRRX1	3.96065e-13	1	0.058	1	0.117	1	0.0299	1	0.75	1	0.76	TRUE
ENSG00000255690	TRIL	ENSG00000272568	AC005162.3	ENSG00000102935	ZNF423	4.13477e-13	-1	1.35e-06	1	3.54e-24	1	3.07e-39	-1	3.04e-09	-1	2.05e-53	FALSE
ENSG00000154262	ABCA6	ENSG00000270344	POC1B-AS1	ENSG00000106511	MEOX2	4.43431e-13	-1	0.281	1	0.00674	1	9.82e-06	-1	0.0717	-1	1.13e-06	FALSE
ENSG00000184574	LPAR5	ENSG00000251442	LINC01094	ENSG00000066336	SPI1	4.62469e-13	1	0.362	1	3.23e-11	1	1.24e-05	1	0.00389	-1	0.00861	TRUE
ENSG00000095370	SH2D3C	ENSG00000228203	RNF144A-AS1	ENSG00000203883	SOX18	4.72223e-13	1	0.309	-1	0.00209	-1	0.000103	1	0.369	1	1.48e-06	FALSE
ENSG00000182636	NDN	ENSG00000197670	AL157838.1	ENSG00000121297	TSHZ3	5.56367e-13	-1	0.686	-1	8.44e-07	-1	0.00131	-1	0.259	1	0.0049	TRUE
ENSG00000185803	SLC52A2	ENSG00000267169	AC022098.1	ENSG00000179632	MAF1	6.07526e-13	-1	0.352	-1	3.66e-05	-1	2.18e-13	1	0.00585	1	2.27e-10	TRUE
ENSG00000142409	ZNF787	ENSG00000267080	ASB16-AS1	ENSG00000261221	ZNF865	6.20024e-13	1	0.272	-1	2.03e-08	-1	0.000339	-1	0.0156	1	5.81e-06	FALSE
ENSG00000213886	UBD	ENSG00000235947	EGOT	ENSG00000079263	SP140	6.38141e-13	-1	0.0113	1	0.523	1	2.98e-05	-1	0.000145	-1	1.27e-09	FALSE
ENSG00000219607	PPP1R3G	ENSG00000247095	MIR210HG	ENSG00000233608	TWIST2	7.15347e-13	-1	0.0376	1	0.00637	1	8.19e-14	-1	4.76e-09	-1	7.28e-17	FALSE
ENSG00000170549	IRX1	ENSG00000234899	SOX9-AS1	ENSG00000170561	IRX2	7.52209e-13	1	0.0034	1	8.22e-08	1	0.00686	1	0.000604	1	0.317	TRUE
ENSG00000169291	SHE	ENSG00000177788	AL162595.1	ENSG00000151702	FLI1	7.7356e-13	-1	0.189	1	0.135	1	0.0644	-1	0.388	-1	0.00655	FALSE
ENSG00000153064	BANK1	ENSG00000206567	AC022007.1	ENSG00000106511	MEOX2	7.73833e-13	-1	0.328	1	0.0209	1	0.393	1	0.193	-1	0.0871	FALSE
ENSG00000198346	ZNF813	ENSG00000165511	C10orf25	ENSG00000197937	ZNF347	8.31305e-13	-1	9.28e-06	-1	0.877	1	0.0687	-1	0.0615	-1	2.13e-06	FALSE
ENSG00000140479	PCSK6	ENSG00000250091	DNAH10OS	ENSG00000180357	ZNF609	9.30158e-13	1	0.466	-1	0.00155	-1	0.226	-1	0.035	1	0.0803	FALSE
ENSG00000079263	SP140	ENSG00000225963	AC009950.1	ENSG00000124203	ZNF831	1.16188e-12	-1	0.000478	1	0.0786	1	0.02	-1	0.665	-1	2.02e-06	FALSE
ENSG00000104894	CD37	ENSG00000247982	LINC00926	ENSG00000185669	SNAI3	1.27929e-12	1	0.382	1	1.02e-08	1	0.00557	1	0.00153	-1	0.126	TRUE
ENSG00000204642	HLA-F	ENSG00000206337	HCP5	ENSG00000168062	BATF2	1.43758e-12	-1	0.00175	1	3.48e-22	1	6.7e-11	1	2.37e-08	-1	9.83e-14	FALSE
ENSG00000161544	CYGB	ENSG00000225484	NUTM2B-AS1	ENSG00000203883	SOX18	1.44406e-12	1	0.162	-1	0.206	-1	0.0434	1	0.328	1	0.0017	FALSE
ENSG00000104903	LYL1	ENSG00000247982	LINC00926	ENSG00000164736	SOX17	1.50971e-12	-1	0.189	1	0.16	1	0.000402	-1	0.0541	-1	2.74e-05	FALSE
ENSG00000137699	TRIM29	ENSG00000227036	LINC00511	ENSG00000170549	IRX1	1.59522e-12	-1	0.148	1	0.093	1	1.17e-05	-1	0.000212	-1	6.37e-08	FALSE
ENSG00000108055	SMC3	ENSG00000230551	AC021078.1	ENSG00000196081	ZNF724	1.61197e-12	-1	0.401	-1	0.000336	-1	9.05e-05	-1	0.897	1	0.000506	TRUE
ENSG00000173068	BNC2	ENSG00000237036	ZEB1-AS1	ENSG00000091656	ZFHX4	1.68246e-12	1	0.00421	-1	0.471	-1	0.0516	1	0.199	1	3.66e-05	FALSE
ENSG00000109686	SH3D19	ENSG00000259834	AL365361.1	ENSG00000092607	TBX15	1.74507e-12	1	3.39e-05	-1	0.579	-1	0.00237	1	0.0354	1	1.5e-09	FALSE
ENSG00000215301	DDX3X	ENSG00000186594	MIR22HG	ENSG00000173276	ZBTB21	1.79595e-12	1	0.162	1	1.27e-06	1	0.00602	1	0.0168	-1	0.179	TRUE
ENSG00000100060	MFNG	ENSG00000267745	AC060766.7	ENSG00000151702	FLI1	1.83163e-12	1	0.0104	-1	0.572	-1	0.00332	1	0.0615	1	6.06e-06	FALSE
ENSG00000182463	TSHZ2	ENSG00000230838	LINC01614	ENSG00000074047	GLI2	1.84467e-12	-1	0.00438	-1	6.77e-12	-1	0.000105	-1	0.124	1	0.15	TRUE
ENSG00000182463	TSHZ2	ENSG00000230838	LINC01614	ENSG00000106511	MEOX2	1.8918e-12	-1	0.625	-1	2.77e-08	-1	0.00784	-1	0.357	1	0.0207	TRUE
ENSG00000138080	EMILIN1	ENSG00000233006	MIR3936HG	ENSG00000121068	TBX2	1.98814e-12	-1	0.0588	-1	4.8e-09	-1	1.64e-07	-1	0.424	1	0.00147	TRUE
ENSG00000134757	DSG3	ENSG00000227036	LINC00511	ENSG00000102554	KLF5	2.03181e-12	1	0.201	1	0.000209	1	0.187	1	0.000963	1	0.884	TRUE
ENSG00000074054	CLASP1	ENSG00000236859	NIFK-AS1	ENSG00000118260	CREB1	2.39885e-12	-1	0.0336	1	1.81e-05	1	8.93e-06	-1	0.511	-1	1.65e-09	FALSE
ENSG00000068489	PRR11	ENSG00000265415	AC099850.3	ENSG00000111206	FOXM1	2.43534e-12	-1	0.00587	1	8.99e-24	1	3.33e-09	1	2.86e-12	-1	2.77e-10	FALSE
ENSG00000104714	ERICH1	ENSG00000253982	AC100810.1	ENSG00000172748	ZNF596	2.66177e-12	-1	0.000163	1	0.138	1	0.0915	-1	0.892	-1	1.25e-06	FALSE
ENSG00000120685	PROSER1	ENSG00000267523	AC008735.2	ENSG00000196418	ZNF124	2.69451e-12	1	0.2	1	4.2e-09	1	5.67e-07	1	0.0923	-1	0.000144	TRUE
ENSG00000092140	G2E3	ENSG00000269906	AL606834.1	ENSG00000048405	ZNF800	2.78847e-12	-1	0.238	1	0.000171	1	0.0263	1	0.174	-1	0.000885	FALSE
ENSG00000142669	SH3BGRL3	ENSG00000228288	PCAT6	ENSG00000066336	SPI1	3.13993e-12	-1	0.00875	1	0.309	1	0.00033	-1	0.00627	-1	2.31e-09	FALSE
ENSG00000171865	RNASEH1	ENSG00000260257	AL035071.1	ENSG00000115163	CENPA	3.63162e-12	1	0.00233	-1	0.096	-1	1.01e-07	1	0.000249	1	1.78e-23	FALSE
ENSG00000164068	RNF123	ENSG00000259426	AC027237.3	ENSG00000139613	SMARCC2	3.70501e-12	1	0.323	-1	0.66	-1	0.00408	1	0.0254	1	0.000328	FALSE
ENSG00000172349	IL16	ENSG00000255399	TBX5-AS1	ENSG00000028277	POU2F2	3.82746e-12	-1	1.88e-06	1	0.289	1	0.0958	-1	0.699	-1	9.99e-09	FALSE
ENSG00000204262	COL5A2	ENSG00000182873	PRKCZ-AS1	ENSG00000173068	BNC2	4.06144e-12	1	0.839	-1	4.65e-11	-1	1.56e-11	1	0.466	1	2e-10	FALSE
ENSG00000103995	CEP152	ENSG00000187951	AC091057.1	ENSG00000170802	FOXN2	4.58996e-12	-1	3.37e-06	1	0.518	1	0.00153	-1	0.0365	-1	6.97e-14	FALSE
ENSG00000139618	BRCA2	ENSG00000281026	N4BP2L2-IT2	ENSG00000198554	WDHD1	4.72557e-12	1	1.02e-05	1	1.19e-13	1	1.78e-12	1	0.714	-1	1.9e-05	TRUE
ENSG00000065675	PRKCQ	ENSG00000260244	AC104083.1	ENSG00000124203	ZNF831	4.84428e-12	1	0.471	-1	0.00421	-1	0.0548	-1	0.752	1	0.0522	FALSE
ENSG00000131477	RAMP2	ENSG00000197291	RAMP2-AS1	ENSG00000161940	BCL6B	5.80209e-12	-1	1.19e-06	1	3.54e-28	1	2.21e-53	-1	6.11e-11	-1	2.48e-60	FALSE
ENSG00000121281	ADCY7	ENSG00000257621	PSMA3-AS1	ENSG00000105967	TFEC	6.03426e-12	1	0.0323	-1	0.000873	-1	6.38e-06	1	0.0429	1	3.91e-10	FALSE
ENSG00000164180	TMEM161B	ENSG00000247828	TMEM161B-AS1	ENSG00000167232	ZNF91	6.30354e-12	-1	0.436	1	2.7e-09	1	6.54e-05	1	0.148	-1	6.02e-06	FALSE
ENSG00000143851	PTPN7	ENSG00000255399	TBX5-AS1	ENSG00000049768	FOXP3	6.32815e-12	1	0.203	-1	1.2e-05	-1	9.46e-05	1	0.419	1	6.96e-06	FALSE
ENSG00000108819	PPP1R9B	ENSG00000266469	AC005288.1	ENSG00000167085	PHB	6.36883e-12	1	0.381	1	8.13e-07	1	0.762	1	2.58e-07	1	0.504	TRUE
ENSG00000010810	FYN	ENSG00000262823	AC127521.1	ENSG00000151702	FLI1	6.37455e-12	1	0.000218	-1	0.442	-1	0.00195	1	0.023	1	1.5e-07	FALSE
ENSG00000146648	EGFR	ENSG00000261116	AL049555.1	ENSG00000118495	PLAGL1	6.48148e-12	-1	0.102	1	0.834	1	0.154	-1	0.178	-1	0.00542	FALSE
ENSG00000171490	RSL1D1	ENSG00000258738	AL121603.2	ENSG00000103343	ZNF174	6.65803e-12	1	0.0243	-1	0.384	-1	0.0272	1	0.17	1	2.83e-06	FALSE
ENSG00000018510	AGPS	ENSG00000213963	AC019080.1	ENSG00000120149	MSX2	6.72435e-12	1	0.847	1	9.87e-26	1	3.36e-17	1	0.258	-1	8.84e-20	TRUE
ENSG00000000971	CFH	ENSG00000272374	Z97832.2	ENSG00000116132	PRRX1	7.251e-12	-1	0.549	-1	8.44e-06	-1	3.88e-05	1	0.617	1	0.000123	TRUE
ENSG00000138080	EMILIN1	ENSG00000233006	MIR3936HG	ENSG00000177374	HIC1	7.97354e-12	1	0.701	-1	7.28e-05	-1	3.45e-07	1	0.176	1	5.3e-07	FALSE
ENSG00000048740	CELF2	ENSG00000248092	NNT-AS1	ENSG00000118495	PLAGL1	8.26899e-12	1	0.0809	1	3.54e-06	1	0.00924	1	0.00112	-1	0.298	TRUE
ENSG00000197323	TRIM33	ENSG00000260804	LINC01963	ENSG00000122482	ZNF644	8.37102e-12	1	0.0938	-1	0.211	-1	0.0206	1	0.607	1	0.000482	FALSE
ENSG00000020181	ADGRA2	ENSG00000259153	AC004816.1	ENSG00000148516	ZEB1	8.54008e-12	1	0.595	-1	0.192	-1	0.0207	1	0.141	1	0.0114	FALSE
ENSG00000099785	2021-03-02	ENSG00000206567	AC022007.1	ENSG00000167635	ZNF146	8.56632e-12	-1	0.0912	1	0.545	1	0.0106	-1	0.0335	-1	4.48e-06	FALSE
ENSG00000099381	SETD1A	ENSG00000235437	LINC01278	ENSG00000148337	CIZ1	8.58617e-12	-1	0.000506	1	0.411	-1	0.429	1	0.13	-1	0.0147	FALSE
ENSG00000122483	CCDC18	ENSG00000268001	CARD8-AS1	ENSG00000115163	CENPA	8.74581e-12	-1	0.482	1	0.0145	1	5.54e-08	-1	0.00879	-1	2.25e-11	FALSE
ENSG00000143033	MTF2	ENSG00000223745	CCDC18-AS1	ENSG00000122482	ZNF644	9.07723e-12	-1	0.041	1	0.346	1	0.00117	-1	0.049	-1	4.79e-06	FALSE
ENSG00000145649	GZMA	ENSG00000268713	AC005261.3	ENSG00000163508	EOMES	9.27173e-12	-1	0.588	1	0.00051	1	1.29e-09	-1	0.00117	-1	1.55e-09	FALSE
ENSG00000136522	MRPL47	ENSG00000251867	AC009812.1	ENSG00000121864	ZNF639	9.66179e-12	1	0.0216	-1	0.00869	-1	0.0104	-1	0.567	1	5.9e-07	FALSE
ENSG00000171443	ZNF524	ENSG00000261455	LINC01003	ENSG00000131408	NR1H2	9.78402e-12	-1	0.819	1	1.26e-06	1	0.011	1	0.0255	-1	0.0124	FALSE
ENSG00000137841	PLCB2	ENSG00000241769	LINC00893	ENSG00000140968	IRF8	1.00972e-11	1	0.419	1	2.13e-12	1	4.94e-09	-1	0.483	-1	1.9e-06	TRUE
ENSG00000155438	NIFK	ENSG00000236859	NIFK-AS1	ENSG00000102935	ZNF423	1.02791e-11	-1	0.0869	1	0.353	1	6.4e-07	-1	5.54e-05	-1	5.15e-09	FALSE
ENSG00000114302	PRKAR2A	ENSG00000224424	PRKAR2A-AS1	ENSG00000163939	PBRM1	1.08611e-11	-1	0.163	1	0.00825	1	0.000402	-1	0.435	-1	1.07e-06	FALSE
ENSG00000133574	GIMAP4	ENSG00000274964	AC026356.1	ENSG00000124203	ZNF831	1.17624e-11	1	0.0667	-1	0.092	-1	5.33e-05	1	0.0266	1	3.23e-07	FALSE
ENSG00000126934	MAP2K2	ENSG00000260912	AL158206.1	ENSG00000064490	RFXANK	1.21402e-11	1	0.199	-1	0.0456	-1	6.92e-06	1	0.0207	1	1.02e-08	FALSE
ENSG00000174996	KLC2	ENSG00000255468	AP001107.9	ENSG00000173039	RELA	1.25323e-11	-1	0.0851	1	0.000468	1	1.05e-07	-1	0.0404	-1	4.26e-10	FALSE
ENSG00000156140	ADAMTS3	ENSG00000166770	ZNF667-AS1	ENSG00000146592	CREB5	1.3293e-11	-1	0.197	1	0.0174	1	0.272	1	0.121	-1	0.0208	FALSE
ENSG00000180353	HCLS1	ENSG00000224870	MRPL20-AS1	ENSG00000151702	FLI1	1.41293e-11	1	0.176	1	0.000769	1	0.0905	1	0.54	-1	0.441	TRUE
ENSG00000139117	CPNE8	ENSG00000222041	CYTOR	ENSG00000170802	FOXN2	1.53624e-11	1	0.327	1	0.000118	1	0.0183	1	0.0455	-1	0.0658	TRUE
ENSG00000091106	NLRC4	ENSG00000233038	AC011899.2	ENSG00000169554	ZEB2	1.58983e-11	-1	0.162	1	9.82e-05	1	0.0624	1	0.0203	-1	0.00326	FALSE
ENSG00000140092	FBLN5	ENSG00000260711	AL121839.2	ENSG00000118495	PLAGL1	1.61141e-11	1	0.855	1	0.00191	1	1.55e-05	-1	0.388	-1	6.1e-06	TRUE
ENSG00000009790	TRAF3IP3	ENSG00000261490	AC005674.2	ENSG00000020633	RUNX3	1.64135e-11	1	0.691	1	0.000139	1	0.0492	1	0.00606	-1	0.175	TRUE
ENSG00000072818	ACAP1	ENSG00000235706	DICER1-AS1	ENSG00000124203	ZNF831	1.67508e-11	1	0.658	1	3.98e-18	1	2.2e-27	-1	1.68e-05	-1	2.75e-21	TRUE
ENSG00000066336	SPI1	ENSG00000245164	LINC00861	ENSG00000028277	POU2F2	1.81792e-11	1	0.0731	-1	4.17e-17	-1	0.00226	-1	3.52e-11	1	3.05e-05	FALSE
ENSG00000137078	SIT1	ENSG00000254531	AP001816.1	ENSG00000185811	IKZF1	1.9029e-11	1	0.381	1	2.95e-10	1	0.000124	1	0.137	-1	0.00941	TRUE
ENSG00000133561	GIMAP6	ENSG00000274964	AC026356.1	ENSG00000124203	ZNF831	1.90959e-11	1	0.0789	-1	9.75e-05	-1	5.25e-06	1	0.343	1	8.49e-08	FALSE
ENSG00000165526	RPUSD4	ENSG00000228109	MELTF-AS1	ENSG00000083307	GRHL2	1.91014e-11	1	0.485	-1	4.8e-06	-1	0.000573	-1	0.161	1	3.82e-05	FALSE
ENSG00000100325	ASCC2	ENSG00000224086	AC245452.1	ENSG00000131127	ZNF141	2.04386e-11	-1	0.0185	1	0.0302	1	0.0134	-1	0.859	-1	2.67e-05	FALSE
ENSG00000214753	HNRNPUL2	ENSG00000278768	BACE1-AS	ENSG00000173039	RELA	2.08643e-11	-1	0.00517	1	0.168	1	0.019	-1	0.275	-1	6.14e-07	FALSE
ENSG00000198538	ZNF28	ENSG00000273247	AC097376.3	ENSG00000204604	ZNF468	2.19407e-11	1	0.0145	-1	5.41e-05	-1	0.315	-1	0.00398	1	0.00136	FALSE
ENSG00000174744	BRMS1	ENSG00000255468	AP001107.9	ENSG00000173153	ESRRA	2.34069e-11	-1	0.0597	1	2.27e-05	1	2.94e-07	-1	0.242	-1	7.37e-11	FALSE
ENSG00000182087	TMEM259	ENSG00000267244	AC012615.6	ENSG00000197114	ZGPAT	2.48121e-11	1	3.02e-06	1	6.74e-16	1	5.84e-09	1	0.00205	-1	0.355	TRUE
ENSG00000111817	DSE	ENSG00000260912	AL158206.1	ENSG00000107249	GLIS3	2.56117e-11	1	0.775	-1	1.86e-06	-1	3.31e-06	1	0.671	1	1.43e-06	FALSE
ENSG00000104714	ERICH1	ENSG00000254363	AC011379.2	ENSG00000172748	ZNF596	2.62e-11	1	0.0135	-1	0.0226	-1	3.76e-06	1	0.0824	1	7.92e-09	FALSE
ENSG00000150048	CLEC1A	ENSG00000224914	LINC00863	ENSG00000164330	EBF1	3.04372e-11	1	0.164	-1	0.0837	-1	0.111	1	0.841	1	0.0109	FALSE
ENSG00000091136	LAMB1	ENSG00000226200	SGMS1-AS1	ENSG00000092607	TBX15	3.1062e-11	1	0.0521	-1	3.64e-06	-1	0.0012	-1	0.817	1	4.86e-06	FALSE
ENSG00000124785	NRN1	ENSG00000278600	AC015871.4	ENSG00000164330	EBF1	3.1967e-11	1	0.658	-1	0.000257	-1	1.39e-05	1	0.139	1	2.42e-05	FALSE
ENSG00000117091	CD48	ENSG00000225313	AL513327.1	ENSG00000066336	SPI1	3.25732e-11	1	0.983	-1	8.75e-09	-1	7.01e-10	1	0.233	1	2.22e-09	FALSE
ENSG00000164086	DUSP7	ENSG00000250802	ZBED3-AS1	ENSG00000175592	FOSL1	3.48873e-11	-1	0.029	-1	0.0014	-1	4.98e-07	1	0.404	1	0.0296	TRUE
ENSG00000184500	PROS1	ENSG00000238142	BX284668.5	ENSG00000117707	PROX1	3.80107e-11	1	0.0489	1	1.87e-05	1	0.014	1	0.0157	-1	0.673	TRUE
ENSG00000162614	NEXN	ENSG00000259426	AC027237.3	ENSG00000019549	SNAI2	3.8906e-11	1	0.00699	1	5e-06	1	0.000373	1	0.421	-1	0.287	TRUE
ENSG00000197020	ZNF100	ENSG00000260461	AL133355.1	ENSG00000198521	ZNF43	3.9965e-11	1	0.0189	-1	0.0028	-1	0.00995	-1	0.683	1	4.96e-07	FALSE
ENSG00000134242	PTPN22	ENSG00000231365	WARS2-AS1	ENSG00000105967	TFEC	4.03042e-11	-1	0.468	-1	0.29	1	0.106	-1	0.00894	-1	0.0348	FALSE
ENSG00000119574	ZBTB45	ENSG00000255062	AP001318.2	ENSG00000261221	ZNF865	4.21498e-11	-1	0.000687	1	0.5	1	0.869	1	0.621	-1	0.000459	FALSE
ENSG00000160219	GAB3	ENSG00000179818	PCBP1-AS1	ENSG00000105967	TFEC	4.34239e-11	-1	0.5	1	1.82e-08	1	8.83e-15	-1	0.00124	-1	2.3e-15	FALSE
ENSG00000183386	FHL3	ENSG00000261534	AL596244.1	ENSG00000060138	YBX3	4.43275e-11	-1	0.223	1	0.0602	1	0.124	1	0.471	-1	0.00094	FALSE
ENSG00000145495	2021-03-06	ENSG00000188242	AC010442.1	ENSG00000155545	MIER3	4.5826e-11	-1	0.048	1	2.92e-05	1	1.37e-08	-1	0.0541	-1	2.82e-13	FALSE
ENSG00000086200	IPO11	ENSG00000229152	ANKRD10-IT1	ENSG00000072364	AFF4	4.59067e-11	1	2.25e-05	-1	0.0484	-1	0.0143	1	0.637	1	8.07e-09	FALSE
ENSG00000153064	BANK1	ENSG00000247982	LINC00926	ENSG00000140968	IRF8	5.58539e-11	1	0.154	1	2.72e-07	1	0.162	1	0.000231	1	0.896	TRUE
ENSG00000140368	PSTPIP1	ENSG00000274173	AL035661.1	ENSG00000079263	SP140	5.70509e-11	1	0.00229	1	0.935	-1	0.0723	1	0.0481	1	9.83e-06	FALSE
ENSG00000125841	NRSN2	ENSG00000259605	AC074212.1	ENSG00000165821	SALL2	5.87118e-11	-1	0.00989	-1	5.04e-11	-1	1.02e-05	-1	0.192	1	0.145	TRUE
ENSG00000140682	TGFB1I1	ENSG00000182873	PRKCZ-AS1	ENSG00000121297	TSHZ3	6.01253e-11	-1	0.367	1	0.0612	1	0.000206	-1	0.0325	-1	3.47e-05	FALSE
ENSG00000127054	INTS11	ENSG00000240731	AL139287.1	ENSG00000129911	KLF16	6.17262e-11	1	0.646	1	8.37e-12	1	2.44e-17	-1	0.25	-1	1.06e-17	TRUE
ENSG00000094755	GABRP	ENSG00000231826	LINC01819	ENSG00000054598	FOXC1	6.56024e-11	-1	0.0244	1	0.00247	1	2.61e-05	1	0.659	-1	6.4e-08	FALSE
ENSG00000173208	ABCD2	ENSG00000261039	LINC02544	ENSG00000138378	STAT4	6.72089e-11	-1	0.0984	-1	4.8e-22	-1	1.16e-06	-1	0.00452	1	0.000744	TRUE
ENSG00000167232	ZNF91	ENSG00000267934	AC010300.1	ENSG00000196233	LCOR	6.9589e-11	-1	0.853	1	1.24e-15	1	1.42e-12	1	0.201	-1	1.13e-13	FALSE
ENSG00000184574	LPAR5	ENSG00000224397	SMIM25	ENSG00000066336	SPI1	7.11797e-11	-1	0.816	-1	3.13e-10	-1	0.105	-1	6.81e-07	1	0.442	TRUE
ENSG00000164692	COL1A2	ENSG00000261039	LINC02544	ENSG00000163909	HEYL	7.58536e-11	-1	4.15e-08	1	0.000291	1	0.000689	1	0.889	-1	1.43e-13	FALSE
ENSG00000122786	CALD1	ENSG00000233117	LINC00702	ENSG00000118495	PLAGL1	7.78571e-11	-1	0.0122	1	0.00259	1	2.16e-05	-1	0.964	-1	6.04e-11	FALSE
ENSG00000164125	GASK1B	ENSG00000248429	FAM198B-AS1	ENSG00000091831	ESR1	7.87595e-11	1	0.0396	1	3.23e-35	1	5.15e-16	1	7.46e-15	-1	2.7e-08	TRUE
ENSG00000122122	SASH3	ENSG00000278385	AC121338.2	ENSG00000140968	IRF8	8.05769e-11	-1	0.272	1	0.000134	1	0.000904	-1	0.83	-1	1.87e-05	FALSE
ENSG00000087116	ADAMTS2	ENSG00000244968	LIFR-AS1	ENSG00000173068	BNC2	8.22314e-11	1	0.291	-1	0.000108	-1	5.59e-06	1	0.222	1	7.98e-08	FALSE
ENSG00000185129	PURA	ENSG00000245146	MALINC1	ENSG00000084676	NCOA1	8.54149e-11	-1	0.00636	1	2.25e-09	1	1.32e-05	1	0.268	-1	2.46e-10	FALSE
ENSG00000198771	RCSD1	ENSG00000225783	MIAT	ENSG00000134954	ETS1	8.70334e-11	1	0.591	-1	0.00551	-1	0.00277	-1	0.811	1	0.000911	FALSE
ENSG00000204370	SDHD	ENSG00000258738	AL121603.2	ENSG00000121454	LHX4	8.79874e-11	1	0.0906	1	0.000143	1	8.11e-05	-1	0.985	-1	0.0194	TRUE
ENSG00000088448	ANKRD10	ENSG00000229152	ANKRD10-IT1	ENSG00000135164	DMTF1	8.94811e-11	-1	0.00577	1	6.26e-19	1	7.11e-07	1	5.91e-09	-1	1.12e-09	FALSE
ENSG00000149131	SERPING1	ENSG00000251136	AF117829.1	ENSG00000164107	HAND2	9.08198e-11	-1	0.931	-1	0.00962	-1	0.222	-1	0.116	1	0.245	TRUE
ENSG00000070413	DGCR2	ENSG00000231074	HCG18	ENSG00000135164	DMTF1	9.2268e-11	1	0.301	-1	0.0245	-1	0.173	-1	0.343	1	0.0221	FALSE
ENSG00000050165	DKK3	ENSG00000233117	LINC00702	ENSG00000103449	SALL1	9.68002e-11	1	0.0942	1	4.13e-11	1	2.58e-05	1	0.00166	-1	0.175	TRUE
ENSG00000277494	GPIHBP1	ENSG00000268970	AC022150.2	ENSG00000108001	EBF3	9.68146e-11	1	0.538	1	1.84e-07	1	2.45e-05	1	0.589	-1	0.00105	TRUE
ENSG00000069493	CLEC2D	ENSG00000260257	AL035071.1	ENSG00000079263	SP140	9.77783e-11	-1	0.173	1	0.0303	1	0.00815	-1	0.414	-1	0.000579	FALSE
ENSG00000117385	P3H1	ENSG00000259943	AL050341.2	ENSG00000116132	PRRX1	1.03541e-10	-1	0.692	1	0.0631	1	1.4e-09	-1	2.59e-07	-1	4.2e-11	FALSE
ENSG00000188389	PDCD1	ENSG00000260461	AL133355.1	ENSG00000073861	TBX21	1.04762e-10	1	0.778	-1	4.78e-05	-1	0.00824	-1	0.489	1	0.00654	FALSE
ENSG00000181666	ZNF875	ENSG00000258056	AC009779.2	ENSG00000188227	ZNF793	1.06477e-10	-1	0.0156	1	0.00341	1	0.142	1	0.318	-1	0.000368	FALSE
ENSG00000160818	GPATCH4	ENSG00000251143	AP002490.1	ENSG00000158773	USF1	1.10178e-10	-1	0.00142	-1	1e-10	-1	0.00117	-1	0.00119	1	0.653	TRUE
ENSG00000168779	SHOX2	ENSG00000248360	LINC00504	ENSG00000112837	TBX18	1.16706e-10	1	3.15e-05	-1	0.0256	-1	0.00845	1	0.427	1	1.7e-07	FALSE
ENSG00000115935	WIPF1	ENSG00000260517	AC009093.2	ENSG00000115956	PLEK	1.21712e-10	-1	3.12e-07	-1	0.191	1	0.0287	-1	0.00295	-1	3.24e-10	FALSE
ENSG00000196268	ZNF493	ENSG00000278709	NKILA	ENSG00000198521	ZNF43	1.24224e-10	1	0.206	-1	0.385	-1	0.000128	1	0.0046	1	1.01e-05	FALSE
ENSG00000180096	SEPTIN1	ENSG00000253716	MINCR	ENSG00000269404	SPIB	1.25513e-10	-1	0.000324	1	0.573	1	2.12e-06	-1	3.95e-06	-1	8.83e-14	FALSE
ENSG00000118655	DCLRE1B	ENSG00000225484	NUTM2B-AS1	ENSG00000116793	PHTF1	1.27452e-10	-1	0.192	-1	0.682	-1	0.00128	1	0.00824	1	0.0412	TRUE
ENSG00000011422	PLAUR	ENSG00000230838	LINC01614	ENSG00000225614	ZNF469	1.3381e-10	1	0.066	1	7.22e-10	1	1.01e-10	1	0.194	-1	0.00195	TRUE
ENSG00000109906	ZBTB16	ENSG00000271367	AL034374.1	ENSG00000169083	AR	1.3717e-10	1	0.0645	1	1.71e-07	1	1.91e-06	1	0.0392	-1	0.008	TRUE
ENSG00000119865	CNRIP1	ENSG00000234290	AC116366.1	ENSG00000108001	EBF3	1.37283e-10	-1	0.966	-1	1.31e-08	-1	9.02e-10	-1	0.688	1	7.19e-07	TRUE
ENSG00000148400	NOTCH1	ENSG00000233016	SNHG7	ENSG00000107485	GATA3	1.40294e-10	-1	0.986	1	1.07e-05	1	5.38e-07	-1	0.307	-1	5.37e-06	FALSE
ENSG00000116132	PRRX1	ENSG00000271780	AL118558.3	ENSG00000148516	ZEB1	1.41228e-10	-1	0.519	-1	0.00483	-1	1.29e-05	1	0.0106	1	0.000209	TRUE
ENSG00000220205	VAMP2	ENSG00000235027	AC068580.3	ENSG00000196418	ZNF124	1.41705e-10	1	0.824	-1	6.7e-05	-1	0.0447	-1	0.0186	1	0.0144	FALSE
ENSG00000177469	CAVIN1	ENSG00000276529	AP001505.1	ENSG00000117318	ID3	1.44416e-10	-1	0.214	1	9.73e-05	1	2.55e-07	-1	0.162	-1	1.66e-08	FALSE
ENSG00000102445	RUBCNL	ENSG00000267296	CEBPA-DT	ENSG00000244405	ETV5	1.4848e-10	-1	0.0121	-1	1.93e-06	-1	0.031	-1	0.00309	-1	0.67	TRUE
ENSG00000139436	GIT2	ENSG00000281103	TRG-AS1	ENSG00000169554	ZEB2	1.56338e-10	1	0.109	1	0.000165	1	0.00213	1	0.248	-1	0.497	TRUE
ENSG00000004468	CD38	ENSG00000261039	LINC02544	ENSG00000137265	IRF4	1.58343e-10	1	0.000341	-1	0.0261	-1	1.06e-06	1	0.00146	1	6.06e-13	FALSE
ENSG00000116852	KIF21B	ENSG00000221817	PPP3CB-AS1	ENSG00000185811	IKZF1	1.6041e-10	1	0.000785	-1	0.195	-1	0.0154	1	0.307	1	3.34e-06	FALSE
ENSG00000179933	C14orf119	ENSG00000215256	DHRS4-AS1	ENSG00000215271	HOMEZ	1.63044e-10	-1	0.384	1	0.0111	1	0.00761	1	0.488	-1	0.001	FALSE
ENSG00000149557	FEZ1	ENSG00000234678	ELF3-AS1	ENSG00000019549	SNAI2	1.63194e-10	-1	0.0763	-1	7.87e-05	-1	0.0361	-1	0.11	1	0.54	TRUE
ENSG00000174231	PRPF8	ENSG00000236618	PITPNA-AS1	ENSG00000141027	NCOR1	1.64421e-10	1	0.0883	1	0.00141	1	1.2e-10	-1	0.000914	-1	0.000166	TRUE
ENSG00000105732	ZNF574	ENSG00000268516	AC020915.2	ENSG00000197483	ZNF628	1.69503e-10	1	0.247	-1	0.000122	-1	0.00103	-1	0.298	1	5.13e-05	FALSE
ENSG00000120279	MYCT1	ENSG00000225313	AL513327.1	ENSG00000108001	EBF3	1.7602e-10	-1	0.244	-1	8.97e-07	-1	9.86e-06	-1	0.399	1	0.00316	TRUE
ENSG00000187555	USP7	ENSG00000260276	AC022167.2	ENSG00000103343	ZNF174	1.87072e-10	-1	0.755	1	0.0473	1	0.00058	-1	0.335	-1	0.00136	FALSE
ENSG00000133246	PRAM1	ENSG00000233038	AC011899.2	ENSG00000066336	SPI1	1.9358e-10	1	0.927	1	4.49e-09	1	9.54e-06	1	0.00189	-1	0.00212	TRUE
ENSG00000198467	TPM2	ENSG00000229619	MBNL1-AS1	ENSG00000112561	TFEB	2.05829e-10	-1	0.498	1	0.000493	1	0.187	1	0.0112	-1	0.035	FALSE
ENSG00000136010	ALDH1L2	ENSG00000261269	AC093278.2	ENSG00000116132	PRRX1	2.08675e-10	1	7.74e-07	-1	0.0141	-1	0.0588	-1	0.793	1	2.41e-08	FALSE
ENSG00000114904	NEK4	ENSG00000234949	AC104667.2	ENSG00000198146	ZNF770	2.09997e-10	-1	0.098	1	6.69e-09	1	0.19	1	6.31e-05	-1	0.00479	FALSE
ENSG00000198851	CD3E	ENSG00000224699	LAMTOR5-AS1	ENSG00000176083	ZNF683	2.12827e-10	1	0.716	-1	0.0188	-1	4.07e-06	1	0.0062	1	8.47e-05	FALSE
ENSG00000076928	ARHGEF1	ENSG00000204282	TNRC6C-AS1	ENSG00000106948	AKNA	2.14206e-10	-1	0.971	1	9.98e-07	1	0.265	1	0.00027	-1	0.347	FALSE
ENSG00000160948	VPS28	ENSG00000253106	AC090198.1	ENSG00000179632	MAF1	2.2961e-10	1	0.106	1	3.08e-10	1	0.000132	1	0.00225	-1	0.0239	TRUE
ENSG00000131375	CAPN7	ENSG00000225733	FGD5-AS1	ENSG00000177463	NR2C2	2.36072e-10	-1	0.614	1	2.85e-21	1	8.14e-12	1	0.000179	-1	4.12e-10	FALSE
ENSG00000147684	NDUFB9	ENSG00000245149	RNF139-AS1	ENSG00000138380	CARF	2.37515e-10	-1	0.00614	1	0.0726	1	0.000106	-1	0.00533	-1	1.32e-10	FALSE
ENSG00000088038	CNOT3	ENSG00000267523	AC008735.2	ENSG00000142409	ZNF787	2.53587e-10	1	0.242	1	1.82e-09	1	0.000206	1	0.003	-1	0.00164	TRUE
ENSG00000107829	FBXW4	ENSG00000269609	RPARP-AS1	ENSG00000083838	ZNF446	2.56174e-10	-1	0.608	1	1.02e-19	1	3.21e-14	1	0.00188	-1	3.27e-12	FALSE
ENSG00000143549	TPM3	ENSG00000258727	AL135999.1	ENSG00000129173	E2F8	2.61416e-10	-1	0.638	-1	0.00024	-1	8.13e-09	1	0.0886	1	2.67e-09	TRUE
ENSG00000069248	NUP133	ENSG00000272894	AC004982.2	ENSG00000188295	ZNF669	2.61741e-10	1	0.00116	-1	0.522	-1	6e-07	1	5.14e-05	1	1.3e-14	FALSE
ENSG00000119865	CNRIP1	ENSG00000246560	UBE2D3-AS1	ENSG00000092607	TBX15	2.64968e-10	-1	0.977	1	3.2e-12	1	3.33e-09	1	0.622	-1	4.38e-08	FALSE
ENSG00000163728	TTC14	ENSG00000145075	CCDC39	ENSG00000135164	DMTF1	2.65978e-10	-1	0.000216	1	6.12e-12	1	4.23e-12	1	0.00122	-1	2.32e-15	FALSE
ENSG00000169554	ZEB2	ENSG00000224397	SMIM25	ENSG00000164330	EBF1	2.66693e-10	-1	0.0273	1	1.24e-07	1	3.61e-07	-1	0.798	-1	1.22e-11	FALSE
ENSG00000164294	GPX8	ENSG00000266053	NDUFV2-AS1	ENSG00000116132	PRRX1	2.69688e-10	1	0.229	-1	0.0714	-1	0.104	1	0.702	1	0.0174	FALSE
ENSG00000126461	SCAF1	ENSG00000268006	PTOV1-AS1	ENSG00000261221	ZNF865	2.89537e-10	-1	0.00305	1	0.391	1	0.126	-1	0.698	-1	1.43e-05	FALSE
ENSG00000143226	FCGR2A	ENSG00000225963	AC009950.1	ENSG00000244405	ETV5	3.13038e-10	-1	0.766	-1	0.0984	-1	0.341	-1	0.424	1	0.542	TRUE
ENSG00000198286	CARD11	ENSG00000224397	SMIM25	ENSG00000066336	SPI1	3.21731e-10	1	0.804	-1	9.67e-12	-1	4.96e-05	-1	0.000969	1	0.00144	FALSE
ENSG00000146122	DAAM2	ENSG00000238178	AC078993.1	ENSG00000092607	TBX15	3.22293e-10	1	0.00118	-1	0.0022	-1	0.00856	1	0.658	1	2.59e-06	FALSE
ENSG00000123384	LRP1	ENSG00000257167	TMPO-AS1	ENSG00000164330	EBF1	3.23437e-10	-1	1.49e-06	-1	1.46e-12	-1	1.89e-13	1	0.169	1	0.000704	TRUE
ENSG00000074706	IPCEF1	ENSG00000255399	TBX5-AS1	ENSG00000185811	IKZF1	3.47346e-10	1	0.0276	-1	0.0588	-1	0.0543	1	0.718	1	0.00112	FALSE
ENSG00000124207	CSE1L	ENSG00000177410	ZFAS1	ENSG00000020256	ZFP64	3.47913e-10	1	0.277	1	1.14e-10	1	2.81e-07	1	0.0556	-1	2.51e-07	TRUE
ENSG00000163823	CCR1	ENSG00000248429	FAM198B-AS1	ENSG00000115956	PLEK	3.51381e-10	1	0.00047	1	1.96e-07	1	0.00594	1	0.167	-1	0.83	TRUE
ENSG00000186469	GNG2	ENSG00000204387	SNHG32	ENSG00000164330	EBF1	3.58299e-10	-1	0.0121	1	0.18	1	0.16	-1	0.896	-1	0.000214	FALSE
ENSG00000100425	BRD1	ENSG00000265415	AC099850.3	ENSG00000198517	MAFK	3.63388e-10	-1	0.241	-1	2.26e-11	-1	2.05e-05	-1	0.00846	1	0.000774	TRUE
ENSG00000173369	C1QB	ENSG00000247982	LINC00926	ENSG00000140968	IRF8	3.83199e-10	-1	0.0452	-1	1.35e-06	-1	0.0584	-1	0.00313	-1	0.952	TRUE
ENSG00000137033	IL33	ENSG00000260711	AL121839.2	ENSG00000157554	ERG	3.9608e-10	-1	0.918	1	0.0602	1	0.0121	-1	0.372	-1	0.0321	FALSE
ENSG00000105997	HOXA3	ENSG00000253552	HOXA-AS2	ENSG00000152284	TCF7L1	3.96912e-10	1	0.156	1	1.46e-08	1	0.00213	1	0.000166	-1	0.108	TRUE
ENSG00000010295	IFFO1	ENSG00000261183	SPINT1-AS1	ENSG00000066336	SPI1	3.98243e-10	-1	0.31	-1	0.666	-1	0.933	-1	0.775	-1	0.431	TRUE
ENSG00000100201	DDX17	ENSG00000279738	AL022311.1	ENSG00000177463	NR2C2	4.00631e-10	1	0.0702	1	4.83e-13	1	2.95e-22	-1	0.0114	-1	2.1e-14	TRUE
ENSG00000184232	OAF	ENSG00000255062	AP001318.2	ENSG00000233608	TWIST2	4.03356e-10	-1	0.276	1	0.552	1	1.01e-06	-1	8.73e-07	-1	8.9e-09	FALSE
ENSG00000112320	SOBP	ENSG00000251615	AC104825.1	ENSG00000120693	SMAD9	4.04704e-10	-1	0.0147	-1	5.05e-05	-1	0.0436	-1	0.0272	1	0.983	TRUE
ENSG00000261221	ZNF865	ENSG00000267523	AC008735.2	ENSG00000119574	ZBTB45	4.05333e-10	-1	0.313	1	1.81e-05	1	0.00557	1	0.24	-1	0.000489	FALSE
ENSG00000164080	RAD54L2	ENSG00000271976	AC012467.2	ENSG00000186951	PPARA	4.11015e-10	-1	0.0157	1	0.867	1	0.000137	-1	5.4e-05	-1	2.1e-11	FALSE
ENSG00000196642	RABL6	ENSG00000257698	GIHCG	ENSG00000071655	MBD3	4.12195e-10	1	0.0116	-1	0.0133	-1	0.000914	1	0.545	1	8.99e-09	FALSE
ENSG00000163430	FSTL1	ENSG00000270344	POC1B-AS1	ENSG00000121297	TSHZ3	4.16037e-10	1	0.0976	-1	5.11e-05	-1	0.0769	-1	0.163	1	0.00224	FALSE
ENSG00000125319	C17orf53	ENSG00000206567	AC022007.1	ENSG00000111206	FOXM1	4.19175e-10	-1	0.0313	1	0.141	1	1.3e-06	-1	0.000178	-1	9.85e-14	FALSE
ENSG00000162733	DDR2	ENSG00000229619	MBNL1-AS1	ENSG00000148516	ZEB1	4.29855e-10	-1	0.749	1	0.0154	1	0.000578	-1	0.199	-1	0.0127	FALSE
ENSG00000179144	GIMAP7	ENSG00000268001	CARD8-AS1	ENSG00000073861	TBX21	4.59011e-10	1	0.247	1	5.43e-05	1	0.0804	1	0.00572	-1	0.858	TRUE
ENSG00000198053	SIRPA	ENSG00000242125	SNHG3	ENSG00000244405	ETV5	4.65365e-10	-1	0.198	-1	0.003	-1	0.414	-1	0.00689	-1	0.555	TRUE
ENSG00000028137	TNFRSF1B	ENSG00000176124	DLEU1	ENSG00000123685	BATF3	4.70659e-10	-1	0.225	-1	9e-06	-1	0.000732	-1	0.238	1	0.0131	TRUE
ENSG00000086717	PPEF1	ENSG00000237686	AL109615.3	ENSG00000143867	OSR1	4.78829e-10	1	0.113	1	7.94e-07	1	0.0027	1	0.00384	-1	0.0668	TRUE
ENSG00000178878	APOLD1	ENSG00000203709	MIR29B2CHG	ENSG00000067082	KLF6	4.81641e-10	1	0.0346	-1	0.327	-1	0.0214	1	0.133	1	1.32e-05	FALSE
ENSG00000100034	PPM1F	ENSG00000234160	AL513165.1	ENSG00000162367	TAL1	4.85348e-10	-1	0.272	1	0.000243	1	1.52e-12	-1	0.000271	-1	1.46e-11	FALSE
ENSG00000137692	DCUN1D5	ENSG00000260686	AC008669.1	ENSG00000164463	CREBRF	4.88244e-10	1	0.0793	1	0.654	-1	0.0727	1	0.072	1	0.00396	FALSE
ENSG00000204592	HLA-E	ENSG00000206337	HCP5	ENSG00000168062	BATF2	4.99983e-10	-1	0.00522	1	1.98e-11	1	0.000389	1	4.36e-06	-1	3.35e-08	FALSE
ENSG00000204392	LSM2	ENSG00000231074	HCG18	ENSG00000164463	CREBRF	5.07384e-10	-1	0.0196	1	0.00078	1	5.39e-11	-1	0.000857	-1	5.24e-16	FALSE
ENSG00000134757	DSG3	ENSG00000231826	LINC01819	ENSG00000119866	BCL11A	5.16522e-10	-1	1.51e-06	1	0.144	1	0.314	1	0.342	-1	2.46e-10	FALSE
ENSG00000165915	SLC39A13	ENSG00000259807	AC009093.1	ENSG00000126603	GLIS2	5.20917e-10	1	0.955	1	6.77e-07	1	0.001	1	0.0133	-1	0.0287	TRUE
ENSG00000148848	ADAM12	ENSG00000249042	AC008771.1	ENSG00000124813	RUNX2	5.21495e-10	1	0.21	1	0.00127	1	1.28e-07	-1	0.0121	-1	8.94e-05	TRUE
ENSG00000174851	YIF1A	ENSG00000255468	AP001107.9	ENSG00000173039	RELA	5.22589e-10	-1	0.24	1	0.0037	1	5.9e-06	-1	0.0965	-1	1.56e-07	FALSE
ENSG00000160741	CRTC2	ENSG00000258199	AC073896.4	ENSG00000173039	RELA	5.26407e-10	-1	2.28e-07	1	0.429	1	0.0379	-1	0.185	-1	4.15e-11	FALSE
ENSG00000140092	FBLN5	ENSG00000266904	LINC00663	ENSG00000108001	EBF3	5.27124e-10	1	0.0253	-1	0.000437	-1	0.00466	-1	0.937	1	1.3e-05	FALSE
ENSG00000013297	CLDN11	ENSG00000272323	AC026801.2	ENSG00000182463	TSHZ2	5.27326e-10	1	0.00177	1	1.91e-08	1	0.00577	1	0.222	-1	0.591	TRUE
ENSG00000126759	CFP	ENSG00000225470	JPX	ENSG00000168874	ATOH8	5.64001e-10	-1	0.00124	-1	0.38	1	0.055	-1	0.00352	-1	5.4e-08	FALSE
ENSG00000166086	JAM3	ENSG00000224032	EPB41L4A-AS1	ENSG00000148516	ZEB1	5.64102e-10	-1	0.00527	1	0.015	1	9.75e-15	-1	6.08e-08	-1	6.53e-17	FALSE
ENSG00000196967	ZNF585A	ENSG00000273344	PAXIP1-AS1	ENSG00000245680	ZNF585B	5.85688e-10	-1	0.113	-1	2.93e-07	-1	5.07e-06	-1	0.854	1	0.00933	TRUE
ENSG00000182141	ZNF708	ENSG00000233184	AC093157.1	ENSG00000213096	ZNF254	5.95852e-10	1	0.865	1	3.3e-05	1	0.000146	1	0.789	-1	0.000156	TRUE
ENSG00000115353	TACR1	ENSG00000270571	AC007681.1	ENSG00000118495	PLAGL1	5.98122e-10	1	0.935	1	5.07e-09	1	4.11e-09	1	0.403	-1	2.46e-08	TRUE
ENSG00000089335	ZNF302	ENSG00000273033	LINC02035	ENSG00000147118	ZNF182	6.01032e-10	-1	0.302	-1	0.000337	-1	0.0118	-1	0.282	1	0.191	TRUE
ENSG00000020577	SAMD4A	ENSG00000234380	LINC01426	ENSG00000092607	TBX15	6.4019e-10	-1	1.1e-05	1	0.391	1	0.007	-1	0.105	-1	3.84e-09	FALSE
ENSG00000014216	CAPN1	ENSG00000254614	AP003068.2	ENSG00000149480	MTA2	6.40212e-10	-1	0.282	1	4.98e-05	1	0.00118	1	0.168	-1	3.58e-06	FALSE
ENSG00000067208	EVI5	ENSG00000247556	OIP5-AS1	ENSG00000185129	PURA	6.6934e-10	1	0.216	-1	0.546	-1	0.193	1	0.634	1	0.0383	FALSE
ENSG00000103710	RASL12	ENSG00000260807	AC009041.2	ENSG00000172201	ID4	6.69823e-10	1	0.944	1	9.44e-05	1	0.585	1	4.51e-05	-1	0.67	TRUE
ENSG00000175463	TBC1D10C	ENSG00000269352	PTOV1-AS2	ENSG00000073861	TBX21	6.73475e-10	-1	0.425	1	3.81e-36	1	7.85e-25	-1	0.387	-1	3.81e-18	FALSE
ENSG00000120156	TEK	ENSG00000225177	AL590617.2	ENSG00000148516	ZEB1	6.75323e-10	-1	0.316	-1	3.93e-06	-1	6.72e-09	1	0.102	1	6.85e-06	TRUE
ENSG00000128915	ICE2	ENSG00000261351	AC116913.1	ENSG00000033800	PIAS1	6.88555e-10	-1	0.276	1	0.00399	1	5.16e-05	-1	0.287	-1	7.78e-09	FALSE
ENSG00000161664	ASB16	ENSG00000260160	AC011468.1	ENSG00000116604	MEF2D	7.00946e-10	1	0.847	-1	0.00134	-1	0.00056	1	0.693	1	0.000344	FALSE
ENSG00000128585	MKLN1	ENSG00000272142	AL359643.3	ENSG00000055609	KMT2C	7.20193e-10	-1	0.731	1	0.0012	1	2.99e-12	-1	1.81e-05	-1	7.94e-11	FALSE
ENSG00000029725	RABEP1	ENSG00000262823	AC127521.1	ENSG00000065978	YBX1	7.22379e-10	-1	0.0106	1	0.361	1	0.000701	-1	0.00292	-1	5.26e-10	FALSE
ENSG00000148541	FAM13C	ENSG00000268087	AC008764.2	ENSG00000221818	EBF2	7.26568e-10	-1	0.0104	-1	0.728	1	0.0464	-1	0.0325	-1	0.000152	FALSE
ENSG00000251322	SHANK3	ENSG00000279159	AC003681.1	ENSG00000168874	ATOH8	7.33734e-10	-1	0.882	1	1.2e-09	1	0.000448	1	0.00698	-1	0.00153	FALSE
ENSG00000204264	PSMB8	ENSG00000204261	PSMB8-AS1	ENSG00000067066	SP100	7.47504e-10	-1	0.000367	1	0.00304	1	1.16e-06	-1	0.593	-1	3.14e-11	FALSE
ENSG00000134138	MEIS2	ENSG00000237424	FOXD2-AS1	ENSG00000198795	ZNF521	7.55914e-10	-1	0.116	-1	0.298	1	0.14	-1	0.00731	-1	0.0018	FALSE
ENSG00000074660	SCARF1	ENSG00000261039	LINC02544	ENSG00000161940	BCL6B	7.59798e-10	1	0.0874	-1	0.00111	-1	0.00442	-1	0.755	1	7.26e-05	FALSE
ENSG00000152580	IGSF10	ENSG00000244041	LINC01011	ENSG00000118495	PLAGL1	7.72922e-10	-1	0.1	-1	0.000668	-1	0.000464	1	0.969	1	0.0645	TRUE
ENSG00000108094	CUL2	ENSG00000249669	CARMN	ENSG00000095794	CREM	7.74586e-10	-1	0.00414	-1	8.03e-11	-1	9e-05	-1	0.00291	1	0.117	TRUE
ENSG00000196268	ZNF493	ENSG00000268119	AC010615.2	ENSG00000198521	ZNF43	7.76448e-10	-1	0.293	1	0.00208	1	0.466	1	0.0241	-1	0.124	FALSE
ENSG00000129197	RPAIN	ENSG00000263272	AC004148.1	ENSG00000180626	ZNF594	7.96861e-10	-1	0.702	1	3.97e-08	1	2.02e-06	1	0.07	-1	9.73e-06	FALSE
ENSG00000171634	BPTF	ENSG00000278730	AC005332.6	ENSG00000136451	VEZF1	8.1687e-10	-1	0.0336	1	6.29e-16	1	1.39e-09	1	0.00298	-1	8.81e-14	FALSE
ENSG00000103647	CORO2B	ENSG00000272695	GAS6-DT	ENSG00000182463	TSHZ2	8.20864e-10	1	0.8	1	0.000323	1	0.00634	1	0.24	-1	0.0652	TRUE
ENSG00000197323	TRIM33	ENSG00000260804	LINC01963	ENSG00000009307	CSDE1	8.86695e-10	1	0.188	-1	0.00376	-1	0.137	-1	0.248	1	0.0138	FALSE
ENSG00000095066	HOOK2	ENSG00000259153	AC004816.1	ENSG00000161914	ZNF653	9.09474e-10	-1	0.389	-1	0.000536	-1	0.0012	-1	0.807	1	0.0178	TRUE
ENSG00000158864	NDUFS2	ENSG00000224376	AC017104.1	ENSG00000069667	RORA	9.11968e-10	-1	0.000306	-1	1.03e-06	-1	1.38e-05	-1	0.49	1	0.333	TRUE
ENSG00000164236	ANKRD33B	ENSG00000235947	EGOT	ENSG00000143578	CREB3L4	9.59561e-10	1	0.628	1	0.000781	1	0.000262	-1	0.217	-1	0.00368	TRUE
ENSG00000078596	ITM2A	ENSG00000224397	SMIM25	ENSG00000108001	EBF3	9.77204e-10	-1	0.155	-1	1.58e-08	-1	7.59e-14	1	0.108	1	1.01e-07	TRUE
ENSG00000104047	DTWD1	ENSG00000229619	MBNL1-AS1	ENSG00000104064	GABPB1	1.03717e-09	-1	0.00305	1	0.314	1	0.314	1	0.889	-1	1.04e-05	FALSE
ENSG00000004142	POLDIP2	ENSG00000264577	AC010761.1	ENSG00000181722	ZBTB20	1.11267e-09	-1	0.824	1	1.71e-11	1	1.86e-15	-1	0.0213	-1	2.81e-15	FALSE
ENSG00000197629	MPEG1	ENSG00000255197	AC090559.1	ENSG00000066336	SPI1	1.11461e-09	-1	0.000245	1	0.0958	1	0.136	1	0.65	-1	4.54e-06	FALSE
ENSG00000126785	RHOJ	ENSG00000260807	AC009041.2	ENSG00000108001	EBF3	1.13584e-09	1	0.734	1	1.79e-06	1	1.17e-07	1	0.838	-1	0.00121	TRUE
ENSG00000169946	ZFPM2	ENSG00000233038	AC011899.2	ENSG00000089225	TBX5	1.13873e-09	1	0.0237	-1	0.0342	-1	0.0275	1	0.899	1	0.000295	FALSE
ENSG00000143341	HMCN1	ENSG00000229589	ACVR2B-AS1	ENSG00000103449	SALL1	1.13993e-09	-1	0.0718	-1	0.656	1	0.0822	-1	0.0234	-1	0.000846	FALSE
ENSG00000113555	PCDH12	ENSG00000223749	MIR503HG	ENSG00000157554	ERG	1.17238e-09	-1	0.00414	-1	3.11e-13	-1	6.97e-08	-1	0.0134	1	0.0125	TRUE
ENSG00000172638	EFEMP2	ENSG00000258376	AC004846.1	ENSG00000172346	CSDC2	1.18989e-09	-1	0.0156	1	0.00101	1	0.00229	1	0.99	-1	7.46e-06	FALSE
ENSG00000112320	SOBP	ENSG00000251615	AC104825.1	ENSG00000019549	SNAI2	1.19682e-09	1	0.434	-1	0.126	-1	0.0135	1	0.326	1	0.00538	FALSE
ENSG00000185862	EVI2B	ENSG00000260686	AC008669.1	ENSG00000185811	IKZF1	1.20767e-09	1	0.559	1	2.52e-05	1	0.000341	-1	0.963	-1	0.00193	TRUE
ENSG00000182636	NDN	ENSG00000197670	AL157838.1	ENSG00000169946	ZFPM2	1.25967e-09	1	0.316	-1	0.000332	-1	0.000597	1	0.644	1	6.79e-05	FALSE
ENSG00000198846	TOX	ENSG00000197182	MIRLET7BHG	ENSG00000124203	ZNF831	1.27268e-09	-1	0.476	-1	0.000127	-1	0.0392	-1	0.667	1	0.187	TRUE
ENSG00000149256	TENM4	ENSG00000260025	CRIM1-DT	ENSG00000148516	ZEB1	1.27724e-09	-1	0.371	-1	1.51e-06	-1	2.74e-06	1	0.362	1	6.23e-05	TRUE
ENSG00000147113	DIPK2B	ENSG00000259807	AC009093.1	ENSG00000116833	NR5A2	1.28955e-09	1	0.801	-1	8.23e-07	-1	5.17e-05	-1	0.403	1	8e-06	FALSE
ENSG00000168386	FILIP1L	ENSG00000268516	AC020915.2	ENSG00000169946	ZFPM2	1.2968e-09	1	0.624	-1	0.0426	-1	0.00667	1	0.379	1	0.00256	FALSE
ENSG00000203883	SOX18	ENSG00000219665	ZNF433-AS1	ENSG00000164736	SOX17	1.31248e-09	1	0.0838	1	0.848	-1	0.0985	1	0.0848	1	0.00581	FALSE
ENSG00000185989	RASA3	ENSG00000175061	SNHG29	ENSG00000233608	TWIST2	1.35077e-09	-1	0.0889	1	0.842	1	0.11	-1	0.15	-1	0.00388	FALSE
ENSG00000198053	SIRPA	ENSG00000242125	SNHG3	ENSG00000134954	ETS1	1.36678e-09	1	0.202	1	0.858	-1	0.198	1	0.0727	1	0.00769	FALSE
ENSG00000051128	HOMER3	ENSG00000232807	AL137186.2	ENSG00000167491	GATAD2A	1.38093e-09	1	0.23	1	3.6e-06	1	0.00266	1	0.0222	-1	0.0359	TRUE
ENSG00000184574	LPAR5	ENSG00000251442	LINC01094	ENSG00000020633	RUNX3	1.40533e-09	-1	2.52e-08	1	0.297	1	0.000401	-1	0.0707	-1	6.86e-17	FALSE
ENSG00000145495	2021-03-06	ENSG00000236540	AC006547.1	ENSG00000189079	ARID2	1.42477e-09	-1	0.471	1	0.298	1	0.000166	-1	0.00232	-1	6.7e-06	FALSE
ENSG00000103502	CDIPT	ENSG00000270605	AL353622.1	ENSG00000180035	ZNF48	1.42557e-09	1	0.000506	-1	0.00273	-1	0.000958	-1	0.998	1	9.89e-12	FALSE
ENSG00000163807	KIAA1143	ENSG00000225313	AL513327.1	ENSG00000172888	ZNF621	1.43166e-09	1	0.669	-1	0.000126	-1	0.00291	-1	0.244	1	0.00185	FALSE
ENSG00000122390	NAA60	ENSG00000236540	AC006547.1	ENSG00000168813	ZNF507	1.43605e-09	1	0.00547	1	2.85e-08	1	0.0616	1	0.000115	1	0.352	TRUE
ENSG00000168495	POLR3D	ENSG00000246582	AC100861.1	ENSG00000197054	ZNF763	1.44567e-09	-1	0.913	1	2.4e-16	1	7.92e-08	1	0.0836	-1	4.58e-08	FALSE
ENSG00000198898	CAPZA2	ENSG00000271646	AC099343.3	ENSG00000125850	OVOL2	1.45983e-09	1	0.418	-1	1.9e-05	-1	0.00442	-1	0.212	1	0.000123	FALSE
ENSG00000162402	USP24	ENSG00000274173	AL035661.1	ENSG00000176542	USF3	1.46955e-09	-1	0.399	-1	3.53e-05	-1	0.000298	-1	0.412	1	0.00365	TRUE
ENSG00000163430	FSTL1	ENSG00000261324	AC010168.2	ENSG00000169946	ZFPM2	1.55333e-09	1	0.0256	-1	1.96e-06	-1	0.000431	1	0.719	1	7.13e-07	FALSE
ENSG00000167394	ZNF668	ENSG00000278768	BACE1-AS	ENSG00000103495	MAZ	1.57248e-09	1	0.563	-1	0.0465	-1	1.03e-06	1	0.000959	1	4.68e-08	FALSE
ENSG00000117984	CTSD	ENSG00000246695	RASSF8-AS1	ENSG00000168813	ZNF507	1.67809e-09	-1	0.207	1	0.0821	1	0.0792	-1	0.929	-1	0.00702	FALSE
ENSG00000214029	ZNF891	ENSG00000232445	AC006329.1	ENSG00000256223	ZNF10	1.72551e-09	-1	0.00422	1	3.41e-06	1	0.0352	1	0.0322	-1	7.95e-07	FALSE
ENSG00000158864	NDUFS2	ENSG00000229950	TFAP2A-AS1	ENSG00000171161	ZNF672	1.73282e-09	1	0.257	-1	0.854	-1	0.155	1	0.315	1	0.0143	FALSE
ENSG00000179950	PUF60	ENSG00000177337	DLGAP1-AS1	ENSG00000179632	MAF1	1.77416e-09	-1	0.787	-1	0.0955	-1	5.66e-07	1	0.0079	1	1.77e-05	TRUE
ENSG00000090339	ICAM1	ENSG00000234608	MAPKAPK5-AS1	ENSG00000165030	NFIL3	1.80512e-09	-1	0.0524	-1	3.51e-07	-1	6.35e-06	-1	0.505	1	0.00714	TRUE
ENSG00000172349	IL16	ENSG00000255399	TBX5-AS1	ENSG00000196628	TCF4	1.80746e-09	-1	0.0643	1	3.96e-05	1	0.0104	1	0.00523	-1	0.000497	FALSE
ENSG00000118762	PKD2	ENSG00000262823	AC127521.1	ENSG00000121297	TSHZ3	1.86601e-09	1	0.000573	-1	0.573	-1	0.263	1	0.491	1	0.000486	FALSE
ENSG00000114698	PLSCR4	ENSG00000247774	PCED1B-AS1	ENSG00000138738	PRDM5	1.89254e-09	1	0.0828	-1	0.301	-1	0.0243	1	0.204	1	0.000635	FALSE
ENSG00000137154	RPS6	ENSG00000236199	AL359076.1	ENSG00000171425	ZNF581	1.8942e-09	1	0.0253	1	4.93e-08	1	9.07e-12	-1	0.0507	-1	1.25e-08	TRUE
ENSG00000197323	TRIM33	ENSG00000261437	AC108860.2	ENSG00000009307	CSDE1	1.93675e-09	1	0.00236	1	2.98e-07	1	0.00463	1	0.2	-1	0.823	TRUE
ENSG00000131849	ZNF132	ENSG00000230590	FTX	ENSG00000179909	ZNF154	1.96808e-09	-1	0.434	-1	2.51e-05	-1	0.0975	-1	0.0106	1	0.614	TRUE
ENSG00000162739	SLAMF6	ENSG00000234290	AC116366.1	ENSG00000124203	ZNF831	1.99328e-09	1	0.594	-1	1.1e-08	-1	3.78e-05	-1	0.149	1	0.000559	FALSE
ENSG00000084636	COL16A1	ENSG00000225733	FGD5-AS1	ENSG00000177374	HIC1	2.00951e-09	-1	0.793	-1	9.88e-05	-1	0.00138	1	0.833	1	0.00444	TRUE
ENSG00000083838	ZNF446	ENSG00000219665	ZNF433-AS1	ENSG00000229809	ZNF688	2.02198e-09	1	0.00758	-1	0.766	-1	0.0071	1	0.0116	1	8.99e-08	FALSE
ENSG00000198015	MRPL42	ENSG00000246985	SOCS2-AS1	ENSG00000127337	YEATS4	2.04093e-09	1	0.00489	1	1.79e-07	1	2.17e-11	-1	0.105	-1	1.85e-07	TRUE
ENSG00000196367	TRRAP	ENSG00000265369	PCAT18	ENSG00000055609	KMT2C	2.12688e-09	1	0.102	-1	0.0103	-1	0.0114	1	0.989	1	0.000134	FALSE
ENSG00000116132	PRRX1	ENSG00000203280	AL022323.1	ENSG00000169946	ZFPM2	2.14629e-09	1	0.0589	-1	0.00114	-1	0.00494	1	0.804	1	5.9e-05	FALSE
ENSG00000104213	PDGFRL	ENSG00000259834	AL365361.1	ENSG00000173068	BNC2	2.15198e-09	1	5.21e-10	-1	0.365	-1	0.855	-1	0.611	1	2.73e-07	FALSE
ENSG00000163807	KIAA1143	ENSG00000247271	ZBED5-AS1	ENSG00000186448	ZNF197	2.16552e-09	1	0.876	1	3.13e-06	1	2.13e-13	-1	0.0186	-1	4.77e-09	TRUE
ENSG00000143653	SCCPDH	ENSG00000260855	AL591848.4	ENSG00000091831	ESR1	2.16753e-09	-1	5.12e-05	1	9.26e-29	1	4.03e-17	1	0.0604	-1	4.02e-23	FALSE
ENSG00000186020	ZNF529	ENSG00000233527	ZNF529-AS1	ENSG00000189164	ZNF527	2.2218e-09	-1	0.00101	1	8.92e-05	1	0.000179	1	0.775	-1	6.62e-10	FALSE
ENSG00000205138	SDHAF1	ENSG00000236144	TMEM147-AS1	ENSG00000161277	THAP8	2.31353e-09	-1	0.461	1	3.54e-07	1	0.0313	1	0.00088	-1	0.00135	FALSE
ENSG00000171729	TMEM51	ENSG00000245164	LINC00861	ENSG00000066336	SPI1	2.35733e-09	1	0.136	1	0.864	-1	0.333	1	0.339	1	0.0348	FALSE
ENSG00000162614	NEXN	ENSG00000259426	AC027237.3	ENSG00000116132	PRRX1	2.4648e-09	-1	0.696	1	0.0477	1	0.000438	-1	0.24	-1	0.000549	FALSE
ENSG00000170949	ZNF160	ENSG00000269397	AC011503.2	ENSG00000197937	ZNF347	2.49887e-09	-1	0.55	-1	4.9e-06	-1	6.04e-06	1	0.918	1	0.0009	TRUE
ENSG00000081019	RSBN1	ENSG00000234684	SDCBP2-AS1	ENSG00000009307	CSDE1	2.51476e-09	-1	0.714	-1	6.54e-08	-1	0.0446	-1	0.00318	1	0.103	TRUE
ENSG00000115286	NDUFS7	ENSG00000262001	DLGAP1-AS2	ENSG00000176946	THAP4	2.58832e-09	-1	0.0568	-1	6.57e-06	-1	1.48e-06	-1	0.93	1	0.00315	TRUE
ENSG00000184254	ALDH1A3	ENSG00000234899	SOX9-AS1	ENSG00000135374	ELF5	2.59104e-09	1	0.0162	1	0.216	-1	0.0614	1	0.00676	1	0.000228	FALSE
ENSG00000019991	HGF	ENSG00000261061	AC092718.4	ENSG00000157554	ERG	2.62385e-09	-1	0.91	-1	2.28e-05	-1	1.53e-10	1	0.000619	1	1.54e-10	TRUE
ENSG00000134954	ETS1	ENSG00000270344	POC1B-AS1	ENSG00000178175	ZNF366	2.63517e-09	1	0.00451	-1	7.7e-06	-1	0.000255	-1	0.967	1	5.47e-08	FALSE
ENSG00000169750	RAC3	ENSG00000267080	ASB16-AS1	ENSG00000177311	ZBTB38	2.65193e-09	-1	0.0643	-1	3.75e-08	-1	1.34e-05	-1	0.464	1	0.000623	TRUE
ENSG00000142546	NOSIP	ENSG00000186056	MATN1-AS1	ENSG00000171443	ZNF524	2.65472e-09	-1	0.0106	-1	3.07e-09	-1	0.0012	-1	0.000729	1	0.548	TRUE
ENSG00000117139	KDM5B	ENSG00000228288	PCAT6	ENSG00000177888	ZBTB41	2.68508e-09	1	0.724	1	0.00305	1	1.25e-06	-1	0.0622	-1	3.31e-05	TRUE
ENSG00000162739	SLAMF6	ENSG00000279159	AC003681.1	ENSG00000079263	SP140	2.6901e-09	1	0.592	-1	2.14e-05	-1	0.000139	1	0.632	1	6.33e-05	FALSE
ENSG00000162614	NEXN	ENSG00000233117	LINC00702	ENSG00000148516	ZEB1	2.77341e-09	-1	0.524	1	5.14e-09	1	0.00233	1	0.0005	-1	0.00335	FALSE
ENSG00000140299	BNIP2	ENSG00000272888	LINC01578	ENSG00000069667	RORA	2.80888e-09	1	0.784	1	3.81e-08	1	3.74e-05	1	0.263	-1	0.000441	TRUE
ENSG00000144642	RBMS3	ENSG00000224032	EPB41L4A-AS1	ENSG00000182463	TSHZ2	2.81453e-09	1	0.998	1	3.51e-08	1	0.00174	1	0.0845	-1	0.00604	TRUE
ENSG00000213085	CFAP45	ENSG00000231064	AC234582.1	ENSG00000129654	FOXJ1	2.86454e-09	-1	0.253	1	1.45e-05	1	0.23	1	0.000554	-1	0.023	FALSE
ENSG00000102879	CORO1A	ENSG00000234456	MAGI2-AS3	ENSG00000079263	SP140	2.88675e-09	1	0.00435	-1	0.00284	-1	1.97e-05	1	0.156	1	8.52e-12	FALSE
ENSG00000130985	UBA1	ENSG00000224975	INE1	ENSG00000126767	ELK1	2.89114e-09	1	0.526	1	1.74e-09	1	0.000292	1	0.00506	-1	0.000312	TRUE
ENSG00000104814	MAP4K1	ENSG00000247982	LINC00926	ENSG00000162676	GFI1	2.89942e-09	1	0.377	1	1.88e-08	1	0.00127	1	0.111	-1	0.0575	TRUE
ENSG00000197372	ZNF675	ENSG00000177640	CASC2	ENSG00000213096	ZNF254	2.90955e-09	-1	0.176	-1	0.000186	-1	0.000853	-1	0.398	1	0.0681	TRUE
ENSG00000068489	PRR11	ENSG00000257167	TMPO-AS1	ENSG00000067955	CBFB	3.00821e-09	1	0.642	-1	0.941	-1	0.525	1	0.56	1	0.206	FALSE
ENSG00000204308	RNF5	ENSG00000269352	PTOV1-AS2	ENSG00000213676	ATF6B	3.06395e-09	1	0.000141	-1	9.21e-05	-1	2.04e-08	1	0.19	1	4.46e-19	FALSE
ENSG00000168256	NKIRAS2	ENSG00000278834	AC073508.3	ENSG00000141568	FOXK2	3.08442e-09	1	0.00762	1	3.24e-11	1	5.59e-05	1	0.00168	-1	0.148	TRUE
ENSG00000165264	NDUFB6	ENSG00000261455	LINC01003	ENSG00000168769	TET2	3.08574e-09	1	0.0865	1	0.00176	1	0.000505	-1	0.791	-1	0.0424	TRUE
ENSG00000157020	SEC13	ENSG00000206567	AC022007.1	ENSG00000173757	STAT5B	3.10771e-09	-1	4.42e-05	1	0.0671	1	0.00246	-1	0.183	-1	4.07e-10	FALSE
ENSG00000112182	BACH2	ENSG00000257337	AC068888.1	ENSG00000198795	ZNF521	3.18266e-09	-1	0.21	-1	0.000209	-1	4.19e-06	1	0.307	1	0.000123	TRUE
ENSG00000105997	HOXA3	ENSG00000253552	HOXA-AS2	ENSG00000106004	HOXA5	3.184e-09	-1	1.63e-06	1	0.0265	1	0.00175	1	0.615	-1	2.15e-09	FALSE
ENSG00000198931	APRT	ENSG00000267169	AC022098.1	ENSG00000168286	THAP11	3.20472e-09	-1	0.593	-1	1.52e-06	-1	8.39e-08	1	0.635	1	5.09e-08	TRUE
ENSG00000149782	PLCB3	ENSG00000257086	AP001453.2	ENSG00000125520	SLC2A4RG	3.27666e-09	-1	0.0934	1	3.21e-13	1	5.58e-08	1	0.000617	-1	8.68e-12	FALSE
ENSG00000167244	IGF2	ENSG00000225783	MIAT	ENSG00000221818	EBF2	3.28338e-09	1	0.00114	-1	0.522	-1	0.0511	1	0.112	1	9.78e-06	FALSE
ENSG00000095970	TREM2	ENSG00000251442	LINC01094	ENSG00000125850	OVOL2	3.3202e-09	-1	0.91	1	0.000145	1	0.00113	-1	0.73	-1	0.000559	FALSE
ENSG00000131165	CHMP1A	ENSG00000231889	TRAF3IP2-AS1	ENSG00000131408	NR1H2	3.32078e-09	-1	0.06	-1	6.08e-06	-1	2.1e-10	1	0.0862	1	2.96e-05	TRUE
ENSG00000101463	SYNDIG1	ENSG00000248008	NRAV	ENSG00000124813	RUNX2	3.32257e-09	1	0.000882	1	3.93e-11	1	8.83e-14	-1	0.38	-1	0.000408	TRUE
ENSG00000113578	FGF1	ENSG00000180139	ACTA2-AS1	ENSG00000106004	HOXA5	3.34042e-09	-1	0.214	1	1.31e-06	1	0.003	1	0.00335	-1	0.00126	FALSE
ENSG00000136960	ENPP2	ENSG00000261327	AC134312.5	ENSG00000106511	MEOX2	3.3587e-09	1	0.0764	-1	0.00634	-1	0.00212	1	0.23	1	1.73e-05	FALSE
ENSG00000125505	MBOAT7	ENSG00000273148	LINC00653	ENSG00000171425	ZNF581	3.36294e-09	1	0.47	-1	0.00795	-1	4.76e-09	1	0.000515	1	4.02e-12	FALSE
ENSG00000153563	CD8A	ENSG00000265688	MAFG-DT	ENSG00000176083	ZNF683	3.39847e-09	-1	0.143	1	0.119	1	2.34e-07	-1	2.34e-05	-1	5.08e-08	FALSE
ENSG00000183853	KIRREL1	ENSG00000212719	LINC02693	ENSG00000157554	ERG	3.45894e-09	-1	0.0066	1	3.31e-08	1	2.47e-10	-1	0.68	-1	2.65e-09	FALSE
ENSG00000142544	CTU1	ENSG00000235049	LINC00940	ENSG00000171443	ZNF524	3.54247e-09	1	0.0367	-1	0.000235	-1	0.000995	-1	0.6	1	3.87e-07	FALSE
ENSG00000117523	PRRC2C	ENSG00000228288	PCAT6	ENSG00000153207	AHCTF1	3.55505e-09	-1	0.567	1	9.5e-05	1	6.8e-05	1	0.797	-1	8.04e-06	FALSE
ENSG00000095370	SH2D3C	ENSG00000255399	TBX5-AS1	ENSG00000203883	SOX18	3.62466e-09	-1	0.89	-1	3.77e-08	-1	2.57e-06	-1	0.165	1	4.46e-05	TRUE
ENSG00000197943	PLCG2	ENSG00000263004	AC007114.1	ENSG00000054598	FOXC1	3.66016e-09	1	0.0993	1	9.66e-06	1	6.35e-05	1	0.253	-1	0.019	TRUE
ENSG00000166265	CYYR1	ENSG00000230630	DNM3OS	ENSG00000157554	ERG	3.68658e-09	1	0.000715	-1	0.000405	-1	3.62e-05	1	0.478	1	9.83e-10	FALSE
ENSG00000249751	ECSCR	ENSG00000203644	AC083799.1	ENSG00000203883	SOX18	3.91192e-09	1	0.738	1	3.7e-05	1	0.00224	1	0.493	-1	0.00357	TRUE
ENSG00000116922	C1orf109	ENSG00000267152	AC093227.1	ENSG00000117000	RLF	3.91363e-09	-1	0.00113	1	0.405	1	0.0422	-1	0.227	-1	2.72e-07	FALSE
ENSG00000159958	TNFRSF13C	ENSG00000257167	TMPO-AS1	ENSG00000269404	SPIB	3.9627e-09	-1	0.0712	1	0.558	1	3.83e-06	-1	3.64e-05	-1	4.44e-09	FALSE
ENSG00000012660	ELOVL5	ENSG00000271367	AL034374.1	ENSG00000102554	KLF5	4.00331e-09	-1	0.00183	1	1.26e-10	1	1.07e-29	-1	2.19e-07	-1	3.06e-41	FALSE
ENSG00000155629	PIK3AP1	ENSG00000280832	GSEC	ENSG00000185811	IKZF1	4.04837e-09	-1	0.0273	1	0.588	1	0.00408	-1	0.00366	-1	4.69e-06	FALSE
ENSG00000183087	GAS6	ENSG00000272695	GAS6-DT	ENSG00000153207	AHCTF1	4.07936e-09	1	9.45e-06	1	1.59e-35	1	1.1e-34	1	0.709	-1	1.11e-29	TRUE
ENSG00000106624	AEBP1	ENSG00000237248	LINC00987	ENSG00000178860	MSC	4.1844e-09	-1	0.0758	-1	2.77e-14	-1	3.14e-12	-1	0.155	1	3.08e-05	TRUE
ENSG00000185522	LMNTD2	ENSG00000254815	AP006284.1	ENSG00000229809	ZNF688	4.19657e-09	-1	2.44e-07	1	7.15e-09	1	3.5e-11	1	0.544	-1	1.94e-24	FALSE
ENSG00000169221	TBC1D10B	ENSG00000272512	AL645608.7	ENSG00000085644	ZNF213	4.25382e-09	-1	0.79	1	0.112	1	0.00779	-1	0.329	-1	0.00632	FALSE
ENSG00000138448	ITGAV	ENSG00000261971	MMP25-AS1	ENSG00000177311	ZBTB38	4.27754e-09	-1	0.159	-1	1.24e-08	-1	4.57e-05	-1	0.239	1	0.00317	TRUE
ENSG00000204472	AIF1	ENSG00000267244	AC012615.6	ENSG00000140968	IRF8	4.32276e-09	-1	0.028	-1	1.61e-09	-1	3.12e-05	-1	0.0947	1	0.0222	TRUE
ENSG00000168016	TRANK1	ENSG00000260231	KDM7A-DT	ENSG00000170581	STAT2	4.38992e-09	1	0.024	-1	0.452	-1	0.00198	1	0.0214	1	6.36e-07	FALSE
ENSG00000039319	ZFYVE16	ENSG00000249042	AC008771.1	ENSG00000065978	YBX1	4.47577e-09	1	0.19	1	1.82e-09	1	3.42e-13	-1	0.0142	-1	3.78e-14	TRUE
ENSG00000233608	TWIST2	ENSG00000206567	AC022007.1	ENSG00000168874	ATOH8	4.48085e-09	1	0.71	1	1.08e-06	1	0.00737	1	0.0249	-1	0.0421	TRUE
ENSG00000136122	BORA	ENSG00000281026	N4BP2L2-IT2	ENSG00000056277	ZNF280C	4.49204e-09	-1	0.0542	1	0.0138	1	0.00221	-1	0.781	-1	7.69e-07	FALSE
ENSG00000110448	CD5	ENSG00000182648	LINC01006	ENSG00000185811	IKZF1	4.49228e-09	1	0.00454	-1	0.263	-1	0.173	1	0.514	1	0.000599	FALSE
ENSG00000065883	CDK13	ENSG00000237753	AC079922.2	ENSG00000130856	ZNF236	4.49887e-09	1	0.749	1	5.48e-07	1	0.0497	1	0.000707	-1	0.0642	TRUE
ENSG00000167524	RSKR	ENSG00000229152	ANKRD10-IT1	ENSG00000135164	DMTF1	4.50845e-09	-1	0.546	-1	0.0591	-1	0.574	-1	0.166	-1	0.871	TRUE
ENSG00000007202	KIAA0100	ENSG00000227543	SPAG5-AS1	ENSG00000198538	ZNF28	4.53948e-09	1	3.72e-05	1	9.62e-27	1	9.75e-15	1	1.61e-05	-1	5.04e-05	TRUE
ENSG00000169118	CSNK1G1	ENSG00000259248	USP3-AS1	ENSG00000181827	RFX7	4.56696e-09	-1	0.244	1	0.212	1	0.00723	-1	0.174	-1	0.000869	FALSE
ENSG00000149633	KIAA1755	ENSG00000272909	AL122035.2	ENSG00000163064	EN1	4.59554e-09	-1	0.0135	-1	0.00445	-1	1.94e-06	1	0.367	1	0.00701	TRUE
ENSG00000171115	GIMAP8	ENSG00000274964	AC026356.1	ENSG00000164330	EBF1	4.68801e-09	-1	0.132	-1	0.000349	-1	1.01e-05	1	0.45	1	0.0118	TRUE
ENSG00000177469	CAVIN1	ENSG00000227398	KIF9-AS1	ENSG00000164736	SOX17	4.72744e-09	1	0.068	-1	0.229	-1	1.55e-07	1	2.69e-05	1	5.7e-10	FALSE
ENSG00000239857	GET4	ENSG00000273151	AC073957.3	ENSG00000170653	ATF7	4.75079e-09	1	0.33	1	4.18e-24	1	3.83e-18	1	0.118	-1	8.27e-15	TRUE
ENSG00000126882	FAM78A	ENSG00000261183	SPINT1-AS1	ENSG00000163508	EOMES	4.83705e-09	1	0.766	-1	0.00642	-1	0.0508	1	0.813	1	0.0378	FALSE
ENSG00000122786	CALD1	ENSG00000267169	AC022098.1	ENSG00000121297	TSHZ3	4.86954e-09	1	0.102	-1	0.000564	-1	0.0306	-1	0.418	1	0.000605	FALSE
ENSG00000132840	BHMT2	ENSG00000267272	LINC01140	ENSG00000106511	MEOX2	4.8726e-09	-1	0.891	1	0.000188	1	0.0795	1	0.0207	-1	0.301	FALSE
ENSG00000100216	TOMM22	ENSG00000279738	AL022311.1	ENSG00000149136	SSRP1	4.91577e-09	1	0.00285	1	1.62e-10	1	1.23e-08	1	0.291	-1	0.00827	TRUE
ENSG00000161551	ZNF577	ENSG00000188825	LINC00910	ENSG00000198093	ZNF649	4.99266e-09	1	0.0507	1	1.03e-16	1	0.000258	1	8e-05	-1	0.109	TRUE
ENSG00000017483	SLC38A5	ENSG00000130600	H19	ENSG00000124813	RUNX2	5.36252e-09	1	0.0062	-1	0.0414	-1	0.0724	-1	0.735	1	2.54e-05	FALSE
ENSG00000165757	JCAD	ENSG00000233117	LINC00702	ENSG00000196628	TCF4	5.37922e-09	-1	0.0329	1	0.000614	1	0.017	1	0.0806	-1	0.000743	FALSE
ENSG00000147168	IL2RG	ENSG00000224975	INE1	ENSG00000115956	PLEK	5.42371e-09	-1	0.415	-1	5.66e-06	-1	2.64e-06	1	0.133	1	6.06e-05	TRUE
ENSG00000140995	DEF8	ENSG00000272902	TBC1D8-AS1	ENSG00000166860	ZBTB39	5.45105e-09	-1	0.437	-1	0.00176	-1	2.82e-07	1	0.0334	1	0.000261	TRUE
ENSG00000068079	IFI35	ENSG00000279738	AL022311.1	ENSG00000067066	SP100	5.51026e-09	-1	0.0328	-1	3.95e-13	-1	6.57e-09	-1	0.22	1	0.00017	TRUE
ENSG00000065243	PKN2	ENSG00000206567	AC022007.1	ENSG00000032219	ARID4A	5.56862e-09	1	0.182	1	1.29e-07	1	0.00355	1	0.0112	-1	0.0827	TRUE
ENSG00000169035	KLK7	ENSG00000260231	KDM7A-DT	ENSG00000054598	FOXC1	5.67824e-09	1	0.00531	1	1.66e-06	1	0.327	1	7.23e-06	1	0.0276	TRUE
ENSG00000128699	ORMDL1	ENSG00000260920	AL031985.3	ENSG00000064933	PMS1	5.84391e-09	-1	0.731	-1	0.00822	-1	0.000318	1	0.399	1	0.00351	TRUE
ENSG00000123329	ARHGAP9	ENSG00000267121	AC008105.3	ENSG00000185669	SNAI3	5.84967e-09	-1	0.00796	1	2.07e-15	1	1.86e-06	1	0.000139	-1	6.78e-09	FALSE
ENSG00000076924	XAB2	ENSG00000268204	AC008763.1	ENSG00000198816	ZNF358	5.86325e-09	-1	0.0205	1	3.02e-05	1	4.44e-05	1	0.869	-1	1.19e-11	FALSE
ENSG00000111913	RIPOR2	ENSG00000233038	AC011899.2	ENSG00000198846	TOX	5.8978e-09	1	2.62e-05	1	0.511	-1	0.00492	1	0.00527	1	2.45e-08	FALSE
ENSG00000070423	RNF126	ENSG00000261526	AC012615.1	ENSG00000142409	ZNF787	5.90032e-09	-1	0.426	1	0.00017	1	0.0523	1	0.0296	-1	0.00995	FALSE
ENSG00000166341	DCHS1	ENSG00000186594	MIR22HG	ENSG00000121297	TSHZ3	5.90409e-09	1	0.00142	-1	0.353	-1	0.0374	1	0.402	1	2.42e-05	FALSE
ENSG00000197329	PELI1	ENSG00000269985	AL021328.1	ENSG00000054598	FOXC1	5.9175e-09	-1	0.0846	1	0.000829	1	1.93e-08	-1	0.00922	-1	2.87e-11	FALSE
ENSG00000172986	GXYLT2	ENSG00000279833	AL031846.2	ENSG00000173068	BNC2	5.92343e-09	1	0.00595	-1	0.182	-1	0.078	1	0.484	1	0.000157	FALSE
ENSG00000177666	PNPLA2	ENSG00000259583	AC015712.2	ENSG00000245848	CEBPA	6.04756e-09	1	0.0537	-1	0.171	-1	2.87e-08	1	9.35e-05	1	1.25e-12	FALSE
ENSG00000105364	MRPL4	ENSG00000273271	AP000254.2	ENSG00000064490	RFXANK	6.12644e-09	-1	0.0246	-1	7.54e-10	-1	0.0135	-1	6.43e-06	1	0.956	TRUE
ENSG00000167671	UBXN6	ENSG00000234072	AC074117.1	ENSG00000161914	ZNF653	6.13178e-09	1	0.0137	-1	0.0132	-1	2.82e-07	1	0.0033	1	1.71e-14	FALSE
ENSG00000029364	SLC39A9	ENSG00000236540	AC006547.1	ENSG00000119725	ZNF410	6.20795e-09	1	0.264	-1	0.000872	-1	0.0636	-1	0.181	1	0.00694	FALSE
ENSG00000174485	DENND4A	ENSG00000261351	AC116913.1	ENSG00000181827	RFX7	6.2484e-09	-1	0.106	1	0.0771	1	0.000346	-1	0.0542	-1	2.71e-06	FALSE
ENSG00000185236	RAB11B	ENSG00000269821	KCNQ1OT1	ENSG00000261221	ZNF865	6.31034e-09	-1	0.136	-1	0.0256	-1	1.57e-05	1	0.0204	1	0.0117	TRUE
ENSG00000138778	CENPE	ENSG00000246560	UBE2D3-AS1	ENSG00000165891	E2F7	6.40553e-09	1	0.00235	1	3.22e-11	1	1.74e-12	1	0.544	-1	0.000162	TRUE
ENSG00000026751	SLAMF7	ENSG00000230630	DNM3OS	ENSG00000137265	IRF4	6.65243e-09	1	0.736	-1	2.19e-06	-1	1.04e-05	-1	0.741	1	9.62e-06	FALSE
ENSG00000177082	WDR73	ENSG00000249859	PVT1	ENSG00000166716	ZNF592	6.67205e-09	1	0.535	1	3.83e-08	1	0.00133	1	0.0214	-1	0.00695	TRUE
ENSG00000121680	PEX16	ENSG00000238197	PAXBP1-AS1	ENSG00000175213	ZNF408	6.79445e-09	1	0.394	1	0.0411	1	0.00812	-1	0.314	-1	0.0258	TRUE
ENSG00000166938	DIS3L	ENSG00000261351	AC116913.1	ENSG00000140382	HMG20A	6.82263e-09	-1	0.794	1	1.51e-06	1	1.63e-07	-1	0.488	-1	1.52e-08	FALSE
ENSG00000169035	KLK7	ENSG00000231826	LINC01819	ENSG00000054598	FOXC1	6.94636e-09	-1	0.00026	1	0.00189	1	0.012	1	0.0835	-1	1.98e-09	FALSE
ENSG00000128591	FLNC	ENSG00000235831	BHLHE40-AS1	ENSG00000092607	TBX15	6.95857e-09	1	0.333	-1	0.101	-1	0.000178	1	0.018	1	6.01e-06	FALSE
ENSG00000077420	APBB1IP	ENSG00000206567	AC022007.1	ENSG00000132170	PPARG	6.96091e-09	1	0.854	1	6.76e-06	1	0.293	1	0.000315	-1	0.373	TRUE
ENSG00000214413	BBIP1	ENSG00000225484	NUTM2B-AS1	ENSG00000131127	ZNF141	7.00324e-09	1	0.514	1	1.49e-09	1	0.155	1	2.53e-07	-1	0.491	TRUE
ENSG00000204161	TMEM273	ENSG00000247982	LINC00926	ENSG00000073861	TBX21	7.25053e-09	-1	0.0318	-1	4.86e-07	-1	0.0392	-1	0.00178	-1	0.846	TRUE
ENSG00000133246	PRAM1	ENSG00000261183	SPINT1-AS1	ENSG00000267281	ATF7-NPFF	7.28285e-09	1	0.102	1	1.49e-05	1	0.0595	1	0.00741	-1	0.981	TRUE
ENSG00000149591	TAGLN	ENSG00000180139	ACTA2-AS1	ENSG00000172201	ID4	7.32342e-09	1	0.599	1	2.23e-09	1	0.0449	1	6.15e-07	-1	0.387	TRUE
ENSG00000134762	DSC3	ENSG00000261189	AL031058.1	ENSG00000054598	FOXC1	7.33104e-09	1	0.418	1	3.47e-05	1	0.173	1	0.000321	-1	0.457	TRUE
ENSG00000128585	MKLN1	ENSG00000267152	AC093227.1	ENSG00000263001	GTF2I	7.34991e-09	1	9.39e-11	-1	0.536	-1	0.0139	1	0.0591	1	1.06e-16	FALSE
ENSG00000145391	SETD7	ENSG00000223960	CHROMR	ENSG00000187079	TEAD1	7.49795e-09	1	0.653	-1	8.51e-05	-1	1.95e-05	1	0.633	1	0.000129	FALSE
ENSG00000173918	C1QTNF1	ENSG00000235831	BHLHE40-AS1	ENSG00000178860	MSC	7.552e-09	1	0.0454	-1	0.0368	-1	0.0336	1	0.592	1	0.000422	FALSE
ENSG00000198171	DDRGK1	ENSG00000274173	AL035661.1	ENSG00000173545	ZNF622	7.59339e-09	1	0.0138	1	3.41e-11	1	2.72e-06	1	0.00576	-1	0.042	TRUE
ENSG00000149591	TAGLN	ENSG00000180139	ACTA2-AS1	ENSG00000177374	HIC1	7.61466e-09	-1	0.00577	1	0.0105	1	0.0115	1	0.819	-1	2.35e-05	FALSE
ENSG00000149257	SERPINH1	ENSG00000255135	AP002360.1	ENSG00000167157	PRRX2	7.64123e-09	-1	0.0339	1	0.783	1	0.000814	-1	0.00125	-1	8.94e-07	FALSE
ENSG00000176890	TYMS	ENSG00000196295	GARS-DT	ENSG00000101057	MYBL2	7.77361e-09	-1	0.00551	-1	1.59e-05	-1	3.19e-05	-1	0.535	1	0.0692	TRUE
ENSG00000083845	RPS5	ENSG00000268006	PTOV1-AS1	ENSG00000119574	ZBTB45	7.90088e-09	1	0.024	-1	0.0396	-1	0.00449	1	0.458	1	1.31e-06	FALSE
ENSG00000151388	ADAMTS12	ENSG00000272501	AL662844.4	ENSG00000173068	BNC2	7.94094e-09	1	0.339	-1	2.63e-06	-1	8.41e-06	1	0.778	1	3.37e-07	FALSE
ENSG00000003400	CASP10	ENSG00000267787	AC027097.2	ENSG00000104447	TRPS1	8.04869e-09	1	0.000596	1	0.323	-1	0.0977	1	0.0185	1	5.85e-05	FALSE
ENSG00000198467	TPM2	ENSG00000229619	MBNL1-AS1	ENSG00000117318	ID3	8.07408e-09	-1	0.169	1	0.157	1	0.00844	-1	0.222	-1	0.000331	FALSE
ENSG00000103248	MTHFSD	ENSG00000255240	AP001636.3	ENSG00000205250	E2F4	8.11261e-09	-1	0.956	1	8.18e-05	1	2.03e-08	-1	0.0877	-1	2.86e-09	FALSE
ENSG00000066056	TIE1	ENSG00000272054	AC007390.2	ENSG00000164736	SOX17	8.11901e-09	1	0.0831	-1	0.346	-1	0.0542	1	0.324	1	0.000517	FALSE
ENSG00000137497	NUMA1	ENSG00000251143	AP002490.1	ENSG00000139613	SMARCC2	8.21193e-09	-1	0.0689	1	6.18e-19	1	2.17e-14	1	0.000462	-1	1.1e-14	FALSE
ENSG00000158769	F11R	ENSG00000246100	LINC00900	ENSG00000117595	IRF6	8.27079e-09	1	0.0224	-1	0.497	-1	0.000865	1	0.0061	1	2.4e-07	FALSE
ENSG00000182866	LCK	ENSG00000229807	XIST	ENSG00000124203	ZNF831	8.32793e-09	1	0.0177	-1	9.87e-06	-1	5.7e-07	1	0.079	1	5.4e-09	FALSE
ENSG00000163660	CCNL1	ENSG00000260276	AC022167.2	ENSG00000103495	MAZ	8.45913e-09	-1	0.631	1	1.4e-06	1	0.000983	1	0.0951	-1	6.57e-05	FALSE
ENSG00000112200	ZNF451	ENSG00000276334	AL133243.2	ENSG00000197714	ZNF460	8.51266e-09	-1	0.44	1	1.52e-06	1	0.13	1	0.00131	-1	0.0245	FALSE
ENSG00000076108	BAZ2A	ENSG00000258056	AC009779.2	ENSG00000123411	IKZF4	8.55493e-09	-1	0.15	1	0.194	1	0.000782	-1	0.0225	-1	1.33e-05	FALSE
ENSG00000149639	SOGA1	ENSG00000260032	NORAD	ENSG00000101126	ADNP	8.61143e-09	-1	0.372	1	0.00466	1	0.675	1	0.00774	-1	0.188	FALSE
ENSG00000172724	CCL19	ENSG00000260228	AC009119.1	ENSG00000049768	FOXP3	8.62488e-09	-1	0.00442	1	0.152	1	0.0149	-1	0.313	-1	3.61e-06	FALSE
ENSG00000163430	FSTL1	ENSG00000226696	LENG8-AS1	ENSG00000116132	PRRX1	8.6768e-09	1	0.883	-1	1.98e-12	-1	8.07e-05	-1	0.356	1	5.06e-05	FALSE
ENSG00000173517	PEAK1	ENSG00000225177	AL590617.2	ENSG00000178175	ZNF366	8.70062e-09	-1	0.916	1	0.019	1	1.1e-07	-1	0.000659	-1	1.13e-06	FALSE
ENSG00000179262	RAD23A	ENSG00000225733	FGD5-AS1	ENSG00000064490	RFXANK	8.72831e-09	1	0.00943	1	0.00234	1	6.78e-09	-1	0.00103	-1	2.78e-05	TRUE
ENSG00000267855	NDUFA7	ENSG00000273271	AP000254.2	ENSG00000263001	GTF2I	8.80275e-09	1	0.232	1	9.98e-05	1	9.26e-08	-1	0.0573	-1	1.64e-06	TRUE
ENSG00000137265	IRF4	ENSG00000259834	AL365361.1	ENSG00000140968	IRF8	8.80987e-09	-1	1.03e-05	1	0.153	1	0.00283	-1	0.546	-1	5.41e-09	FALSE
ENSG00000139278	GLIPR1	ENSG00000229619	MBNL1-AS1	ENSG00000169554	ZEB2	8.94015e-09	-1	0.0719	1	0.0327	1	0.000249	-1	0.18	-1	3.24e-05	FALSE
ENSG00000163655	GMPS	ENSG00000229619	MBNL1-AS1	ENSG00000198554	WDHD1	9.19478e-09	1	0.00698	1	1.15e-08	1	2.07e-05	1	0.0718	-1	0.0384	TRUE
ENSG00000131591	C1orf159	ENSG00000228794	LINC01128	ENSG00000116809	ZBTB17	9.20494e-09	-1	0.468	1	6.39e-09	1	7.29e-13	-1	0.0892	-1	3.96e-13	FALSE
ENSG00000104756	KCTD9	ENSG00000249087	ZNF436-AS1	ENSG00000124664	SPDEF	9.25379e-09	-1	0.717	-1	0.0404	-1	0.00473	1	0.297	1	0.00767	TRUE
ENSG00000151388	ADAMTS12	ENSG00000182873	PRKCZ-AS1	ENSG00000148516	ZEB1	9.38983e-09	-1	0.242	-1	1.32e-09	-1	8.06e-08	-1	0.943	1	0.000105	TRUE
ENSG00000038945	MSR1	ENSG00000227039	ITGB2-AS1	ENSG00000115956	PLEK	9.4598e-09	1	0.618	-1	1.53e-13	-1	0.146	-1	2.88e-11	1	0.0727	FALSE
ENSG00000183160	TMEM119	ENSG00000172965	MIR4435-2HG	ENSG00000074047	GLI2	9.57571e-09	1	0.138	-1	0.638	-1	0.00296	1	0.0162	1	9.39e-06	FALSE
ENSG00000224051	CPTP	ENSG00000272374	Z97832.2	ENSG00000171443	ZNF524	9.6077e-09	1	0.732	-1	5.74e-05	-1	0.000133	-1	0.779	1	5.5e-05	FALSE
ENSG00000068489	PRR11	ENSG00000265415	AC099850.3	ENSG00000101057	MYBL2	9.64786e-09	-1	0.000129	1	8e-11	1	1.59e-09	1	0.000555	-1	1.22e-13	FALSE
ENSG00000105723	GSK3A	ENSG00000255062	AP001318.2	ENSG00000169136	ATF5	9.66287e-09	-1	0.0966	1	0.909	1	0.726	-1	0.804	-1	0.0543	FALSE
ENSG00000020633	RUNX3	ENSG00000260317	AC009812.4	ENSG00000054598	FOXC1	9.9504e-09	-1	0.0212	-1	1.44e-06	-1	7.47e-06	-1	0.37	1	0.0057	TRUE
ENSG00000100353	EIF3D	ENSG00000279738	AL022311.1	ENSG00000171425	ZNF581	1.02368e-08	-1	0.388	1	3.97e-05	1	9.11e-09	-1	0.218	-1	5.24e-10	FALSE
ENSG00000166741	NNMT	ENSG00000172965	MIR4435-2HG	ENSG00000019549	SNAI2	1.02741e-08	-1	0.752	1	0.00553	1	0.0199	1	0.737	-1	0.0357	FALSE
ENSG00000054967	RELT	ENSG00000259807	AC009093.1	ENSG00000101412	E2F1	1.03603e-08	-1	0.0014	1	0.258	1	0.00193	-1	0.0718	-1	4.62e-11	FALSE
ENSG00000196268	ZNF493	ENSG00000268119	AC010615.2	ENSG00000171817	ZNF540	1.04667e-08	1	0.0769	1	0.0116	1	0.00736	-1	0.397	-1	0.199	TRUE
ENSG00000272333	KMT2B	ENSG00000236144	TMEM147-AS1	ENSG00000105698	USF2	1.04723e-08	-1	0.641	1	9.12e-08	1	0.00189	1	0.00077	-1	1.31e-05	FALSE
ENSG00000087116	ADAMTS2	ENSG00000224032	EPB41L4A-AS1	ENSG00000116132	PRRX1	1.06102e-08	-1	0.774	-1	1.47e-06	-1	3.05e-07	1	0.652	1	1.97e-06	TRUE
ENSG00000142347	MYO1F	ENSG00000219665	ZNF433-AS1	ENSG00000066336	SPI1	1.06504e-08	-1	0.338	1	0.0511	1	0.0203	-1	0.629	-1	0.0034	FALSE
ENSG00000130224	LRCH2	ENSG00000264575	LINC00526	ENSG00000148516	ZEB1	1.06828e-08	-1	0.884	1	0.225	1	0.0213	-1	0.17	-1	0.0504	FALSE
ENSG00000177051	FBXO46	ENSG00000267152	AC093227.1	ENSG00000218891	ZNF579	1.08147e-08	1	0.0152	1	5.39e-06	1	7.7e-08	-1	0.63	-1	0.00151	TRUE
ENSG00000174437	ATP2A2	ENSG00000257027	AC010186.3	ENSG00000197054	ZNF763	1.09782e-08	1	0.499	-1	0.0219	-1	0.000526	1	0.14	1	8.21e-05	FALSE
ENSG00000122386	ZNF205	ENSG00000235437	LINC01278	ENSG00000085644	ZNF213	1.1021e-08	-1	0.852	-1	0.123	-1	0.000412	1	0.0317	1	0.00328	TRUE
ENSG00000136960	ENPP2	ENSG00000234949	AC104667.2	ENSG00000132170	PPARG	1.12076e-08	1	0.938	-1	2.57e-05	-1	2.32e-06	1	0.055	1	4.25e-06	FALSE
ENSG00000143867	OSR1	ENSG00000260807	AC009041.2	ENSG00000152284	TCF7L1	1.12277e-08	-1	0.91	1	0.000953	1	0.158	1	0.0128	-1	0.161	FALSE
ENSG00000171988	JMJD1C	ENSG00000281398	SNHG4	ENSG00000198146	ZNF770	1.12678e-08	-1	0.0288	1	0.0534	1	0.00686	-1	0.429	-1	2.15e-06	FALSE
ENSG00000171621	SPSB1	ENSG00000249346	LINC01016	ENSG00000148737	TCF7L2	1.13322e-08	-1	6.44e-07	-1	0.198	1	0.148	-1	0.0149	-1	1.07e-08	FALSE
ENSG00000170892	TSEN34	ENSG00000267169	AC022098.1	ENSG00000142409	ZNF787	1.13449e-08	1	0.725	-1	4.76e-05	-1	1.23e-07	1	0.274	1	1.16e-09	FALSE
ENSG00000134138	MEIS2	ENSG00000250742	LINC02381	ENSG00000182463	TSHZ2	1.18426e-08	1	0.0532	-1	0.589	-1	0.481	1	0.819	1	0.0455	FALSE
ENSG00000197857	ZNF44	ENSG00000278175	GLIDR	ENSG00000198342	ZNF442	1.19589e-08	1	0.0592	1	1.16e-05	1	0.000337	1	0.196	-1	0.0285	TRUE
ENSG00000240038	AMY2B	ENSG00000264112	AC015813.1	ENSG00000103495	MAZ	1.227e-08	1	0.0792	1	2.58e-11	1	1.07e-08	1	0.238	-1	1.16e-05	TRUE
ENSG00000105287	PRKD2	ENSG00000226950	DANCR	ENSG00000126456	IRF3	1.23119e-08	1	0.0636	-1	4.35e-06	-1	4.81e-05	-1	0.321	1	1.11e-08	FALSE
ENSG00000145147	SLIT2	ENSG00000219665	ZNF433-AS1	ENSG00000102935	ZNF423	1.23932e-08	-1	0.563	-1	0.493	1	0.674	-1	0.275	-1	0.363	FALSE
ENSG00000167693	NXN	ENSG00000228203	RNF144A-AS1	ENSG00000118495	PLAGL1	1.25463e-08	-1	0.000276	1	0.0252	1	0.0196	1	0.895	-1	7.51e-08	FALSE
ENSG00000065618	COL17A1	ENSG00000231826	LINC01819	ENSG00000143867	OSR1	1.25871e-08	-1	0.263	1	0.0162	1	0.243	1	0.0921	-1	0.0711	FALSE
ENSG00000135392	DNAJC14	ENSG00000266208	AC080112.1	ENSG00000103495	MAZ	1.26579e-08	-1	0.00126	1	0.000174	1	0.00429	1	0.35	-1	1.62e-08	FALSE
ENSG00000133392	MYH11	ENSG00000233117	LINC00702	ENSG00000142611	PRDM16	1.2678e-08	-1	0.114	1	0.0349	1	0.0845	1	0.577	-1	0.00331	FALSE
ENSG00000104522	TSTA3	ENSG00000260563	AC132872.1	ENSG00000185122	HSF1	1.26937e-08	1	0.00558	-1	7.06e-07	-1	1.8e-13	1	0.0446	1	7.17e-23	FALSE
ENSG00000091986	CCDC80	ENSG00000276334	AL133243.2	ENSG00000233608	TWIST2	1.27936e-08	-1	0.699	-1	0.000459	-1	0.00261	-1	0.534	1	0.00778	TRUE
ENSG00000122694	GLIPR2	ENSG00000260196	AC124798.1	ENSG00000091831	ESR1	1.28381e-08	1	0.607	-1	0.000551	-1	0.00578	-1	0.902	1	0.00974	FALSE
ENSG00000166839	ANKDD1A	ENSG00000273373	AL355488.1	ENSG00000164330	EBF1	1.28647e-08	-1	0.000413	1	0.0901	1	0.000109	-1	0.0223	-1	7.8e-11	FALSE
ENSG00000182141	ZNF708	ENSG00000233184	AC093157.1	ENSG00000196705	ZNF431	1.29901e-08	-1	0.325	1	0.0536	1	5.18e-07	-1	0.00112	-1	3.16e-09	FALSE
ENSG00000126070	AGO3	ENSG00000225313	AL513327.1	ENSG00000197714	ZNF460	1.32058e-08	1	0.868	1	1e-09	1	0.000779	1	0.00215	-1	0.00182	TRUE
ENSG00000123146	ADGRE5	ENSG00000273373	AL355488.1	ENSG00000115956	PLEK	1.352e-08	1	0.585	-1	0.00364	-1	0.000438	1	0.127	1	0.000258	FALSE
ENSG00000112182	BACH2	ENSG00000197536	C5orf56	ENSG00000081059	TCF7	1.36798e-08	1	0.322	-1	0.0743	-1	0.000216	1	0.124	1	7.92e-06	FALSE
ENSG00000166794	PPIB	ENSG00000259248	USP3-AS1	ENSG00000164463	CREBRF	1.37323e-08	-1	0.0366	1	0.0534	1	0.000534	-1	0.149	-1	2.02e-06	FALSE
ENSG00000115234	SNX17	ENSG00000261437	AC108860.2	ENSG00000138073	PREB	1.39574e-08	1	0.167	-1	0.202	-1	0.000427	1	0.0535	1	1.99e-06	FALSE
ENSG00000163431	LMOD1	ENSG00000228203	RNF144A-AS1	ENSG00000168874	ATOH8	1.40697e-08	-1	2.71e-07	-1	1.09e-15	-1	2.66e-06	-1	0.00502	1	0.833	TRUE
ENSG00000170293	CMTM8	ENSG00000261526	AC012615.1	ENSG00000197385	ZNF860	1.41323e-08	1	0.0398	-1	0.0375	-1	0.0472	-1	0.965	1	5.75e-05	FALSE
ENSG00000166401	SERPINB8	ENSG00000281344	HELLPAR	ENSG00000083838	ZNF446	1.42259e-08	-1	0.045	-1	2.11e-08	-1	2.33e-05	-1	0.741	1	0.018	TRUE
ENSG00000094804	CDC6	ENSG00000273576	AC009283.1	ENSG00000131759	RARA	1.45498e-08	-1	0.00335	1	0.00993	-1	0.817	1	0.00092	-1	0.00166	FALSE
ENSG00000038427	VCAN	ENSG00000244968	LIFR-AS1	ENSG00000116132	PRRX1	1.45518e-08	1	0.0771	-1	0.00416	-1	4.01e-07	1	0.00267	1	8.22e-10	FALSE
ENSG00000143321	HDGF	ENSG00000249684	AC106795.2	ENSG00000164463	CREBRF	1.48088e-08	-1	0.288	-1	5.11e-06	-1	0.00299	-1	0.283	1	0.0676	TRUE
ENSG00000115355	CCDC88A	ENSG00000271367	AL034374.1	ENSG00000074657	ZNF532	1.49065e-08	-1	0.000321	-1	2.67e-11	-1	7.21e-08	-1	0.32	1	0.0175	TRUE
ENSG00000197905	TEAD4	ENSG00000250899	AC125807.2	ENSG00000005889	ZFX	1.51334e-08	1	0.000111	1	7.16e-24	1	3.4e-22	1	0.547	-1	1.64e-11	TRUE
ENSG00000138623	SEMA7A	ENSG00000247982	LINC00926	ENSG00000049768	FOXP3	1.52549e-08	1	0.594	1	0.00637	1	0.101	1	0.372	-1	0.28	TRUE
ENSG00000185522	LMNTD2	ENSG00000254815	AP006284.1	ENSG00000102878	HSF4	1.52555e-08	-1	0.0343	1	5.23e-20	1	2.71e-11	1	3.64e-06	-1	4.2e-13	FALSE
ENSG00000204642	HLA-F	ENSG00000247774	PCED1B-AS1	ENSG00000125347	IRF1	1.54752e-08	1	0.394	-1	0.435	-1	0.493	-1	0.827	1	0.171	FALSE
ENSG00000108666	C17orf75	ENSG00000215424	MCM3AP-AS1	ENSG00000010244	ZNF207	1.54883e-08	-1	0.135	-1	0.000302	-1	0.000101	-1	0.562	1	0.0163	TRUE
ENSG00000150681	RGS18	ENSG00000225783	MIAT	ENSG00000185811	IKZF1	1.55121e-08	1	0.00658	-1	2.8e-07	-1	0.000507	-1	0.043	1	7.93e-07	FALSE
ENSG00000198538	ZNF28	ENSG00000260565	ERVK13-1	ENSG00000167562	ZNF701	1.5698e-08	-1	0.904	-1	3.55e-07	-1	0.000117	-1	0.0357	1	0.00091	TRUE
ENSG00000166741	NNMT	ENSG00000237499	WAKMAR2	ENSG00000117318	ID3	1.58052e-08	1	0.282	-1	0.00824	-1	0.00315	1	0.94	1	0.000365	FALSE
ENSG00000074590	NUAK1	ENSG00000250091	DNAH10OS	ENSG00000121297	TSHZ3	1.58794e-08	-1	0.172	1	0.325	1	0.000164	-1	0.00316	-1	3.73e-06	FALSE
ENSG00000215845	TSTD1	ENSG00000257084	MIR200CHG	ENSG00000170802	FOXN2	1.61492e-08	-1	0.315	1	0.00984	1	1.24e-05	-1	0.014	-1	1.43e-09	FALSE
ENSG00000110799	VWF	ENSG00000244513	AC109587.1	ENSG00000178175	ZNF366	1.61759e-08	1	0.00166	-1	0.0869	-1	1.58e-06	1	0.00387	1	1.38e-11	FALSE
ENSG00000143256	PFDN2	ENSG00000244625	MIATNB	ENSG00000033800	PIAS1	1.62633e-08	1	0.0122	-1	0.0104	-1	3.87e-06	1	0.0312	1	1.04e-10	FALSE
ENSG00000167671	UBXN6	ENSG00000234072	AC074117.1	ENSG00000071655	MBD3	1.63061e-08	1	0.636	-1	4.21e-06	-1	3.08e-08	1	0.388	1	5.27e-08	FALSE
ENSG00000065328	MCM10	ENSG00000239665	AL157392.3	ENSG00000115163	CENPA	1.65066e-08	1	0.00372	1	1.71e-09	1	4.06e-06	1	0.0885	-1	0.0203	TRUE
ENSG00000196911	KPNA5	ENSG00000231889	TRAF3IP2-AS1	ENSG00000103495	MAZ	1.66261e-08	1	0.00023	1	2.01e-11	1	4.27e-08	1	0.417	-1	0.00399	TRUE
ENSG00000197256	KANK2	ENSG00000257084	MIR200CHG	ENSG00000092607	TBX15	1.66508e-08	-1	0.835	-1	0.217	-1	0.0239	1	0.155	1	0.041	TRUE
ENSG00000105122	RASAL3	ENSG00000250303	LINC02762	ENSG00000185669	SNAI3	1.6785e-08	1	0.106	-1	0.0134	-1	0.000311	1	0.118	1	6.55e-07	FALSE
ENSG00000179562	GCC1	ENSG00000251562	MALAT1	ENSG00000170265	ZNF282	1.68241e-08	-1	0.204	-1	7.8e-05	-1	1.36e-09	1	0.0153	1	7.77e-07	TRUE
ENSG00000140650	PMM2	ENSG00000269609	RPARP-AS1	ENSG00000198816	ZNF358	1.6833e-08	1	0.906	-1	2e-08	-1	0.209	-1	3.88e-06	1	0.192	FALSE
ENSG00000015285	WAS	ENSG00000259807	AC009093.1	ENSG00000079263	SP140	1.692e-08	-1	0.685	-1	2.32e-09	-1	6.74e-10	1	0.584	1	4.87e-08	TRUE
ENSG00000184428	TOP1MT	ENSG00000272667	AC012306.2	ENSG00000148516	ZEB1	1.71924e-08	-1	0.413	-1	3.04e-11	-1	6.31e-05	-1	0.0419	1	0.00082	TRUE
ENSG00000105778	AVL9	ENSG00000196295	GARS-DT	ENSG00000101126	ADNP	1.72133e-08	1	0.000762	1	0.000205	1	0.0203	1	0.135	1	0.328	TRUE
ENSG00000115904	SOS1	ENSG00000229692	SOS1-IT1	ENSG00000118260	CREB1	1.72532e-08	-1	0.0398	1	1.39e-15	1	5.54e-18	-1	0.865	-1	1.44e-18	FALSE
ENSG00000124217	MOCS3	ENSG00000259456	ADNP-AS1	ENSG00000101126	ADNP	1.73461e-08	-1	0.325	1	0.000443	1	0.0441	1	0.0464	-1	0.000443	FALSE
ENSG00000174109	C16orf91	ENSG00000227543	SPAG5-AS1	ENSG00000169689	CENPX	1.74924e-08	-1	0.812	-1	9.64e-07	-1	0.000357	-1	0.0639	1	0.000144	TRUE
ENSG00000073712	FERMT2	ENSG00000234290	AC116366.1	ENSG00000169554	ZEB2	1.76777e-08	-1	0.0952	-1	2.55e-07	-1	0.000521	-1	0.231	1	0.0937	TRUE
ENSG00000131375	CAPN7	ENSG00000225733	FGD5-AS1	ENSG00000163939	PBRM1	1.82561e-08	-1	0.00223	1	3.15e-13	1	4.43e-12	1	0.148	-1	4.61e-13	FALSE
ENSG00000168487	BMP1	ENSG00000251615	AC104825.1	ENSG00000225614	ZNF469	1.8479e-08	1	0.000434	-1	0.00133	-1	3.41e-05	1	0.145	1	1.44e-11	FALSE
ENSG00000185614	INKA1	ENSG00000280832	GSEC	ENSG00000179772	FOXS1	1.85091e-08	1	0.00226	1	0.425	-1	0.0943	1	0.0122	1	1.68e-05	FALSE
ENSG00000243364	EFNA4	ENSG00000260231	KDM7A-DT	ENSG00000074219	TEAD2	1.8617e-08	-1	0.00731	1	0.00806	1	0.0644	1	0.713	-1	6.29e-05	FALSE
ENSG00000164294	GPX8	ENSG00000270933	AC010719.1	ENSG00000173068	BNC2	1.88003e-08	-1	0.0287	-1	0.585	1	0.000227	-1	5.56e-06	-1	3.39e-07	FALSE
ENSG00000101745	ANKRD12	ENSG00000266053	NDUFV2-AS1	ENSG00000032219	ARID4A	1.92454e-08	-1	0.111	1	1.19e-05	1	5.68e-09	-1	0.0228	-1	3.53e-12	FALSE
ENSG00000165028	NIPSNAP3B	ENSG00000248092	NNT-AS1	ENSG00000120693	SMAD9	1.95987e-08	1	0.166	1	4.18e-06	1	0.015	1	0.0356	-1	0.32	TRUE
ENSG00000103495	MAZ	ENSG00000228343	AC115618.2	ENSG00000169957	ZNF768	1.96174e-08	1	0.0558	1	3.79e-06	1	1.26e-05	1	0.758	-1	0.00415	TRUE
ENSG00000196628	TCF4	ENSG00000272512	AL645608.7	ENSG00000121297	TSHZ3	1.97367e-08	1	0.0101	1	0.945	-1	0.283	1	0.216	1	0.00122	FALSE
ENSG00000244486	SCARF2	ENSG00000246100	LINC00900	ENSG00000177374	HIC1	1.98583e-08	-1	0.128	1	0.0525	1	0.0859	1	0.995	-1	0.00746	FALSE
ENSG00000187688	TRPV2	ENSG00000272341	AL137003.2	ENSG00000178860	MSC	1.99232e-08	1	0.0785	-1	3.13e-05	-1	0.00477	-1	0.86	1	7.21e-05	FALSE
ENSG00000147050	KDM6A	ENSG00000273271	AP000254.2	ENSG00000105856	HBP1	1.99521e-08	-1	0.753	-1	0.0318	-1	4.8e-05	1	0.0316	1	0.000633	TRUE
ENSG00000171163	ZNF692	ENSG00000261126	RBFADN	ENSG00000171161	ZNF672	2.00462e-08	1	0.7	1	3.05e-13	1	1.96e-11	1	0.522	-1	4.79e-09	TRUE
ENSG00000162944	RFTN2	ENSG00000259976	AC093010.3	ENSG00000081189	MEF2C	2.01415e-08	-1	0.775	1	0.000132	1	0.038	1	0.0329	-1	0.0752	FALSE
ENSG00000111540	RAB5B	ENSG00000258199	AC073896.4	ENSG00000185591	SP1	2.02277e-08	1	0.0472	1	5.42e-18	1	9.26e-13	1	0.27	-1	1.49e-08	TRUE
ENSG00000182934	SRPRA	ENSG00000255062	AP001318.2	ENSG00000178338	ZNF354B	2.0332e-08	-1	0.201	1	1.8e-08	1	1.21e-12	-1	0.0309	-1	2.5e-14	FALSE
ENSG00000105662	CRTC1	ENSG00000268030	AC005253.1	ENSG00000133250	ZNF414	2.06081e-08	-1	0.123	1	0.00156	1	3.91e-06	-1	0.083	-1	2.56e-09	FALSE
ENSG00000136404	TM6SF1	ENSG00000257270	AL928654.2	ENSG00000081189	MEF2C	2.0697e-08	-1	0.95	1	0.0104	1	0.00206	-1	0.63	-1	0.00136	FALSE
ENSG00000087116	ADAMTS2	ENSG00000244968	LIFR-AS1	ENSG00000019549	SNAI2	2.13864e-08	1	0.39	-1	0.00112	-1	3.76e-07	1	0.049	1	1.21e-09	FALSE
ENSG00000148848	ADAM12	ENSG00000272501	AL662844.4	ENSG00000101115	SALL4	2.17614e-08	1	0.0398	-1	0.000237	-1	1.87e-13	1	3.48e-06	1	6.1e-17	FALSE
ENSG00000163219	ARHGAP25	ENSG00000230838	LINC01614	ENSG00000115956	PLEK	2.21224e-08	1	0.00564	-1	0.0542	-1	0.000109	1	0.0435	1	2.64e-08	FALSE
ENSG00000112578	BYSL	ENSG00000205885	C1RL-AS1	ENSG00000001167	NFYA	2.21428e-08	-1	0.0523	-1	0.000706	-1	0.000641	-1	0.673	1	0.0886	TRUE
ENSG00000162745	OLFML2B	ENSG00000228203	RNF144A-AS1	ENSG00000173068	BNC2	2.23114e-08	1	0.599	1	1.01e-08	1	0.000215	1	0.012	-1	0.0685	TRUE
ENSG00000169554	ZEB2	ENSG00000230937	MIR205HG	ENSG00000148516	ZEB1	2.23509e-08	1	0.0412	-1	0.0118	-1	9.57e-08	1	0.0027	1	4.02e-11	FALSE
ENSG00000168071	CCDC88B	ENSG00000267121	AC008105.3	ENSG00000028277	POU2F2	2.24657e-08	-1	0.131	1	2.21e-06	1	0.00012	1	0.222	-1	3.59e-05	FALSE
ENSG00000176390	CRLF3	ENSG00000188825	LINC00910	ENSG00000276234	TADA2A	2.2527e-08	1	0.983	1	0.000294	1	0.0324	1	0.0984	-1	0.0395	TRUE
ENSG00000167123	CERCAM	ENSG00000214922	HLA-F-AS1	ENSG00000167394	ZNF668	2.25364e-08	1	0.0217	-1	0.35	-1	0.000991	1	0.00838	1	5.26e-08	FALSE
ENSG00000159403	C1R	ENSG00000205885	C1RL-AS1	ENSG00000074047	GLI2	2.26095e-08	-1	0.459	1	0.344	1	7.93e-05	-1	0.00346	-1	0.000197	FALSE
ENSG00000204149	AGAP6	ENSG00000272631	AC067750.1	ENSG00000267281	ATF7-NPFF	2.29984e-08	-1	0.107	1	0.0164	1	0.00592	-1	0.937	-1	9.45e-05	FALSE
ENSG00000147251	DOCK11	ENSG00000206567	AC022007.1	ENSG00000150907	FOXO1	2.3193e-08	1	0.0112	1	2e-06	1	0.182	1	0.00839	1	0.377	TRUE
ENSG00000106538	RARRES2	ENSG00000247095	MIR210HG	ENSG00000245848	CEBPA	2.37624e-08	-1	0.027	1	0.226	1	0.00296	-1	0.0513	-1	1.79e-07	FALSE
ENSG00000177485	ZBTB33	ENSG00000226067	LINC00623	ENSG00000056277	ZNF280C	2.3872e-08	1	0.0818	1	0.00049	1	6.62e-05	-1	0.72	-1	0.00866	TRUE
ENSG00000186081	KRT5	ENSG00000231826	LINC01819	ENSG00000119866	BCL11A	2.38985e-08	-1	1.83e-08	1	0.225	-1	0.992	1	0.228	-1	5.23e-08	FALSE
ENSG00000133574	GIMAP4	ENSG00000274964	AC026356.1	ENSG00000151702	FLI1	2.39423e-08	-1	0.737	-1	0.00237	-1	1.65e-05	1	0.338	1	4.87e-05	TRUE
ENSG00000162944	RFTN2	ENSG00000234771	SLC25A25-AS1	ENSG00000196628	TCF4	2.41603e-08	-1	0.174	-1	0.00107	-1	0.133	-1	0.203	1	0.828	TRUE
ENSG00000152332	UHMK1	ENSG00000204282	TNRC6C-AS1	ENSG00000177888	ZBTB41	2.42063e-08	-1	0.0432	1	0.789	1	0.048	-1	0.053	-1	9.39e-05	FALSE
ENSG00000075884	ARHGAP15	ENSG00000260257	AL035071.1	ENSG00000140968	IRF8	2.44375e-08	1	0.482	1	5.41e-08	1	6.86e-08	-1	0.197	-1	5.34e-06	TRUE
ENSG00000160633	SAFB	ENSG00000266036	AC016888.1	ENSG00000197114	ZGPAT	2.45754e-08	-1	0.19	-1	9.36e-08	-1	0.000132	-1	0.166	1	0.0281	TRUE
ENSG00000182858	ALG12	ENSG00000214783	POLR2J4	ENSG00000167182	SP2	2.47725e-08	1	0.0651	-1	0.000478	-1	2.1e-05	1	0.674	1	8.25e-08	FALSE
ENSG00000119285	HEATR1	ENSG00000267565	AC011477.3	ENSG00000054267	ARID4B	2.52046e-08	1	0.0059	-1	0.0271	-1	0.000878	1	0.556	1	6.49e-09	FALSE
ENSG00000071967	CYBRD1	ENSG00000260805	AC092803.1	ENSG00000148516	ZEB1	2.57465e-08	1	0.0543	1	0.583	-1	0.0472	1	0.011	1	0.000564	FALSE
ENSG00000275023	MLLT6	ENSG00000260083	MIR762HG	ENSG00000126351	THRA	2.5942e-08	-1	0.592	-1	0.00409	-1	0.607	-1	0.0199	-1	0.963	TRUE
ENSG00000177485	ZBTB33	ENSG00000226067	LINC00623	ENSG00000254004	ZNF260	2.62817e-08	1	0.00493	1	6.46e-05	1	2.97e-06	-1	0.745	-1	0.0148	TRUE
ENSG00000139117	CPNE8	ENSG00000206195	DUXAP8	ENSG00000115355	CCDC88A	2.63986e-08	1	0.445	1	2.28e-05	1	0.049	1	0.00189	-1	0.268	TRUE
ENSG00000267673	FDX2	ENSG00000280195	AC245140.2	ENSG00000064490	RFXANK	2.67506e-08	-1	0.284	-1	0.00041	-1	0.00727	-1	0.201	1	0.106	TRUE
ENSG00000169744	LDB2	ENSG00000267272	LINC01140	ENSG00000085276	MECOM	2.68643e-08	1	0.00301	1	0.943	-1	0.0457	1	0.0524	1	7.66e-06	FALSE
ENSG00000165655	ZNF503	ENSG00000237149	ZNF503-AS2	ENSG00000233608	TWIST2	2.69658e-08	-1	5.37e-11	1	1.86e-33	1	2.93e-52	-1	0.000141	-1	5.33e-54	FALSE
ENSG00000135047	CTSL	ENSG00000224397	SMIM25	ENSG00000115956	PLEK	2.71167e-08	1	0.0709	1	1.8e-13	1	0.000255	1	2.92e-06	-1	0.421	TRUE
ENSG00000186854	TRABD2A	ENSG00000268204	AC008763.1	ENSG00000124203	ZNF831	2.72447e-08	1	0.0408	-1	0.00803	-1	0.00241	1	0.289	1	1.93e-05	FALSE
ENSG00000152784	PRDM8	ENSG00000214548	MEG3	ENSG00000198846	TOX	2.77349e-08	-1	0.141	1	0.0492	1	0.0843	1	0.88	-1	0.0078	FALSE
ENSG00000154655	L3MBTL4	ENSG00000204261	PSMB8-AS1	ENSG00000119866	BCL11A	2.77668e-08	-1	0.0746	1	0.0932	1	0.000124	-1	0.0939	-1	1.05e-06	FALSE
ENSG00000106823	ECM2	ENSG00000268516	AC020915.2	ENSG00000164330	EBF1	2.80455e-08	-1	0.347	-1	0.0271	-1	0.0185	1	0.774	1	0.173	TRUE
ENSG00000158869	FCER1G	ENSG00000247982	LINC00926	ENSG00000115956	PLEK	2.81382e-08	-1	0.215	-1	2.02e-05	-1	0.0339	-1	0.026	1	0.356	TRUE
ENSG00000174125	TLR1	ENSG00000234678	ELF3-AS1	ENSG00000020633	RUNX3	2.81462e-08	-1	0.21	1	0.00879	1	0.338	1	0.0896	-1	0.0225	FALSE
ENSG00000221883	ARIH2OS	ENSG00000234028	EIF2AK3-DT	ENSG00000171443	ZNF524	2.8362e-08	1	0.74	1	1.73e-11	1	1.08e-08	1	0.252	-1	1.03e-06	TRUE
ENSG00000167770	OTUB1	ENSG00000277182	AC006449.5	ENSG00000149480	MTA2	2.88098e-08	1	0.0239	1	2.03e-08	1	0.000215	1	0.0167	-1	0.144	TRUE
ENSG00000133561	GIMAP6	ENSG00000274964	AC026356.1	ENSG00000151702	FLI1	2.88124e-08	-1	0.348	-1	2.37e-07	-1	5.7e-07	1	0.996	1	2.67e-05	TRUE
ENSG00000162004	CCDC78	ENSG00000265415	AC099850.3	ENSG00000129654	FOXJ1	2.88366e-08	-1	8.82e-05	1	0.561	1	0.0039	-1	0.0282	-1	2.24e-10	FALSE
ENSG00000133816	MICAL2	ENSG00000215386	MIR99AHG	ENSG00000101115	SALL4	2.90715e-08	1	0.00283	-1	0.494	-1	0.0498	1	0.182	1	4.65e-06	FALSE
ENSG00000060982	BCAT1	ENSG00000260196	AC124798.1	ENSG00000136944	LMX1B	2.93251e-08	1	0.738	1	0.000407	1	0.00138	1	0.595	-1	0.0162	TRUE
ENSG00000173171	MTX1	ENSG00000251602	AL928654.1	ENSG00000158773	USF1	2.96408e-08	1	0.149	1	1.22e-05	1	0.000461	1	0.17	-1	0.0563	TRUE
ENSG00000152332	UHMK1	ENSG00000272142	AL359643.3	ENSG00000118217	ATF6	3.00179e-08	-1	0.413	-1	1.04e-05	-1	0.00663	-1	0.0379	1	0.0886	TRUE
ENSG00000130592	LSP1	ENSG00000255399	TBX5-AS1	ENSG00000177374	HIC1	3.00456e-08	1	0.12	1	0.00385	1	0.00826	1	0.311	-1	0.488	TRUE
ENSG00000143321	HDGF	ENSG00000249684	AC106795.2	ENSG00000158773	USF1	3.00655e-08	1	0.232	-1	0.0015	-1	0.149	-1	0.076	1	0.00579	FALSE
ENSG00000163131	CTSS	ENSG00000228794	LINC01128	ENSG00000115956	PLEK	3.0086e-08	1	0.00509	-1	0.415	-1	0.00627	1	0.0367	1	8.94e-07	FALSE
ENSG00000173482	PTPRM	ENSG00000224189	HAGLR	ENSG00000148516	ZEB1	3.05598e-08	1	9.61e-07	-1	0.444	-1	0.0409	1	0.194	1	8.38e-08	FALSE
ENSG00000010295	IFFO1	ENSG00000261183	SPINT1-AS1	ENSG00000178860	MSC	3.06439e-08	-1	0.783	-1	0.202	1	0.109	-1	0.00828	-1	0.0721	FALSE
ENSG00000179144	GIMAP7	ENSG00000272841	AL139393.3	ENSG00000005102	MEOX1	3.09561e-08	1	0.0104	-1	1.79e-05	-1	7.78e-10	1	0.459	1	6.5e-14	FALSE
ENSG00000121068	TBX2	ENSG00000259248	USP3-AS1	ENSG00000179772	FOXS1	3.11069e-08	-1	0.435	1	0.739	1	0.0185	-1	0.0363	-1	0.00641	FALSE
ENSG00000131386	GALNT15	ENSG00000233117	LINC00702	ENSG00000196628	TCF4	3.11426e-08	1	0.0297	1	1.24e-06	1	2.7e-05	1	0.0517	-1	0.173	TRUE
ENSG00000162614	NEXN	ENSG00000233117	LINC00702	ENSG00000118495	PLAGL1	3.13869e-08	-1	0.309	1	0.0114	1	0.000138	-1	0.587	-1	1.86e-06	FALSE
ENSG00000170776	AKAP13	ENSG00000273680	AC009318.2	ENSG00000053254	FOXN3	3.17055e-08	-1	0.98	-1	0.000263	-1	0.484	-1	0.00374	1	0.524	TRUE
ENSG00000163710	PCOLCE2	ENSG00000257556	LINC02298	ENSG00000129514	FOXA1	3.2111e-08	-1	0.147	-1	0.822	1	0.00779	-1	0.00307	-1	9.17e-05	FALSE
ENSG00000198729	PPP1R14C	ENSG00000231826	LINC01819	ENSG00000091831	ESR1	3.29976e-08	1	0.000185	1	3.9e-18	1	7.42e-10	-1	0.804	-1	0.000113	TRUE
ENSG00000135074	ADAM19	ENSG00000234899	SOX9-AS1	ENSG00000124813	RUNX2	3.30333e-08	1	0.775	-1	0.000215	-1	0.00616	-1	0.466	1	0.00329	FALSE
ENSG00000177054	ZDHHC13	ENSG00000276855	AC015922.3	ENSG00000165891	E2F7	3.33632e-08	1	0.487	1	0.00694	1	2.09e-08	-1	0.000176	-1	2.27e-08	TRUE
ENSG00000104904	OAZ1	ENSG00000268119	AC010615.2	ENSG00000177463	NR2C2	3.35455e-08	-1	0.502	-1	1.93e-07	-1	0.0199	-1	0.00117	1	0.103	TRUE
ENSG00000112658	SRF	ENSG00000259426	AC027237.3	ENSG00000162772	ATF3	3.37869e-08	1	0.00718	1	5.71e-09	1	0.00164	1	0.00343	-1	0.581	TRUE
ENSG00000142552	RCN3	ENSG00000204860	FAM201A	ENSG00000177374	HIC1	3.39982e-08	1	0.855	-1	0.0266	-1	0.00115	1	0.065	1	0.00235	FALSE
ENSG00000162032	SPSB3	ENSG00000228343	AC115618.2	ENSG00000177045	SIX5	3.40656e-08	-1	0.0353	1	0.0567	1	0.00457	-1	0.19	-1	9.44e-06	FALSE
ENSG00000173369	C1QB	ENSG00000231890	DARS-AS1	ENSG00000066336	SPI1	3.47928e-08	1	0.345	-1	0.505	-1	0.0163	1	0.0686	1	0.000449	FALSE
ENSG00000111206	FOXM1	ENSG00000215386	MIR99AHG	ENSG00000101057	MYBL2	3.48073e-08	1	0.888	-1	0.117	-1	7.51e-12	1	7.57e-12	1	2.29e-17	FALSE
ENSG00000198952	SMG5	ENSG00000254531	AP001816.1	ENSG00000111206	FOXM1	3.49261e-08	-1	0.00124	-1	8.72e-09	-1	6.81e-08	-1	0.549	1	0.00276	TRUE
ENSG00000116830	TTF2	ENSG00000203865	ATP1A1-AS1	ENSG00000109685	NSD2	3.49859e-08	1	0.543	1	5.59e-08	1	4.42e-06	1	0.407	-1	7.22e-05	TRUE
ENSG00000183779	ZNF703	ENSG00000254290	AC124067.4	ENSG00000144218	AFF3	3.51524e-08	1	0.00938	1	8.64e-33	1	2.51e-15	1	5.84e-10	-1	2.01e-07	TRUE
ENSG00000124201	ZNFX1	ENSG00000177410	ZFAS1	ENSG00000135899	SP110	3.567e-08	-1	0.696	1	0.0136	1	0.169	1	0.187	-1	0.0689	FALSE
ENSG00000165124	SVEP1	ENSG00000261327	AC134312.5	ENSG00000148516	ZEB1	3.58378e-08	-1	0.218	-1	9.55e-15	-1	2.35e-05	-1	0.000177	1	0.0132	TRUE
ENSG00000163349	HIPK1	ENSG00000225484	NUTM2B-AS1	ENSG00000257315	ZBED6	3.60518e-08	1	0.656	-1	0.219	1	0.778	-1	0.109	1	0.834	FALSE
ENSG00000166398	KIAA0355	ENSG00000233527	ZNF529-AS1	ENSG00000168813	ZNF507	3.64254e-08	1	0.151	1	3.3e-07	1	0.00216	1	0.0226	-1	0.0567	TRUE
ENSG00000136250	AOAH	ENSG00000260121	AC138028.4	ENSG00000140968	IRF8	3.6782e-08	-1	0.0241	-1	1.45e-08	-1	0.00353	-1	0.0132	1	0.555	TRUE
ENSG00000164692	COL1A2	ENSG00000267272	LINC01140	ENSG00000173068	BNC2	3.68233e-08	1	0.0742	-1	7.86e-09	-1	4.64e-08	-1	0.623	1	4.27e-09	FALSE
ENSG00000169375	SIN3A	ENSG00000260274	AC068338.2	ENSG00000140382	HMG20A	3.69131e-08	-1	0.858	1	0.0224	1	0.0022	-1	0.299	-1	0.000262	FALSE
ENSG00000007520	TSR3	ENSG00000240291	AL450384.2	ENSG00000122386	ZNF205	3.69792e-08	1	0.588	-1	7.99e-10	-1	6.45e-11	1	0.804	1	6.3e-11	FALSE
ENSG00000132406	TMEM128	ENSG00000226688	ENTPD1-AS1	ENSG00000182903	ZNF721	3.75324e-08	-1	0.51	-1	0.000278	-1	0.0277	-1	0.163	1	0.145	TRUE
ENSG00000105583	WDR83OS	ENSG00000277142	LINC00235	ENSG00000161914	ZNF653	3.76738e-08	1	0.0847	-1	0.0065	-1	2.69e-06	1	0.0394	1	2.22e-09	FALSE
ENSG00000182372	CLN8	ENSG00000253982	AC100810.1	ENSG00000169554	ZEB2	3.77818e-08	-1	0.0223	1	3.17e-05	1	1.67e-09	-1	0.00607	-1	2.01e-13	FALSE
ENSG00000127920	GNG11	ENSG00000246451	AL049840.2	ENSG00000106511	MEOX2	3.86512e-08	1	0.0624	-1	1.06e-10	-1	1.22e-11	-1	0.634	1	6.78e-12	FALSE
ENSG00000144357	UBR3	ENSG00000275234	AC010503.4	ENSG00000118260	CREB1	3.92284e-08	-1	0.211	-1	0.00259	-1	0.124	-1	0.228	1	0.591	TRUE
ENSG00000169718	DUS1L	ENSG00000259865	AL390728.6	ENSG00000176946	THAP4	3.94984e-08	-1	0.00786	1	0.165	1	0.0302	-1	0.574	-1	2.87e-06	FALSE
ENSG00000154262	ABCA6	ENSG00000233006	MIR3936HG	ENSG00000182463	TSHZ2	3.96476e-08	1	0.0941	1	7.24e-07	1	1.74e-06	1	0.736	-1	0.00439	TRUE
ENSG00000197302	ZNF720	ENSG00000235437	LINC01278	ENSG00000120690	ELF1	3.98984e-08	-1	0.155	1	0.143	1	0.0793	-1	0.781	-1	0.00441	FALSE
ENSG00000165124	SVEP1	ENSG00000260400	AL513534.2	ENSG00000182463	TSHZ2	3.99306e-08	-1	0.65	-1	0.000735	-1	0.00965	-1	0.396	1	0.0324	TRUE
ENSG00000118046	STK11	ENSG00000260418	AL023284.4	ENSG00000197483	ZNF628	4.00222e-08	-1	0.26	-1	0.000216	-1	0.000523	-1	0.613	1	0.0115	TRUE
ENSG00000171940	ZNF217	ENSG00000197670	AL157838.1	ENSG00000101126	ADNP	4.01994e-08	-1	0.00328	1	7.69e-27	1	6.98e-15	1	4.38e-10	-1	2.71e-21	FALSE
ENSG00000100526	CDKN3	ENSG00000234949	AC104667.2	ENSG00000101057	MYBL2	4.03367e-08	1	0.0356	1	5.82e-10	1	5.69e-07	1	0.277	-1	0.000668	TRUE
ENSG00000196458	ZNF605	ENSG00000235609	AF127577.4	ENSG00000214029	ZNF891	4.03988e-08	1	0.306	-1	0.0442	-1	0.017	1	0.682	1	0.00203	FALSE
ENSG00000170776	AKAP13	ENSG00000206567	AC022007.1	ENSG00000177311	ZBTB38	4.05169e-08	-1	0.055	-1	2.81e-08	-1	0.0987	-1	0.000244	-1	0.848	TRUE
ENSG00000117385	P3H1	ENSG00000234614	C2CD4D-AS1	ENSG00000117318	ID3	4.0686e-08	-1	0.000125	-1	6.56e-13	-1	5.96e-07	-1	0.0619	1	0.26	TRUE
ENSG00000147251	DOCK11	ENSG00000271918	AC034236.2	ENSG00000053254	FOXN3	4.10554e-08	-1	0.000246	-1	2.34e-07	-1	5.17e-07	-1	0.839	1	0.0493	TRUE
ENSG00000159792	PSKH1	ENSG00000230733	AC092171.2	ENSG00000164916	FOXK1	4.11516e-08	-1	0.00265	1	0.0488	1	0.0247	1	0.802	-1	5.74e-06	FALSE
ENSG00000139117	CPNE8	ENSG00000206195	DUXAP8	ENSG00000169554	ZEB2	4.14928e-08	1	0.517	1	0.000515	1	0.00306	1	0.712	-1	0.0812	TRUE
ENSG00000168918	INPP5D	ENSG00000231826	LINC01819	ENSG00000104903	LYL1	4.16305e-08	-1	0.0129	1	0.354	1	0.00198	-1	0.0179	-1	9.89e-06	FALSE
ENSG00000160993	ALKBH4	ENSG00000236199	AL359076.1	ENSG00000171443	ZNF524	4.17098e-08	1	0.327	-1	0.26	-1	5.58e-05	1	0.00276	1	1.12e-06	FALSE
ENSG00000030582	GRN	ENSG00000267278	MAP3K14-AS1	ENSG00000066336	SPI1	4.19396e-08	-1	0.315	1	1.76e-06	1	4.89e-07	-1	0.243	-1	2.59e-09	FALSE
ENSG00000171206	TRIM8	ENSG00000269609	RPARP-AS1	ENSG00000196418	ZNF124	4.22238e-08	1	0.000484	1	2.07e-14	1	8.52e-08	1	0.0138	-1	0.0188	TRUE
ENSG00000088256	GNA11	ENSG00000233461	AL445524.1	ENSG00000165804	ZNF219	4.23019e-08	-1	3.75e-06	-1	1.58e-18	-1	1.67e-08	-1	0.00288	1	0.344	TRUE
ENSG00000165526	RPUSD4	ENSG00000175061	SNHG29	ENSG00000025434	NR1H3	4.26427e-08	1	0.492	1	1.06e-07	1	0.00308	1	0.0217	-1	0.0347	TRUE
ENSG00000156738	MS4A1	ENSG00000228613	AC141930.1	ENSG00000269404	SPIB	4.27204e-08	1	1.58e-12	1	2.98e-09	1	3.12e-14	-1	0.319	-1	0.244	TRUE
ENSG00000161999	JMJD8	ENSG00000271918	AC034236.2	ENSG00000103343	ZNF174	4.2799e-08	1	0.206	-1	4.31e-05	-1	0.0108	-1	0.0888	1	0.000487	FALSE
ENSG00000117523	PRRC2C	ENSG00000272686	AC006333.2	ENSG00000196418	ZNF124	4.29134e-08	1	0.766	-1	9.77e-06	-1	0.000503	-1	0.334	1	5.78e-06	FALSE
ENSG00000124201	ZNFX1	ENSG00000177410	ZFAS1	ENSG00000171940	ZNF217	4.33102e-08	1	0.0183	1	0.000273	1	0.0165	1	0.0667	-1	0.962	TRUE
ENSG00000114904	NEK4	ENSG00000204685	STARD7-AS1	ENSG00000198146	ZNF770	4.3976e-08	-1	0.0305	-1	0.0708	-1	9.67e-11	1	2.72e-06	1	0.000213	TRUE
ENSG00000107099	DOCK8	ENSG00000188511	C22orf34	ENSG00000185811	IKZF1	4.39763e-08	1	0.0406	-1	0.304	-1	0.0463	1	0.287	1	0.00131	FALSE
ENSG00000169750	RAC3	ENSG00000206567	AC022007.1	ENSG00000177311	ZBTB38	4.40012e-08	1	0.00317	1	0.000268	1	0.0802	1	0.0608	1	0.305	TRUE
ENSG00000105369	CD79A	ENSG00000251442	LINC01094	ENSG00000137265	IRF4	4.4075e-08	1	1.04e-05	-1	0.293	-1	0.000637	1	0.0385	1	2.61e-13	FALSE
ENSG00000143079	CTTNBP2NL	ENSG00000224078	SNHG14	ENSG00000009307	CSDE1	4.49689e-08	-1	0.446	-1	8.73e-09	-1	0.00377	-1	0.000439	1	0.0353	TRUE
ENSG00000113140	SPARC	ENSG00000163364	LINC01116	ENSG00000089225	TBX5	4.51595e-08	1	0.826	1	5.45e-05	1	2.98e-06	1	0.899	-1	0.000387	TRUE
ENSG00000173917	HOXB2	ENSG00000230148	HOXB-AS1	ENSG00000129514	FOXA1	4.57051e-08	1	2.74e-05	1	1.19e-16	1	4.28e-11	1	0.00611	-1	0.0249	TRUE
ENSG00000186918	ZNF395	ENSG00000271533	Z83843.1	ENSG00000147421	HMBOX1	4.58543e-08	1	0.00687	-1	4.28e-06	-1	0.0669	-1	0.00891	1	5.67e-05	FALSE
ENSG00000166169	POLL	ENSG00000233901	LINC01503	ENSG00000083838	ZNF446	4.58604e-08	1	0.0198	-1	0.515	-1	0.0103	1	0.0404	1	9.18e-07	FALSE
ENSG00000158769	F11R	ENSG00000247708	STX18-AS1	ENSG00000117595	IRF6	4.62696e-08	-1	0.713	-1	0.000216	-1	0.00238	-1	0.771	1	0.0152	TRUE
ENSG00000134686	PHC2	ENSG00000225313	AL513327.1	ENSG00000032219	ARID4A	4.63567e-08	-1	0.654	1	3.02e-07	1	2.75e-07	1	0.974	-1	4.13e-06	FALSE
ENSG00000136960	ENPP2	ENSG00000261327	AC134312.5	ENSG00000151702	FLI1	4.64133e-08	-1	0.474	-1	5.78e-08	-1	0.000493	-1	0.432	1	0.0123	TRUE
ENSG00000184545	DUSP8	ENSG00000233930	KRTAP5-AS1	ENSG00000177606	JUN	4.64595e-08	-1	1.6e-05	1	1.59e-33	1	1.87e-35	-1	0.0134	-1	1.84e-47	FALSE
ENSG00000077312	SNRPA	ENSG00000266904	LINC00663	ENSG00000198816	ZNF358	4.64823e-08	1	0.262	-1	7.27e-06	-1	1.69e-08	1	0.281	1	8.13e-11	FALSE
ENSG00000133316	WDR74	ENSG00000251562	MALAT1	ENSG00000198546	ZNF511	4.64872e-08	-1	0.48	1	0.208	1	0.026	-1	0.267	-1	0.00204	FALSE
ENSG00000170653	ATF7	ENSG00000235437	LINC01278	ENSG00000137871	ZNF280D	4.64887e-08	1	0.851	1	1.75e-05	1	7.08e-05	1	0.413	-1	0.00199	TRUE
ENSG00000115524	SF3B1	ENSG00000238164	TNFRSF14-AS1	ENSG00000064933	PMS1	4.72988e-08	1	0.488	1	0.0041	1	2.22e-06	-1	0.122	-1	2.33e-05	TRUE
ENSG00000153563	CD8A	ENSG00000227630	LINC01132	ENSG00000124203	ZNF831	4.74509e-08	1	0.0646	-1	0.122	-1	0.00185	1	0.0401	1	3.5e-05	FALSE
ENSG00000172243	CLEC7A	ENSG00000234456	MAGI2-AS3	ENSG00000165821	SALL2	4.75244e-08	1	0.00258	-1	0.68	-1	0.764	1	0.989	1	0.0166	FALSE
ENSG00000137699	TRIM29	ENSG00000229891	LINC01315	ENSG00000073282	TP63	4.80499e-08	-1	0.00326	1	0.57	1	4.35e-07	-1	2.12e-06	-1	8.83e-11	FALSE
ENSG00000075399	VPS9D1	ENSG00000224032	EPB41L4A-AS1	ENSG00000158805	ZNF276	4.82338e-08	-1	0.0931	-1	1.31e-12	-1	3.06e-07	-1	0.00294	1	0.00176	TRUE
ENSG00000172986	GXYLT2	ENSG00000249042	AC008771.1	ENSG00000173068	BNC2	4.8867e-08	1	4.2e-05	1	1.08e-16	1	0.000164	1	0.0522	-1	0.662	TRUE
ENSG00000101182	PSMA7	ENSG00000259605	AC074212.1	ENSG00000101190	TCFL5	4.90159e-08	-1	0.000353	-1	5.59e-12	-1	1.44e-08	-1	0.329	1	0.0035	TRUE
ENSG00000113083	LOX	ENSG00000235947	EGOT	ENSG00000116132	PRRX1	4.90728e-08	1	0.000443	-1	0.000944	-1	0.00029	1	0.507	1	1.69e-10	FALSE
ENSG00000143155	TIPRL	ENSG00000245532	NEAT1	ENSG00000143614	GATAD2B	4.91113e-08	-1	0.858	-1	0.000556	-1	0.0258	-1	0.156	1	0.00808	TRUE
ENSG00000160961	ZNF333	ENSG00000271976	AC012467.2	ENSG00000173875	ZNF791	4.94225e-08	-1	0.826	-1	9.99e-08	-1	0.00448	-1	0.0028	1	0.0241	TRUE
ENSG00000139174	PRICKLE1	ENSG00000267454	ZNF582-AS1	ENSG00000054598	FOXC1	4.94772e-08	-1	4e-07	-1	6.83e-05	-1	4.88e-07	-1	0.911	-1	0.63	TRUE
ENSG00000168994	PXDC1	ENSG00000249042	AC008771.1	ENSG00000233608	TWIST2	4.95948e-08	-1	0.958	1	0.0124	1	0.542	1	0.188	-1	0.528	FALSE
ENSG00000108798	ABI3	ENSG00000261269	AC093278.2	ENSG00000140968	IRF8	4.96996e-08	-1	1.45e-08	1	0.207	1	0.0298	-1	0.459	-1	1.12e-12	FALSE
ENSG00000124126	PREX1	ENSG00000259793	AC013726.1	ENSG00000118513	MYB	5.00561e-08	1	2.73e-08	-1	0.0344	-1	0.617	-1	0.0803	1	8.6e-10	FALSE
ENSG00000137841	PLCB2	ENSG00000233038	AC011899.2	ENSG00000185669	SNAI3	5.01885e-08	-1	0.0545	1	0.000525	1	0.0128	1	0.132	-1	0.000226	FALSE
ENSG00000111897	SERINC1	ENSG00000229692	SOS1-IT1	ENSG00000171163	ZNF692	5.03896e-08	-1	0.0476	-1	1.31e-09	-1	2.86e-07	-1	0.226	1	0.00264	TRUE
ENSG00000143761	ARF1	ENSG00000197670	AL157838.1	ENSG00000138380	CARF	5.10356e-08	-1	0.0061	1	0.00421	1	0.0244	1	0.799	-1	6.33e-06	FALSE
ENSG00000135316	SYNCRIP	ENSG00000260418	AL023284.4	ENSG00000088881	EBF4	5.11272e-08	1	0.97	1	9.87e-06	1	0.000115	1	0.457	-1	0.00139	TRUE
ENSG00000101955	SRPX	ENSG00000246859	STARD4-AS1	ENSG00000233608	TWIST2	5.13582e-08	-1	0.145	-1	1.33e-06	-1	0.0168	-1	0.0354	1	0.476	TRUE
ENSG00000181588	MEX3D	ENSG00000206337	HCP5	ENSG00000101096	NFATC2	5.15614e-08	-1	0.129	-1	4.62e-06	-1	0.0019	-1	0.0792	1	0.242	TRUE
ENSG00000143226	FCGR2A	ENSG00000247982	LINC00926	ENSG00000115956	PLEK	5.18061e-08	-1	0.185	-1	0.000166	-1	0.143	-1	0.0551	1	0.781	TRUE
ENSG00000076321	KLHL20	ENSG00000253320	AZIN1-AS1	ENSG00000064490	RFXANK	5.27424e-08	-1	0.51	-1	0.000615	-1	0.00154	-1	0.582	1	0.0127	TRUE
ENSG00000172757	CFL1	ENSG00000281398	SNHG4	ENSG00000138380	CARF	5.28655e-08	-1	0.75	-1	3.56e-09	-1	2.53e-07	-1	0.179	1	1.53e-05	TRUE
ENSG00000075539	FRYL	ENSG00000249346	LINC01016	ENSG00000189079	ARID2	5.31998e-08	1	0.641	1	1.1e-06	1	0.000714	1	0.0563	-1	0.00271	TRUE
ENSG00000254087	LYN	ENSG00000234949	AC104667.2	ENSG00000054598	FOXC1	5.36122e-08	1	0.0673	1	0.0375	1	0.0598	1	0.703	-1	0.721	TRUE
ENSG00000125810	CD93	ENSG00000197536	C5orf56	ENSG00000111145	ELK3	5.45967e-08	1	0.122	-1	7.53e-08	-1	8.06e-07	-1	0.386	1	1.84e-09	FALSE
ENSG00000145416	2021-03-01	ENSG00000273373	AL355488.1	ENSG00000115956	PLEK	5.50886e-08	-1	0.0622	1	0.198	1	1.71e-05	-1	0.000849	-1	8.32e-08	FALSE
ENSG00000054148	PHPT1	ENSG00000267296	CEBPA-DT	ENSG00000064490	RFXANK	5.52106e-08	1	0.101	-1	0.0883	-1	6.49e-05	1	0.0485	1	1.3e-08	FALSE
ENSG00000130724	CHMP2A	ENSG00000229852	AC019205.1	ENSG00000171443	ZNF524	5.57441e-08	-1	0.00962	-1	2.74e-11	-1	1.84e-11	-1	0.932	1	1.86e-05	TRUE
ENSG00000164209	SLC25A46	ENSG00000271870	AC024060.2	ENSG00000072364	AFF4	5.66038e-08	1	0.303	1	0.000119	1	0.000743	1	0.717	-1	0.0096	TRUE
ENSG00000124535	WRNIP1	ENSG00000272142	AL359643.3	ENSG00000137309	HMGA1	5.67135e-08	1	0.0103	1	8.69e-14	1	3.06e-07	1	9.86e-05	-1	0.0164	TRUE
ENSG00000185862	EVI2B	ENSG00000260686	AC008669.1	ENSG00000066336	SPI1	5.71454e-08	-1	0.935	1	0.0019	1	9e-05	-1	0.104	-1	3.6e-05	FALSE
ENSG00000197976	AKAP17A	ENSG00000229807	XIST	ENSG00000205903	ZNF316	5.7309e-08	1	3.3e-06	1	2.69e-15	1	5.24e-10	1	0.133	-1	0.00718	TRUE
ENSG00000072786	STK10	ENSG00000267272	LINC01140	ENSG00000106948	AKNA	5.83584e-08	1	0.014	-1	0.0925	-1	3.92e-06	1	0.0267	1	3.03e-08	FALSE
ENSG00000126456	IRF3	ENSG00000275964	AL355001.2	ENSG00000102901	CENPT	5.92542e-08	1	0.212	-1	0.00127	-1	0.000795	-1	0.804	1	8.35e-06	FALSE
ENSG00000134371	CDC73	ENSG00000255455	AP003486.1	ENSG00000177888	ZBTB41	5.94321e-08	-1	0.577	-1	6.68e-10	-1	2.71e-08	-1	0.721	1	3.1e-07	TRUE
ENSG00000198795	ZNF521	ENSG00000237424	FOXD2-AS1	ENSG00000074047	GLI2	5.94641e-08	1	0.893	-1	0.003	-1	0.000388	1	0.177	1	0.00155	FALSE
ENSG00000115687	PASK	ENSG00000247982	LINC00926	ENSG00000150907	FOXO1	6.00275e-08	1	0.0142	1	2.63e-08	1	2.81e-05	1	0.125	-1	0.11	TRUE
ENSG00000186638	KIF24	ENSG00000177640	CASC2	ENSG00000111206	FOXM1	6.02614e-08	-1	0.256	1	8.62e-08	1	1.44e-10	-1	0.104	-1	1.21e-14	FALSE
ENSG00000152784	PRDM8	ENSG00000267121	AC008105.3	ENSG00000198846	TOX	6.06249e-08	-1	0.645	1	0.000151	1	0.105	1	0.0497	-1	0.097	FALSE
ENSG00000136378	ADAMTS7	ENSG00000260401	AP002761.4	ENSG00000178860	MSC	6.12797e-08	1	0.119	-1	0.000123	-1	0.0857	-1	0.0916	1	0.00548	FALSE
ENSG00000161800	RACGAP1	ENSG00000234899	SOX9-AS1	ENSG00000115163	CENPA	6.14175e-08	-1	0.0442	-1	1.36e-14	-1	0.000387	-1	8.1e-07	1	0.0312	TRUE
ENSG00000276600	RAB7B	ENSG00000263731	AC145207.5	ENSG00000146592	CREB5	6.20207e-08	-1	0.266	-1	0.000298	-1	0.0299	-1	0.0722	1	0.251	TRUE
ENSG00000131495	NDUFA2	ENSG00000245146	MALINC1	ENSG00000117000	RLF	6.27337e-08	-1	0.0223	1	0.000846	1	7.83e-06	-1	0.406	-1	1.58e-10	FALSE
ENSG00000112902	SEMA5A	ENSG00000214922	HLA-F-AS1	ENSG00000006468	ETV1	6.37315e-08	1	0.00101	-1	0.00256	-1	0.133	-1	0.217	1	4.3e-05	FALSE
ENSG00000104853	CLPTM1	ENSG00000280206	AC026401.3	ENSG00000119574	ZBTB45	6.38248e-08	-1	0.0404	-1	1.05e-10	-1	2.28e-08	-1	0.164	1	0.000719	TRUE
ENSG00000079150	FKBP7	ENSG00000233184	AC093157.1	ENSG00000173068	BNC2	6.4286e-08	1	0.739	1	0.74	1	1.24e-05	-1	8.42e-06	-1	0.000341	TRUE
ENSG00000113615	SEC24A	ENSG00000179523	EIF3J-DT	ENSG00000198146	ZNF770	6.4539e-08	-1	0.00137	-1	8.2e-22	-1	3.22e-14	-1	0.0359	1	0.000104	TRUE
ENSG00000166508	MCM7	ENSG00000216895	AC009403.1	ENSG00000007968	E2F2	6.49276e-08	-1	0.639	1	0.443	1	0.000566	-1	0.0106	-1	8.36e-05	FALSE
ENSG00000139926	FRMD6	ENSG00000253768	AC008663.1	ENSG00000106571	GLI3	6.49831e-08	1	0.0161	1	1.12e-05	1	0.000433	1	0.178	-1	0.311	TRUE
ENSG00000172116	CD8B	ENSG00000270055	AC127502.2	ENSG00000198846	TOX	6.52482e-08	1	0.00275	-1	0.839	-1	0.361	1	0.487	1	0.00111	FALSE
ENSG00000266967	AARSD1	ENSG00000259623	AC125257.1	ENSG00000171163	ZNF692	6.53879e-08	1	0.0124	1	2.95e-08	1	0.000181	1	0.0507	-1	0.222	TRUE
ENSG00000137135	ARHGEF39	ENSG00000234678	ELF3-AS1	ENSG00000111206	FOXM1	6.57388e-08	-1	0.485	1	3.26e-05	1	0.000275	1	0.158	-1	6.6e-06	FALSE
ENSG00000176148	TCP11L1	ENSG00000268087	AC008764.2	ENSG00000197714	ZNF460	6.57599e-08	1	0.0145	-1	0.101	-1	0.0779	-1	0.857	1	4.92e-05	FALSE
ENSG00000139154	AEBP2	ENSG00000258708	SLC25A21-AS1	ENSG00000117000	RLF	6.58099e-08	-1	0.0224	1	0.0104	1	0.000694	-1	0.636	-1	2.56e-09	FALSE
ENSG00000112742	TTK	ENSG00000275234	AC010503.4	ENSG00000101057	MYBL2	6.6088e-08	-1	0.0806	1	0.0855	1	0.0138	-1	0.621	-1	4.86e-05	FALSE
ENSG00000108465	CDK5RAP3	ENSG00000229980	TOB1-AS1	ENSG00000095951	HIVEP1	6.6134e-08	1	0.329	1	3.47e-05	1	0.0176	1	0.0229	-1	0.0312	TRUE
ENSG00000105229	PIAS4	ENSG00000267493	CIRBP-AS1	ENSG00000064961	HMG20B	6.62466e-08	-1	0.0248	1	0.098	1	0.0713	1	0.872	-1	0.000227	FALSE
ENSG00000181038	METTL23	ENSG00000225265	TAF1A-AS1	ENSG00000168286	THAP11	6.65175e-08	-1	0.633	1	0.184	1	0.0117	-1	0.208	-1	0.000423	FALSE
ENSG00000171867	PRNP	ENSG00000269918	AF131215.6	ENSG00000060138	YBX3	6.66843e-08	-1	0.0143	1	0.195	1	0.0031	-1	0.279	-1	3.13e-06	FALSE
ENSG00000163565	IFI16	ENSG00000197291	RAMP2-AS1	ENSG00000188313	PLSCR1	6.679e-08	-1	0.00357	-1	1.83e-05	-1	3.1e-06	-1	0.639	1	0.0174	TRUE
ENSG00000151702	FLI1	ENSG00000204261	PSMB8-AS1	ENSG00000124203	ZNF831	6.88881e-08	1	0.15	1	2.73e-12	1	0.000523	1	0.000323	-1	0.195	TRUE
ENSG00000121454	LHX4	ENSG00000225855	RUSC1-AS1	ENSG00000213020	ZNF611	6.93207e-08	1	0.771	1	1.51e-05	1	0.00365	1	0.212	-1	0.0112	TRUE
ENSG00000168497	CAVIN2	ENSG00000212719	LINC02693	ENSG00000164736	SOX17	6.95835e-08	1	0.0111	-1	0.209	-1	0.00198	1	0.0934	1	1.53e-06	FALSE
ENSG00000005007	UPF1	ENSG00000225855	RUSC1-AS1	ENSG00000011451	WIZ	6.98719e-08	-1	0.0551	-1	9.5e-09	-1	5.59e-08	-1	0.382	1	0.000949	TRUE
ENSG00000092148	HECTD1	ENSG00000229124	VIM-AS1	ENSG00000134852	CLOCK	7.00364e-08	-1	0.0149	-1	9.98e-06	-1	0.0104	-1	0.018	1	0.745	TRUE
ENSG00000140945	CDH13	ENSG00000281103	TRG-AS1	ENSG00000081189	MEF2C	7.09908e-08	-1	0.956	-1	6.16e-11	-1	1.02e-09	-1	0.0745	1	2.74e-08	TRUE
ENSG00000198824	CHAMP1	ENSG00000260461	AL133355.1	ENSG00000081386	ZNF510	7.16846e-08	1	0.229	1	4.9e-05	1	0.000116	1	0.348	-1	0.0119	TRUE
ENSG00000183048	SLC25A10	ENSG00000206567	AC022007.1	ENSG00000032219	ARID4A	7.18589e-08	1	0.0183	1	5.17e-07	1	0.0523	1	0.00667	1	0.863	TRUE
ENSG00000168918	INPP5D	ENSG00000265415	AC099850.3	ENSG00000124203	ZNF831	7.21605e-08	1	0.118	-1	0.00328	-1	2.32e-05	1	0.0889	1	4.95e-06	FALSE
ENSG00000114978	MOB1A	ENSG00000246859	STARD4-AS1	ENSG00000056277	ZNF280C	7.32073e-08	-1	0.986	-1	0.0011	-1	0.00312	-1	0.391	1	0.00468	TRUE
ENSG00000157368	IL34	ENSG00000261664	TTC39A-AS1	ENSG00000143867	OSR1	7.39261e-08	1	0.000231	1	6.28e-05	1	0.00328	1	0.296	1	0.716	TRUE
ENSG00000178695	KCTD12	ENSG00000251442	LINC01094	ENSG00000182463	TSHZ2	7.48234e-08	-1	2.49e-07	-1	0.263	1	0.028	-1	0.00212	-1	1.57e-10	FALSE
ENSG00000006715	VPS41	ENSG00000228878	SEPTIN7-AS1	ENSG00000164631	ZNF12	7.52129e-08	-1	0.0417	1	0.0204	1	0.00706	-1	0.975	-1	2.68e-05	FALSE
ENSG00000156298	TSPAN7	ENSG00000215068	AC025171.2	ENSG00000116833	NR5A2	7.68041e-08	1	0.611	-1	0.0363	-1	0.0577	1	0.946	1	0.0234	FALSE
ENSG00000188846	RPL14	ENSG00000234741	GAS5	ENSG00000198546	ZNF511	7.70385e-08	-1	0.573	1	7.52e-13	1	1.83e-10	1	0.1	-1	4.26e-10	FALSE
ENSG00000131759	RARA	ENSG00000266208	AC080112.1	ENSG00000129514	FOXA1	7.72286e-08	-1	0.434	1	1.9e-06	1	0.000227	1	0.125	-1	7.47e-06	FALSE
ENSG00000184922	FMNL1	ENSG00000267121	AC008105.3	ENSG00000104903	LYL1	7.80032e-08	-1	1.79e-05	1	2.26e-13	1	9.59e-11	1	0.492	-1	4.53e-16	FALSE
ENSG00000166912	MTMR10	ENSG00000224078	SNHG14	ENSG00000115163	CENPA	7.80335e-08	1	0.000639	1	1.82e-07	1	0.000177	1	0.121	-1	0.288	TRUE
ENSG00000211460	TSN	ENSG00000249087	ZNF436-AS1	ENSG00000001167	NFYA	7.81197e-08	-1	0.114	-1	0.00154	-1	0.000466	1	0.862	1	0.0106	TRUE
ENSG00000161265	U2AF1L4	ENSG00000267523	AC008735.2	ENSG00000113658	SMAD5	7.98234e-08	1	0.00495	1	5.87e-16	1	9.47e-11	1	0.179	-1	9.53e-05	TRUE
ENSG00000116586	LAMTOR2	ENSG00000197989	SNHG12	ENSG00000176946	THAP4	8.09587e-08	-1	0.498	-1	6.63e-11	-1	3.95e-08	-1	0.0904	1	8.14e-06	TRUE
ENSG00000168275	COA6	ENSG00000247556	OIP5-AS1	ENSG00000171161	ZNF672	8.12602e-08	1	0.000393	1	2.26e-06	1	9.34e-05	1	0.682	-1	0.382	TRUE
ENSG00000206075	SERPINB5	ENSG00000267374	MIR924HG	ENSG00000054598	FOXC1	8.14528e-08	1	0.362	1	1.45e-06	1	0.00519	1	0.118	-1	0.0579	TRUE
ENSG00000173456	RNF26	ENSG00000197989	SNHG12	ENSG00000135164	DMTF1	8.22988e-08	1	0.828	-1	3.76e-11	-1	0.000149	-1	0.00284	1	0.000124	FALSE
ENSG00000101331	CCM2L	ENSG00000245060	LINC00847	ENSG00000203883	SOX18	8.23355e-08	-1	0.424	1	0.62	1	0.0103	-1	0.0387	-1	0.00483	FALSE
ENSG00000163902	RPN1	ENSG00000260160	AC011468.1	ENSG00000172493	AFF1	8.28929e-08	1	0.14	1	0.000328	1	0.00133	1	0.879	-1	0.0646	TRUE
ENSG00000173200	PARP15	ENSG00000224934	AL391684.1	ENSG00000106948	AKNA	8.30386e-08	1	0.22	1	1.67e-22	1	1.91e-13	1	0.107	-1	4.26e-09	TRUE
ENSG00000132718	SYT11	ENSG00000225439	BOLA3-AS1	ENSG00000151702	FLI1	8.3144e-08	-1	0.096	1	0.77	1	0.00231	-1	0.00483	-1	0.000274	FALSE
ENSG00000179115	FARSA	ENSG00000273329	AC078846.1	ENSG00000132024	CC2D1A	8.36997e-08	1	0.871	-1	1.15e-05	-1	1.67e-07	1	0.834	1	2e-07	FALSE
ENSG00000168060	NAALADL1	ENSG00000269918	AF131215.6	ENSG00000177374	HIC1	8.50942e-08	-1	0.152	1	0.387	1	0.0575	-1	0.38	-1	0.0116	FALSE
ENSG00000126785	RHOJ	ENSG00000229950	TFAP2A-AS1	ENSG00000106511	MEOX2	8.51542e-08	1	0.0155	1	2.93e-05	1	0.000363	-1	0.776	-1	0.118	TRUE
ENSG00000106624	AEBP1	ENSG00000212719	LINC02693	ENSG00000089225	TBX5	8.63689e-08	1	0.983	-1	1.06e-10	-1	3.55e-07	-1	0.0329	1	0.000186	FALSE
ENSG00000161677	JOSD2	ENSG00000266036	AC016888.1	ENSG00000131408	NR1H2	8.68232e-08	1	1	1	4.09e-05	1	6.01e-06	1	0.71	-1	2.71e-05	TRUE
ENSG00000130175	PRKCSH	ENSG00000214548	MEG3	ENSG00000064490	RFXANK	8.79412e-08	-1	0.0813	-1	0.000322	-1	7.32e-05	1	0.464	1	0.00563	TRUE
ENSG00000147168	IL2RG	ENSG00000260257	AL035071.1	ENSG00000124203	ZNF831	8.91377e-08	-1	0.851	1	4.41e-06	1	1.66e-07	-1	0.102	-1	1.63e-06	FALSE
ENSG00000102384	CENPI	ENSG00000206567	AC022007.1	ENSG00000165891	E2F7	8.98651e-08	1	0.164	1	0.0216	1	0.00096	-1	0.275	-1	0.0639	TRUE
ENSG00000165633	VSTM4	ENSG00000281026	N4BP2L2-IT2	ENSG00000148516	ZEB1	8.99038e-08	1	0.0979	-1	0.0564	-1	0.0474	1	0.658	1	0.00162	FALSE
ENSG00000171448	ZBTB26	ENSG00000234608	MAPKAPK5-AS1	ENSG00000186130	ZBTB6	9.01995e-08	1	0.498	1	2.98e-10	1	2.76e-09	1	0.508	-1	4.61e-10	TRUE
ENSG00000145147	SLIT2	ENSG00000206567	AC022007.1	ENSG00000164330	EBF1	9.04488e-08	-1	0.906	-1	9.03e-07	-1	0.00241	-1	0.112	1	0.00914	TRUE
ENSG00000110852	CLEC2B	ENSG00000225313	AL513327.1	ENSG00000123685	BATF3	9.10961e-08	-1	0.0303	-1	5.15e-13	-1	2.35e-07	-1	0.00516	1	0.00487	TRUE
ENSG00000102753	KPNA3	ENSG00000272463	AL357054.4	ENSG00000156273	BACH1	9.27086e-08	-1	0.000933	-1	1.3e-11	-1	1.96e-07	-1	0.272	1	0.00727	TRUE
ENSG00000197646	PDCD1LG2	ENSG00000229619	MBNL1-AS1	ENSG00000105967	TFEC	9.29257e-08	-1	0.00103	1	0.0381	1	1.42e-07	-1	0.00306	-1	4.84e-13	FALSE
ENSG00000088756	ARHGAP28	ENSG00000273472	AC096733.2	ENSG00000173068	BNC2	9.33222e-08	1	0.00015	-1	0.0277	-1	0.00156	1	0.156	1	1.01e-08	FALSE
ENSG00000189144	ZNF573	ENSG00000261799	AC007406.5	ENSG00000197863	ZNF790	9.33857e-08	-1	0.259	-1	4.81e-06	-1	1.11e-05	-1	0.716	1	0.00188	TRUE
ENSG00000218891	ZNF579	ENSG00000260461	AL133355.1	ENSG00000122386	ZNF205	9.34175e-08	1	0.458	-1	0.000121	-1	0.014	-1	0.402	1	0.00463	FALSE
ENSG00000160801	PTH1R	ENSG00000281103	TRG-AS1	ENSG00000164330	EBF1	9.42307e-08	1	0.0553	-1	0.00811	-1	2.43e-06	1	0.149	1	2.22e-08	FALSE
ENSG00000101916	TLR8	ENSG00000204261	PSMB8-AS1	ENSG00000185811	IKZF1	9.42939e-08	1	0.0516	-1	0.0265	-1	0.114	-1	0.376	1	0.00146	FALSE
ENSG00000160336	ZNF761	ENSG00000267523	AC008735.2	ENSG00000196417	ZNF765	9.53292e-08	-1	0.457	1	2.82e-05	1	0.0044	1	0.0659	-1	0.000158	FALSE
ENSG00000146122	DAAM2	ENSG00000261116	AL049555.1	ENSG00000081189	MEF2C	9.64077e-08	1	0.122	-1	0.772	-1	0.26	1	0.33	1	0.0158	FALSE
ENSG00000134250	NOTCH2	ENSG00000231365	WARS2-AS1	ENSG00000143067	ZNF697	9.79921e-08	-1	0.932	1	0.296	1	0.926	1	0.293	-1	0.847	FALSE
ENSG00000104903	LYL1	ENSG00000247982	LINC00926	ENSG00000029363	BCLAF1	9.82732e-08	1	0.291	1	6.53e-05	1	0.00836	1	0.251	-1	0.0598	TRUE
ENSG00000175416	CLTB	ENSG00000172965	MIR4435-2HG	ENSG00000176542	USF3	1.00295e-07	1	0.547	1	0.0452	1	4.7e-05	-1	0.00823	-1	5.93e-05	TRUE
ENSG00000167766	ZNF83	ENSG00000242861	AL591895.1	ENSG00000170949	ZNF160	1.01009e-07	-1	0.156	1	0.031	1	8.25e-05	-1	0.067	-1	1.12e-07	FALSE
ENSG00000144935	TRPC1	ENSG00000262823	AC127521.1	ENSG00000112837	TBX18	1.01588e-07	1	1.61e-06	1	0.962	-1	0.00771	1	0.0104	1	4.88e-08	FALSE
ENSG00000180096	SEPTIN1	ENSG00000260461	AL133355.1	ENSG00000176083	ZNF683	1.02492e-07	-1	0.0194	1	0.0406	1	1.84e-07	-1	0.000124	-1	3.72e-11	FALSE
ENSG00000181090	EHMT1	ENSG00000203993	ARRDC1-AS1	ENSG00000169155	ZBTB43	1.0299e-07	1	0.45	1	2.48e-06	1	0.000242	1	0.178	-1	0.0024	TRUE
ENSG00000152495	CAMK4	ENSG00000186594	MIR22HG	ENSG00000198846	TOX	1.03877e-07	-1	0.000492	-1	4.18e-09	-1	1.72e-08	-1	0.407	1	0.0485	TRUE
ENSG00000172638	EFEMP2	ENSG00000258376	AC004846.1	ENSG00000114853	ZBTB47	1.04236e-07	-1	0.116	1	4.36e-05	1	0.00234	1	0.185	-1	8.57e-05	FALSE
ENSG00000111676	ATN1	ENSG00000231721	LINC-PINT	ENSG00000137166	FOXP4	1.04761e-07	1	0.199	1	9.98e-09	1	3.15e-06	1	0.313	-1	6.4e-05	TRUE
ENSG00000100280	AP1B1	ENSG00000273311	DGCR11	ENSG00000131127	ZNF141	1.04866e-07	-1	0.335	1	0.00182	1	0.000263	-1	0.461	-1	1.09e-05	FALSE
ENSG00000167208	SNX20	ENSG00000234684	SDCBP2-AS1	ENSG00000185811	IKZF1	1.06914e-07	1	0.476	-1	0.566	-1	0.0921	1	0.27	1	0.0311	FALSE
ENSG00000118849	RARRES1	ENSG00000234949	AC104667.2	ENSG00000054598	FOXC1	1.0756e-07	1	0.00133	1	0.0109	1	0.424	1	0.054	1	0.00783	TRUE
ENSG00000142173	COL6A2	ENSG00000251562	MALAT1	ENSG00000172346	CSDC2	1.0789e-07	1	0.256	-1	0.00782	-1	0.000143	1	0.136	1	1.21e-06	FALSE
ENSG00000167613	LAIR1	ENSG00000206567	AC022007.1	ENSG00000105967	TFEC	1.07895e-07	-1	0.214	1	0.464	1	9.3e-05	-1	0.000206	-1	4.09e-07	FALSE
ENSG00000131477	RAMP2	ENSG00000197291	RAMP2-AS1	ENSG00000117000	RLF	1.0805e-07	-1	0.415	1	4.76e-36	1	5.88e-52	-1	6.18e-05	-1	1.18e-52	FALSE
ENSG00000168517	HEXIM2	ENSG00000276728	AC142472.1	ENSG00000067955	CBFB	1.08418e-07	1	5.39e-06	1	7.65e-16	1	3.19e-13	1	0.66	-1	7.52e-05	TRUE
ENSG00000135624	CCT7	ENSG00000215769	ARHGAP27P1-BPTFP1-KPNA2P3	ENSG00000138073	PREB	1.08436e-07	1	0.00607	-1	0.44	-1	0.00197	1	0.0106	1	1.09e-10	FALSE
ENSG00000062370	ZNF112	ENSG00000259834	AL365361.1	ENSG00000263002	ZNF234	1.08926e-07	1	0.765	-1	0.000469	-1	0.00556	-1	0.537	1	0.00179	FALSE
ENSG00000122224	LY9	ENSG00000225313	AL513327.1	ENSG00000124203	ZNF831	1.092e-07	1	0.0102	-1	0.0338	-1	9.28e-05	1	0.07	1	8.8e-09	FALSE
ENSG00000088448	ANKRD10	ENSG00000177337	DLGAP1-AS1	ENSG00000267281	ATF7-NPFF	1.09448e-07	1	0.378	1	3.65e-08	1	1.49e-06	1	0.727	-1	0.000521	TRUE
ENSG00000167766	ZNF83	ENSG00000262089	AC040977.1	ENSG00000135164	DMTF1	1.09451e-07	1	0.038	1	1.48e-11	1	2.88e-05	1	0.00192	-1	0.0642	TRUE
ENSG00000169045	HNRNPH1	ENSG00000258441	LINC00641	ENSG00000169740	ZNF32	1.10676e-07	1	0.0393	1	1.34e-05	1	6.99e-06	-1	0.914	-1	0.0016	TRUE
ENSG00000176390	CRLF3	ENSG00000265688	MAFG-DT	ENSG00000185811	IKZF1	1.11866e-07	-1	0.149	1	0.244	1	7.74e-05	-1	0.000893	-1	2.34e-08	FALSE
ENSG00000091592	NLRP1	ENSG00000206573	THUMPD3-AS1	ENSG00000182463	TSHZ2	1.12824e-07	1	0.729	1	5.29e-05	1	0.00035	-1	0.723	-1	0.0111	TRUE
ENSG00000203710	CR1	ENSG00000224397	SMIM25	ENSG00000124203	ZNF831	1.13787e-07	-1	0.0431	1	0.0702	1	2.07e-06	-1	0.0084	-1	3.18e-09	FALSE
ENSG00000119688	ABCD4	ENSG00000259153	AC004816.1	ENSG00000109906	ZBTB16	1.1386e-07	-1	0.027	1	0.00405	1	2.13e-07	-1	0.00258	-1	6.62e-12	FALSE
ENSG00000146112	PPP1R18	ENSG00000280798	LINC00294	ENSG00000163064	EN1	1.13994e-07	-1	0.354	1	0.000127	1	1.81e-06	-1	0.508	-1	3.83e-08	FALSE
ENSG00000197837	HIST4H4	ENSG00000267523	AC008735.2	ENSG00000112658	SRF	1.14366e-07	1	0.911	-1	0.197	-1	0.375	-1	0.722	1	0.36	FALSE
ENSG00000111796	KLRB1	ENSG00000242588	AC108010.1	ENSG00000073861	TBX21	1.1479e-07	-1	0.0402	-1	4.12e-17	-1	8.25e-09	-1	0.0741	1	0.000155	TRUE
ENSG00000123384	LRP1	ENSG00000259834	AL365361.1	ENSG00000074047	GLI2	1.1554e-07	1	0.00333	-1	2.96e-06	-1	0.00418	-1	0.0453	1	9.02e-07	FALSE
ENSG00000167755	KLK6	ENSG00000237883	DGUOK-AS1	ENSG00000119866	BCL11A	1.15724e-07	1	0.131	1	4.95e-05	1	0.00162	1	0.142	-1	0.0652	TRUE
ENSG00000153993	SEMA3D	ENSG00000237424	FOXD2-AS1	ENSG00000134138	MEIS2	1.15921e-07	-1	0.391	-1	1.89e-05	-1	0.0126	-1	0.0634	1	0.0624	TRUE
ENSG00000197019	SERTAD1	ENSG00000186594	MIR22HG	ENSG00000144655	CSRNP1	1.16506e-07	-1	0.0339	1	1.3e-06	1	0.917	1	2.03e-05	-1	0.0443	FALSE
ENSG00000171703	TCEA2	ENSG00000235314	LINC00957	ENSG00000198816	ZNF358	1.16712e-07	-1	0.576	1	0.000115	1	0.000346	1	0.804	-1	6.26e-05	FALSE
ENSG00000162733	DDR2	ENSG00000244041	LINC01011	ENSG00000148516	ZEB1	1.17191e-07	1	0.846	-1	1.62e-06	-1	0.00752	-1	0.524	1	0.00688	FALSE
ENSG00000132824	SERINC3	ENSG00000223891	OSER1-DT	ENSG00000101126	ADNP	1.19088e-07	1	0.028	1	5.14e-14	1	5.54e-11	1	0.0404	-1	4.48e-07	TRUE
ENSG00000027869	SH2D2A	ENSG00000232995	AL592435.1	ENSG00000079263	SP140	1.19847e-07	-1	0.172	1	0.302	1	0.000129	-1	0.00151	-1	3.49e-05	FALSE
ENSG00000163131	CTSS	ENSG00000224397	SMIM25	ENSG00000115956	PLEK	1.20549e-07	1	0.206	1	7.82e-13	1	0.00345	1	3.8e-05	-1	0.454	TRUE
ENSG00000012048	BRCA1	ENSG00000198496	NBR2	ENSG00000140987	ZSCAN32	1.2058e-07	-1	0.0283	1	1.76e-07	1	2.99e-09	-1	0.0292	-1	2.76e-12	FALSE
ENSG00000134242	PTPN22	ENSG00000247317	LY6E-DT	ENSG00000115956	PLEK	1.21577e-07	-1	0.217	1	0.247	1	0.000128	-1	0.00192	-1	1.19e-05	FALSE
ENSG00000141696	P3H4	ENSG00000261327	AC134312.5	ENSG00000053254	FOXN3	1.22064e-07	1	6.32e-08	1	8.18e-18	1	2.07e-10	1	0.0388	-1	0.081	TRUE
ENSG00000000971	CFH	ENSG00000272374	Z97832.2	ENSG00000196628	TCF4	1.23735e-07	1	0.681	-1	0.000398	-1	3.82e-05	1	0.297	1	2.22e-06	FALSE
ENSG00000198624	CCDC69	ENSG00000255455	AP003486.1	ENSG00000137265	IRF4	1.24053e-07	-1	0.0196	1	0.128	1	6.01e-07	-1	0.000309	-1	1.55e-08	FALSE
ENSG00000132694	ARHGEF11	ENSG00000255874	LINC00346	ENSG00000143614	GATAD2B	1.24224e-07	-1	0.415	1	0.0465	1	0.000353	-1	0.0537	-1	3.66e-07	FALSE
ENSG00000008869	HEATR5B	ENSG00000274964	AC026356.1	ENSG00000055609	KMT2C	1.24498e-07	-1	0.945	-1	6.65e-06	-1	0.00065	-1	0.424	1	0.000796	TRUE
ENSG00000168061	SAC3D1	ENSG00000254614	AP003068.2	ENSG00000173153	ESRRA	1.24528e-07	-1	0.0956	1	0.00404	1	0.00495	-1	0.93	-1	2.13e-05	FALSE
ENSG00000140511	HAPLN3	ENSG00000260807	AC009041.2	ENSG00000119866	BCL11A	1.24771e-07	1	0.072	1	0.000111	1	0.476	1	0.00018	1	0.146	TRUE
ENSG00000280987	MATR3	ENSG00000281398	SNHG4	ENSG00000078403	MLLT10	1.24774e-07	-1	0.688	1	4.7e-33	1	2.29e-26	1	0.000301	-1	1.49e-22	FALSE
ENSG00000100243	CYB5R3	ENSG00000184068	SREBF2-AS1	ENSG00000068323	TFE3	1.25251e-07	-1	0.0164	1	0.0607	1	0.00816	-1	0.348	-1	6.29e-08	FALSE
ENSG00000167632	TRAPPC9	ENSG00000260942	CAPN10-DT	ENSG00000185122	HSF1	1.26285e-07	1	0.675	-1	6.72e-12	-1	0.000606	-1	1.51e-05	1	0.000195	FALSE
ENSG00000168542	COL3A1	ENSG00000267272	LINC01140	ENSG00000173068	BNC2	1.26659e-07	1	0.215	-1	4.99e-05	-1	9.23e-05	-1	0.84	1	1.28e-05	FALSE
ENSG00000064419	TNPO3	ENSG00000273329	AC078846.1	ENSG00000153879	CEBPG	1.26776e-07	1	0.0766	1	7.61e-07	1	0.000851	1	0.0156	-1	0.0496	TRUE
ENSG00000143614	GATAD2B	ENSG00000228288	PCAT6	ENSG00000196418	ZNF124	1.27942e-07	-1	0.525	1	0.00758	1	0.00815	1	0.678	-1	0.000723	FALSE
ENSG00000128185	DGCR6L	ENSG00000273311	DGCR11	ENSG00000171443	ZNF524	1.28587e-07	1	0.286	1	1.67e-06	1	0.000275	1	0.326	-1	0.0138	TRUE
ENSG00000099331	MYO9B	ENSG00000273142	LINC02604	ENSG00000225614	ZNF469	1.29873e-07	-1	0.282	-1	1.49e-07	-1	0.000936	-1	0.0524	1	0.0316	TRUE
ENSG00000133321	PLAAT4	ENSG00000271367	AL034374.1	ENSG00000125347	IRF1	1.31709e-07	-1	3.67e-06	1	0.458	1	0.000521	-1	0.00486	-1	2.88e-14	FALSE
ENSG00000131634	TMEM204	ENSG00000272913	AC009237.14	ENSG00000164736	SOX17	1.33044e-07	1	0.00777	1	2.52e-06	1	0.00625	1	0.0575	-1	0.753	TRUE
ENSG00000153291	SLC25A27	ENSG00000247081	BAALC-AS1	ENSG00000172201	ID4	1.33483e-07	-1	0.137	1	0.0285	1	6.03e-05	-1	0.0192	-1	6.41e-06	FALSE
ENSG00000065526	SPEN	ENSG00000233237	LINC00472	ENSG00000102908	NFAT5	1.34399e-07	1	5.5e-05	-1	0.00251	-1	0.0125	-1	0.463	1	6.81e-09	FALSE
ENSG00000128815	WDFY4	ENSG00000247982	LINC00926	ENSG00000079263	SP140	1.38484e-07	1	0.584	1	1.82e-06	1	0.124	1	0.0179	-1	0.388	TRUE
ENSG00000154822	PLCL2	ENSG00000177406	AC021054.1	ENSG00000176842	IRX5	1.4025e-07	-1	0.0331	-1	0.734	1	0.155	-1	0.0563	-1	0.000606	FALSE
ENSG00000120071	KANSL1	ENSG00000267080	ASB16-AS1	ENSG00000188033	ZNF490	1.40315e-07	1	0.709	1	2.1e-14	1	1.48e-14	1	0.61	-1	1.59e-13	TRUE
ENSG00000122566	HNRNPA2B1	ENSG00000255062	AP001318.2	ENSG00000101412	E2F1	1.4104e-07	1	0.483	1	0.26	1	0.259	1	0.983	-1	0.604	TRUE
ENSG00000159958	TNFRSF13C	ENSG00000247982	LINC00926	ENSG00000161405	IKZF3	1.41093e-07	1	0.000921	1	3.16e-12	1	3.1e-07	1	0.0125	-1	0.21	TRUE
ENSG00000099250	NRP1	ENSG00000245164	LINC00861	ENSG00000092607	TBX15	1.42902e-07	1	0.00513	-1	0.000203	-1	0.00141	1	0.984	1	4.73e-07	FALSE
ENSG00000103199	ZNF500	ENSG00000270580	AC139256.2	ENSG00000167395	ZNF646	1.43992e-07	-1	0.724	1	3.52e-05	1	0.000503	1	0.377	-1	0.000961	FALSE
ENSG00000119138	KLF9	ENSG00000261572	AC097639.1	ENSG00000111206	FOXM1	1.44874e-07	1	0.0587	1	0.000149	1	0.0126	1	0.0832	-1	0.594	TRUE
ENSG00000111206	FOXM1	ENSG00000246090	AP002026.1	ENSG00000165891	E2F7	1.46969e-07	1	0.13	-1	0.0224	-1	6.68e-10	1	6.79e-06	1	1.56e-15	FALSE
ENSG00000123329	ARHGAP9	ENSG00000264247	LINC00909	ENSG00000140968	IRF8	1.47194e-07	1	0.934	1	1.55e-07	1	3.57e-07	-1	0.522	-1	6.23e-07	TRUE
ENSG00000126247	CAPNS1	ENSG00000273619	AL121832.2	ENSG00000105698	USF2	1.47473e-07	1	0.000429	-1	0.00558	-1	2.78e-05	1	0.47	1	6.22e-12	FALSE
ENSG00000171865	RNASEH1	ENSG00000228343	AC115618.2	ENSG00000196081	ZNF724	1.48573e-07	1	0.124	-1	0.00207	-1	0.00743	-1	0.615	1	2.65e-05	FALSE
ENSG00000198885	ITPRIPL1	ENSG00000267493	CIRBP-AS1	ENSG00000151702	FLI1	1.494e-07	1	0.202	-1	0.0089	-1	0.00257	1	0.233	1	0.000102	FALSE
ENSG00000104679	R3HCC1	ENSG00000253200	AC037459.2	ENSG00000198816	ZNF358	1.49416e-07	-1	0.308	1	1.68e-05	1	8.62e-06	-1	0.829	-1	6.64e-08	FALSE
ENSG00000171634	BPTF	ENSG00000163597	SNHG16	ENSG00000136451	VEZF1	1.49504e-07	-1	0.0207	1	4.65e-09	1	4.03e-09	1	0.504	-1	4.75e-15	FALSE
ENSG00000015285	WAS	ENSG00000247271	ZBED5-AS1	ENSG00000066336	SPI1	1.49771e-07	-1	0.0497	1	0.0245	1	4.56e-06	-1	0.00355	-1	7.25e-10	FALSE
ENSG00000135077	HAVCR2	ENSG00000247982	LINC00926	ENSG00000115956	PLEK	1.49918e-07	-1	0.00249	-1	1.1e-09	-1	0.00264	-1	0.00075	-1	0.799	TRUE
ENSG00000244754	N4BP2L2	ENSG00000281026	N4BP2L2-IT2	ENSG00000101412	E2F1	1.50543e-07	1	1.33e-08	1	2.85e-23	1	4.19e-18	1	0.132	-1	1.37e-06	TRUE
ENSG00000213799	ZNF845	ENSG00000225313	AL513327.1	ENSG00000198146	ZNF770	1.50703e-07	1	0.00706	-1	0.000185	-1	0.372	-1	0.00777	1	0.000824	FALSE
ENSG00000176022	B3GALT6	ENSG00000224870	MRPL20-AS1	ENSG00000204859	ZBTB48	1.50775e-07	-1	0.0135	1	2.42e-06	1	9.5e-08	1	0.66	-1	6.17e-09	FALSE
ENSG00000147113	DIPK2B	ENSG00000186594	MIR22HG	ENSG00000164736	SOX17	1.55094e-07	1	0.278	-1	0.000666	-1	0.0853	-1	0.0721	1	0.0123	FALSE
ENSG00000118495	PLAGL1	ENSG00000260401	AP002761.4	ENSG00000054598	FOXC1	1.56328e-07	1	0.148	1	0.00229	1	0.00134	1	0.767	-1	0.0154	TRUE
ENSG00000181666	ZNF875	ENSG00000276846	AC016590.3	ENSG00000188227	ZNF793	1.57583e-07	-1	5.09e-06	1	0.322	1	0.734	1	0.549	-1	3.48e-06	FALSE
ENSG00000116701	NCF2	ENSG00000224397	SMIM25	ENSG00000066336	SPI1	1.5782e-07	1	0.972	1	4.7e-16	1	1.34e-08	1	0.000404	-1	8.53e-05	TRUE
ENSG00000162739	SLAMF6	ENSG00000279159	AC003681.1	ENSG00000124203	ZNF831	1.58705e-07	1	0.601	-1	4.18e-06	-1	3.41e-05	1	0.919	1	0.000148	FALSE
ENSG00000237649	KIFC1	ENSG00000245105	A2M-AS1	ENSG00000111206	FOXM1	1.59118e-07	1	0.908	-1	0.378	-1	2.58e-05	1	0.000238	1	8.77e-06	FALSE
ENSG00000033100	CHPF2	ENSG00000245317	AC008393.1	ENSG00000170265	ZNF282	1.59268e-07	-1	0.107	-1	0.00016	-1	5.26e-05	-1	0.764	1	0.0114	TRUE
ENSG00000154134	ROBO3	ENSG00000269918	AF131215.6	ENSG00000170549	IRX1	1.60256e-07	-1	0.543	1	3.3e-06	1	0.0035	1	0.0121	-1	0.00307	FALSE
ENSG00000118495	PLAGL1	ENSG00000281398	SNHG4	ENSG00000169554	ZEB2	1.62447e-07	-1	0.698	1	0.000309	1	7.3e-08	-1	0.0107	-1	8.18e-07	FALSE
ENSG00000276600	RAB7B	ENSG00000231856	AL162377.1	ENSG00000129514	FOXA1	1.63018e-07	-1	0.911	-1	0.0228	-1	0.00888	1	0.282	1	0.0175	TRUE
ENSG00000158473	CD1D	ENSG00000233038	AC011899.2	ENSG00000185811	IKZF1	1.63036e-07	1	0.523	1	4.36e-07	1	0.00151	1	0.0261	-1	0.0593	TRUE
ENSG00000167244	IGF2	ENSG00000130600	H19	ENSG00000108001	EBF3	1.65081e-07	-1	0.000818	1	3.11e-07	1	2.8e-10	-1	0.413	-1	2.36e-12	FALSE
ENSG00000165633	VSTM4	ENSG00000274712	AC005332.4	ENSG00000074047	GLI2	1.70034e-07	-1	0.718	-1	4.48e-06	-1	0.00073	-1	0.324	1	0.00379	TRUE
ENSG00000092841	MYL6	ENSG00000258056	AC009779.2	ENSG00000171443	ZNF524	1.71149e-07	-1	0.000613	-1	0.953	1	0.423	-1	0.439	-1	2.51e-05	FALSE
ENSG00000143575	HAX1	ENSG00000254473	AL354920.1	ENSG00000069667	RORA	1.72018e-07	1	0.586	1	1.66e-07	1	0.00146	1	0.0963	-1	0.00468	TRUE
ENSG00000204628	RACK1	ENSG00000233937	AC008443.1	ENSG00000171425	ZNF581	1.7268e-07	1	0.805	1	0.0139	1	0.00182	-1	0.731	-1	0.00505	TRUE
ENSG00000104894	CD37	ENSG00000214922	HLA-F-AS1	ENSG00000073861	TBX21	1.73179e-07	1	0.0147	-1	0.493	-1	0.000754	1	0.00564	1	7.79e-08	FALSE
ENSG00000186908	ZDHHC17	ENSG00000281344	HELLPAR	ENSG00000123636	BAZ2B	1.73294e-07	-1	0.53	1	6.85e-06	1	2.55e-07	-1	0.561	-1	1.87e-07	FALSE
ENSG00000163939	PBRM1	ENSG00000275234	AC010503.4	ENSG00000118260	CREB1	1.75003e-07	-1	0.0206	-1	4.09e-06	-1	0.00156	-1	0.205	1	0.269	TRUE
ENSG00000030582	GRN	ENSG00000188825	LINC00910	ENSG00000135164	DMTF1	1.75598e-07	-1	0.0393	1	0.0164	1	1.83e-08	-1	0.0197	-1	3.43e-11	FALSE
ENSG00000013725	CD6	ENSG00000228343	AC115618.2	ENSG00000079263	SP140	1.75942e-07	1	0.139	-1	0.00848	-1	0.00248	1	0.249	1	5.65e-05	FALSE
ENSG00000198824	CHAMP1	ENSG00000251136	AF117829.1	ENSG00000198176	TFDP1	1.77195e-07	1	0.547	-1	0.00953	-1	0.000559	1	0.395	1	5.74e-05	FALSE
ENSG00000172354	GNB2	ENSG00000260807	AC009041.2	ENSG00000160113	NR2F6	1.77273e-07	-1	0.695	-1	1.47e-06	-1	7.73e-12	1	0.00771	1	1.53e-12	TRUE
ENSG00000119414	PPP6C	ENSG00000250903	GMDS-DT	ENSG00000169155	ZBTB43	1.77377e-07	-1	0.000949	-1	3.89e-07	-1	0.000609	-1	0.00561	-1	0.808	TRUE
ENSG00000251247	ZNF345	ENSG00000224281	SLC25A5-AS1	ENSG00000198453	ZNF568	1.7777e-07	-1	0.17	1	6.01e-07	1	8.84e-07	1	0.723	-1	3.59e-08	FALSE
ENSG00000118640	VAMP8	ENSG00000229692	SOS1-IT1	ENSG00000181722	ZBTB20	1.7788e-07	-1	0.39	1	0.00967	1	6.63e-06	-1	0.0396	-1	1.47e-07	FALSE
ENSG00000123416	TUBA1B	ENSG00000228343	AC115618.2	ENSG00000103495	MAZ	1.79609e-07	-1	3.62e-05	1	0.0146	1	8.65e-08	-1	0.000409	-1	2.65e-19	FALSE
ENSG00000180644	PRF1	ENSG00000261269	AC093278.2	ENSG00000176083	ZNF683	1.82446e-07	-1	9.27e-06	1	0.977	1	0.0252	-1	0.0656	-1	1.19e-08	FALSE
ENSG00000157227	MMP14	ENSG00000230838	LINC01614	ENSG00000178860	MSC	1.83745e-07	1	0.475	1	2.9e-07	1	0.0167	1	0.00493	-1	0.148	TRUE
ENSG00000264230	ANXA8L1	ENSG00000272512	AL645608.7	ENSG00000054598	FOXC1	1.83889e-07	1	0.0846	1	0.000482	1	0.0232	1	0.0894	-1	0.591	TRUE
ENSG00000277972	CISD3	ENSG00000266469	AC005288.1	ENSG00000177463	NR2C2	1.84969e-07	-1	0.575	1	1e-11	1	1.34e-13	-1	0.687	-1	1.23e-11	FALSE
ENSG00000105700	KXD1	ENSG00000219665	ZNF433-AS1	ENSG00000196233	LCOR	1.86848e-07	1	0.572	1	2.77e-06	1	1.13e-08	-1	0.152	-1	2.63e-08	TRUE
ENSG00000205403	CFI	ENSG00000227630	LINC01132	ENSG00000157554	ERG	1.87423e-07	1	0.4	1	5.04e-06	1	4.4e-05	-1	0.701	-1	0.00565	TRUE
ENSG00000152683	SLC30A6	ENSG00000276334	AL133243.2	ENSG00000254004	ZNF260	1.88312e-07	1	0.415	1	8.35e-05	1	0.00254	1	0.149	-1	0.032	TRUE
ENSG00000172534	HCFC1	ENSG00000234949	AC104667.2	ENSG00000117713	ARID1A	1.89055e-07	-1	0.323	-1	5.44e-07	-1	1.69e-05	-1	0.377	1	0.00645	TRUE
ENSG00000158352	SHROOM4	ENSG00000224559	LINC01087	ENSG00000178175	ZNF366	1.8971e-07	1	0.0675	-1	0.00191	-1	0.00526	1	0.537	1	0.000112	FALSE
ENSG00000182118	FAM89A	ENSG00000206567	AC022007.1	ENSG00000164330	EBF1	1.90046e-07	1	0.917	1	0.000367	-1	0.668	1	0.00131	1	0.644	FALSE
ENSG00000165071	TMEM71	ENSG00000203280	AL022323.1	ENSG00000154655	L3MBTL4	1.92029e-07	1	0.0103	1	5.95e-06	1	0.00313	1	0.0175	1	0.977	TRUE
ENSG00000116824	CD2	ENSG00000260228	AC009119.1	ENSG00000176083	ZNF683	1.92597e-07	-1	0.0298	1	0.0027	1	0.00682	-1	0.535	-1	2.32e-05	FALSE
ENSG00000196367	TRRAP	ENSG00000268713	AC005261.3	ENSG00000263001	GTF2I	1.94519e-07	-1	0.934	-1	0.00183	-1	0.279	-1	0.0443	1	0.225	TRUE
ENSG00000100034	PPM1F	ENSG00000234160	AL513165.1	ENSG00000143867	OSR1	1.95242e-07	-1	0.358	1	2.68e-09	1	1.85e-07	1	0.143	-1	6.35e-07	FALSE
ENSG00000111269	CREBL2	ENSG00000246090	AP002026.1	ENSG00000197472	ZNF695	1.96537e-07	-1	0.139	-1	3.67e-05	-1	0.00814	-1	0.0397	1	0.0528	TRUE
ENSG00000159111	MRPL10	ENSG00000272078	AL139423.1	ENSG00000197714	ZNF460	1.96653e-07	-1	0.267	-1	0.0155	-1	0.0121	-1	0.749	1	0.147	TRUE
ENSG00000005810	MYCBP2	ENSG00000247400	DNAJC3-DT	ENSG00000150907	FOXO1	1.97063e-07	-1	0.0029	1	0.124	1	0.000478	-1	0.0323	-1	5.08e-09	FALSE
ENSG00000141552	ANAPC11	ENSG00000261664	TTC39A-AS1	ENSG00000064490	RFXANK	1.97413e-07	1	0.0335	-1	0.177	-1	0.000245	1	0.0291	1	1.51e-07	FALSE
ENSG00000174444	RPL4	ENSG00000234741	GAS5	ENSG00000198546	ZNF511	1.97828e-07	-1	0.291	1	1.08e-09	1	3.64e-05	1	0.00619	-1	6.96e-07	FALSE
ENSG00000079819	EPB41L2	ENSG00000250899	AC125807.2	ENSG00000053254	FOXN3	1.9804e-07	-1	0.00311	1	0.221	1	0.00144	-1	0.0927	-1	2.03e-07	FALSE
ENSG00000020633	RUNX3	ENSG00000250903	GMDS-DT	ENSG00000073861	TBX21	1.99927e-07	1	0.211	-1	0.341	-1	0.0203	1	0.0964	1	0.00224	FALSE
ENSG00000198040	ZNF84	ENSG00000245937	LINC01184	ENSG00000142065	ZFP14	2.00475e-07	-1	0.639	1	0.00276	1	8.77e-05	-1	0.533	-1	7.27e-05	FALSE
ENSG00000101082	SLA2	ENSG00000270164	LINC01480	ENSG00000161405	IKZF3	2.00508e-07	1	0.987	-1	9.61e-06	-1	0.00413	-1	0.331	1	0.0101	FALSE
ENSG00000007255	TRAPPC6A	ENSG00000188825	LINC00910	ENSG00000074657	ZNF532	2.00882e-07	1	0.944	1	0.000703	1	0.000116	-1	0.655	-1	7.19e-05	TRUE
ENSG00000138468	SENP7	ENSG00000271109	AC008555.4	ENSG00000173153	ESRRA	2.00938e-07	1	0.203	1	8.35e-05	1	0.0119	1	0.0645	-1	0.169	TRUE
ENSG00000143545	RAB13	ENSG00000251602	AL928654.1	ENSG00000229809	ZNF688	2.02175e-07	-1	1.72e-05	1	0.0191	1	0.000111	-1	0.165	-1	1.95e-14	FALSE
ENSG00000157456	CCNB2	ENSG00000261351	AC116913.1	ENSG00000007968	E2F2	2.02548e-07	1	0.00509	1	1.75e-13	1	0.000684	1	8.23e-06	-1	0.524	TRUE
ENSG00000061337	LZTS1	ENSG00000229950	TFAP2A-AS1	ENSG00000161940	BCL6B	2.05841e-07	1	0.105	1	2.54e-05	1	0.00713	1	0.265	-1	0.271	TRUE
ENSG00000095066	HOOK2	ENSG00000259153	AC004816.1	ENSG00000165804	ZNF219	2.07012e-07	-1	0.0919	-1	1.8e-05	-1	0.00101	-1	0.295	1	0.105	TRUE
ENSG00000120279	MYCT1	ENSG00000225313	AL513327.1	ENSG00000164736	SOX17	2.07019e-07	1	0.427	-1	0.000767	-1	4.16e-05	1	0.5	1	4.91e-06	FALSE
ENSG00000167670	CHAF1A	ENSG00000267169	AC022098.1	ENSG00000088247	KHSRP	2.07171e-07	-1	0.0992	1	0.0738	1	2.82e-05	-1	0.019	-1	4.22e-09	FALSE
ENSG00000102445	RUBCNL	ENSG00000276855	AC015922.3	ENSG00000244405	ETV5	2.08149e-07	1	0.563	1	0.0994	1	0.0632	1	0.893	-1	0.232	TRUE
ENSG00000229474	PATL2	ENSG00000248508	SRP14-AS1	ENSG00000138378	STAT4	2.10375e-07	1	0.718	1	7.89e-15	1	1.32e-18	-1	0.0705	-1	6.68e-12	TRUE
ENSG00000113319	RASGRF2	ENSG00000187951	AC091057.1	ENSG00000169946	ZFPM2	2.12406e-07	-1	0.145	-1	4.25e-08	-1	0.0834	-1	6.78e-05	1	0.663	TRUE
ENSG00000155962	CLIC2	ENSG00000213057	C1orf220	ENSG00000138378	STAT4	2.14132e-07	-1	0.00579	-1	3.56e-13	-1	0.00306	-1	0.00101	1	0.517	TRUE
ENSG00000137145	DENND4C	ENSG00000273271	AP000254.2	ENSG00000072364	AFF4	2.14512e-07	1	0.0295	1	0.0836	1	0.564	1	0.352	1	0.183	TRUE
ENSG00000132591	ERAL1	ENSG00000226029	LINC01772	ENSG00000069667	RORA	2.15063e-07	1	0.472	-1	0.367	-1	0.212	1	0.799	1	0.0879	FALSE
ENSG00000010256	UQCRC1	ENSG00000226137	BAIAP2-DT	ENSG00000131408	NR1H2	2.15306e-07	-1	0.00614	-1	1.32e-06	-1	3.58e-05	-1	0.221	1	0.178	TRUE
ENSG00000106330	MOSPD3	ENSG00000230838	LINC01614	ENSG00000166925	TSC22D4	2.15551e-07	1	0.0727	1	1.55e-07	1	6.63e-05	1	0.475	-1	0.00904	TRUE
ENSG00000105538	RASIP1	ENSG00000262691	AC040160.1	ENSG00000005102	MEOX1	2.15578e-07	-1	0.0769	1	0.245	1	0.0695	-1	0.425	-1	0.00368	FALSE
ENSG00000131100	ATP6V1E1	ENSG00000244625	MIATNB	ENSG00000162601	MYSM1	2.16397e-07	-1	0.219	1	0.156	1	0.000153	-1	0.0573	-1	2.42e-06	FALSE
ENSG00000172493	AFF1	ENSG00000227036	LINC00511	ENSG00000148516	ZEB1	2.16722e-07	-1	0.66	-1	4.22e-06	-1	4.55e-07	1	0.275	1	0.000118	TRUE
ENSG00000132357	CARD6	ENSG00000240859	AC093627.4	ENSG00000134954	ETS1	2.1774e-07	-1	0.0281	1	0.362	1	0.000844	-1	0.00575	-1	1.55e-06	FALSE
ENSG00000065183	WDR3	ENSG00000231365	WARS2-AS1	ENSG00000153207	AHCTF1	2.18378e-07	1	0.00423	1	4.05e-06	1	0.00427	1	0.0131	-1	0.913	TRUE
ENSG00000083097	DOP1A	ENSG00000269386	RAB11B-AS1	ENSG00000177463	NR2C2	2.21858e-07	1	0.0458	1	4.33e-10	1	0.00057	1	0.0188	-1	0.107	TRUE
ENSG00000101335	MYL9	ENSG00000180139	ACTA2-AS1	ENSG00000177374	HIC1	2.22381e-07	-1	0.000114	1	0.0654	1	0.0844	1	0.693	-1	1.15e-06	FALSE
ENSG00000160633	SAFB	ENSG00000233621	LINC01137	ENSG00000122386	ZNF205	2.22999e-07	1	0.000765	-1	0.236	-1	0.00543	1	0.167	1	5.3e-08	FALSE
ENSG00000091136	LAMB1	ENSG00000226200	SGMS1-AS1	ENSG00000198795	ZNF521	2.23069e-07	-1	0.00349	-1	1.73e-07	-1	2.26e-07	-1	0.433	1	0.00244	TRUE
ENSG00000166710	B2M	ENSG00000247556	OIP5-AS1	ENSG00000188313	PLSCR1	2.24444e-07	1	0.000677	1	4.06e-12	1	1.25e-09	1	0.332	-1	0.00744	TRUE
ENSG00000120690	ELF1	ENSG00000278621	AC037198.2	ENSG00000197302	ZNF720	2.27038e-07	1	0.479	1	2.7e-08	1	5.3e-06	1	0.0705	-1	0.000351	TRUE
ENSG00000101654	RNMT	ENSG00000267249	AP005482.3	ENSG00000198146	ZNF770	2.29202e-07	-1	0.625	1	0.241	1	0.000152	-1	0.00278	-1	1.69e-05	FALSE
ENSG00000198836	OPA1	ENSG00000231770	TMEM44-AS1	ENSG00000198146	ZNF770	2.33224e-07	-1	0.137	1	0.0284	1	0.00491	-1	0.401	-1	1.59e-05	FALSE
ENSG00000132003	ZSWIM4	ENSG00000269293	ZSCAN16-AS1	ENSG00000276644	DACH1	2.34659e-07	1	0.00288	1	0.753	-1	0.0471	1	0.0274	1	1.28e-05	FALSE
ENSG00000154736	ADAMTS5	ENSG00000247982	LINC00926	ENSG00000169554	ZEB2	2.34919e-07	-1	0.0187	-1	2.11e-14	-1	7.56e-05	-1	0.001	1	0.098	TRUE
ENSG00000244486	SCARF2	ENSG00000246100	LINC00900	ENSG00000167157	PRRX2	2.38374e-07	1	0.906	1	0.00774	1	0.0245	1	0.423	-1	0.0771	TRUE
ENSG00000138468	SENP7	ENSG00000271109	AC008555.4	ENSG00000176542	USF3	2.40757e-07	-1	0.686	1	0.0446	1	0.00151	-1	0.163	-1	0.000467	FALSE
ENSG00000157368	IL34	ENSG00000260025	CRIM1-DT	ENSG00000152284	TCF7L1	2.41157e-07	1	0.367	1	9.33e-05	1	0.046	1	0.00761	-1	0.374	TRUE
ENSG00000105287	PRKD2	ENSG00000235823	OLMALINC	ENSG00000126456	IRF3	2.4121e-07	-1	0.664	-1	2.06e-06	-1	0.00442	-1	0.0569	1	0.00764	TRUE
ENSG00000132010	ZNF20	ENSG00000219665	ZNF433-AS1	ENSG00000204514	ZNF814	2.42863e-07	-1	0.722	1	0.0016	1	0.165	1	0.0963	-1	0.0883	FALSE
ENSG00000164694	FNDC1	ENSG00000233429	HOTAIRM1	ENSG00000167394	ZNF668	2.43718e-07	1	0.367	-1	0.00518	-1	6.03e-16	1	5.53e-10	1	8.32e-15	FALSE
ENSG00000110958	PTGES3	ENSG00000224086	AC245452.1	ENSG00000120837	NFYB	2.4392e-07	1	0.102	-1	0.224	-1	0.0226	1	0.318	1	0.000204	FALSE
ENSG00000147113	DIPK2B	ENSG00000259807	AC009093.1	ENSG00000157554	ERG	2.46353e-07	-1	0.916	-1	5.61e-08	-1	5.07e-06	-1	0.204	1	4.77e-05	TRUE
ENSG00000160551	TAOK1	ENSG00000264577	AC010761.1	ENSG00000175213	ZNF408	2.48366e-07	1	0.888	1	2.64e-13	1	7.83e-09	1	0.00865	-1	2.15e-08	TRUE
ENSG00000188976	NOC2L	ENSG00000242861	AL591895.1	ENSG00000169689	CENPX	2.52384e-07	-1	0.121	-1	1.03e-07	-1	0.000281	-1	0.0317	1	0.0106	TRUE
ENSG00000110427	KIAA1549L	ENSG00000270504	AL391422.4	ENSG00000116132	PRRX1	2.52598e-07	-1	0.492	-1	3.74e-07	-1	2.29e-07	-1	0.931	1	0.000818	TRUE
ENSG00000184281	TSSC4	ENSG00000229950	TFAP2A-AS1	ENSG00000175213	ZNF408	2.52889e-07	1	0.495	-1	0.0701	-1	0.00011	1	0.061	1	1.96e-05	FALSE
ENSG00000196792	STRN3	ENSG00000258738	AL121603.2	ENSG00000032219	ARID4A	2.53523e-07	-1	0.000761	1	0.268	1	0.000517	-1	0.0232	-1	5.55e-11	FALSE
ENSG00000175727	MLXIP	ENSG00000272143	FGF14-AS2	ENSG00000118495	PLAGL1	2.54024e-07	1	0.000389	-1	0.578	-1	0.00103	1	0.0202	1	6.62e-09	FALSE
ENSG00000166147	FBN1	ENSG00000182873	PRKCZ-AS1	ENSG00000196628	TCF4	2.55912e-07	-1	0.0925	-1	4.98e-09	-1	3.83e-10	1	0.604	1	1.03e-06	TRUE
ENSG00000197579	TOPORS	ENSG00000270157	AC004918.4	ENSG00000189042	ZNF567	2.56474e-07	-1	0.415	-1	0.00027	-1	0.0546	-1	0.082	1	0.273	TRUE
ENSG00000131381	RBSN	ENSG00000225733	FGD5-AS1	ENSG00000185219	ZNF445	2.56523e-07	-1	1.02e-05	1	9.35e-06	1	9.99e-07	-1	0.671	-1	5.16e-13	FALSE
ENSG00000197013	ZNF429	ENSG00000264577	AC010761.1	ENSG00000213096	ZNF254	2.58262e-07	1	0.222	-1	0.000486	-1	0.00511	-1	0.552	1	0.000108	FALSE
ENSG00000069943	PIGB	ENSG00000203644	AC083799.1	ENSG00000140265	ZSCAN29	2.60787e-07	1	0.0868	1	6.93e-07	1	0.00428	1	0.0219	-1	0.176	TRUE
ENSG00000103994	ZNF106	ENSG00000261437	AC108860.2	ENSG00000053254	FOXN3	2.61841e-07	-1	8.72e-08	-1	1.08e-08	-1	3.52e-10	1	0.619	1	0.281	TRUE
ENSG00000221818	EBF2	ENSG00000227039	ITGB2-AS1	ENSG00000092607	TBX15	2.64423e-07	1	0.151	-1	0.0451	-1	0.000323	1	0.0935	1	2.07e-06	FALSE
ENSG00000149743	TRPT1	ENSG00000251562	MALAT1	ENSG00000125520	SLC2A4RG	2.69043e-07	1	0.893	1	1.33e-10	1	0.000169	1	0.00188	-1	4.47e-05	TRUE
ENSG00000078549	ADCYAP1R1	ENSG00000197536	C5orf56	ENSG00000106511	MEOX2	2.69467e-07	1	0.00731	1	0.971	-1	0.0508	1	0.0692	1	4.15e-05	FALSE
ENSG00000011566	MAP4K3	ENSG00000235947	EGOT	ENSG00000172845	SP3	2.70966e-07	1	0.332	-1	0.776	-1	0.105	1	0.288	1	0.0178	FALSE
ENSG00000137221	TJAP1	ENSG00000233621	LINC01137	ENSG00000171467	ZNF318	2.71478e-07	1	0.196	1	3.69e-05	1	0.019	1	0.0986	-1	0.145	TRUE
ENSG00000244405	ETV5	ENSG00000251442	LINC01094	ENSG00000148143	ZNF462	2.76741e-07	-1	0.0138	1	0.143	1	5.77e-06	-1	0.00758	-1	4.42e-16	FALSE
ENSG00000198821	CD247	ENSG00000226688	ENTPD1-AS1	ENSG00000163508	EOMES	2.78439e-07	-1	0.0468	-1	1.16e-10	-1	0.00037	-1	0.019	1	0.239	TRUE
ENSG00000163041	H3F3A	ENSG00000258199	AC073896.4	ENSG00000153207	AHCTF1	2.79313e-07	1	0.134	1	1.33e-06	1	1.37e-06	-1	0.952	-1	0.00012	TRUE
ENSG00000136143	SUCLA2	ENSG00000186056	MATN1-AS1	ENSG00000009307	CSDE1	2.80509e-07	-1	2.53e-06	-1	7.59e-12	-1	2.17e-15	1	0.198	1	7.77e-05	TRUE
ENSG00000183530	PRR14L	ENSG00000255248	MIR100HG	ENSG00000197779	ZNF81	2.81057e-07	1	0.112	-1	0.162	-1	0.00394	1	0.151	1	0.000278	FALSE
ENSG00000169957	ZNF768	ENSG00000247982	LINC00926	ENSG00000122386	ZNF205	2.82385e-07	1	0.237	-1	0.169	-1	0.00116	1	0.101	1	0.00012	FALSE
ENSG00000180353	HCLS1	ENSG00000246859	STARD4-AS1	ENSG00000185811	IKZF1	2.84177e-07	1	0.166	-1	0.054	-1	0.0109	1	0.404	1	0.000144	FALSE
ENSG00000152495	CAMK4	ENSG00000230838	LINC01614	ENSG00000124203	ZNF831	2.85185e-07	-1	0.000949	1	0.894	1	0.0842	-1	0.141	-1	6.59e-05	FALSE
ENSG00000026025	VIM	ENSG00000245164	LINC00861	ENSG00000178860	MSC	2.86591e-07	1	0.0119	-1	0.0282	-1	0.0036	1	0.592	1	4.46e-06	FALSE
ENSG00000105372	RPS19	ENSG00000260219	CD2BP2-DT	ENSG00000105732	ZNF574	2.88086e-07	-1	0.187	-1	2.28e-15	-1	9.23e-21	-1	0.992	1	1.99e-14	TRUE
ENSG00000170949	ZNF160	ENSG00000213904	LIPE-AS1	ENSG00000197937	ZNF347	2.8867e-07	1	0.534	1	4.85e-07	1	0.000165	1	0.651	-1	0.000965	TRUE
ENSG00000131477	RAMP2	ENSG00000268713	AC005261.3	ENSG00000130522	JUND	2.90757e-07	1	0.48	1	2.25e-05	1	0.00237	1	0.118	-1	0.047	TRUE
ENSG00000173207	CKS1B	ENSG00000226137	BAIAP2-DT	ENSG00000164463	CREBRF	2.91625e-07	-1	0.0376	-1	3.57e-05	-1	0.0016	-1	0.362	1	0.25	TRUE
ENSG00000197077	KIAA1671	ENSG00000257084	MIR200CHG	ENSG00000198146	ZNF770	2.96259e-07	1	0.403	1	0.1	1	0.011	-1	0.231	-1	0.0417	TRUE
ENSG00000103647	CORO2B	ENSG00000272695	GAS6-DT	ENSG00000106511	MEOX2	2.97533e-07	-1	0.142	1	0.0619	1	0.011	-1	0.541	-1	0.000615	FALSE
ENSG00000025800	KPNA6	ENSG00000230896	AL604028.1	ENSG00000134852	CLOCK	2.98348e-07	1	0.0138	1	3.52e-09	1	3.09e-05	1	0.0467	-1	0.0729	TRUE
ENSG00000159720	ATP6V0D1	ENSG00000260563	AC132872.1	ENSG00000135164	DMTF1	2.99414e-07	-1	0.44	-1	5.01e-15	-1	0.000338	-1	8.52e-06	1	0.0202	TRUE
ENSG00000196961	AP2A1	ENSG00000268006	PTOV1-AS1	ENSG00000126456	IRF3	3.05715e-07	1	0.846	1	0.000279	1	0.0197	1	0.0936	-1	0.037	TRUE
ENSG00000170876	TMEM43	ENSG00000229619	MBNL1-AS1	ENSG00000186951	PPARA	3.08019e-07	-1	0.51	1	0.0137	1	0.0037	1	0.928	-1	0.000612	FALSE
ENSG00000160229	ZNF66	ENSG00000268416	AC010329.1	ENSG00000198521	ZNF43	3.08272e-07	-1	0.00885	1	0.0284	1	0.504	1	0.189	-1	0.00315	FALSE
ENSG00000175463	TBC1D10C	ENSG00000230454	U73166.1	ENSG00000073861	TBX21	3.08379e-07	-1	0.518	1	1.39e-23	1	4.64e-39	-1	2.04e-10	-1	8.42e-33	FALSE
ENSG00000185298	CCDC137	ENSG00000224870	MRPL20-AS1	ENSG00000197114	ZGPAT	3.14516e-07	-1	0.00277	1	0.476	1	0.855	1	0.591	-1	0.00222	FALSE
ENSG00000196967	ZNF585A	ENSG00000203644	AC083799.1	ENSG00000185869	ZNF829	3.15427e-07	1	0.829	-1	0.000153	-1	3.17e-06	1	0.5	1	5.29e-05	FALSE
ENSG00000203747	FCGR3A	ENSG00000247982	LINC00926	ENSG00000115956	PLEK	3.16618e-07	-1	0.537	-1	0.000343	-1	0.137	-1	0.0165	1	0.404	TRUE
ENSG00000167325	RRM1	ENSG00000255284	AP006621.3	ENSG00000166478	ZNF143	3.20937e-07	1	0.203	1	1.36e-05	1	4.52e-14	-1	5.69e-05	-1	2.87e-11	TRUE
ENSG00000196705	ZNF431	ENSG00000250091	DNAH10OS	ENSG00000118620	ZNF430	3.2253e-07	1	0.558	1	3.25e-05	1	0.00107	1	0.643	-1	0.00662	TRUE
ENSG00000149256	TENM4	ENSG00000260711	AL121839.2	ENSG00000107249	GLIS3	3.24833e-07	1	0.287	-1	0.00631	-1	0.0194	1	0.935	1	0.00168	FALSE
ENSG00000187608	ISG15	ENSG00000247774	PCED1B-AS1	ENSG00000168062	BATF2	3.25962e-07	-1	0.0465	-1	5.8e-12	-1	0.0013	-1	1.54e-05	1	0.354	TRUE
ENSG00000198298	ZNF485	ENSG00000259495	AC016705.2	ENSG00000196793	ZNF239	3.27191e-07	1	3.65e-06	1	0.258	-1	0.143	1	0.0119	1	3.75e-09	FALSE
ENSG00000070367	EXOC5	ENSG00000234771	SLC25A25-AS1	ENSG00000186660	ZFP91	3.27254e-07	1	0.159	-1	0.00124	-1	1.45e-05	1	0.138	1	6.92e-10	FALSE
ENSG00000102870	ZNF629	ENSG00000235823	OLMALINC	ENSG00000165821	SALL2	3.27679e-07	-1	0.808	-1	8.1e-05	-1	0.00178	-1	0.815	1	0.0209	TRUE
ENSG00000167754	KLK5	ENSG00000260231	KDM7A-DT	ENSG00000054598	FOXC1	3.31274e-07	1	0.0779	1	7.8e-06	1	0.046	1	0.000784	1	0.998	TRUE
ENSG00000165071	TMEM71	ENSG00000247774	PCED1B-AS1	ENSG00000172201	ID4	3.31715e-07	-1	0.0223	1	0.247	1	0.000135	-1	0.031	-1	6.87e-09	FALSE
ENSG00000134516	DOCK2	ENSG00000261269	AC093278.2	ENSG00000185811	IKZF1	3.32027e-07	1	0.086	-1	1.08e-05	-1	4.03e-05	-1	0.559	1	2.53e-06	FALSE
ENSG00000142798	HSPG2	ENSG00000272463	AL357054.4	ENSG00000173068	BNC2	3.34427e-07	1	0.00216	-1	0.00123	-1	0.000115	1	0.154	1	1.22e-09	FALSE
ENSG00000119147	ECRG4	ENSG00000259495	AC016705.2	ENSG00000143867	OSR1	3.35852e-07	1	0.613	1	5.17e-05	1	0.000719	1	0.767	-1	0.000278	TRUE
ENSG00000050165	DKK3	ENSG00000233117	LINC00702	ENSG00000157554	ERG	3.39773e-07	-1	0.00146	1	0.00192	1	0.00158	1	0.59	-1	5.07e-08	FALSE
ENSG00000117523	PRRC2C	ENSG00000228288	PCAT6	ENSG00000257315	ZBED6	3.4342e-07	1	0.208	1	3.12e-05	1	7.24e-09	-1	0.0128	-1	5.73e-07	TRUE
ENSG00000217128	FNIP1	ENSG00000272518	AC036214.2	ENSG00000072364	AFF4	3.4537e-07	1	0.79	1	2.4e-05	1	0.00372	1	0.0817	-1	0.0176	TRUE
ENSG00000104852	SNRNP70	ENSG00000233237	LINC00472	ENSG00000102878	HSF4	3.50755e-07	1	0.000147	1	1.08e-15	1	5.23e-08	1	0.00082	-1	0.0991	TRUE
ENSG00000009790	TRAF3IP3	ENSG00000272654	AL358472.2	ENSG00000140968	IRF8	3.5244e-07	1	0.0929	1	3.15e-11	1	1.62e-05	1	0.888	-1	0.00271	TRUE
ENSG00000139436	GIT2	ENSG00000267934	AC010300.1	ENSG00000197779	ZNF81	3.53425e-07	1	0.0791	-1	0.0859	-1	0.000184	1	0.0285	1	8.67e-08	FALSE
ENSG00000163818	LZTFL1	ENSG00000242588	AC108010.1	ENSG00000185219	ZNF445	3.54043e-07	1	0.0094	-1	8.12e-06	-1	0.00199	-1	0.107	1	2.97e-06	FALSE
ENSG00000086991	NOX4	ENSG00000172965	MIR4435-2HG	ENSG00000178860	MSC	3.56426e-07	-1	0.00552	1	3.04e-07	1	3.68e-05	1	0.172	-1	1.76e-08	FALSE
ENSG00000174125	TLR1	ENSG00000237807	AC022034.1	ENSG00000115956	PLEK	3.56473e-07	-1	0.582	1	0.0232	1	0.00588	-1	0.522	-1	0.00222	FALSE
ENSG00000139436	GIT2	ENSG00000281103	TRG-AS1	ENSG00000176542	USF3	3.59549e-07	-1	0.594	1	0.0288	1	0.0306	-1	0.827	-1	0.00862	FALSE
ENSG00000130592	LSP1	ENSG00000255399	TBX5-AS1	ENSG00000028277	POU2F2	3.61069e-07	-1	0.000187	1	0.712	1	0.2	-1	0.471	-1	2.08e-05	FALSE
ENSG00000160256	FAM207A	ENSG00000276529	AP001505.1	ENSG00000142409	ZNF787	3.61259e-07	-1	5.27e-05	1	1.36e-06	1	9.92e-07	1	0.536	-1	1.27e-15	FALSE
ENSG00000148300	REXO4	ENSG00000267244	AC012615.6	ENSG00000116809	ZBTB17	3.63101e-07	-1	0.00954	-1	2.55e-11	-1	2.96e-10	-1	0.192	1	0.00192	TRUE
ENSG00000155115	GTF3C6	ENSG00000231889	TRAF3IP2-AS1	ENSG00000173258	ZNF483	3.63285e-07	-1	0.00825	1	0.155	1	8.71e-05	-1	0.0235	-1	1.03e-08	FALSE
ENSG00000178033	CALHM5	ENSG00000223749	MIR503HG	ENSG00000169946	ZFPM2	3.64014e-07	-1	0.677	-1	1.57e-11	-1	3.61e-05	-1	0.00653	1	0.00182	TRUE
ENSG00000177469	CAVIN1	ENSG00000272841	AL139393.3	ENSG00000164330	EBF1	3.64359e-07	-1	3.7e-05	-1	1.51e-11	-1	2.76e-07	-1	0.234	1	0.152	TRUE
ENSG00000240583	AQP1	ENSG00000260025	CRIM1-DT	ENSG00000143867	OSR1	3.71538e-07	-1	0.632	1	1.83e-08	1	0.000904	1	0.000356	-1	0.000153	FALSE
ENSG00000188283	ZNF383	ENSG00000224186	C5orf66	ENSG00000186017	ZNF566	3.73575e-07	-1	0.488	-1	8.79e-09	-1	0.000254	-1	0.031	1	0.00156	TRUE
ENSG00000145416	2021-03-01	ENSG00000267272	LINC01140	ENSG00000105967	TFEC	3.75635e-07	1	0.00493	-1	0.389	-1	0.134	1	0.469	1	0.000156	FALSE
ENSG00000171421	MRPL36	ENSG00000266036	AC016888.1	ENSG00000116731	PRDM2	3.79168e-07	1	0.079	-1	0.323	-1	0.085	1	0.342	1	0.000719	FALSE
ENSG00000127220	ABHD8	ENSG00000272462	U91328.1	ENSG00000198816	ZNF358	3.80023e-07	1	0.939	1	0.125	1	0.000218	-1	0.0234	-1	3.87e-05	TRUE
ENSG00000064490	RFXANK	ENSG00000260317	AC009812.4	ENSG00000133250	ZNF414	3.84188e-07	1	0.0132	-1	0.0132	-1	4.34e-05	1	0.0936	1	9.57e-10	FALSE
ENSG00000166881	NEMP1	ENSG00000260077	AC104794.3	ENSG00000196081	ZNF724	3.89849e-07	1	0.878	1	0.0124	1	6.54e-05	-1	0.0883	-1	2.86e-06	TRUE
ENSG00000101421	CHMP4B	ENSG00000224165	DNAJC27-AS1	ENSG00000102908	NFAT5	3.90258e-07	-1	0.0466	-1	8.76e-05	-1	0.00758	-1	0.156	1	0.642	TRUE
ENSG00000115353	TACR1	ENSG00000239213	NCK1-DT	ENSG00000005102	MEOX1	3.93117e-07	1	0.468	1	0.0539	1	5.5e-06	-1	0.000207	-1	0.000506	TRUE
ENSG00000176692	FOXC2	ENSG00000255399	TBX5-AS1	ENSG00000143867	OSR1	3.97071e-07	1	0.000395	-1	0.205	-1	0.00037	1	0.174	1	2.31e-11	FALSE
ENSG00000135473	PAN2	ENSG00000234608	MAPKAPK5-AS1	ENSG00000131127	ZNF141	3.99985e-07	1	0.24	1	1.31e-06	1	0.000217	1	0.322	-1	0.0104	TRUE
ENSG00000186469	GNG2	ENSG00000204387	SNHG32	ENSG00000081189	MEF2C	4.01476e-07	1	0.591	1	0.00784	1	0.00401	-1	0.76	-1	0.00789	TRUE
ENSG00000106333	PCOLCE	ENSG00000242588	AC108010.1	ENSG00000121068	TBX2	4.01522e-07	-1	0.000247	-1	4.16e-11	-1	9.01e-07	-1	0.154	1	0.103	TRUE
ENSG00000157106	SMG1	ENSG00000260276	AC022167.2	ENSG00000072364	AFF4	4.02048e-07	1	0.0944	1	1.26e-16	1	1.13e-13	1	0.57	-1	3.07e-09	TRUE
ENSG00000142798	HSPG2	ENSG00000272463	AL357054.4	ENSG00000161940	BCL6B	4.02266e-07	1	0.0632	-1	0.000194	-1	1.14e-06	1	0.12	1	1.35e-08	FALSE
ENSG00000119414	PPP6C	ENSG00000230590	FTX	ENSG00000092203	TOX4	4.0514e-07	1	0.000237	1	0.444	-1	0.0541	1	0.00524	1	2.19e-08	FALSE
ENSG00000004897	CDC27	ENSG00000262879	AC005670.3	ENSG00000066422	ZBTB11	4.05457e-07	1	0.177	1	2.33e-17	1	2.81e-10	1	0.000114	-1	4.39e-06	TRUE
ENSG00000072952	MRVI1	ENSG00000271109	AC008555.4	ENSG00000006468	ETV1	4.07468e-07	1	0.0089	-1	0.00983	-1	0.363	-1	0.215	1	0.00299	FALSE
ENSG00000063245	EPN1	ENSG00000278768	BACE1-AS	ENSG00000179943	FIZ1	4.12539e-07	-1	0.000568	-1	3.38e-19	-1	1.51e-13	-1	0.0283	1	0.000262	TRUE
ENSG00000104047	DTWD1	ENSG00000229619	MBNL1-AS1	ENSG00000137871	ZNF280D	4.14957e-07	1	0.173	1	0.000762	1	0.00087	1	0.746	-1	0.14	TRUE
ENSG00000105722	ERF	ENSG00000274964	AC026356.1	ENSG00000261221	ZNF865	4.15501e-07	1	0.0228	1	4.24e-07	1	1.33e-09	-1	0.478	-1	0.000213	TRUE
ENSG00000134250	NOTCH2	ENSG00000274712	AC005332.4	ENSG00000143067	ZNF697	4.16077e-07	-1	0.0901	-1	0.000241	-1	0.000136	1	0.909	1	0.0114	TRUE
ENSG00000180644	PRF1	ENSG00000225361	PPP1R26-AS1	ENSG00000124203	ZNF831	4.19233e-07	1	0.563	-1	2.84e-06	-1	4.12e-07	1	0.0633	1	1.04e-07	FALSE
ENSG00000100075	SLC25A1	ENSG00000250802	ZBED3-AS1	ENSG00000128272	ATF4	4.19476e-07	1	0.0891	1	0.0004	1	0.00225	1	0.347	-1	0.185	TRUE
ENSG00000184076	UQCR10	ENSG00000279159	AC003681.1	ENSG00000116731	PRDM2	4.21269e-07	-1	0.845	1	3.05e-07	1	1.92e-07	1	0.52	-1	1.55e-05	FALSE
ENSG00000180096	SEPTIN1	ENSG00000271976	AC012467.2	ENSG00000073861	TBX21	4.22328e-07	-1	0.0658	1	0.873	1	1.34e-05	-1	7.27e-06	-1	2.13e-08	FALSE
ENSG00000185278	ZBTB37	ENSG00000206567	AC022007.1	ENSG00000117625	RCOR3	4.23344e-07	1	0.449	1	7.64e-08	1	6.08e-07	1	0.738	-1	5.12e-05	TRUE
ENSG00000271601	LIX1L	ENSG00000278768	BACE1-AS	ENSG00000169554	ZEB2	4.28526e-07	-1	0.0423	1	0.0135	1	5.82e-09	-1	0.000145	-1	2.68e-11	FALSE
ENSG00000164483	SAMD3	ENSG00000259807	AC009093.1	ENSG00000073861	TBX21	4.28992e-07	-1	0.0406	1	0.112	1	0.014	-1	0.178	-1	0.000234	FALSE
ENSG00000277972	CISD3	ENSG00000266469	AC005288.1	ENSG00000131759	RARA	4.31881e-07	-1	0.665	1	2e-16	1	4.59e-11	1	0.0215	-1	5.88e-09	FALSE
ENSG00000165092	ALDH1A1	ENSG00000234380	LINC01426	ENSG00000005102	MEOX1	4.34012e-07	-1	0.814	-1	0.00148	-1	2.24e-05	1	0.118	1	0.000387	TRUE
ENSG00000139193	CD27	ENSG00000229692	SOS1-IT1	ENSG00000137265	IRF4	4.37099e-07	-1	0.486	-1	1.47e-13	-1	1.15e-05	-1	0.000876	1	0.000511	TRUE
ENSG00000072864	NDE1	ENSG00000280206	AC026401.3	ENSG00000117713	ARID1A	4.37239e-07	1	0.015	1	7.09e-23	1	5.24e-17	1	0.0529	-1	6.56e-11	TRUE
ENSG00000196705	ZNF431	ENSG00000273576	AC009283.1	ENSG00000105750	ZNF85	4.37816e-07	-1	0.423	1	1.27e-08	1	2.11e-05	1	0.213	-1	8.3e-07	FALSE
ENSG00000102024	PLS3	ENSG00000247774	PCED1B-AS1	ENSG00000153814	JAZF1	4.38713e-07	1	0.176	-1	4.43e-05	-1	0.0013	-1	0.512	1	7.92e-05	FALSE
ENSG00000186222	BLOC1S4	ENSG00000277283	AC004812.2	ENSG00000229809	ZNF688	4.39707e-07	-1	0.394	1	6.49e-05	1	3.14e-07	-1	0.203	-1	6.91e-08	FALSE
ENSG00000143196	DPT	ENSG00000261888	AC144831.1	ENSG00000164330	EBF1	4.44283e-07	-1	0.39	1	2.84e-06	1	0.0799	1	0.0035	-1	0.0317	FALSE
ENSG00000168685	IL7R	ENSG00000272821	U62317.2	ENSG00000198846	TOX	4.44728e-07	-1	0.0755	-1	1.64e-06	-1	0.00227	-1	0.124	1	0.339	TRUE
ENSG00000155959	VBP1	ENSG00000205890	AC108134.1	ENSG00000169016	E2F6	4.45997e-07	-1	0.0146	-1	8.9e-05	-1	3.46e-05	1	0.847	1	0.038	TRUE
ENSG00000065183	WDR3	ENSG00000203865	ATP1A1-AS1	ENSG00000149136	SSRP1	4.47522e-07	1	0.0329	1	0.00054	1	0.00319	1	0.593	-1	0.225	TRUE
ENSG00000140968	IRF8	ENSG00000269397	AC011503.2	ENSG00000105967	TFEC	4.52732e-07	1	0.017	-1	0.0269	-1	0.0107	1	0.448	1	4.75e-06	FALSE
ENSG00000163661	PTX3	ENSG00000267272	LINC01140	ENSG00000107485	GATA3	4.55366e-07	-1	0.962	1	0.0332	1	0.00575	-1	0.133	-1	0.00463	FALSE
ENSG00000063244	U2AF2	ENSG00000184441	AP001062.1	ENSG00000179943	FIZ1	4.55606e-07	-1	0.000659	-1	1.29e-06	-1	8.99e-06	-1	0.114	1	0.435	TRUE
ENSG00000177666	PNPLA2	ENSG00000251442	LINC01094	ENSG00000245848	CEBPA	4.5613e-07	-1	0.0012	-1	6.38e-12	-1	1.38e-08	-1	0.253	1	0.0307	TRUE
ENSG00000033011	ALG1	ENSG00000267565	AC011477.3	ENSG00000103495	MAZ	4.58227e-07	-1	0.0289	-1	1.14e-09	-1	8.62e-06	-1	0.0643	1	0.014	TRUE
ENSG00000159055	MIS18A	ENSG00000238197	PAXBP1-AS1	ENSG00000173258	ZNF483	4.65327e-07	-1	0.000305	1	0.00943	1	0.0004	-1	0.603	-1	2.28e-09	FALSE
ENSG00000074603	DPP8	ENSG00000186594	MIR22HG	ENSG00000140382	HMG20A	4.66959e-07	1	0.0619	1	3.41e-05	1	0.00144	1	0.274	-1	0.15	TRUE
ENSG00000198771	RCSD1	ENSG00000263004	AC007114.1	ENSG00000154655	L3MBTL4	4.72196e-07	1	0.267	1	0.005	1	0.000863	1	0.583	-1	0.00578	TRUE
ENSG00000114302	PRKAR2A	ENSG00000226711	FAM66C	ENSG00000173473	SMARCC1	4.7479e-07	-1	0.508	-1	3.91e-05	-1	4.66e-05	1	0.781	1	0.000175	TRUE
ENSG00000078369	GNB1	ENSG00000228794	LINC01128	ENSG00000142599	RERE	4.77667e-07	-1	0.00038	1	7.03e-06	1	5.35e-06	1	0.491	-1	2.58e-10	FALSE
ENSG00000140285	FGF7	ENSG00000233006	MIR3936HG	ENSG00000152784	PRDM8	4.78589e-07	1	0.741	-1	0.0015	-1	0.000207	1	0.357	1	0.000298	FALSE
ENSG00000136381	IREB2	ENSG00000212766	EWSAT1	ENSG00000140382	HMG20A	4.78722e-07	-1	0.991	-1	1.77e-10	-1	0.000388	-1	0.00241	1	0.00078	TRUE
ENSG00000160219	GAB3	ENSG00000179818	PCBP1-AS1	ENSG00000169554	ZEB2	4.78918e-07	-1	0.413	1	2.35e-12	1	1.06e-09	1	0.825	-1	5.91e-11	FALSE
ENSG00000086991	NOX4	ENSG00000172965	MIR4435-2HG	ENSG00000169946	ZFPM2	4.79207e-07	-1	0.859	1	1.25e-08	1	1.58e-05	1	0.0554	-1	1.87e-05	FALSE
ENSG00000127951	FGL2	ENSG00000261061	AC092718.4	ENSG00000115956	PLEK	4.80362e-07	1	0.00162	-1	0.00252	-1	5.87e-07	1	0.0439	1	1.32e-14	FALSE
ENSG00000057657	PRDM1	ENSG00000228288	PCAT6	ENSG00000116132	PRRX1	4.84767e-07	1	0.000829	1	1.27e-11	1	2.72e-06	1	0.113	-1	0.184	TRUE
ENSG00000132383	RPA1	ENSG00000236618	PITPNA-AS1	ENSG00000187607	ZNF286A	4.89056e-07	1	0.174	1	5.75e-10	1	2.5e-13	-1	0.607	-1	7.52e-08	TRUE
ENSG00000076924	XAB2	ENSG00000260686	AC008669.1	ENSG00000064490	RFXANK	4.90995e-07	1	0.316	1	9.3e-08	1	2.69e-08	1	0.94	-1	1.47e-07	TRUE
ENSG00000183696	UPP1	ENSG00000273230	AC102953.2	ENSG00000066336	SPI1	4.9109e-07	-1	0.487	1	0.171	1	0.00105	-1	0.0366	-1	0.000192	FALSE
ENSG00000167754	KLK5	ENSG00000233930	KRTAP5-AS1	ENSG00000054598	FOXC1	4.93154e-07	1	0.00733	1	2.29e-08	1	2.21e-05	1	0.0438	-1	0.0267	TRUE
ENSG00000188725	SMIM15	ENSG00000227543	SPAG5-AS1	ENSG00000062194	GPBP1	4.94393e-07	1	0.106	-1	0.000591	-1	0.0259	-1	0.467	1	0.000726	FALSE
ENSG00000101335	MYL9	ENSG00000272841	AL139393.3	ENSG00000112658	SRF	4.94913e-07	-1	4.74e-05	-1	3.05e-10	-1	7.52e-05	-1	0.00446	1	0.736	TRUE
ENSG00000130176	CNN1	ENSG00000237361	TUSC8	ENSG00000168874	ATOH8	5.02412e-07	1	4.35e-05	1	5.58e-13	1	0.000752	1	2.57e-05	1	0.549	TRUE
ENSG00000137033	IL33	ENSG00000260711	AL121839.2	ENSG00000106511	MEOX2	5.0263e-07	-1	0.988	1	0.041	1	0.00647	-1	0.394	-1	0.0481	FALSE
ENSG00000172766	NAA16	ENSG00000276672	AL161891.1	ENSG00000196705	ZNF431	5.02695e-07	-1	0.00342	1	7.27e-07	1	4.68e-07	1	0.506	-1	6.19e-12	FALSE
ENSG00000133030	MPRIP	ENSG00000175061	SNHG29	ENSG00000141027	NCOR1	5.07231e-07	1	0.877	1	1.17e-10	1	8.32e-06	1	0.0344	-1	9.35e-05	TRUE
ENSG00000104814	MAP4K1	ENSG00000267309	AC092295.2	ENSG00000066336	SPI1	5.08218e-07	-1	0.639	1	9.38e-07	1	4.28e-05	-1	0.799	-1	0.000176	FALSE
ENSG00000103423	DNAJA3	ENSG00000269834	ZNF528-AS1	ENSG00000103343	ZNF174	5.09741e-07	1	0.844	-1	2.38e-09	-1	3.72e-06	-1	0.0803	1	6.93e-06	FALSE
ENSG00000103335	PIEZO1	ENSG00000260121	AC138028.4	ENSG00000198517	MAFK	5.12111e-07	-1	0.199	1	8.41e-23	1	2.29e-20	1	0.0676	-1	7.91e-21	FALSE
ENSG00000167693	NXN	ENSG00000267272	LINC01140	ENSG00000118495	PLAGL1	5.12289e-07	-1	0.272	-1	0.000634	-1	0.0116	-1	0.14	1	0.623	TRUE
ENSG00000100450	GZMH	ENSG00000231890	DARS-AS1	ENSG00000124203	ZNF831	5.14251e-07	1	0.429	-1	0.856	-1	0.0175	1	0.0202	1	0.00154	FALSE
ENSG00000118407	FILIP1	ENSG00000224078	SNHG14	ENSG00000081189	MEF2C	5.1724e-07	1	0.156	-1	0.0203	-1	0.0443	1	0.749	1	0.00328	FALSE
ENSG00000163710	PCOLCE2	ENSG00000267272	LINC01140	ENSG00000129514	FOXA1	5.17796e-07	1	0.0199	1	1.17e-05	1	8.95e-08	-1	0.0177	-1	8.36e-05	TRUE
ENSG00000185624	P4HB	ENSG00000260160	AC011468.1	ENSG00000138073	PREB	5.1993e-07	1	0.143	1	1.91e-05	1	8.77e-05	1	0.493	-1	0.00452	TRUE
ENSG00000168101	NUDT16L1	ENSG00000196696	AC009022.1	ENSG00000122386	ZNF205	5.20445e-07	1	0.151	-1	2.44e-08	-1	7.88e-14	1	0.0382	1	1.59e-17	FALSE
ENSG00000198795	ZNF521	ENSG00000237424	FOXD2-AS1	ENSG00000164107	HAND2	5.22803e-07	1	0.444	-1	0.000833	-1	0.0198	-1	0.577	1	0.00588	FALSE
ENSG00000114127	XRN1	ENSG00000197536	C5orf56	ENSG00000158711	ELK4	5.22971e-07	1	0.501	1	1.76e-10	1	6.95e-07	1	0.0588	-1	6.29e-06	TRUE
ENSG00000111445	RFC5	ENSG00000257167	TMPO-AS1	ENSG00000111206	FOXM1	5.26309e-07	1	0.983	1	5.8e-07	1	0.00403	1	0.000502	-1	0.0224	TRUE
ENSG00000124785	NRN1	ENSG00000278600	AC015871.4	ENSG00000118495	PLAGL1	5.28672e-07	-1	0.672	-1	5.4e-05	-1	5.38e-05	-1	0.593	1	0.000158	TRUE
ENSG00000134138	MEIS2	ENSG00000272374	Z97832.2	ENSG00000164330	EBF1	5.30285e-07	1	0.00604	1	0.337	-1	0.0939	1	0.0208	1	0.000353	FALSE
ENSG00000145833	DDX46	ENSG00000268713	AC005261.3	ENSG00000159140	SON	5.30536e-07	1	0.858	-1	0.0451	-1	0.00119	1	0.0576	1	9.27e-05	FALSE
ENSG00000143033	MTF2	ENSG00000223745	CCDC18-AS1	ENSG00000159592	GPBP1L1	5.31321e-07	1	0.529	1	0.00205	1	0.00148	1	0.901	-1	0.00543	TRUE
ENSG00000184887	BTBD6	ENSG00000260942	CAPN10-DT	ENSG00000245848	CEBPA	5.36566e-07	-1	6.98e-08	-1	3.2e-09	-1	1.3e-13	1	0.231	1	0.116	TRUE
ENSG00000166250	CLMP	ENSG00000267296	CEBPA-DT	ENSG00000116132	PRRX1	5.38669e-07	-1	0.163	1	0.0694	1	0.164	1	0.933	-1	0.01	FALSE
ENSG00000126214	KLC1	ENSG00000231074	HCG18	ENSG00000102901	CENPT	5.38723e-07	-1	0.0582	-1	0.164	1	0.0222	-1	0.000178	-1	7.19e-05	FALSE
ENSG00000157827	FMNL2	ENSG00000233038	AC011899.2	ENSG00000091831	ESR1	5.4153e-07	1	0.279	1	3.84e-09	1	0.000186	1	0.138	-1	0.00988	TRUE
ENSG00000111678	C12orf57	ENSG00000261799	AC007406.5	ENSG00000177463	NR2C2	5.42137e-07	1	0.23	1	2.63e-08	1	5.7e-06	1	0.0436	-1	0.0122	TRUE
ENSG00000007202	KIAA0100	ENSG00000260401	AP002761.4	ENSG00000197063	MAFG	5.50266e-07	-1	0.0426	1	3.02e-06	1	2.89e-09	-1	0.118	-1	1.24e-12	FALSE
ENSG00000038427	VCAN	ENSG00000230838	LINC01614	ENSG00000173068	BNC2	5.53593e-07	-1	0.0328	1	6.4e-09	1	0.00209	1	0.00152	-1	3.23e-05	FALSE
ENSG00000225663	MCRIP1	ENSG00000186056	MATN1-AS1	ENSG00000185591	SP1	5.56292e-07	1	0.114	-1	0.00369	-1	0.000862	1	0.441	1	1.53e-07	FALSE
ENSG00000162706	CADM3	ENSG00000272405	AL365181.3	ENSG00000182463	TSHZ2	5.6149e-07	1	0.16	1	0.00982	1	0.0205	1	0.965	-1	0.303	TRUE
ENSG00000146648	EGFR	ENSG00000261116	AL049555.1	ENSG00000165030	NFIL3	5.65111e-07	-1	0.913	1	0.0113	1	0.527	1	0.00888	-1	0.36	FALSE
ENSG00000186260	MRTFB	ENSG00000261269	AC093278.2	ENSG00000172493	AFF1	5.71106e-07	1	0.0107	1	0.0046	1	0.000752	-1	0.657	-1	0.374	TRUE
ENSG00000188313	PLSCR1	ENSG00000281103	TRG-AS1	ENSG00000115415	STAT1	5.728e-07	-1	0.0316	-1	3.23e-09	-1	0.0158	-1	4.74e-05	1	0.858	TRUE
ENSG00000138592	USP8	ENSG00000232640	AL354892.2	ENSG00000104064	GABPB1	5.74332e-07	-1	0.225	-1	0.00128	-1	8.5e-11	1	0.0239	1	2.32e-07	TRUE
ENSG00000159086	PAXBP1	ENSG00000256073	URB1-AS1	ENSG00000154727	GABPA	5.79539e-07	1	0.415	1	5.92e-09	1	1.41e-14	-1	0.00116	-1	4.91e-15	TRUE
ENSG00000150712	MTMR12	ENSG00000203280	AL022323.1	ENSG00000176542	USF3	5.81106e-07	-1	0.321	1	0.00551	1	4.23e-06	-1	0.318	-1	1.25e-06	FALSE
ENSG00000010295	IFFO1	ENSG00000245532	NEAT1	ENSG00000196460	RFX8	5.8128e-07	-1	0.209	1	4.64e-07	1	2.11e-12	-1	0.16	-1	1.13e-13	FALSE
ENSG00000168936	TMEM129	ENSG00000247708	STX18-AS1	ENSG00000123933	MXD4	5.81426e-07	-1	5.6e-06	1	0.245	1	6.03e-06	-1	0.00328	-1	1.52e-13	FALSE
ENSG00000144935	TRPC1	ENSG00000275367	AC092111.1	ENSG00000169946	ZFPM2	5.86271e-07	-1	0.106	1	0.00148	1	2.24e-07	-1	0.00756	-1	1.38e-07	FALSE
ENSG00000130522	JUND	ENSG00000259583	AC015712.2	ENSG00000144655	CSRNP1	5.88626e-07	1	0.0478	-1	0.00252	-1	7.2e-07	1	0.047	1	8.19e-11	FALSE
ENSG00000165028	NIPSNAP3B	ENSG00000206567	AC022007.1	ENSG00000108001	EBF3	5.94959e-07	1	0.273	1	2.98e-06	1	0.0492	1	0.0169	-1	0.464	TRUE
ENSG00000124641	MED20	ENSG00000272079	AC004233.2	ENSG00000001167	NFYA	5.9728e-07	-1	0.176	1	0.000215	1	0.00961	1	0.111	-1	4.79e-06	FALSE
ENSG00000164830	OXR1	ENSG00000246263	UBR5-AS1	ENSG00000147601	TERF1	5.97661e-07	-1	0.329	1	0.000161	1	0.000237	1	0.315	-1	0.000206	FALSE
ENSG00000120162	MOB3B	ENSG00000272087	AC080013.4	ENSG00000117707	PROX1	5.99004e-07	-1	0.788	1	0.00419	1	0.0352	1	0.647	-1	0.0425	FALSE
ENSG00000152689	RASGRP3	ENSG00000277287	AL109976.1	ENSG00000054598	FOXC1	5.99382e-07	1	0.331	1	0.000303	1	0.398	1	0.000259	1	0.82	TRUE
ENSG00000119421	NDUFA8	ENSG00000261094	AC007066.2	ENSG00000196110	ZNF699	5.99918e-07	-1	0.0184	1	0.00812	1	7.96e-10	-1	0.00167	-1	3.03e-15	FALSE
ENSG00000161970	RPL26	ENSG00000175061	SNHG29	ENSG00000213020	ZNF611	6.00219e-07	1	0.00677	1	6.08e-30	1	1.48e-28	-1	0.571	-1	6.18e-22	TRUE
ENSG00000187801	ZFP69B	ENSG00000260400	AL513534.2	ENSG00000196081	ZNF724	6.00671e-07	1	0.31	-1	0.723	-1	0.0471	1	0.121	1	0.00178	FALSE
ENSG00000203326	ZNF525	ENSG00000237807	AC022034.1	ENSG00000104447	TRPS1	6.01004e-07	1	0.703	-1	0.00108	-1	9.81e-07	1	0.0734	1	3.21e-07	FALSE
ENSG00000188612	SUMO2	ENSG00000205890	AC108134.1	ENSG00000122034	GTF3A	6.01288e-07	1	0.327	-1	0.0233	-1	2.87e-06	1	0.00601	1	1.66e-10	FALSE
ENSG00000213719	CLIC1	ENSG00000231074	HCG18	ENSG00000131127	ZNF141	6.0149e-07	-1	0.000334	1	0.00319	1	0.000316	-1	0.642	-1	2.95e-12	FALSE
ENSG00000174276	ZNHIT2	ENSG00000224086	AC245452.1	ENSG00000175213	ZNF408	6.02799e-07	-1	0.311	-1	6.03e-06	-1	9.74e-09	1	0.211	1	6.44e-06	TRUE
ENSG00000125319	C17orf53	ENSG00000274173	AL035661.1	ENSG00000101057	MYBL2	6.05801e-07	1	0.346	-1	0.0176	-1	0.0239	1	0.938	1	0.000183	FALSE
ENSG00000187955	COL14A1	ENSG00000273038	AL365203.2	ENSG00000148516	ZEB1	6.09627e-07	1	0.603	-1	1.11e-08	-1	0.000381	-1	0.0221	1	0.000545	FALSE
ENSG00000108799	EZH1	ENSG00000267002	AC060780.1	ENSG00000176887	SOX11	6.09686e-07	1	0.0156	1	5.64e-11	1	0.000379	1	0.0142	-1	0.13	TRUE
ENSG00000269404	SPIB	ENSG00000260920	AL031985.3	ENSG00000106948	AKNA	6.14196e-07	1	0.0223	1	2.75e-06	1	6.02e-05	1	0.861	-1	0.058	TRUE
ENSG00000185669	SNAI3	ENSG00000260630	SNAI3-AS1	ENSG00000179588	ZFPM1	6.18778e-07	1	0.161	1	4.03e-12	1	6e-06	1	0.000972	-1	0.0532	TRUE
ENSG00000105287	PRKD2	ENSG00000197989	SNHG12	ENSG00000105732	ZNF574	6.23593e-07	-1	0.472	-1	5.84e-08	-1	0.00114	-1	0.0142	1	0.0118	TRUE
ENSG00000136010	ALDH1L2	ENSG00000227199	ST7-AS1	ENSG00000115355	CCDC88A	6.23711e-07	-1	0.176	-1	7.54e-07	-1	0.00177	-1	0.033	1	0.0683	TRUE
ENSG00000128524	ATP6V1F	ENSG00000273314	AC005229.4	ENSG00000196110	ZNF699	6.32424e-07	1	0.29	1	1.86e-05	1	5.27e-08	-1	0.0326	-1	1.52e-06	TRUE
ENSG00000198053	SIRPA	ENSG00000234949	AC104667.2	ENSG00000151702	FLI1	6.32707e-07	1	0.765	1	0.582	1	0.444	-1	0.675	-1	0.568	TRUE
ENSG00000104814	MAP4K1	ENSG00000235706	DICER1-AS1	ENSG00000163508	EOMES	6.36235e-07	-1	0.0939	1	0.00214	1	2.71e-06	-1	0.00717	-1	6.33e-08	FALSE
ENSG00000188486	H2AFX	ENSG00000215769	ARHGAP27P1-BPTFP1-KPNA2P3	ENSG00000115163	CENPA	6.36931e-07	1	0.502	-1	0.0042	-1	0.00457	-1	0.988	1	5.99e-05	FALSE
ENSG00000108799	EZH1	ENSG00000230838	LINC01614	ENSG00000184271	POU6F1	6.36987e-07	-1	0.126	-1	7.82e-07	-1	2.43e-06	1	0.466	1	0.000468	TRUE
ENSG00000069493	CLEC2D	ENSG00000227953	LINC01341	ENSG00000185811	IKZF1	6.39629e-07	-1	0.00489	1	0.00533	1	0.000535	-1	0.138	-1	7.64e-08	FALSE
ENSG00000258429	PDF	ENSG00000266036	AC016888.1	ENSG00000243678	NME2	6.47562e-07	-1	0.0174	1	1.05e-05	1	0.000846	1	0.2	-1	8.56e-07	FALSE
ENSG00000131018	SYNE1	ENSG00000260000	AL133338.1	ENSG00000152784	PRDM8	6.49635e-07	1	0.857	1	0.000404	1	0.000113	-1	0.335	-1	0.00938	TRUE
ENSG00000118705	RPN2	ENSG00000260032	NORAD	ENSG00000101057	MYBL2	6.49758e-07	1	0.000243	1	3.5e-11	1	6.57e-05	1	0.000694	-1	0.616	TRUE
ENSG00000160307	S100B	ENSG00000246859	STARD4-AS1	ENSG00000129514	FOXA1	6.54068e-07	1	0.45	-1	0.53	-1	0.0579	1	0.194	1	0.027	FALSE
ENSG00000230124	ACBD6	ENSG00000268516	AC020915.2	ENSG00000116731	PRDM2	6.58847e-07	1	0.864	1	0.00442	1	0.101	1	0.388	-1	0.137	TRUE
ENSG00000143624	INTS3	ENSG00000280927	CTBP1-AS	ENSG00000126746	ZNF384	6.63481e-07	-1	0.0141	1	0.068	1	0.027	-1	0.925	-1	4.33e-06	FALSE
ENSG00000137770	CTDSPL2	ENSG00000247556	OIP5-AS1	ENSG00000181827	RFX7	6.66179e-07	-1	0.00095	1	4.28e-05	1	0.00797	1	0.0181	-1	1.53e-06	FALSE
ENSG00000131127	ZNF141	ENSG00000225783	MIAT	ENSG00000272602	ZNF595	6.67098e-07	-1	0.288	1	0.0394	1	0.0029	-1	0.145	-1	4.94e-05	FALSE
ENSG00000164124	TMEM144	ENSG00000248429	FAM198B-AS1	ENSG00000091831	ESR1	6.6913e-07	-1	0.0511	1	6.64e-23	1	1.79e-08	1	9.58e-09	-1	4.97e-13	FALSE
ENSG00000068079	IFI35	ENSG00000274272	AC069281.2	ENSG00000059378	PARP12	6.69545e-07	1	0.873	-1	0.00128	-1	1.36e-06	1	0.353	1	3.18e-06	FALSE
ENSG00000093009	CDC45	ENSG00000261126	RBFADN	ENSG00000101412	E2F1	6.71934e-07	1	0.758	-1	0.00062	-1	2.7e-05	1	0.419	1	1.18e-06	FALSE
ENSG00000158792	SPATA2L	ENSG00000231889	TRAF3IP2-AS1	ENSG00000175213	ZNF408	6.7507e-07	-1	0.00927	-1	6.71e-08	-1	8.57e-11	1	0.115	1	2.83e-05	TRUE
ENSG00000186654	PRR5	ENSG00000279738	AL022311.1	ENSG00000198816	ZNF358	6.75216e-07	-1	0.402	1	0.00113	1	3e-05	-1	0.673	-1	2.83e-06	FALSE
ENSG00000108798	ABI3	ENSG00000214548	MEG3	ENSG00000112561	TFEB	6.76843e-07	1	0.494	-1	0.000567	-1	1.38e-05	1	0.772	1	7.88e-06	FALSE
ENSG00000164692	COL1A2	ENSG00000214922	HLA-F-AS1	ENSG00000167394	ZNF668	6.80033e-07	1	0.276	-1	0.00282	-1	4.94e-13	1	6.67e-08	1	8e-15	FALSE
ENSG00000115266	APC2	ENSG00000238197	PAXBP1-AS1	ENSG00000141905	NFIC	6.80526e-07	1	0.242	1	0.102	1	0.00149	-1	0.134	-1	0.0655	TRUE
ENSG00000137310	TCF19	ENSG00000228109	MELTF-AS1	ENSG00000165244	ZNF367	6.80697e-07	1	0.00288	1	2.88e-12	1	3.71e-05	1	0.000135	-1	0.292	TRUE
ENSG00000104907	TRMT1	ENSG00000255062	AP001318.2	ENSG00000072364	AFF4	6.81977e-07	1	0.787	-1	0.0309	-1	0.0692	-1	0.756	1	0.0365	FALSE
ENSG00000142347	MYO1F	ENSG00000219665	ZNF433-AS1	ENSG00000100811	YY1	6.83543e-07	-1	0.0843	1	0.5	1	0.0163	-1	0.0619	-1	9.58e-06	FALSE
ENSG00000149503	INCENP	ENSG00000279833	AL031846.2	ENSG00000129173	E2F8	6.84754e-07	1	0.538	1	0.00176	1	3.63e-08	-1	0.00453	-1	2.23e-09	TRUE
ENSG00000076108	BAZ2A	ENSG00000280195	AC245140.2	ENSG00000140265	ZSCAN29	6.849e-07	-1	0.757	1	0.123	1	1.16e-09	-1	3.23e-06	-1	1.98e-09	FALSE
ENSG00000105926	MPP6	ENSG00000238164	TNFRSF14-AS1	ENSG00000118495	PLAGL1	6.86226e-07	1	0.238	-1	0.00122	-1	2.36e-07	1	0.00602	1	3.91e-08	FALSE
ENSG00000166479	TMX3	ENSG00000249348	UGDH-AS1	ENSG00000130856	ZNF236	6.86309e-07	-1	0.817	-1	2.07e-07	-1	0.0585	-1	0.000514	1	0.146	TRUE
ENSG00000147251	DOCK11	ENSG00000255062	AP001318.2	ENSG00000150907	FOXO1	6.87029e-07	1	0.532	-1	0.621	-1	0.0681	1	0.148	1	0.0212	FALSE
ENSG00000132604	TERF2	ENSG00000255062	AP001318.2	ENSG00000102901	CENPT	6.88473e-07	-1	0.144	1	0.437	1	0.0203	-1	0.0954	-1	0.000125	FALSE
ENSG00000013725	CD6	ENSG00000229807	XIST	ENSG00000124203	ZNF831	6.9451e-07	1	0.19	-1	0.000111	-1	0.000974	1	0.623	1	0.000121	FALSE
ENSG00000143612	C1orf43	ENSG00000273702	AC091271.1	ENSG00000143373	ZNF687	6.98781e-07	1	0.651	1	0.000968	1	6.77e-08	-1	0.0344	-1	3.5e-07	TRUE
ENSG00000154721	JAM2	ENSG00000225470	JPX	ENSG00000164330	EBF1	7.10442e-07	1	0.559	1	0.000315	1	0.00162	-1	0.515	-1	0.00611	TRUE
ENSG00000198053	SIRPA	ENSG00000274173	AL035661.1	ENSG00000054598	FOXC1	7.14734e-07	1	0.00586	1	0.158	-1	0.939	1	0.135	1	0.0042	FALSE
ENSG00000163568	AIM2	ENSG00000247095	MIR210HG	ENSG00000010030	ETV7	7.16839e-07	1	0.231	1	1.46e-08	1	0.0274	1	4.37e-05	-1	0.438	TRUE
ENSG00000105298	CACTIN	ENSG00000268030	AC005253.1	ENSG00000064961	HMG20B	7.17031e-07	1	0.074	1	6.84e-14	1	4.91e-15	-1	0.757	-1	4.29e-11	TRUE
ENSG00000138629	UBL7	ENSG00000236830	CBR3-AS1	ENSG00000197714	ZNF460	7.1893e-07	1	0.518	-1	0.00161	-1	0.0104	-1	0.507	1	0.000506	FALSE
ENSG00000100852	ARHGAP5	ENSG00000258655	ARHGAP5-AS1	ENSG00000163848	ZNF148	7.20761e-07	-1	0.671	1	6.98e-25	1	3.1e-30	-1	0.12	-1	3.83e-32	FALSE
ENSG00000147168	IL2RG	ENSG00000258199	AC073896.4	ENSG00000079263	SP140	7.2447e-07	1	0.0394	1	1.33e-14	1	1.14e-07	1	0.153	-1	0.00892	TRUE
ENSG00000150907	FOXO1	ENSG00000260517	AC009093.2	ENSG00000196628	TCF4	7.2486e-07	1	0.101	-1	0.595	-1	0.795	-1	0.805	1	0.0951	FALSE
ENSG00000180957	PITPNB	ENSG00000272142	AL359643.3	ENSG00000132005	RFX1	7.2552e-07	-1	0.122	1	0.4	1	0.00802	-1	0.0412	-1	2.44e-05	FALSE
ENSG00000118217	ATF6	ENSG00000261326	LINC01355	ENSG00000072364	AFF4	7.28005e-07	1	0.0026	-1	2.32e-06	-1	3.14e-07	1	0.711	1	1.39e-12	FALSE
ENSG00000148468	FAM171A1	ENSG00000247556	OIP5-AS1	ENSG00000054598	FOXC1	7.2868e-07	-1	0.214	-1	1.55e-05	-1	0.000106	-1	0.722	1	0.00384	TRUE
ENSG00000144810	COL8A1	ENSG00000182873	PRKCZ-AS1	ENSG00000163909	HEYL	7.2875e-07	1	0.00625	-1	0.000937	-1	2.59e-06	1	0.0495	1	1.26e-10	FALSE
ENSG00000053254	FOXN3	ENSG00000253982	AC100810.1	ENSG00000164330	EBF1	7.31883e-07	1	0.294	1	0.252	-1	0.106	1	0.0138	1	0.028	FALSE
ENSG00000125968	ID1	ENSG00000266904	LINC00663	ENSG00000203883	SOX18	7.3576e-07	1	0.0939	1	0.657	-1	0.213	1	0.123	1	0.00876	FALSE
ENSG00000155970	MICU3	ENSG00000269918	AF131215.6	ENSG00000112837	TBX18	7.3943e-07	-1	0.0786	1	0.0156	1	1.88e-05	-1	0.0856	-1	1e-05	FALSE
ENSG00000143867	OSR1	ENSG00000260807	AC009041.2	ENSG00000052850	ALX4	7.4137e-07	-1	0.272	1	0.322	1	0.0145	-1	0.307	-1	0.00998	FALSE
ENSG00000055130	CUL1	ENSG00000231721	LINC-PINT	ENSG00000181220	ZNF746	7.43847e-07	-1	0.134	1	0.00243	1	0.000135	-1	0.382	-1	4.18e-08	FALSE
ENSG00000172766	NAA16	ENSG00000176124	DLEU1	ENSG00000120690	ELF1	7.44036e-07	-1	0.117	1	0.0239	1	1.22e-06	-1	0.0189	-1	4.49e-08	FALSE
ENSG00000109332	UBE2D3	ENSG00000232160	RAP2C-AS1	ENSG00000168214	RBPJ	7.45023e-07	1	0.78	-1	0.000176	-1	7.73e-06	1	0.789	1	1.13e-05	FALSE
ENSG00000167395	ZNF646	ENSG00000261183	SPINT1-AS1	ENSG00000167394	ZNF668	7.49474e-07	-1	0.991	-1	3.62e-07	-1	0.00375	-1	0.0331	1	0.0109	TRUE
ENSG00000138942	RNF185	ENSG00000260231	KDM7A-DT	ENSG00000100105	PATZ1	7.5057e-07	1	0.561	1	0.013	1	0.000848	-1	0.242	-1	0.000955	TRUE
ENSG00000120913	PDLIM2	ENSG00000254473	AL354920.1	ENSG00000112561	TFEB	7.52644e-07	1	0.536	1	0.000114	1	0.115	1	0.0218	-1	0.286	TRUE
ENSG00000168062	BATF2	ENSG00000277496	AL357033.4	ENSG00000073861	TBX21	7.58984e-07	-1	0.00306	1	0.0546	1	0.00012	-1	0.0995	-1	1.43e-08	FALSE
ENSG00000149554	CHEK1	ENSG00000272686	AC006333.2	ENSG00000101057	MYBL2	7.60165e-07	-1	0.551	1	0.101	1	0.000109	-1	0.00898	-1	6.22e-08	FALSE
ENSG00000152217	SETBP1	ENSG00000267414	AC120049.1	ENSG00000127124	HIVEP3	7.60947e-07	-1	5.76e-09	1	2.09e-31	1	3.62e-32	1	0.0298	-1	2.25e-46	FALSE
ENSG00000100385	IL2RB	ENSG00000228630	HOTAIR	ENSG00000176083	ZNF683	7.70018e-07	1	4.42e-07	-1	0.481	-1	0.114	1	0.224	1	7.64e-06	FALSE
ENSG00000182154	MRPL41	ENSG00000228544	CCDC183-AS1	ENSG00000142409	ZNF787	7.71265e-07	1	0.19	1	2.4e-06	1	1.31e-05	1	0.47	-1	0.0017	TRUE
ENSG00000205903	ZNF316	ENSG00000227719	AC006042.1	ENSG00000166925	TSC22D4	7.78575e-07	1	0.226	1	1.51e-06	1	7.94e-05	1	0.19	-1	0.00732	TRUE
ENSG00000118495	PLAGL1	ENSG00000196167	COLCA1	ENSG00000154655	L3MBTL4	7.90197e-07	1	0.153	1	1.23e-05	1	0.038	1	0.000637	-1	0.721	TRUE
ENSG00000101335	MYL9	ENSG00000219665	ZNF433-AS1	ENSG00000196081	ZNF724	8.05674e-07	-1	0.444	-1	0.00619	1	0.616	-1	0.000533	-1	0.167	FALSE
ENSG00000104147	OIP5	ENSG00000272888	LINC01578	ENSG00000115163	CENPA	8.06247e-07	1	0.121	1	8.54e-06	1	8.21e-06	1	0.966	-1	0.000995	TRUE
ENSG00000144554	FANCD2	ENSG00000225733	FGD5-AS1	ENSG00000165891	E2F7	8.06594e-07	1	0.00819	1	1.8e-12	1	0.000327	1	2.65e-05	-1	0.607	TRUE
ENSG00000091592	NLRP1	ENSG00000215039	CD27-AS1	ENSG00000164330	EBF1	8.11274e-07	-1	0.962	1	0.000155	1	0.00026	-1	0.207	-1	0.00178	FALSE
ENSG00000160226	CFAP410	ENSG00000187951	AC091057.1	ENSG00000116809	ZBTB17	8.15585e-07	-1	0.0847	-1	5.06e-06	-1	0.00174	-1	0.121	1	0.188	TRUE
ENSG00000164691	TAGAP	ENSG00000272129	AL359715.3	ENSG00000151702	FLI1	8.21224e-07	-1	0.267	1	0.0296	1	0.00014	-1	0.0863	-1	1.59e-05	FALSE
ENSG00000163660	CCNL1	ENSG00000270580	AC139256.2	ENSG00000119508	NR4A3	8.24198e-07	-1	0.994	1	2.03e-08	1	0.0909	1	9.73e-05	-1	0.104	FALSE
ENSG00000141480	ARRB2	ENSG00000267745	AC060766.7	ENSG00000066336	SPI1	8.24341e-07	1	0.000504	1	0.485	-1	0.0682	1	0.0179	1	9.85e-07	FALSE
ENSG00000160072	ATAD3B	ENSG00000242125	SNHG3	ENSG00000171163	ZNF692	8.24767e-07	-1	0.193	1	9.13e-07	1	4.67e-09	-1	0.369	-1	8.92e-11	FALSE
ENSG00000179262	RAD23A	ENSG00000229950	TFAP2A-AS1	ENSG00000179632	MAF1	8.25634e-07	-1	0.469	-1	0.000704	-1	0.127	-1	0.0199	1	0.436	TRUE
ENSG00000163635	ATXN7	ENSG00000197536	C5orf56	ENSG00000176542	USF3	8.27457e-07	1	0.76	1	3.87e-10	1	5.99e-06	1	0.0859	-1	1.81e-05	TRUE
ENSG00000167553	TUBA1C	ENSG00000186594	MIR22HG	ENSG00000129173	E2F8	8.32059e-07	-1	0.604	1	0.0232	1	0.0301	1	0.984	-1	0.00273	FALSE
ENSG00000156587	UBE2L6	ENSG00000267493	CIRBP-AS1	ENSG00000149136	SSRP1	8.37858e-07	1	0.988	-1	0.00224	-1	0.113	-1	0.0476	1	0.0503	FALSE
ENSG00000180257	ZNF816	ENSG00000248092	NNT-AS1	ENSG00000182986	ZNF320	8.39184e-07	1	0.0243	-1	0.509	-1	0.0498	1	0.183	1	7.4e-05	FALSE
ENSG00000137770	CTDSPL2	ENSG00000187951	AC091057.1	ENSG00000140265	ZSCAN29	8.40396e-07	1	0.518	1	4.08e-11	1	0.00176	1	1.99e-05	-1	0.0293	TRUE
ENSG00000132205	EMILIN2	ENSG00000224397	SMIM25	ENSG00000066336	SPI1	8.43805e-07	1	0.65	1	2.42e-21	1	3.88e-08	1	1.48e-07	-1	0.000513	TRUE
ENSG00000128052	KDR	ENSG00000247982	LINC00926	ENSG00000140262	TCF12	8.44748e-07	1	0.454	-1	6.06e-05	-1	2.03e-07	1	0.0637	1	1.66e-08	FALSE
ENSG00000068366	ACSL4	ENSG00000234028	EIF2AK3-DT	ENSG00000179627	ZBTB42	8.48356e-07	1	0.403	-1	0.0257	-1	0.000159	1	0.0412	1	1.67e-05	FALSE
ENSG00000027869	SH2D2A	ENSG00000262823	AC127521.1	ENSG00000144218	AFF3	8.50587e-07	1	0.268	-1	0.138	-1	0.211	-1	0.768	1	0.0128	FALSE
ENSG00000171467	ZNF318	ENSG00000272501	AL662844.4	ENSG00000096401	CDC5L	8.51897e-07	-1	0.00408	1	0.126	1	0.00165	-1	0.069	-1	7.83e-12	FALSE
ENSG00000181847	TIGIT	ENSG00000245213	AC105285.1	ENSG00000124203	ZNF831	8.52449e-07	1	0.00347	1	0.995	-1	1.39e-05	1	4.89e-06	1	4.46e-10	FALSE
ENSG00000218891	ZNF579	ENSG00000260461	AL133355.1	ENSG00000261221	ZNF865	8.56145e-07	1	0.149	-1	0.00541	-1	0.0153	1	0.911	1	0.000295	FALSE
ENSG00000152492	CCDC50	ENSG00000234390	USP27X-AS1	ENSG00000146592	CREB5	8.56285e-07	1	0.288	1	9.22e-05	1	0.00132	1	0.648	-1	0.0236	TRUE
ENSG00000019549	SNAI2	ENSG00000270547	LINC01235	ENSG00000137273	FOXF2	8.57265e-07	-1	0.000189	1	0.968	1	0.107	-1	0.126	-1	3e-07	FALSE
ENSG00000006468	ETV1	ENSG00000258655	ARHGAP5-AS1	ENSG00000089225	TBX5	8.64181e-07	-1	0.0225	-1	0.51	1	0.261	-1	0.0681	-1	0.00137	FALSE
ENSG00000172716	SLFN11	ENSG00000267745	AC060766.7	ENSG00000118495	PLAGL1	8.64687e-07	-1	0.27	1	5.69e-06	1	0.000113	1	0.0919	-1	0.000223	FALSE
ENSG00000111605	CPSF6	ENSG00000239665	AL157392.3	ENSG00000010244	ZNF207	8.6576e-07	1	0.857	1	1.6e-06	1	0.000815	1	0.0759	-1	0.000391	TRUE
ENSG00000198453	ZNF568	ENSG00000261061	AC092718.4	ENSG00000185869	ZNF829	8.6994e-07	-1	0.125	-1	2.71e-08	-1	3.19e-11	1	0.126	1	1.49e-05	TRUE
ENSG00000131115	ZNF227	ENSG00000203709	MIR29B2CHG	ENSG00000167384	ZNF180	8.81221e-07	-1	0.0373	-1	2.27e-13	-1	1.11e-10	-1	0.115	1	0.000498	TRUE
ENSG00000013306	SLC25A39	ENSG00000267080	ASB16-AS1	ENSG00000123636	BAZ2B	8.82351e-07	1	0.000559	1	7.07e-17	1	1.53e-13	1	0.469	-1	2.29e-05	TRUE
ENSG00000136758	YME1L1	ENSG00000235703	LINC00894	ENSG00000115816	CEBPZ	8.95408e-07	1	0.354	-1	0.00114	-1	9.82e-07	1	0.119	1	1.49e-10	FALSE
ENSG00000008710	PKD1	ENSG00000281183	NPTN-IT1	ENSG00000267281	ATF7-NPFF	9.02158e-07	-1	0.635	1	8.75e-09	1	2.14e-08	1	0.505	-1	8.9e-08	FALSE
ENSG00000167968	DNASE1L2	ENSG00000251562	MALAT1	ENSG00000099326	MZF1	9.05057e-07	-1	0.256	1	2.81e-07	1	0.00066	1	0.142	-1	0.000104	FALSE
ENSG00000084093	REST	ENSG00000238197	PAXBP1-AS1	ENSG00000189079	ARID2	9.10391e-07	1	0.47	-1	5.1e-10	-1	3.29e-05	-1	0.00104	1	5.62e-09	FALSE
ENSG00000262919	CCNQ	ENSG00000272734	ADIRF-AS1	ENSG00000065978	YBX1	9.13273e-07	-1	0.000189	-1	2.27e-07	-1	9.05e-08	-1	0.738	1	0.0812	TRUE
ENSG00000150347	ARID5B	ENSG00000260711	AL121839.2	ENSG00000053254	FOXN3	9.13353e-07	1	0.873	1	2.01e-05	1	3.99e-08	-1	0.0337	-1	3.33e-07	TRUE
ENSG00000166482	MFAP4	ENSG00000260686	AC008669.1	ENSG00000005102	MEOX1	9.15109e-07	1	0.798	1	2.93e-05	1	0.000326	-1	0.896	-1	0.00792	TRUE
ENSG00000069493	CLEC2D	ENSG00000278834	AC073508.3	ENSG00000073861	TBX21	9.1679e-07	-1	0.114	1	0.119	1	0.00361	-1	0.0691	-1	8.53e-05	FALSE
ENSG00000105723	GSK3A	ENSG00000235437	LINC01278	ENSG00000181722	ZBTB20	9.24549e-07	1	0.0179	1	0.00547	1	6.6e-05	-1	0.534	-1	0.197	TRUE
ENSG00000162367	TAL1	ENSG00000230590	FTX	ENSG00000108001	EBF3	9.30605e-07	-1	0.00825	1	0.0809	1	0.11	1	0.751	-1	0.000542	FALSE
ENSG00000166482	MFAP4	ENSG00000230630	DNM3OS	ENSG00000005102	MEOX1	9.36035e-07	-1	0.00249	1	0.0371	1	1.22e-05	-1	0.0312	-1	3.24e-09	FALSE
ENSG00000134013	LOXL2	ENSG00000247095	MIR210HG	ENSG00000178860	MSC	9.36997e-07	-1	0.0218	1	1.14e-05	1	3.08e-10	-1	0.0479	-1	2.16e-15	FALSE
ENSG00000116132	PRRX1	ENSG00000271780	AL118558.3	ENSG00000121297	TSHZ3	9.37273e-07	1	0.737	-1	0.00649	-1	0.000289	1	0.0674	1	0.000322	FALSE
ENSG00000118257	NRP2	ENSG00000260711	AL121839.2	ENSG00000116132	PRRX1	9.3804e-07	-1	0.946	-1	1.3e-05	-1	6.53e-06	1	0.208	1	2.24e-05	TRUE
ENSG00000197860	SGTB	ENSG00000267296	CEBPA-DT	ENSG00000064961	HMG20B	9.38431e-07	-1	0.0596	-1	1.34e-06	-1	0.00197	-1	0.0312	1	0.212	TRUE
ENSG00000163568	AIM2	ENSG00000260461	AL133355.1	ENSG00000079263	SP140	9.38778e-07	1	0.0242	-1	0.236	-1	0.0978	1	0.404	1	0.00145	FALSE
ENSG00000049618	ARID1B	ENSG00000259623	AC125257.1	ENSG00000130338	TULP4	9.38879e-07	-1	0.634	-1	9.13e-06	-1	0.000236	-1	0.137	1	0.00332	TRUE
ENSG00000179943	FIZ1	ENSG00000269386	RAB11B-AS1	ENSG00000179922	ZNF784	9.42154e-07	-1	0.178	-1	0.00116	-1	0.00347	-1	0.368	1	0.213	TRUE
ENSG00000102125	TAZ	ENSG00000259793	AC013726.1	ENSG00000171163	ZNF692	9.46425e-07	1	0.000307	-1	0.198	-1	0.000138	1	0.0374	1	6.45e-12	FALSE
ENSG00000137343	ATAT1	ENSG00000231074	HCG18	ENSG00000137185	ZSCAN9	9.48702e-07	-1	0.0169	-1	0.869	1	0.0192	-1	0.0162	-1	8.89e-06	FALSE
ENSG00000137033	IL33	ENSG00000237248	LINC00987	ENSG00000005102	MEOX1	9.50956e-07	-1	0.0155	1	0.248	1	0.0234	-1	0.526	-1	0.00057	FALSE
ENSG00000163159	VPS72	ENSG00000255874	LINC00346	ENSG00000143379	SETDB1	9.52788e-07	-1	0.722	1	0.0012	1	0.0133	1	0.392	-1	0.00262	FALSE
ENSG00000172530	BANP	ENSG00000273466	AC012510.1	ENSG00000111145	ELK3	9.54478e-07	-1	0.859	-1	0.0343	-1	4.94e-06	1	0.00215	1	4.64e-06	TRUE
ENSG00000150779	TIMM8B	ENSG00000246067	RAB30-DT	ENSG00000172273	HINFP	9.55479e-07	1	0.93	1	9.95e-10	1	1.83e-06	1	0.0502	-1	8.3e-05	TRUE
ENSG00000005100	DHX33	ENSG00000273373	AL355488.1	ENSG00000180626	ZNF594	9.65281e-07	1	0.00265	-1	0.00101	-1	0.00355	-1	0.699	1	2.97e-08	FALSE
ENSG00000196646	ZNF136	ENSG00000254635	WAC-AS1	ENSG00000171295	ZNF440	9.66089e-07	1	0.941	-1	0.181	-1	1.35e-05	1	0.00102	1	8.83e-05	FALSE
ENSG00000178028	DMAP1	ENSG00000224086	AC245452.1	ENSG00000116809	ZBTB17	9.66175e-07	-1	0.0155	1	0.00146	1	0.00103	-1	0.636	-1	2.67e-07	FALSE
ENSG00000143110	C1orf162	ENSG00000225783	MIAT	ENSG00000028277	POU2F2	9.76671e-07	1	0.0687	-1	0.000256	-1	0.0635	-1	0.0265	1	0.00107	FALSE
ENSG00000124562	SNRPC	ENSG00000231074	HCG18	ENSG00000138380	CARF	9.78374e-07	-1	0.737	1	5.02e-10	1	6.17e-10	-1	0.822	-1	3.8e-10	FALSE
ENSG00000004059	ARF5	ENSG00000182165	TP53TG1	ENSG00000196110	ZNF699	9.82048e-07	1	0.286	1	2.81e-07	1	5.66e-08	-1	0.221	-1	1.34e-06	TRUE
ENSG00000158717	RNF166	ENSG00000261664	TTC39A-AS1	ENSG00000185669	SNAI3	9.85684e-07	1	0.138	-1	0.375	-1	0.000325	1	0.00817	1	1.93e-06	FALSE
ENSG00000135211	TMEM60	ENSG00000272686	AC006333.2	ENSG00000257315	ZBED6	9.89291e-07	1	0.101	1	8.91e-07	1	3.05e-06	1	0.647	-1	0.00254	TRUE
ENSG00000085514	PILRA	ENSG00000224397	SMIM25	ENSG00000115956	PLEK	9.89425e-07	-1	0.436	1	2.69e-12	1	2.32e-07	1	0.00458	-1	5.96e-07	FALSE
ENSG00000110900	TSPAN11	ENSG00000247081	BAALC-AS1	ENSG00000164330	EBF1	9.92751e-07	1	0.169	1	0.000129	1	0.0187	1	0.184	-1	0.355	TRUE
ENSG00000167977	KCTD5	ENSG00000225855	RUSC1-AS1	ENSG00000010539	ZNF200	9.97813e-07	-1	0.409	-1	1.69e-06	-1	0.000345	-1	0.057	1	0.0129	TRUE
ENSG00000009844	VTA1	ENSG00000227199	ST7-AS1	ENSG00000184271	POU6F1	9.979e-07	1	0.702	-1	0.00288	-1	0.111	-1	0.151	1	0.0744	FALSE
ENSG00000147421	HMBOX1	ENSG00000259366	AC108449.2	ENSG00000185278	ZBTB37	1.00022e-06	-1	0.0652	1	6.03e-18	1	0.000754	1	7.54e-10	-1	7.04e-06	FALSE
ENSG00000133250	ZNF414	ENSG00000267100	ILF3-DT	ENSG00000197714	ZNF460	1.0031e-06	1	0.00874	1	9.99e-05	1	0.00339	1	0.244	-1	0.714	TRUE
ENSG00000117594	HSD11B1	ENSG00000267272	LINC01140	ENSG00000137265	IRF4	1.01173e-06	-1	0.00665	-1	0.702	1	0.0289	-1	0.0371	-1	2.9e-05	FALSE
ENSG00000163453	IGFBP7	ENSG00000230838	LINC01614	ENSG00000163909	HEYL	1.01703e-06	-1	0.0151	1	0.0744	1	0.0251	-1	0.954	-1	0.000102	FALSE
ENSG00000047648	ARHGAP6	ENSG00000205181	LINC00654	ENSG00000161940	BCL6B	1.01735e-06	-1	0.0507	-1	0.0388	1	0.00671	-1	4.64e-06	-1	9.18e-05	FALSE
ENSG00000163508	EOMES	ENSG00000272501	AL662844.4	ENSG00000127152	BCL11B	1.01897e-06	-1	0.654	-1	0.0111	-1	0.197	-1	0.166	1	0.523	TRUE
ENSG00000213347	MXD3	ENSG00000245060	LINC00847	ENSG00000101412	E2F1	1.02128e-06	1	2.09e-05	1	6.35e-13	1	1.19e-05	1	0.000674	-1	0.768	TRUE
ENSG00000023445	BIRC3	ENSG00000270179	AP002840.2	ENSG00000124203	ZNF831	1.02737e-06	-1	0.355	1	0.000484	1	2.91e-06	-1	0.0326	-1	1.94e-06	FALSE
ENSG00000106952	TNFSF8	ENSG00000267107	PCAT19	ENSG00000115956	PLEK	1.03107e-06	1	0.00169	1	0.878	-1	0.278	1	0.252	1	0.000112	FALSE
ENSG00000163378	EOGT	ENSG00000244513	AC109587.1	ENSG00000186951	PPARA	1.03225e-06	-1	0.869	1	1.76e-14	1	1.37e-09	1	0.00172	-1	1.62e-08	FALSE
ENSG00000110077	MS4A6A	ENSG00000245556	SCAMP1-AS1	ENSG00000140968	IRF8	1.03767e-06	1	0.932	1	0.063	1	0.143	1	0.716	-1	0.151	TRUE
ENSG00000142185	TRPM2	ENSG00000230061	TRPM2-AS	ENSG00000164463	CREBRF	1.0399e-06	1	0.251	1	3.8e-68	1	3.74e-71	-1	4.25e-05	-1	1.99e-67	TRUE
ENSG00000164896	FASTK	ENSG00000235280	MCF2L-AS1	ENSG00000176542	USF3	1.04372e-06	1	0.866	-1	7.86e-05	-1	0.00012	1	0.863	1	9.4e-05	FALSE
ENSG00000141504	SAT2	ENSG00000236618	PITPNA-AS1	ENSG00000041988	THAP3	1.0484e-06	-1	0.00146	1	0.000347	1	0.000113	1	0.673	-1	1.35e-09	FALSE
ENSG00000087303	NID2	ENSG00000255248	MIR100HG	ENSG00000101115	SALL4	1.04886e-06	1	1.02e-06	-1	0.301	-1	8.38e-05	1	0.00525	1	1.06e-14	FALSE
ENSG00000153071	DAB2	ENSG00000236859	NIFK-AS1	ENSG00000121297	TSHZ3	1.05106e-06	1	0.112	-1	0.0158	-1	0.235	-1	0.497	1	0.0145	FALSE
ENSG00000152601	MBNL1	ENSG00000229619	MBNL1-AS1	ENSG00000169554	ZEB2	1.05286e-06	-1	0.000222	1	7.07e-14	1	2.82e-15	-1	0.547	-1	1.41e-14	FALSE
ENSG00000024422	EHD2	ENSG00000152931	PART1	ENSG00000092607	TBX15	1.05492e-06	1	0.0987	-1	0.0366	-1	6.35e-06	1	0.00667	1	2.19e-07	FALSE
ENSG00000154263	ABCA10	ENSG00000240291	AL450384.2	ENSG00000106511	MEOX2	1.05617e-06	-1	0.0704	1	1.71e-09	1	5.48e-16	-1	0.00177	-1	1.23e-17	FALSE
ENSG00000091986	CCDC80	ENSG00000274712	AC005332.4	ENSG00000169946	ZFPM2	1.06142e-06	1	0.274	-1	0.221	-1	0.00556	1	0.0686	1	0.000327	FALSE
ENSG00000136874	STX17	ENSG00000263069	RNF213-AS1	ENSG00000257315	ZBED6	1.06265e-06	1	7.17e-05	-1	4.81e-05	-1	7.08e-10	1	0.0331	1	1.39e-18	FALSE
ENSG00000132024	CC2D1A	ENSG00000272087	AC080013.4	ENSG00000064490	RFXANK	1.06322e-06	-1	0.809	1	0.00384	1	9.16e-05	-1	0.163	-1	1.25e-06	FALSE
ENSG00000165724	ZMYND19	ENSG00000203993	ARRDC1-AS1	ENSG00000064490	RFXANK	1.0665e-06	-1	0.367	1	3.29e-06	1	0.000134	1	0.0902	-1	2.94e-05	FALSE
ENSG00000108773	KAT2A	ENSG00000223745	CCDC18-AS1	ENSG00000171163	ZNF692	1.06757e-06	1	0.647	1	1.12e-10	1	1.53e-06	1	0.0409	-1	1.98e-05	TRUE
ENSG00000165512	ZNF22	ENSG00000227719	AC006042.1	ENSG00000172201	ID4	1.07038e-06	-1	0.471	1	0.207	1	0.000288	-1	0.00381	-1	8.44e-05	FALSE
ENSG00000179388	EGR3	ENSG00000229124	VIM-AS1	ENSG00000120738	EGR1	1.07148e-06	1	0.505	1	0.0184	1	0.0128	-1	0.791	-1	0.15	TRUE
ENSG00000122877	EGR2	ENSG00000271147	ARMCX5-GPRASP2	ENSG00000152784	PRDM8	1.07701e-06	1	0.697	1	0.00574	1	0.000118	-1	0.215	-1	0.000889	TRUE
ENSG00000125730	C3	ENSG00000264577	AC010761.1	ENSG00000151702	FLI1	1.08262e-06	-1	0.785	-1	1.81e-06	-1	0.000757	-1	0.472	1	0.00191	TRUE
ENSG00000081189	MEF2C	ENSG00000228801	AC064807.1	ENSG00000148516	ZEB1	1.10091e-06	1	0.0125	1	5.24e-06	1	0.00158	1	0.207	-1	0.432	TRUE
ENSG00000118849	RARRES1	ENSG00000226419	SLC16A1-AS1	ENSG00000102554	KLF5	1.10555e-06	-1	0.685	-1	0.828	1	0.599	-1	0.458	-1	0.345	FALSE
ENSG00000089022	MAPKAPK5	ENSG00000270344	POC1B-AS1	ENSG00000179195	ZNF664	1.10595e-06	1	0.0113	1	1.89e-05	1	0.000626	1	0.346	-1	0.374	TRUE
ENSG00000204604	ZNF468	ENSG00000260233	SSSCA1-AS1	ENSG00000180257	ZNF816	1.11191e-06	-1	0.907	-1	0.209	-1	0.201	1	0.967	1	0.0623	TRUE
ENSG00000165699	TSC1	ENSG00000269958	AL049840.5	ENSG00000177463	NR2C2	1.11251e-06	1	0.334	1	1.97e-08	1	7.37e-12	-1	0.123	-1	3.84e-09	TRUE
ENSG00000085563	ABCB1	ENSG00000235584	AC008268.1	ENSG00000124203	ZNF831	1.11345e-06	-1	0.00193	1	0.00704	1	0.000319	-1	0.118	-1	4.16e-09	FALSE
ENSG00000142082	SIRT3	ENSG00000255737	AGAP2-AS1	ENSG00000174282	ZBTB4	1.11526e-06	-1	0.0972	-1	4.99e-11	-1	0.000252	-1	0.0119	1	0.0447	TRUE
ENSG00000131149	GSE1	ENSG00000244468	AC093001.1	ENSG00000119866	BCL11A	1.12655e-06	1	0.00338	1	5.69e-08	1	2.4e-07	1	0.92	-1	0.0354	TRUE
ENSG00000189184	PCDH18	ENSG00000260400	AL513534.2	ENSG00000118495	PLAGL1	1.12695e-06	1	0.0338	1	4.54e-10	1	0.00513	1	2.29e-05	-1	0.776	TRUE
ENSG00000280987	MATR3	ENSG00000281398	SNHG4	ENSG00000136997	MYC	1.12965e-06	-1	0.00365	1	2.25e-29	1	6.07e-22	1	0.000133	-1	4.42e-30	FALSE
ENSG00000111817	DSE	ENSG00000254231	AC103760.1	ENSG00000107249	GLIS3	1.12971e-06	1	0.0127	-1	0.113	-1	0.000307	1	0.0519	1	9.49e-08	FALSE
ENSG00000198624	CCDC69	ENSG00000255455	AP003486.1	ENSG00000116016	EPAS1	1.13211e-06	-1	0.135	1	1.58e-10	1	0.0844	1	1.41e-06	-1	0.00548	FALSE
ENSG00000019549	SNAI2	ENSG00000227036	LINC00511	ENSG00000006468	ETV1	1.13275e-06	-1	0.0297	1	0.816	1	0.0112	-1	0.017	-1	1.85e-05	FALSE
ENSG00000174125	TLR1	ENSG00000251442	LINC01094	ENSG00000105967	TFEC	1.14282e-06	1	0.411	1	2.78e-10	1	0.000248	1	0.00151	-1	0.0924	TRUE
ENSG00000103024	NME3	ENSG00000197308	GATA3-AS1	ENSG00000125826	RBCK1	1.14493e-06	-1	0.00179	1	0.0059	1	0.00795	1	0.949	-1	9.07e-07	FALSE
ENSG00000117713	ARID1A	ENSG00000203709	MIR29B2CHG	ENSG00000076108	BAZ2A	1.14666e-06	1	5.4e-05	1	0.665	-1	0.0794	1	0.0514	1	1.89e-07	FALSE
ENSG00000126214	KLC1	ENSG00000246451	AL049840.2	ENSG00000165804	ZNF219	1.15174e-06	-1	5.25e-05	1	0.000289	1	3.59e-10	-1	0.034	-1	6.91e-17	FALSE
ENSG00000116095	PLEKHA3	ENSG00000224186	C5orf66	ENSG00000148337	CIZ1	1.1548e-06	1	0.876	-1	2.31e-05	-1	0.00278	-1	0.177	1	0.00109	FALSE
ENSG00000115760	BIRC6	ENSG00000276334	AL133243.2	ENSG00000188033	ZNF490	1.15884e-06	-1	0.796	1	2.42e-05	1	0.0209	1	0.0252	-1	0.00492	FALSE
ENSG00000119414	PPP6C	ENSG00000255062	AP001318.2	ENSG00000186130	ZBTB6	1.15898e-06	-1	0.263	1	0.375	1	0.411	1	0.888	-1	0.0362	FALSE
ENSG00000132357	CARD6	ENSG00000226711	FAM66C	ENSG00000054598	FOXC1	1.16153e-06	-1	0.592	-1	0.0118	-1	0.00608	-1	0.765	1	0.00626	TRUE
ENSG00000179950	PUF60	ENSG00000177337	DLGAP1-AS1	ENSG00000181135	ZNF707	1.169e-06	1	0.536	-1	0.00978	-1	0.000746	1	0.586	1	0.000359	FALSE
ENSG00000132819	RBM38	ENSG00000268516	AC020915.2	ENSG00000065978	YBX1	1.17105e-06	-1	0.648	-1	9.08e-08	-1	0.00088	-1	0.0307	1	0.00376	TRUE
ENSG00000001617	SEMA3F	ENSG00000240137	ERICH6-AS1	ENSG00000179627	ZBTB42	1.172e-06	1	0.0261	-1	0.2	-1	0.128	1	0.836	1	0.000685	FALSE
ENSG00000117385	P3H1	ENSG00000236008	LINC01814	ENSG00000178860	MSC	1.17215e-06	1	0.584	-1	0.0321	-1	0.0532	1	0.748	1	0.0177	FALSE
ENSG00000166140	ZFYVE19	ENSG00000261183	SPINT1-AS1	ENSG00000179627	ZBTB42	1.17261e-06	-1	0.056	1	2.95e-08	1	1.57e-06	1	0.0435	-1	5.19e-10	FALSE
ENSG00000140678	ITGAX	ENSG00000229950	TFAP2A-AS1	ENSG00000049768	FOXP3	1.17264e-06	-1	0.0732	1	0.000288	1	0.00039	-1	0.832	-1	5.76e-07	FALSE
ENSG00000091157	WDR7	ENSG00000239415	AP001469.3	ENSG00000188033	ZNF490	1.17337e-06	1	0.0311	-1	0.000312	-1	1.29e-08	1	0.0459	1	5.94e-16	FALSE
ENSG00000130224	LRCH2	ENSG00000254343	AC091563.1	ENSG00000150907	FOXO1	1.18694e-06	1	0.0015	-1	0.359	-1	0.677	-1	0.728	1	0.00539	FALSE
ENSG00000088448	ANKRD10	ENSG00000229152	ANKRD10-IT1	ENSG00000267281	ATF7-NPFF	1.18977e-06	-1	6.94e-06	1	0.000154	1	1.33e-11	-1	0.117	-1	3.25e-20	FALSE
ENSG00000158773	USF1	ENSG00000261373	VPS9D1-AS1	ENSG00000198715	GLMP	1.19263e-06	1	0.000929	-1	0.136	-1	0.000146	1	0.0145	1	6.4e-12	FALSE
ENSG00000106333	PCOLCE	ENSG00000269825	AC022150.4	ENSG00000167157	PRRX2	1.19266e-06	-1	0.0408	-1	5.65e-10	-1	1.22e-07	-1	0.471	1	0.000207	TRUE
ENSG00000181220	ZNF746	ENSG00000268970	AC022150.2	ENSG00000196418	ZNF124	1.19268e-06	-1	2.03e-06	-1	2.45e-06	-1	5.14e-10	1	0.349	1	0.0544	TRUE
ENSG00000126458	RRAS	ENSG00000260160	AC011468.1	ENSG00000131408	NR1H2	1.19654e-06	1	0.533	1	0.0015	1	0.0147	1	0.355	-1	0.0623	TRUE
ENSG00000171150	SOCS5	ENSG00000260025	CRIM1-DT	ENSG00000156273	BACH1	1.19743e-06	1	0.102	1	2.1e-12	1	1.31e-08	1	0.119	-1	4.29e-05	TRUE
ENSG00000165512	ZNF22	ENSG00000165511	C10orf25	ENSG00000060138	YBX3	1.19886e-06	-1	1.35e-07	1	9.42e-09	1	2.46e-09	1	0.769	-1	6.53e-20	FALSE
ENSG00000159884	CCDC107	ENSG00000249859	PVT1	ENSG00000203883	SOX18	1.20175e-06	-1	0.0701	-1	3.42e-07	-1	0.000112	-1	0.281	1	0.0779	TRUE
ENSG00000163050	COQ8A	ENSG00000269887	AL391001.1	ENSG00000163884	KLF15	1.20416e-06	-1	0.00141	1	0.27	1	0.00208	-1	0.0546	-1	1.4e-10	FALSE
ENSG00000132581	SDF2	ENSG00000264577	AC010761.1	ENSG00000167085	PHB	1.20593e-06	1	0.0115	1	6.15e-17	1	2.45e-10	1	0.000332	-1	4.59e-05	TRUE
ENSG00000204498	NFKBIL1	ENSG00000259642	ST20-AS1	ENSG00000236104	ZBTB22	1.21327e-06	-1	0.204	1	0.731	1	0.000961	-1	0.00746	-1	7.17e-05	FALSE
ENSG00000183207	RUVBL2	ENSG00000224596	ZMIZ1-AS1	ENSG00000142409	ZNF787	1.22578e-06	-1	0.00342	-1	2.01e-10	-1	1.48e-05	-1	0.0084	1	0.0641	TRUE
ENSG00000198815	FOXJ3	ENSG00000237424	FOXD2-AS1	ENSG00000117000	RLF	1.22804e-06	1	0.369	1	0.000997	1	0.0021	1	0.865	-1	0.00473	TRUE
ENSG00000075651	PLD1	ENSG00000267414	AC120049.1	ENSG00000107485	GATA3	1.23107e-06	1	0.618	-1	0.131	-1	0.00215	1	0.108	1	0.000522	FALSE
ENSG00000181826	RELL1	ENSG00000230555	AL450326.1	ENSG00000257315	ZBED6	1.23335e-06	-1	0.000299	1	0.00113	1	0.0179	1	0.24	-1	3.47e-08	FALSE
ENSG00000101017	CD40	ENSG00000257270	AL928654.2	ENSG00000123685	BATF3	1.23336e-06	1	0.797	-1	0.0134	-1	0.00019	1	0.0932	1	4.1e-05	FALSE
ENSG00000151692	RNF144A	ENSG00000235531	MSC-AS1	ENSG00000172059	KLF11	1.23484e-06	-1	9.21e-05	-1	4.1e-05	-1	0.415	-1	0.00109	-1	0.0079	TRUE
ENSG00000171243	SOSTDC1	ENSG00000233834	AC005083.1	ENSG00000054598	FOXC1	1.23821e-06	1	0.303	1	0.0013	1	0.0637	1	0.157	-1	0.375	TRUE
ENSG00000182054	IDH2	ENSG00000273230	AC102953.2	ENSG00000164463	CREBRF	1.24332e-06	1	0.278	-1	0.309	-1	0.0204	1	0.177	1	0.00152	FALSE
ENSG00000163568	AIM2	ENSG00000261664	TTC39A-AS1	ENSG00000028277	POU2F2	1.24629e-06	-1	0.508	-1	0.000116	-1	0.0244	-1	0.27	1	0.0714	TRUE
ENSG00000165512	ZNF22	ENSG00000231889	TRAF3IP2-AS1	ENSG00000189403	HMGB1	1.24735e-06	1	0.713	-1	0.835	-1	0.353	1	0.559	1	0.175	FALSE
ENSG00000177853	ZNF518A	ENSG00000182648	LINC01006	ENSG00000118260	CREB1	1.25383e-06	-1	0.11	1	0.0403	1	0.00142	-1	0.109	-1	1.72e-06	FALSE
ENSG00000060339	CCAR1	ENSG00000261061	AC092718.4	ENSG00000168874	ATOH8	1.2669e-06	1	0.0124	1	2.1e-06	1	3.36e-05	1	0.611	-1	0.0377	TRUE
ENSG00000165028	NIPSNAP3B	ENSG00000188004	SNHG28	ENSG00000108001	EBF3	1.26925e-06	-1	0.000217	1	0.288	1	0.000367	-1	0.0121	-1	4.57e-11	FALSE
ENSG00000140199	SLC12A6	ENSG00000240291	AL450384.2	ENSG00000196110	ZNF699	1.26934e-06	-1	0.236	1	0.251	1	3.69e-06	-1	0.000144	-1	3.58e-08	FALSE
ENSG00000105258	POLR2I	ENSG00000238164	TNFRSF14-AS1	ENSG00000105698	USF2	1.27037e-06	1	0.833	-1	8.31e-14	-1	6.67e-10	-1	0.00623	1	5.22e-09	FALSE
ENSG00000204131	NHSL2	ENSG00000267296	CEBPA-DT	ENSG00000072364	AFF4	1.27605e-06	1	0.00935	1	4.66e-07	1	7.04e-05	1	0.422	-1	0.145	TRUE
ENSG00000100307	CBX7	ENSG00000279833	AL031846.2	ENSG00000111206	FOXM1	1.2795e-06	1	1.1e-05	1	1.06e-18	1	4.38e-22	-1	0.0707	-1	1.42e-14	TRUE
ENSG00000115234	SNX17	ENSG00000261437	AC108860.2	ENSG00000213020	ZNF611	1.28211e-06	1	0.00473	-1	0.328	-1	0.0316	1	0.215	1	1.42e-07	FALSE
ENSG00000164692	COL1A2	ENSG00000214922	HLA-F-AS1	ENSG00000107249	GLIS3	1.28255e-06	1	0.425	-1	1.22e-07	-1	1.71e-06	-1	0.919	1	2.05e-07	FALSE
ENSG00000103197	TSC2	ENSG00000268713	AC005261.3	ENSG00000085644	ZNF213	1.28367e-06	1	0.437	-1	4.9e-06	-1	0.00445	-1	0.0329	1	0.000218	FALSE
ENSG00000089639	GMIP	ENSG00000260920	AL031985.3	ENSG00000066336	SPI1	1.28589e-06	-1	0.138	1	0.0933	1	0.000243	-1	0.0145	-1	1.34e-06	FALSE
ENSG00000099250	NRP1	ENSG00000260244	AC104083.1	ENSG00000148516	ZEB1	1.28611e-06	-1	0.032	1	0.322	1	0.000304	-1	0.0325	-1	1.19e-05	FALSE
ENSG00000104859	CLASRP	ENSG00000259802	AC012640.2	ENSG00000161914	ZNF653	1.29277e-06	1	0.489	-1	2.18e-06	-1	1.19e-06	-1	0.716	1	1.43e-07	FALSE
ENSG00000134531	EMP1	ENSG00000255571	MIR9-3HG	ENSG00000157554	ERG	1.29469e-06	-1	0.77	-1	7.45e-06	-1	6.04e-05	1	0.521	1	0.00104	TRUE
ENSG00000173482	PTPRM	ENSG00000224189	HAGLR	ENSG00000178573	MAF	1.3007e-06	1	0.265	-1	0.0633	-1	0.000611	1	0.164	1	6.14e-05	FALSE
ENSG00000074582	BCS1L	ENSG00000255717	SNHG1	ENSG00000138375	SMARCAL1	1.30125e-06	1	0.0437	1	7.48e-10	1	0.0265	1	2.35e-06	-1	0.981	TRUE
ENSG00000076201	PTPN23	ENSG00000232640	AL354892.2	ENSG00000079432	CIC	1.32834e-06	-1	0.168	-1	5.74e-05	-1	0.000109	1	0.895	1	0.0107	TRUE
ENSG00000118971	CCND2	ENSG00000273058	AL359921.2	ENSG00000057657	PRDM1	1.32907e-06	-1	0.261	1	0.0332	1	0.158	1	0.497	-1	0.0122	FALSE
ENSG00000117091	CD48	ENSG00000225313	AL513327.1	ENSG00000140968	IRF8	1.34144e-06	-1	0.0453	-1	2.47e-10	-1	1.06e-13	1	0.157	1	1.19e-07	TRUE
ENSG00000055147	FAM114A2	ENSG00000275765	AC091982.3	ENSG00000169083	AR	1.34384e-06	-1	0.683	1	1.24e-06	1	7.08e-06	1	0.736	-1	8.03e-06	FALSE
ENSG00000177076	ACER2	ENSG00000239911	PRKAG2-AS1	ENSG00000198146	ZNF770	1.34387e-06	1	0.938	-1	0.0858	-1	0.0103	1	0.454	1	0.00847	FALSE
ENSG00000144642	RBMS3	ENSG00000233117	LINC00702	ENSG00000134138	MEIS2	1.34901e-06	-1	0.0353	1	0.244	1	0.000339	-1	0.313	-1	7.56e-07	FALSE
ENSG00000165124	SVEP1	ENSG00000261327	AC134312.5	ENSG00000092607	TBX15	1.34919e-06	-1	0.465	-1	1.07e-10	-1	8.96e-06	-1	0.0156	1	0.000659	TRUE
ENSG00000130856	ZNF236	ENSG00000264278	ZNF236-DT	ENSG00000257315	ZBED6	1.35315e-06	1	0.5	1	2.77e-14	1	2.87e-12	-1	0.924	-1	6.64e-11	TRUE
ENSG00000239697	TNFSF12	ENSG00000247708	STX18-AS1	ENSG00000203883	SOX18	1.36034e-06	1	0.943	-1	0.0305	-1	6.1e-06	1	0.00325	1	9.12e-06	FALSE
ENSG00000105248	YJU2	ENSG00000257621	PSMA3-AS1	ENSG00000064490	RFXANK	1.3648e-06	1	0.339	1	1.23e-08	1	2.98e-06	1	0.344	-1	2.81e-05	TRUE
ENSG00000167755	KLK6	ENSG00000231826	LINC01819	ENSG00000054598	FOXC1	1.36886e-06	-1	0.000751	1	0.000292	1	0.0101	1	0.0231	-1	3.32e-09	FALSE
ENSG00000134874	DZIP1	ENSG00000274605	PCCA-DT	ENSG00000054598	FOXC1	1.36992e-06	1	0.236	1	3.67e-08	1	0.0269	1	6.72e-07	-1	0.136	TRUE
ENSG00000167617	CDC42EP5	ENSG00000242125	SNHG3	ENSG00000203883	SOX18	1.36998e-06	1	0.00293	-1	0.968	-1	0.00251	1	0.000884	1	1.04e-08	FALSE
ENSG00000104047	DTWD1	ENSG00000218510	LINC00339	ENSG00000104064	GABPB1	1.37152e-06	-1	0.622	1	0.000401	1	0.413	1	0.00202	-1	0.166	FALSE
ENSG00000197808	ZNF461	ENSG00000231889	TRAF3IP2-AS1	ENSG00000186020	ZNF529	1.37509e-06	1	0.978	-1	0.00566	-1	9.78e-05	1	0.515	1	0.000373	FALSE
ENSG00000125810	CD93	ENSG00000245164	LINC00861	ENSG00000221818	EBF2	1.37557e-06	1	0.0995	-1	0.000349	-1	4.03e-06	1	0.647	1	1.58e-08	FALSE
ENSG00000110934	BIN2	ENSG00000273472	AC096733.2	ENSG00000028277	POU2F2	1.39736e-06	-1	0.0189	-1	1.31e-07	-1	0.000749	-1	0.351	1	0.0367	TRUE
ENSG00000108953	YWHAE	ENSG00000236618	PITPNA-AS1	ENSG00000154957	ZNF18	1.39796e-06	-1	0.596	1	1.77e-05	1	1.29e-07	-1	0.895	-1	1.43e-05	FALSE
ENSG00000196363	WDR5	ENSG00000225361	PPP1R26-AS1	ENSG00000149136	SSRP1	1.40476e-06	1	0.109	1	0.00184	1	0.0176	1	0.374	-1	0.349	TRUE
ENSG00000147421	HMBOX1	ENSG00000230555	AL450326.1	ENSG00000135164	DMTF1	1.41743e-06	-1	0.139	-1	1.34e-05	-1	5.63e-07	1	0.622	1	0.000257	TRUE
ENSG00000084636	COL16A1	ENSG00000225733	FGD5-AS1	ENSG00000179195	ZNF664	1.42675e-06	1	0.0111	-1	0.0194	-1	0.00794	-1	0.942	1	2.75e-06	FALSE
ENSG00000018510	AGPS	ENSG00000213963	AC019080.1	ENSG00000144747	TMF1	1.42685e-06	-1	0.86	1	1.62e-27	1	9.93e-23	1	0.00122	-1	5.36e-22	FALSE
ENSG00000167895	TMC8	ENSG00000204282	TNRC6C-AS1	ENSG00000185811	IKZF1	1.43324e-06	-1	0.0247	1	5.13e-13	1	3.06e-13	-1	0.862	-1	2.74e-13	FALSE
ENSG00000088854	C20orf194	ENSG00000263272	AC004148.1	ENSG00000169554	ZEB2	1.43396e-06	-1	0.0261	1	0.000235	1	7.73e-05	-1	0.338	-1	2.24e-08	FALSE
ENSG00000005102	MEOX1	ENSG00000251442	LINC01094	ENSG00000143867	OSR1	1.44237e-06	1	0.0106	1	0.939	-1	4.79e-06	1	5.89e-08	1	1.1e-13	FALSE
ENSG00000167965	MLST8	ENSG00000273145	BX537318.1	ENSG00000085644	ZNF213	1.45648e-06	-1	0.00731	1	0.00961	1	0.00309	-1	0.752	-1	3.34e-08	FALSE
ENSG00000188389	PDCD1	ENSG00000260461	AL133355.1	ENSG00000163508	EOMES	1.46129e-06	1	0.0837	-1	0.0182	-1	0.0383	1	0.897	1	0.00011	FALSE
ENSG00000164104	HMGB2	ENSG00000234678	ELF3-AS1	ENSG00000101057	MYBL2	1.46632e-06	1	0.018	-1	0.00438	-1	0.00632	-1	0.425	1	1.2e-06	FALSE
ENSG00000130052	STARD8	ENSG00000261799	AC007406.5	ENSG00000151702	FLI1	1.47167e-06	-1	0.191	-1	1.81e-07	-1	0.00123	-1	0.0545	1	0.122	TRUE
ENSG00000183087	GAS6	ENSG00000230630	DNM3OS	ENSG00000196081	ZNF724	1.47908e-06	-1	0.315	-1	0.253	-1	0.246	1	0.955	1	0.687	TRUE
ENSG00000164209	SLC25A46	ENSG00000271870	AC024060.2	ENSG00000185129	PURA	1.48012e-06	-1	0.54	1	0.0278	1	0.00025	-1	0.0847	-1	4.7e-05	FALSE
ENSG00000198286	CARD11	ENSG00000224397	SMIM25	ENSG00000049768	FOXP3	1.4884e-06	1	0.108	-1	0.00371	-1	8.03e-08	1	0.033	1	1.96e-07	FALSE
ENSG00000112078	KCTD20	ENSG00000259153	AC004816.1	ENSG00000170802	FOXN2	1.49599e-06	-1	0.0206	-1	0.00353	-1	1.07e-05	1	0.0913	1	0.00895	TRUE
ENSG00000182318	ZSCAN22	ENSG00000224848	AL589843.1	ENSG00000173480	ZNF417	1.50016e-06	-1	0.00315	-1	3.65e-07	-1	0.00125	-1	0.0949	1	0.605	TRUE
ENSG00000129151	BBOX1	ENSG00000197291	RAMP2-AS1	ENSG00000119866	BCL11A	1.51936e-06	-1	0.158	-1	3.05e-07	-1	0.000379	-1	0.0787	1	0.0127	TRUE
ENSG00000225614	ZNF469	ENSG00000273599	AL731571.1	ENSG00000163064	EN1	1.52063e-06	-1	0.413	1	7.54e-09	1	0.000813	1	0.00425	-1	1.1e-05	FALSE
ENSG00000249751	ECSCR	ENSG00000269973	AC010969.2	ENSG00000127528	KLF2	1.52753e-06	1	0.159	1	3.18e-10	1	0.00172	1	0.000243	-1	0.158	TRUE
ENSG00000168268	NT5DC2	ENSG00000272335	AC093297.2	ENSG00000167771	RCOR2	1.53282e-06	-1	0.0041	-1	0.000362	-1	0.0318	-1	0.102	-1	0.504	TRUE
ENSG00000142065	ZFP14	ENSG00000274173	AL035661.1	ENSG00000197841	ZNF181	1.54069e-06	-1	0.0899	1	7.94e-06	1	1.75e-05	1	0.522	-1	1.04e-07	FALSE
ENSG00000162383	SLC1A7	ENSG00000255857	PXN-AS1	ENSG00000233608	TWIST2	1.54909e-06	1	0.391	1	0.000508	1	0.0157	1	0.577	-1	0.1	TRUE
ENSG00000077264	PAK3	ENSG00000270504	AL391422.4	ENSG00000170549	IRX1	1.5529e-06	1	0.000289	-1	0.0213	-1	0.00147	1	0.589	1	6.2e-10	FALSE
ENSG00000137343	ATAT1	ENSG00000261534	AL596244.1	ENSG00000124766	SOX4	1.55576e-06	1	0.208	1	0.0625	1	0.0326	-1	0.651	-1	0.237	TRUE
ENSG00000115085	ZAP70	ENSG00000255248	MIR100HG	ENSG00000104903	LYL1	1.56159e-06	1	0.0138	-1	0.00383	-1	8.34e-05	1	0.377	1	4.18e-08	FALSE
ENSG00000176692	FOXC2	ENSG00000263327	TAPT1-AS1	ENSG00000176678	FOXL1	1.56523e-06	-1	0.000276	1	0.692	1	0.529	-1	0.881	-1	2.85e-05	FALSE
ENSG00000162961	DPY30	ENSG00000203644	AC083799.1	ENSG00000138073	PREB	1.57024e-06	-1	0.00317	1	0.0986	1	0.00198	-1	0.206	-1	1.3e-09	FALSE
ENSG00000174004	NRROS	ENSG00000225484	NUTM2B-AS1	ENSG00000124191	TOX2	1.57154e-06	1	0.243	-1	0.329	-1	0.0398	1	0.191	1	0.0019	FALSE
ENSG00000063177	RPL18	ENSG00000226950	DANCR	ENSG00000171425	ZNF581	1.57291e-06	1	0.808	1	2.24e-06	1	1.33e-07	1	0.578	-1	1.45e-06	TRUE
ENSG00000077348	EXOSC5	ENSG00000264278	ZNF236-DT	ENSG00000105732	ZNF574	1.58258e-06	-1	0.117	-1	0.000288	-1	0.000196	-1	0.911	1	0.0199	TRUE
ENSG00000184271	POU6F1	ENSG00000237248	LINC00987	ENSG00000172201	ID4	1.58432e-06	-1	0.0523	-1	0.0381	-1	0.802	-1	0.0755	-1	0.105	TRUE
ENSG00000092964	DPYSL2	ENSG00000229124	VIM-AS1	ENSG00000118495	PLAGL1	1.58993e-06	-1	0.000969	1	0.000254	1	0.0215	1	0.143	-1	2.61e-06	FALSE
ENSG00000128268	MGAT3	ENSG00000244041	LINC01011	ENSG00000119866	BCL11A	1.60373e-06	-1	0.0381	-1	0.0083	-1	0.111	-1	0.17	-1	0.608	TRUE
ENSG00000111860	CEP85L	ENSG00000270504	AL391422.4	ENSG00000069667	RORA	1.60532e-06	-1	0.105	-1	2.77e-05	-1	0.00294	-1	0.183	1	0.383	TRUE
ENSG00000065534	MYLK	ENSG00000229619	MBNL1-AS1	ENSG00000172201	ID4	1.61302e-06	1	0.398	1	9.4e-09	1	0.138	1	1.18e-07	-1	0.866	TRUE
ENSG00000127616	SMARCA4	ENSG00000117242	PINK1-AS	ENSG00000111206	FOXM1	1.61544e-06	1	0.0131	1	1.66e-07	1	0.000204	1	0.0462	-1	0.055	TRUE
ENSG00000138326	RPS24	ENSG00000225484	NUTM2B-AS1	ENSG00000151500	THYN1	1.61673e-06	-1	0.256	1	2.32e-06	1	6.1e-09	-1	0.151	-1	2.41e-12	FALSE
ENSG00000121211	MND1	ENSG00000268471	MIR4453HG	ENSG00000101412	E2F1	1.61876e-06	1	0.0377	1	0.000143	1	0.0648	1	0.0152	1	0.812	TRUE
ENSG00000170653	ATF7	ENSG00000235437	LINC01278	ENSG00000142599	RERE	1.6189e-06	-1	0.423	1	0.000375	1	0.000323	-1	0.871	-1	8.88e-05	FALSE
ENSG00000010327	STAB1	ENSG00000261039	LINC02544	ENSG00000168874	ATOH8	1.62092e-06	1	0.67	-1	0.00198	-1	3.51e-06	1	0.0726	1	2.51e-07	FALSE
ENSG00000187079	TEAD1	ENSG00000260804	LINC01963	ENSG00000053254	FOXN3	1.63723e-06	-1	0.272	1	1.69e-06	1	0.91	1	4.51e-06	-1	0.242	FALSE
ENSG00000178741	COX5A	ENSG00000247556	OIP5-AS1	ENSG00000169714	CNBP	1.63807e-06	-1	0.31	1	1.09e-08	1	1.3e-05	1	0.054	-1	1.44e-08	FALSE
ENSG00000154451	GBP5	ENSG00000259459	LINC02568	ENSG00000125347	IRF1	1.67118e-06	-1	0.000896	-1	3.62e-13	-1	1.48e-11	-1	0.122	1	0.000401	TRUE
ENSG00000167595	PROSER3	ENSG00000236144	TMEM147-AS1	ENSG00000167635	ZNF146	1.67604e-06	-1	0.00308	1	0.000248	1	0.0134	1	0.132	-1	1.05e-09	FALSE
ENSG00000160219	GAB3	ENSG00000270344	POC1B-AS1	ENSG00000152784	PRDM8	1.67625e-06	1	0.877	1	1.45e-05	1	1.09e-10	-1	0.00881	-1	4.67e-09	TRUE
ENSG00000122707	RECK	ENSG00000215386	MIR99AHG	ENSG00000150907	FOXO1	1.69437e-06	-1	0.0125	1	2.69e-16	1	2.41e-07	1	4.84e-06	-1	2.53e-08	FALSE
ENSG00000174501	ANKRD36C	ENSG00000273142	LINC02604	ENSG00000197714	ZNF460	1.69712e-06	-1	0.0127	-1	0.119	-1	0.134	1	0.879	-1	0.539	TRUE
ENSG00000177045	SIX5	ENSG00000259605	AC074212.1	ENSG00000131408	NR1H2	1.69934e-06	-1	3.92e-05	1	1.02e-09	1	5.79e-05	1	0.00664	-1	1.02e-12	FALSE
ENSG00000173208	ABCD2	ENSG00000261039	LINC02544	ENSG00000124203	ZNF831	1.70101e-06	1	0.675	-1	1.84e-15	-1	7.88e-07	-1	0.152	1	1.25e-06	FALSE
ENSG00000180035	ZNF48	ENSG00000266680	AL135905.1	ENSG00000122386	ZNF205	1.713e-06	1	0.645	-1	0.0021	-1	0.000128	1	0.384	1	6.29e-05	FALSE
ENSG00000183617	MRPL54	ENSG00000269386	RAB11B-AS1	ENSG00000177463	NR2C2	1.71527e-06	1	0.0022	1	7.77e-07	1	7.09e-16	-1	0.000969	-1	2.23e-08	TRUE
ENSG00000111860	CEP85L	ENSG00000229852	AC019205.1	ENSG00000182568	SATB1	1.71697e-06	-1	0.3	1	0.00156	1	6.65e-05	1	0.979	-1	4.44e-05	FALSE
ENSG00000101311	FERMT1	ENSG00000267107	PCAT19	ENSG00000154655	L3MBTL4	1.71976e-06	1	0.583	-1	0.00121	-1	0.00125	-1	0.538	1	0.00186	FALSE
ENSG00000157570	TSPAN18	ENSG00000219665	ZNF433-AS1	ENSG00000169946	ZFPM2	1.72135e-06	1	0.442	-1	0.000208	-1	0.00168	1	0.897	1	0.000663	FALSE
ENSG00000174953	DHX36	ENSG00000236830	CBR3-AS1	ENSG00000163848	ZNF148	1.73866e-06	1	0.856	-1	1.01e-08	-1	2.14e-08	1	0.372	1	7.31e-09	FALSE
ENSG00000163909	HEYL	ENSG00000230838	LINC01614	ENSG00000161940	BCL6B	1.74405e-06	1	0.0153	1	0.00513	1	0.000222	-1	0.396	-1	0.11	TRUE
ENSG00000159259	CHAF1B	ENSG00000246273	SBF2-AS1	ENSG00000007968	E2F2	1.74744e-06	-1	0.765	1	0.000737	1	0.000104	1	0.941	-1	1.8e-05	FALSE
ENSG00000204525	HLA-C	ENSG00000206337	HCP5	ENSG00000168062	BATF2	1.75087e-06	-1	0.088	1	4.87e-14	1	1.95e-06	1	9.8e-06	-1	1.61e-07	FALSE
ENSG00000097021	ACOT7	ENSG00000225439	BOLA3-AS1	ENSG00000007968	E2F2	1.75308e-06	-1	0.115	1	0.0536	1	5.11e-07	-1	0.00148	-1	2.82e-11	FALSE
ENSG00000128815	WDFY4	ENSG00000234327	AC012146.1	ENSG00000140968	IRF8	1.75887e-06	-1	0.299	-1	0.000183	-1	0.000247	1	0.434	1	0.0127	TRUE
ENSG00000129810	SGO1	ENSG00000225733	FGD5-AS1	ENSG00000111206	FOXM1	1.76114e-06	1	0.000168	1	1.13e-17	1	4.37e-06	1	1.05e-05	-1	0.419	TRUE
ENSG00000063177	RPL18	ENSG00000175061	SNHG29	ENSG00000197779	ZNF81	1.76768e-06	1	0.0626	1	2.75e-15	1	9.78e-17	-1	0.542	-1	4.43e-14	TRUE
ENSG00000171860	C3AR1	ENSG00000235027	AC068580.3	ENSG00000187098	MITF	1.77027e-06	-1	0.271	-1	0.00403	-1	0.374	-1	0.0496	-1	0.823	TRUE
ENSG00000116809	ZBTB17	ENSG00000261373	VPS9D1-AS1	ENSG00000204859	ZBTB48	1.77059e-06	-1	0.0735	-1	5.21e-09	-1	1.12e-06	-1	0.282	1	0.0109	TRUE
ENSG00000140931	CMTM3	ENSG00000232640	AL354892.2	ENSG00000089225	TBX5	1.77286e-06	-1	0.97	1	0.0388	1	4.52e-07	-1	0.000222	-1	5.18e-06	FALSE
ENSG00000112320	SOBP	ENSG00000277287	AL109976.1	ENSG00000112182	BACH2	1.77809e-06	-1	0.826	1	0.00143	1	0.000642	-1	0.865	-1	0.00251	FALSE
ENSG00000089693	MLF2	ENSG00000242861	AL591895.1	ENSG00000123636	BAZ2B	1.78579e-06	1	0.836	-1	4.17e-05	-1	1.79e-05	1	0.72	1	1.31e-05	FALSE
ENSG00000168497	CAVIN2	ENSG00000272323	AC026801.2	ENSG00000182463	TSHZ2	1.78792e-06	1	0.0357	1	1.1e-06	1	2.35e-06	-1	0.722	-1	0.00352	TRUE
ENSG00000197299	BLM	ENSG00000261664	TTC39A-AS1	ENSG00000197472	ZNF695	1.78977e-06	-1	0.707	-1	0.092	-1	0.0164	1	0.497	1	0.0212	TRUE
ENSG00000104957	CCDC130	ENSG00000231721	LINC-PINT	ENSG00000204859	ZBTB48	1.80091e-06	-1	0.635	1	1.34e-09	1	5.73e-08	1	0.414	-1	1.44e-09	FALSE
ENSG00000119314	PTBP3	ENSG00000224189	HAGLR	ENSG00000198554	WDHD1	1.81372e-06	-1	0.209	-1	0.00324	-1	0.155	-1	0.0741	1	0.734	TRUE
ENSG00000153814	JAZF1	ENSG00000280798	LINC00294	ENSG00000134954	ETS1	1.81455e-06	-1	0.00659	1	0.151	1	0.00891	-1	0.199	-1	5.21e-06	FALSE
ENSG00000165501	LRR1	ENSG00000214900	LINC01588	ENSG00000101057	MYBL2	1.81732e-06	1	0.002	1	2.73e-06	1	1.05e-05	1	0.286	-1	0.246	TRUE
ENSG00000154262	ABCA6	ENSG00000233006	MIR3936HG	ENSG00000157554	ERG	1.8242e-06	-1	0.0601	1	0.00442	1	0.000108	-1	0.319	-1	1.57e-06	FALSE
ENSG00000185483	ROR1	ENSG00000227953	LINC01341	ENSG00000198795	ZNF521	1.83054e-06	1	0.0972	-1	0.0725	-1	0.000891	1	0.0663	1	1.02e-06	FALSE
ENSG00000102908	NFAT5	ENSG00000271533	Z83843.1	ENSG00000055609	KMT2C	1.838e-06	-1	0.0922	1	1.23e-08	1	9.76e-08	1	0.256	-1	1.42e-09	FALSE
ENSG00000113597	TRAPPC13	ENSG00000275964	AL355001.2	ENSG00000062194	GPBP1	1.84904e-06	-1	0.211	1	0.235	1	0.000469	-1	0.0089	-1	1.23e-06	FALSE
ENSG00000103343	ZNF174	ENSG00000245060	LINC00847	ENSG00000155592	ZKSCAN2	1.86431e-06	-1	0.222	1	0.0241	1	0.000134	-1	0.0959	-1	2.02e-07	FALSE
ENSG00000100351	GRAP2	ENSG00000188185	LINC00265	ENSG00000176083	ZNF683	1.86705e-06	1	0.324	-1	0.189	-1	0.00429	1	0.0541	1	0.0014	FALSE
ENSG00000179388	EGR3	ENSG00000253125	AC055854.1	ENSG00000122877	EGR2	1.86809e-06	-1	0.00711	1	0.000152	1	1.07e-10	-1	0.000475	-1	1.01e-15	FALSE
ENSG00000100385	IL2RB	ENSG00000240137	ERICH6-AS1	ENSG00000124203	ZNF831	1.87099e-06	1	0.0692	-1	0.00633	-1	0.0261	1	0.44	1	0.00202	FALSE
ENSG00000164180	TMEM161B	ENSG00000247828	TMEM161B-AS1	ENSG00000072364	AFF4	1.87426e-06	1	0.968	1	3.25e-08	1	1.5e-07	1	0.445	-1	3.1e-06	TRUE
ENSG00000078081	LAMP3	ENSG00000270164	LINC01480	ENSG00000188313	PLSCR1	1.87503e-06	-1	0.00199	-1	7.49e-06	-1	2.48e-06	-1	0.737	1	0.0412	TRUE
ENSG00000169976	SF3B5	ENSG00000260418	AL023284.4	ENSG00000072364	AFF4	1.87847e-06	1	0.00897	1	5.68e-12	1	6.36e-09	1	0.979	-1	0.00015	TRUE
ENSG00000140632	GLYR1	ENSG00000273084	AC092171.5	ENSG00000103199	ZNF500	1.8834e-06	-1	0.133	-1	4.16e-09	-1	2.87e-06	-1	0.0366	1	0.0128	TRUE
ENSG00000180089	TMEM86B	ENSG00000272512	AL645608.7	ENSG00000072364	AFF4	1.88518e-06	1	0.0467	1	6.35e-09	1	0.00101	1	0.00299	-1	0.131	TRUE
ENSG00000134321	RSAD2	ENSG00000281103	TRG-AS1	ENSG00000115415	STAT1	1.90006e-06	1	0.712	-1	1.59e-08	-1	0.012	-1	0.000476	1	0.00665	FALSE
ENSG00000140365	COMMD4	ENSG00000272888	LINC01578	ENSG00000169689	CENPX	1.90825e-06	1	0.0401	1	5.41e-10	1	0.000246	1	0.0128	-1	0.0503	TRUE
ENSG00000256235	SMIM3	ENSG00000247095	MIR210HG	ENSG00000122691	TWIST1	1.9173e-06	-1	0.663	1	0.00139	1	1.83e-07	-1	0.0401	-1	2.33e-07	FALSE
ENSG00000066336	SPI1	ENSG00000223546	LINC00630	ENSG00000028277	POU2F2	1.91947e-06	1	0.155	-1	0.000217	-1	0.000185	1	0.988	1	4.79e-08	FALSE
ENSG00000196329	GIMAP5	ENSG00000235703	LINC00894	ENSG00000124203	ZNF831	1.92058e-06	1	0.0623	1	1.57e-14	1	1.84e-10	1	0.791	-1	5.29e-06	TRUE
ENSG00000106066	CPVL	ENSG00000229807	XIST	ENSG00000115956	PLEK	1.92312e-06	1	0.154	-1	0.0559	-1	0.0839	1	0.876	1	0.00473	FALSE
ENSG00000140937	CDH11	ENSG00000230838	LINC01614	ENSG00000225614	ZNF469	1.9244e-06	-1	1.86e-06	1	1.24e-06	1	2.08e-05	1	0.128	-1	5.42e-13	FALSE
ENSG00000144554	FANCD2	ENSG00000206567	AC022007.1	ENSG00000129173	E2F8	1.93449e-06	1	1.27e-05	1	1.45e-20	1	1.49e-13	1	0.0106	-1	0.000383	TRUE
ENSG00000168286	THAP11	ENSG00000275964	AL355001.2	ENSG00000055609	KMT2C	1.93621e-06	1	0.284	1	0.000799	1	0.000151	-1	0.408	-1	0.00148	TRUE
ENSG00000198826	ARHGAP11A	ENSG00000224078	SNHG14	ENSG00000111206	FOXM1	1.93635e-06	1	0.00421	1	4.97e-06	1	2.88e-06	-1	0.716	-1	0.00715	TRUE
ENSG00000162739	SLAMF6	ENSG00000234290	AC116366.1	ENSG00000163508	EOMES	1.93725e-06	1	0.0292	-1	4.1e-07	-1	0.00108	-1	0.221	1	1.56e-05	FALSE
ENSG00000167755	KLK6	ENSG00000274173	AL035661.1	ENSG00000135374	ELF5	1.94102e-06	-1	0.00353	-1	0.11	-1	0.329	-1	0.609	-1	0.142	TRUE
ENSG00000121690	DEPDC7	ENSG00000280798	LINC00294	ENSG00000173011	TADA2B	1.95414e-06	1	0.625	1	0.0251	1	1.44e-06	-1	0.000348	-1	3.06e-06	TRUE
ENSG00000127152	BCL11B	ENSG00000246695	RASSF8-AS1	ENSG00000124203	ZNF831	1.95684e-06	1	0.106	-1	0.825	-1	0.0135	1	0.0206	1	0.00102	FALSE
ENSG00000163909	HEYL	ENSG00000230838	LINC01614	ENSG00000167394	ZNF668	1.95861e-06	-1	1.67e-05	1	0.622	1	0.218	-1	0.599	-1	2.32e-06	FALSE
ENSG00000204604	ZNF468	ENSG00000260233	SSSCA1-AS1	ENSG00000203326	ZNF525	1.96151e-06	1	0.393	-1	0.528	-1	0.0426	1	0.178	1	0.0669	FALSE
ENSG00000151702	FLI1	ENSG00000259807	AC009093.1	ENSG00000152784	PRDM8	1.96284e-06	1	0.206	-1	8.31e-07	-1	6.76e-05	-1	0.497	1	4.69e-06	FALSE
ENSG00000038427	VCAN	ENSG00000230838	LINC01614	ENSG00000163909	HEYL	1.96393e-06	-1	3.22e-05	1	0.000404	1	0.0017	1	0.856	-1	6.61e-09	FALSE
ENSG00000167754	KLK5	ENSG00000233930	KRTAP5-AS1	ENSG00000143867	OSR1	1.96393e-06	-1	0.849	1	0.000462	1	9.14e-06	-1	0.168	-1	1.6e-06	FALSE
ENSG00000162572	SCNN1D	ENSG00000230454	U73166.1	ENSG00000204859	ZBTB48	1.96458e-06	1	0.814	1	1.3e-07	1	5.42e-06	1	0.0718	-1	0.000635	TRUE
ENSG00000167286	CD3D	ENSG00000224975	INE1	ENSG00000185669	SNAI3	1.96506e-06	-1	0.102	-1	1.48e-11	-1	2.83e-10	-1	0.905	1	2.02e-06	TRUE
ENSG00000172349	IL16	ENSG00000248360	LINC00504	ENSG00000185669	SNAI3	1.97915e-06	-1	0.000129	1	0.000526	1	2.86e-05	-1	0.154	-1	1.48e-12	FALSE
ENSG00000171490	RSL1D1	ENSG00000258738	AL121603.2	ENSG00000090447	TFAP4	1.99105e-06	-1	0.556	-1	0.00442	-1	0.00599	-1	0.712	1	0.012	TRUE
ENSG00000101825	MXRA5	ENSG00000236859	NIFK-AS1	ENSG00000163884	KLF15	1.99692e-06	1	0.725	-1	3.82e-09	-1	0.00311	-1	9.01e-05	1	0.0049	FALSE
ENSG00000105393	BABAM1	ENSG00000212766	EWSAT1	ENSG00000132024	CC2D1A	2.00472e-06	-1	0.0982	-1	1.25e-08	-1	9.36e-09	-1	0.288	1	0.000125	TRUE
ENSG00000104853	CLPTM1	ENSG00000280206	AC026401.3	ENSG00000131408	NR1H2	2.0108e-06	-1	0.711	-1	6.21e-09	-1	3.46e-06	-1	0.134	1	2.2e-05	TRUE
ENSG00000077312	SNRPA	ENSG00000259319	AF111167.2	ENSG00000105856	HBP1	2.02402e-06	1	0.000638	-1	4.57e-05	-1	2.71e-07	1	0.618	1	6.88e-17	FALSE
ENSG00000072952	MRVI1	ENSG00000219665	ZNF433-AS1	ENSG00000169946	ZFPM2	2.03323e-06	1	0.0556	-1	0.46	-1	0.238	1	0.565	1	0.00576	FALSE
ENSG00000183617	MRPL54	ENSG00000260920	AL031985.3	ENSG00000176946	THAP4	2.0343e-06	-1	0.753	-1	0.00703	-1	8.61e-16	1	1.49e-09	1	2.25e-14	TRUE
ENSG00000092853	CLSPN	ENSG00000260711	AL121839.2	ENSG00000129173	E2F8	2.05218e-06	-1	0.901	-1	0.00124	-1	1.61e-08	1	0.00285	1	2.22e-10	TRUE
ENSG00000142945	KIF2C	ENSG00000233621	LINC01137	ENSG00000197472	ZNF695	2.0653e-06	-1	0.84	1	0.000409	1	5.91e-06	-1	0.322	-1	1.64e-07	FALSE
ENSG00000125352	RNF113A	ENSG00000249669	CARMN	ENSG00000171443	ZNF524	2.07266e-06	-1	0.239	-1	2.19e-07	-1	5.79e-06	-1	0.415	1	0.000556	TRUE
ENSG00000117222	RBBP5	ENSG00000153363	LINC00467	ENSG00000158711	ELK4	2.07385e-06	1	0.93	1	0.0179	1	3.54e-09	-1	0.0034	-1	2.3e-09	TRUE
ENSG00000180008	SOCS4	ENSG00000257621	PSMA3-AS1	ENSG00000126804	ZBTB1	2.08431e-06	-1	0.0205	1	0.231	1	0.00358	-1	0.156	-1	6.42e-06	FALSE
ENSG00000185291	IL3RA	ENSG00000273058	AL359921.2	ENSG00000136630	HLX	2.11532e-06	-1	0.355	1	5.83e-07	1	2.52e-07	-1	0.964	-1	1.85e-07	FALSE
ENSG00000004897	CDC27	ENSG00000259623	AC125257.1	ENSG00000010244	ZNF207	2.11588e-06	1	0.0192	1	7.83e-11	1	1.01e-06	1	0.00834	-1	0.0742	TRUE
ENSG00000205765	C5orf51	ENSG00000272323	AC026801.2	ENSG00000101126	ADNP	2.12027e-06	1	0.199	1	1.78e-05	1	0.000157	1	0.267	-1	0.0183	TRUE
ENSG00000009844	VTA1	ENSG00000251022	THAP9-AS1	ENSG00000025156	HSF2	2.12108e-06	1	0.756	-1	0.00423	-1	0.177	-1	0.0588	1	0.0721	FALSE
ENSG00000136051	WASHC4	ENSG00000251442	LINC01094	ENSG00000198816	ZNF358	2.12761e-06	-1	0.911	1	0.000143	1	3.74e-08	-1	0.0659	-1	2.4e-08	FALSE
ENSG00000081189	MEF2C	ENSG00000260400	AL513534.2	ENSG00000221818	EBF2	2.14768e-06	1	0.525	1	0.0069	1	6.44e-06	-1	0.0423	-1	0.00305	TRUE
ENSG00000086827	ZW10	ENSG00000263069	RNF213-AS1	ENSG00000186660	ZFP91	2.14992e-06	-1	0.11	-1	7.2e-10	-1	1.67e-05	-1	0.112	1	0.00172	TRUE
ENSG00000115165	CYTIP	ENSG00000152931	PART1	ENSG00000185811	IKZF1	2.16163e-06	-1	0.0803	1	0.0531	1	2.4e-07	-1	0.000206	-1	7.66e-07	FALSE
ENSG00000167595	PROSER3	ENSG00000269352	PTOV1-AS2	ENSG00000167635	ZNF146	2.17726e-06	-1	9.22e-05	1	0.0358	1	0.000211	-1	0.104	-1	2.38e-17	FALSE
ENSG00000262814	MRPL12	ENSG00000179818	PCBP1-AS1	ENSG00000243678	NME2	2.18343e-06	1	0.572	-1	0.0169	-1	9.01e-05	1	0.0763	1	4.47e-06	FALSE
ENSG00000131652	THOC6	ENSG00000227036	LINC00511	ENSG00000129911	KLF16	2.18991e-06	-1	0.905	1	1.22e-07	1	6.52e-07	1	0.75	-1	2.34e-07	FALSE
ENSG00000223501	VPS52	ENSG00000272288	AL451165.2	ENSG00000178573	MAF	2.19166e-06	1	0.609	1	8.08e-06	1	0.0175	1	0.0846	-1	0.0277	TRUE
ENSG00000130244	FAM98C	ENSG00000267152	AC093227.1	ENSG00000229809	ZNF688	2.20825e-06	-1	0.0166	-1	0.819	1	0.0172	-1	0.00675	-1	2.95e-06	FALSE
ENSG00000174684	B4GAT1	ENSG00000230551	AC021078.1	ENSG00000196418	ZNF124	2.22102e-06	1	0.845	-1	7.08e-06	-1	3.97e-05	-1	0.875	1	6.6e-06	FALSE
ENSG00000182871	COL18A1	ENSG00000163364	LINC01116	ENSG00000163909	HEYL	2.22352e-06	1	4.08e-06	-1	0.0841	-1	0.00354	1	0.327	1	3.45e-10	FALSE
ENSG00000147316	MCPH1	ENSG00000246089	AC016065.1	ENSG00000186918	ZNF395	2.23004e-06	-1	0.851	1	4.31e-13	1	7.2e-17	-1	0.144	-1	6.07e-14	FALSE
ENSG00000160307	S100B	ENSG00000260807	AC009041.2	ENSG00000172201	ID4	2.23574e-06	1	0.32	1	0.000107	-1	0.782	1	3.25e-05	1	0.237	FALSE
ENSG00000158828	PINK1	ENSG00000230555	AL450326.1	ENSG00000196418	ZNF124	2.23687e-06	-1	0.0498	1	0.063	1	0.00215	-1	0.149	-1	5.16e-07	FALSE
ENSG00000113810	SMC4	ENSG00000234608	MAPKAPK5-AS1	ENSG00000263001	GTF2I	2.24357e-06	-1	0.85	-1	0.321	-1	0.000205	1	0.000944	1	4.56e-05	TRUE
ENSG00000071626	DAZAP1	ENSG00000275234	AC010503.4	ENSG00000129911	KLF16	2.24709e-06	1	0.00198	-1	0.141	-1	0.332	-1	0.592	1	0.0002	FALSE
ENSG00000197608	ZNF841	ENSG00000272323	AC026801.2	ENSG00000256683	ZNF350	2.26037e-06	-1	0.0219	-1	6.08e-10	-1	1.44e-09	-1	0.473	1	0.0018	TRUE
ENSG00000180448	ARHGAP45	ENSG00000246263	UBR5-AS1	ENSG00000073861	TBX21	2.26108e-06	-1	0.109	1	0.096	1	1.8e-07	-1	9.38e-05	-1	9.85e-10	FALSE
ENSG00000149639	SOGA1	ENSG00000260032	NORAD	ENSG00000189079	ARID2	2.2667e-06	1	0.868	1	0.0795	1	0.0761	1	0.813	-1	0.208	TRUE
ENSG00000198346	ZNF813	ENSG00000260526	AC109347.1	ENSG00000105708	ZNF14	2.26673e-06	1	0.293	-1	0.2	-1	5.87e-07	1	0.00164	1	2.75e-05	FALSE
ENSG00000126785	RHOJ	ENSG00000180139	ACTA2-AS1	ENSG00000161940	BCL6B	2.29253e-06	-1	8.79e-05	1	0.00099	1	1.07e-06	-1	0.159	-1	2.63e-13	FALSE
ENSG00000118407	FILIP1	ENSG00000247774	PCED1B-AS1	ENSG00000148516	ZEB1	2.29579e-06	1	9.71e-06	1	0.875	-1	0.445	1	0.423	1	8.68e-05	FALSE
ENSG00000051341	POLQ	ENSG00000281026	N4BP2L2-IT2	ENSG00000111206	FOXM1	2.31161e-06	1	0.614	1	1.66e-05	1	1.13e-08	-1	0.0613	-1	8.01e-09	TRUE
ENSG00000146410	MTFR2	ENSG00000272189	AL024508.2	ENSG00000129173	E2F8	2.32113e-06	1	0.138	1	1.14e-11	1	1.44e-07	1	0.0109	-1	0.0001	TRUE
ENSG00000104343	UBE2W	ENSG00000246263	UBR5-AS1	ENSG00000147601	TERF1	2.32188e-06	-1	0.352	1	1.05e-07	1	0.0358	1	5.83e-05	-1	0.00559	FALSE
ENSG00000064726	BTBD1	ENSG00000268471	MIR4453HG	ENSG00000068305	MEF2A	2.32623e-06	1	0.0788	-1	1.92e-05	-1	0.00185	-1	0.106	1	5.14e-06	FALSE
ENSG00000129292	PHF20L1	ENSG00000249859	PVT1	ENSG00000170448	NFXL1	2.33466e-06	-1	0.993	1	0.00286	1	0.561	1	0.00244	-1	0.502	FALSE
ENSG00000112799	LY86	ENSG00000274173	AL035661.1	ENSG00000079263	SP140	2.33569e-06	-1	0.339	1	0.000214	1	5.08e-06	-1	0.14	-1	1.89e-08	FALSE
ENSG00000158966	CACHD1	ENSG00000224424	PRKAR2A-AS1	ENSG00000182463	TSHZ2	2.33649e-06	1	0.258	-1	0.0978	-1	0.00394	1	0.0674	1	0.000521	FALSE
ENSG00000130045	NXNL2	ENSG00000249346	LINC01016	ENSG00000118513	MYB	2.34111e-06	1	0.3	1	0.000508	1	1.87e-07	-1	0.804	-1	0.000426	TRUE
ENSG00000124608	AARS2	ENSG00000179743	AL450998.2	ENSG00000196453	ZNF777	2.35198e-06	-1	0.561	-1	0.00053	-1	0.157	-1	0.0281	1	0.458	TRUE
ENSG00000100129	EIF3L	ENSG00000271971	AC120053.1	ENSG00000105856	HBP1	2.37257e-06	1	0.507	-1	0.318	-1	0.00037	1	0.0049	1	4.04e-05	FALSE
ENSG00000172348	RCAN2	ENSG00000225783	MIAT	ENSG00000081189	MEF2C	2.38368e-06	-1	0.87	-1	5.46e-05	-1	0.000897	-1	0.575	1	0.0016	TRUE
ENSG00000156298	TSPAN7	ENSG00000258199	AC073896.4	ENSG00000127528	KLF2	2.38973e-06	-1	0.0327	1	0.00215	1	0.000343	-1	0.276	-1	4.14e-06	FALSE
ENSG00000115353	TACR1	ENSG00000270571	AC007681.1	ENSG00000182463	TSHZ2	2.41442e-06	-1	0.019	1	9.55e-05	1	1.66e-10	-1	0.0595	-1	2.62e-12	FALSE
ENSG00000137507	LRRC32	ENSG00000245552	AP000787.1	ENSG00000177374	HIC1	2.41632e-06	1	0.185	-1	6.91e-10	-1	3.67e-06	-1	0.105	1	2.67e-07	FALSE
ENSG00000132881	CPLANE2	ENSG00000117242	PINK1-AS	ENSG00000116809	ZBTB17	2.42568e-06	-1	0.608	1	1.54e-05	1	3.04e-07	-1	0.489	-1	1.34e-08	FALSE
ENSG00000100526	CDKN3	ENSG00000222041	CYTOR	ENSG00000129173	E2F8	2.43358e-06	-1	0.0235	1	0.000121	1	0.000524	1	0.521	-1	2.13e-08	FALSE
ENSG00000121690	DEPDC7	ENSG00000249669	CARMN	ENSG00000101115	SALL4	2.45497e-06	1	0.792	-1	0.00157	-1	0.0143	-1	0.692	1	0.00942	FALSE
ENSG00000166292	TMEM100	ENSG00000274964	AC026356.1	ENSG00000143867	OSR1	2.4734e-06	-1	0.226	1	0.155	1	0.291	1	0.601	-1	0.0109	FALSE
ENSG00000110801	PSMD9	ENSG00000281344	HELLPAR	ENSG00000176946	THAP4	2.50198e-06	1	0.289	1	0.0207	1	0.00517	-1	0.519	-1	0.0321	TRUE
ENSG00000163219	ARHGAP25	ENSG00000196167	COLCA1	ENSG00000137265	IRF4	2.50392e-06	-1	0.311	1	0.00167	1	0.0207	1	0.487	-1	0.00743	FALSE
ENSG00000204472	AIF1	ENSG00000178977	LINC00324	ENSG00000073861	TBX21	2.50684e-06	-1	0.241	1	0.00686	1	3.64e-06	-1	0.0468	-1	2.31e-08	FALSE
ENSG00000157570	TSPAN18	ENSG00000251034	AC087854.1	ENSG00000169946	ZFPM2	2.52436e-06	1	0.0733	-1	1.75e-06	-1	0.000763	-1	0.641	1	7.57e-06	FALSE
ENSG00000142156	COL6A1	ENSG00000244513	AC109587.1	ENSG00000019549	SNAI2	2.52493e-06	-1	0.227	-1	1.06e-06	-1	0.000232	-1	0.124	1	0.0528	TRUE
ENSG00000167851	CD300A	ENSG00000247095	MIR210HG	ENSG00000140968	IRF8	2.53995e-06	-1	0.0503	-1	0.0328	1	0.353	-1	0.000674	-1	0.00213	FALSE
ENSG00000177125	ZBTB34	ENSG00000267278	MAP3K14-AS1	ENSG00000169155	ZBTB43	2.5413e-06	1	0.0141	-1	0.0215	-1	0.0026	1	0.605	1	1.66e-07	FALSE
ENSG00000073282	TP63	ENSG00000230937	MIR205HG	ENSG00000113430	IRX4	2.54549e-06	1	0.572	1	9.58e-17	1	4.96e-06	1	8.56e-06	-1	0.000889	TRUE
ENSG00000127445	PIN1	ENSG00000257671	KRT7-AS	ENSG00000071655	MBD3	2.54751e-06	1	0.232	-1	9.71e-08	-1	6.04e-06	-1	0.33	1	1.03e-07	FALSE
ENSG00000137216	TMEM63B	ENSG00000257698	GIHCG	ENSG00000137166	FOXP4	2.55973e-06	-1	0.436	-1	6.04e-06	-1	0.000127	-1	0.435	1	0.00019	TRUE
ENSG00000104897	SF3A2	ENSG00000259959	AC107068.1	ENSG00000071655	MBD3	2.56519e-06	1	0.0381	1	5.86e-08	1	2.52e-05	1	0.446	-1	0.0266	TRUE
ENSG00000100034	PPM1F	ENSG00000224086	AC245452.1	ENSG00000118495	PLAGL1	2.59596e-06	-1	0.468	1	2.67e-05	1	3.01e-08	-1	0.632	-1	5.1e-07	FALSE
ENSG00000183814	LIN9	ENSG00000260400	AL513534.2	ENSG00000111206	FOXM1	2.60221e-06	-1	0.644	1	0.0147	1	2.16e-06	-1	0.0186	-1	8.83e-09	FALSE
ENSG00000169957	ZNF768	ENSG00000231074	HCG18	ENSG00000167395	ZNF646	2.62056e-06	-1	0.476	-1	0.047	-1	0.0217	1	0.705	1	0.145	TRUE
ENSG00000154258	ABCA9	ENSG00000227036	LINC00511	ENSG00000157554	ERG	2.63537e-06	-1	0.348	-1	2.19e-05	-1	6.83e-08	1	0.059	1	1.55e-05	TRUE
ENSG00000135362	PRR5L	ENSG00000277013	AC008556.1	ENSG00000124813	RUNX2	2.6424e-06	1	0.00324	-1	0.561	-1	0.157	1	0.392	1	0.00015	FALSE
ENSG00000267680	ZNF224	ENSG00000272760	AC093726.1	ENSG00000256294	ZNF225	2.65561e-06	-1	0.00262	1	0.0604	1	0.000447	-1	0.257	-1	2.47e-08	FALSE
ENSG00000110448	CD5	ENSG00000182648	LINC01006	ENSG00000269404	SPIB	2.65671e-06	1	0.131	-1	0.00538	-1	0.205	-1	0.15	1	0.0139	FALSE
ENSG00000173208	ABCD2	ENSG00000267272	LINC01140	ENSG00000124203	ZNF831	2.65903e-06	-1	0.0803	-1	0.488	1	0.00295	-1	0.000363	-1	0.000363	FALSE
ENSG00000158106	RHPN1	ENSG00000223813	AC007255.1	ENSG00000125850	OVOL2	2.66395e-06	-1	2.82e-12	1	0.181	-1	0.204	1	0.025	-1	8.27e-08	FALSE
ENSG00000073861	TBX21	ENSG00000230838	LINC01614	ENSG00000079263	SP140	2.67753e-06	1	0.00126	-1	1.69e-05	-1	2.26e-08	1	0.0836	1	6.61e-13	FALSE
ENSG00000178209	PLEC	ENSG00000254343	AC091563.1	ENSG00000126603	GLIS2	2.69011e-06	-1	0.000204	1	0.319	1	0.00107	-1	0.0164	-1	1.29e-10	FALSE
ENSG00000274211	SOCS7	ENSG00000260063	AL512408.1	ENSG00000126351	THRA	2.70351e-06	1	0.454	-1	0.782	-1	0.999	-1	0.757	1	0.397	FALSE
ENSG00000198182	ZNF607	ENSG00000230733	AC092171.2	ENSG00000120784	ZFP30	2.70755e-06	-1	0.973	1	1.69e-13	1	6.81e-11	-1	0.844	-1	2.34e-11	FALSE
ENSG00000109189	USP46	ENSG00000269821	KCNQ1OT1	ENSG00000084093	REST	2.71103e-06	1	0.0544	-1	0.0375	-1	0.0205	-1	0.993	1	6.48e-05	FALSE
ENSG00000072364	AFF4	ENSG00000281344	HELLPAR	ENSG00000197779	ZNF81	2.72509e-06	1	0.029	-1	2.52e-07	-1	1.51e-05	-1	0.634	1	3.29e-09	FALSE
ENSG00000168824	NSG1	ENSG00000228889	UBAC2-AS1	ENSG00000182463	TSHZ2	2.73066e-06	-1	0.207	1	0.0268	1	0.0213	-1	0.758	-1	0.00232	FALSE
ENSG00000235568	NFAM1	ENSG00000227630	LINC01132	ENSG00000012223	LTF	2.74346e-06	1	0.557	1	6.26e-07	1	0.00113	1	0.021	-1	0.00402	TRUE
ENSG00000105298	CACTIN	ENSG00000245750	DRAIC	ENSG00000105229	PIAS4	2.75951e-06	-1	0.256	-1	6.6e-12	-1	1.24e-10	-1	0.139	1	4.67e-06	TRUE
ENSG00000023287	RB1CC1	ENSG00000270673	YTHDF3-AS1	ENSG00000147601	TERF1	2.76038e-06	1	0.472	1	2.41e-05	1	0.0679	1	0.00107	-1	0.185	TRUE
ENSG00000079616	KIF22	ENSG00000270084	GAS5-AS1	ENSG00000169957	ZNF768	2.76374e-06	1	0.507	1	4.08e-08	1	0.000149	1	0.0667	-1	0.000938	TRUE
ENSG00000171320	ESCO2	ENSG00000253200	AC037459.2	ENSG00000111206	FOXM1	2.76405e-06	1	0.000413	1	2.84e-21	1	5.41e-09	1	0.00299	-1	0.000922	TRUE
ENSG00000170989	S1PR1	ENSG00000224086	AC245452.1	ENSG00000108001	EBF3	2.77246e-06	-1	0.601	-1	1.82e-05	-1	0.000612	-1	0.245	1	0.022	TRUE
ENSG00000104853	CLPTM1	ENSG00000225285	LINC01770	ENSG00000119574	ZBTB45	2.77733e-06	-1	0.667	-1	6.1e-06	-1	1.42e-05	-1	0.249	1	0.0006	TRUE
ENSG00000080839	RBL1	ENSG00000261183	SPINT1-AS1	ENSG00000137310	TCF19	2.77737e-06	1	0.289	-1	0.00168	-1	1.02e-05	1	0.166	1	4.44e-10	FALSE
ENSG00000168569	TMEM223	ENSG00000273230	AC102953.2	ENSG00000169689	CENPX	2.78831e-06	1	0.0157	-1	0.0818	-1	0.0151	1	0.551	1	1.64e-07	FALSE
ENSG00000111325	OGFOD2	ENSG00000273466	AC012510.1	ENSG00000167394	ZNF668	2.79139e-06	1	0.0176	1	0.359	-1	0.289	1	0.0421	1	0.000592	FALSE
ENSG00000136045	PWP1	ENSG00000213904	LIPE-AS1	ENSG00000152217	SETBP1	2.79491e-06	1	0.0658	1	7.96e-08	1	3.59e-05	1	0.228	-1	0.054	TRUE
ENSG00000080573	COL5A3	ENSG00000180139	ACTA2-AS1	ENSG00000126603	GLIS2	2.79901e-06	1	0.398	-1	4.94e-09	-1	3.06e-07	-1	0.367	1	4.88e-07	FALSE
ENSG00000198885	ITPRIPL1	ENSG00000184441	AP001062.1	ENSG00000154655	L3MBTL4	2.79905e-06	-1	0.00758	-1	4.92e-06	-1	0.000285	-1	0.0794	1	0.264	TRUE
ENSG00000197702	PARVA	ENSG00000188185	LINC00265	ENSG00000092607	TBX15	2.82546e-06	1	0.826	-1	7.4e-09	-1	7.36e-06	-1	0.578	1	3.84e-05	FALSE
ENSG00000152601	MBNL1	ENSG00000269293	ZSCAN16-AS1	ENSG00000180035	ZNF48	2.83456e-06	1	0.964	1	5.23e-06	1	1.88e-05	1	0.572	-1	1.38e-05	TRUE
ENSG00000131849	ZNF132	ENSG00000268912	AC012313.5	ENSG00000173480	ZNF417	2.844e-06	-1	4.01e-09	1	1.68e-38	1	1.04e-34	1	1.27e-05	-1	4.48e-54	FALSE
ENSG00000164105	SAP30	ENSG00000198221	AFDN-DT	ENSG00000197472	ZNF695	2.86623e-06	1	0.328	-1	0.15	-1	0.0107	1	0.399	1	0.00025	FALSE
ENSG00000059378	PARP12	ENSG00000245146	MALINC1	ENSG00000067066	SP100	2.86864e-06	-1	0.00424	-1	7.84e-10	-1	0.000443	-1	0.00816	1	0.577	TRUE
ENSG00000103187	COTL1	ENSG00000204682	MIR1915HG	ENSG00000065978	YBX1	2.88936e-06	1	0.2	1	0.000964	1	0.307	1	0.00684	1	0.707	TRUE
ENSG00000168028	RPSA	ENSG00000235257	ITGA9-AS1	ENSG00000171425	ZNF581	2.89241e-06	1	0.493	1	2.56e-10	1	1.9e-08	1	0.498	-1	3.5e-07	TRUE
ENSG00000107738	VSIR	ENSG00000247317	LY6E-DT	ENSG00000112561	TFEB	2.90312e-06	1	0.242	1	6.34e-09	1	4.26e-05	1	0.0148	-1	0.0125	TRUE
ENSG00000205208	C4orf46	ENSG00000225285	LINC01770	ENSG00000165244	ZNF367	2.9035e-06	-1	0.00119	-1	7.69e-09	-1	1.09e-07	-1	0.328	1	0.00616	TRUE
ENSG00000105373	NOP53	ENSG00000224032	EPB41L4A-AS1	ENSG00000171425	ZNF581	2.90512e-06	-1	0.338	1	0.0003	1	1.4e-10	-1	0.241	-1	2.91e-13	FALSE
ENSG00000136235	GPNMB	ENSG00000162913	OBSCN-AS1	ENSG00000105967	TFEC	2.91642e-06	1	0.817	1	0.0717	1	0.00212	-1	0.0834	-1	0.00436	TRUE
ENSG00000170892	TSEN34	ENSG00000267169	AC022098.1	ENSG00000218891	ZNF579	2.92367e-06	-1	0.338	-1	4.61e-08	-1	6.94e-07	-1	0.478	1	5.73e-06	TRUE
ENSG00000118620	ZNF430	ENSG00000277142	LINC00235	ENSG00000196646	ZNF136	2.92904e-06	1	0.282	-1	0.00302	-1	0.00193	1	0.844	1	0.000468	FALSE
ENSG00000175063	UBE2C	ENSG00000260257	AL035071.1	ENSG00000111206	FOXM1	2.93333e-06	-1	0.07	1	0.00977	1	0.00224	-1	0.505	-1	3.38e-07	FALSE
ENSG00000122026	RPL21	ENSG00000224032	EPB41L4A-AS1	ENSG00000109685	NSD2	2.93834e-06	1	0.734	1	0.000816	1	2.71e-11	-1	1.05e-05	-1	1.59e-14	TRUE
ENSG00000111247	RAD51AP1	ENSG00000215039	CD27-AS1	ENSG00000137310	TCF19	2.93859e-06	1	0.0082	1	1.85e-10	1	0.00011	1	0.000941	-1	0.237	TRUE
ENSG00000088387	DOCK9	ENSG00000251442	LINC01094	ENSG00000177311	ZBTB38	2.9428e-06	1	0.492	-1	0.00073	-1	1.37e-05	1	0.257	1	9.4e-07	FALSE
ENSG00000143373	ZNF687	ENSG00000278133	AC135050.6	ENSG00000143379	SETDB1	2.94565e-06	-1	0.088	-1	5.75e-07	-1	4.25e-06	-1	0.245	1	0.000793	TRUE
ENSG00000116962	NID1	ENSG00000270179	AP002840.2	ENSG00000173068	BNC2	2.95017e-06	1	0.000737	-1	1.03e-08	-1	2.13e-06	-1	0.951	1	2.87e-11	FALSE
ENSG00000100207	TCF20	ENSG00000253669	GASAL1	ENSG00000171467	ZNF318	2.95079e-06	1	0.81	1	0.0797	1	0.000571	-1	0.201	-1	0.00099	TRUE
ENSG00000091009	RBM27	ENSG00000225313	AL513327.1	ENSG00000196670	ZFP62	2.95378e-06	-1	0.093	-1	4.78e-08	-1	1.87e-06	-1	0.538	1	0.00151	TRUE
ENSG00000204262	COL5A2	ENSG00000272501	AL662844.4	ENSG00000124813	RUNX2	2.95709e-06	1	9.35e-05	-1	0.000891	-1	2.63e-06	1	0.054	1	2.81e-17	FALSE
ENSG00000139631	CSAD	ENSG00000267244	AC012615.6	ENSG00000102878	HSF4	2.99655e-06	-1	0.463	1	4.01e-06	1	0.0019	1	0.02	-1	0.000715	FALSE
ENSG00000087157	PGS1	ENSG00000263069	RNF213-AS1	ENSG00000175787	ZNF169	3.00169e-06	-1	0.856	1	3.7e-07	1	0.000166	1	0.075	-1	0.00167	FALSE
ENSG00000164116	GUCY1A1	ENSG00000244513	AC109587.1	ENSG00000148143	ZNF462	3.01965e-06	1	0.677	-1	0.125	-1	0.0822	-1	0.875	1	0.0418	FALSE
ENSG00000169750	RAC3	ENSG00000277449	CEBPB-AS1	ENSG00000177311	ZBTB38	3.03142e-06	1	0.24	-1	0.34	-1	0.0997	1	0.441	1	0.00184	FALSE
ENSG00000180398	MCFD2	ENSG00000281344	HELLPAR	ENSG00000167967	E4F1	3.03395e-06	-1	0.737	-1	0.0264	-1	0.00361	1	0.433	1	0.00665	TRUE
ENSG00000147065	MSN	ENSG00000224934	AL391684.1	ENSG00000179627	ZBTB42	3.04872e-06	1	0.615	-1	2.77e-05	-1	1.74e-08	1	0.0715	1	5.9e-09	FALSE
ENSG00000048471	SNX29	ENSG00000260219	CD2BP2-DT	ENSG00000196628	TCF4	3.05164e-06	-1	0.973	1	0.00824	1	1.9e-07	-1	0.000513	-1	8.05e-08	FALSE
ENSG00000121903	ZSCAN20	ENSG00000225313	AL513327.1	ENSG00000187801	ZFP69B	3.05324e-06	1	0.011	1	1.49e-08	1	0.000692	1	0.00195	-1	0.26	TRUE
ENSG00000103495	MAZ	ENSG00000228343	AC115618.2	ENSG00000167394	ZNF668	3.05605e-06	-1	0.0428	1	0.0266	1	0.0025	-1	0.24	-1	8.26e-07	FALSE
ENSG00000104299	INTS9	ENSG00000242861	AL591895.1	ENSG00000177463	NR2C2	3.06007e-06	1	0.266	-1	0.000618	-1	1.35e-10	1	0.0023	1	3.04e-13	FALSE
ENSG00000086232	EIF2AK1	ENSG00000225032	AL162586.1	ENSG00000182463	TSHZ2	3.10182e-06	-1	0.0801	-1	4.52e-09	-1	0.00768	-1	0.000842	1	0.479	TRUE
ENSG00000125945	ZNF436	ENSG00000249087	ZNF436-AS1	ENSG00000188786	MTF1	3.1178e-06	-1	0.609	1	1.87e-15	1	1.13e-11	1	0.0544	-1	2.58e-10	FALSE
ENSG00000122386	ZNF205	ENSG00000233223	AC016876.1	ENSG00000167967	E4F1	3.11823e-06	1	0.916	1	0.00185	1	0.0898	1	0.0596	-1	0.173	TRUE
ENSG00000113712	CSNK1A1	ENSG00000273142	LINC02604	ENSG00000263001	GTF2I	3.12137e-06	1	0.566	-1	0.588	-1	1.94e-09	1	1.37e-08	1	2.23e-09	FALSE
ENSG00000162383	SLC1A7	ENSG00000261888	AC144831.1	ENSG00000170370	EMX2	3.13156e-06	1	0.633	1	8.28e-11	1	3.17e-05	1	0.0056	-1	0.000974	TRUE
ENSG00000113851	CRBN	ENSG00000226029	LINC01772	ENSG00000197841	ZNF181	3.19523e-06	-1	0.654	-1	0.00156	-1	0.198	-1	0.0633	1	0.435	TRUE
ENSG00000133106	EPSTI1	ENSG00000233117	LINC00702	ENSG00000115956	PLEK	3.20747e-06	-1	0.338	1	0.000115	1	8.89e-05	-1	0.87	-1	1.5e-05	FALSE
ENSG00000249751	ECSCR	ENSG00000269973	AC010969.2	ENSG00000157554	ERG	3.21086e-06	1	0.461	1	2.19e-05	1	0.000149	1	0.793	-1	0.000965	TRUE
ENSG00000102531	FNDC3A	ENSG00000275202	AL161421.1	ENSG00000136169	SETDB2	3.22064e-06	-1	0.0159	1	2.11e-05	1	3.85e-06	-1	0.739	-1	1.46e-09	FALSE
ENSG00000262919	CCNQ	ENSG00000228613	AC141930.1	ENSG00000072364	AFF4	3.23793e-06	1	0.000863	1	0.373	-1	0.0508	1	0.00841	1	1.25e-06	FALSE
ENSG00000123552	USP45	ENSG00000228506	AL513550.1	ENSG00000188994	ZNF292	3.24041e-06	-1	0.253	1	0.00106	1	0.0418	1	0.132	-1	0.00392	FALSE
ENSG00000164877	MICALL2	ENSG00000175061	SNHG29	ENSG00000156127	BATF	3.24097e-06	1	0.00546	1	0.767	-1	3.22e-06	1	5.91e-07	1	6.39e-12	FALSE
ENSG00000197283	SYNGAP1	ENSG00000264920	AC018521.5	ENSG00000204304	PBX2	3.25767e-06	-1	0.257	-1	2.62e-06	-1	0.0194	-1	0.0124	1	0.213	TRUE
ENSG00000165617	DACT1	ENSG00000197536	C5orf56	ENSG00000121297	TSHZ3	3.26252e-06	-1	0.957	-1	3.1e-09	-1	9.98e-13	1	0.0824	1	1.39e-09	TRUE
ENSG00000128052	KDR	ENSG00000267519	AC020916.1	ENSG00000161940	BCL6B	3.27111e-06	-1	0.0728	-1	1.81e-12	-1	0.000189	-1	0.00135	1	0.211	TRUE
ENSG00000107562	CXCL12	ENSG00000233834	AC005083.1	ENSG00000121297	TSHZ3	3.27505e-06	1	0.116	1	4.31e-07	1	9.09e-08	-1	0.531	-1	0.000975	TRUE
ENSG00000133226	SRRM1	ENSG00000261754	AC008555.1	ENSG00000117713	ARID1A	3.2877e-06	1	0.977	-1	2.17e-06	-1	0.0062	-1	0.05	1	0.0213	FALSE
ENSG00000167770	OTUB1	ENSG00000226419	SLC16A1-AS1	ENSG00000064490	RFXANK	3.29215e-06	-1	0.848	-1	9.42e-05	-1	1.8e-11	1	0.00241	1	4.38e-12	TRUE
ENSG00000108239	TBC1D12	ENSG00000254363	AC011379.2	ENSG00000172216	CEBPB	3.31496e-06	1	0.0122	-1	0.139	-1	0.0001	1	0.00748	1	8.68e-10	FALSE
ENSG00000126882	FAM78A	ENSG00000231721	LINC-PINT	ENSG00000185811	IKZF1	3.3362e-06	1	0.142	-1	0.000216	-1	2.07e-06	1	0.0854	1	5.01e-07	FALSE
ENSG00000132749	TESMIN	ENSG00000227953	LINC01341	ENSG00000104447	TRPS1	3.34205e-06	-1	0.00732	1	0.539	1	0.0853	-1	0.235	-1	5.91e-06	FALSE
ENSG00000160087	UBE2J2	ENSG00000259642	ST20-AS1	ENSG00000041988	THAP3	3.34847e-06	1	0.484	1	2.79e-10	1	2.72e-07	1	0.314	-1	0.000146	TRUE
ENSG00000204315	FKBPL	ENSG00000267523	AC008735.2	ENSG00000213676	ATF6B	3.34985e-06	1	0.852	-1	0.00117	-1	0.00152	-1	0.841	1	0.000816	FALSE
ENSG00000133574	GIMAP4	ENSG00000261269	AC093278.2	ENSG00000185811	IKZF1	3.35166e-06	-1	5.1e-06	-1	0.918	1	0.0805	-1	0.134	-1	2.15e-08	FALSE
ENSG00000184347	SLIT3	ENSG00000267414	AC120049.1	ENSG00000102935	ZNF423	3.35257e-06	-1	0.268	1	0.0341	1	6.9e-05	-1	0.114	-1	0.000652	FALSE
ENSG00000169896	ITGAM	ENSG00000271133	AC004130.2	ENSG00000140968	IRF8	3.35885e-06	-1	0.303	1	0.268	1	0.00114	-1	0.0125	-1	6.64e-06	FALSE
ENSG00000133858	ZFC3H1	ENSG00000272686	AC006333.2	ENSG00000102908	NFAT5	3.36057e-06	1	0.039	-1	1.57e-05	-1	2.75e-07	1	0.676	1	1.09e-10	FALSE
ENSG00000242574	HLA-DMB	ENSG00000204054	LINC00963	ENSG00000140968	IRF8	3.36646e-06	-1	0.527	1	0.0305	1	0.239	1	0.379	-1	0.0852	FALSE
ENSG00000075624	ACTB	ENSG00000203644	AC083799.1	ENSG00000095574	IKZF5	3.38024e-06	1	0.127	1	1.4e-15	1	5.24e-07	1	0.00796	-1	0.000181	TRUE
ENSG00000171703	TCEA2	ENSG00000235314	LINC00957	ENSG00000218891	ZNF579	3.38843e-06	-1	0.00871	1	0.000512	1	0.0176	1	0.197	-1	3.11e-06	FALSE
ENSG00000162004	CCDC78	ENSG00000273151	AC073957.3	ENSG00000107485	GATA3	3.40224e-06	-1	0.339	1	0.0011	1	1.17e-05	-1	0.227	-1	7.39e-07	FALSE
ENSG00000120279	MYCT1	ENSG00000259807	AC009093.1	ENSG00000106511	MEOX2	3.41458e-06	1	0.898	-1	1.21e-07	-1	7.09e-07	-1	0.623	1	3.79e-07	FALSE
ENSG00000151692	RNF144A	ENSG00000258920	FOXN3-AS1	ENSG00000112182	BACH2	3.41646e-06	-1	0.0223	-1	0.29	1	0.000933	-1	8.09e-06	-1	2.65e-07	FALSE
ENSG00000184922	FMNL1	ENSG00000245164	LINC00861	ENSG00000104903	LYL1	3.42831e-06	1	0.956	-1	0.594	-1	0.658	-1	0.95	1	0.679	FALSE
ENSG00000142185	TRPM2	ENSG00000230061	TRPM2-AS	ENSG00000129911	KLF16	3.43131e-06	-1	0.282	1	5.35e-73	1	5.52e-62	1	2.97e-08	-1	5.13e-62	FALSE
ENSG00000173575	CHD2	ENSG00000272888	LINC01578	ENSG00000033800	PIAS1	3.4352e-06	-1	0.00596	1	1.56e-10	1	1.43e-15	-1	0.0669	-1	4.75e-24	FALSE
ENSG00000182463	TSHZ2	ENSG00000247572	CKMT2-AS1	ENSG00000134138	MEIS2	3.44277e-06	1	0.0784	1	1.05e-05	1	0.012	1	0.0349	-1	0.431	TRUE
ENSG00000137265	IRF4	ENSG00000259834	AL365361.1	ENSG00000028277	POU2F2	3.45163e-06	-1	0.191	1	4.11e-08	1	0.0121	1	0.00032	-1	0.00281	FALSE
ENSG00000153283	CD96	ENSG00000273230	AC102953.2	ENSG00000185811	IKZF1	3.45296e-06	1	0.149	-1	0.00821	-1	2.96e-05	1	0.0133	1	8.18e-07	FALSE
ENSG00000103148	NPRL3	ENSG00000273145	BX537318.1	ENSG00000085644	ZNF213	3.4545e-06	-1	0.107	1	0.0433	1	0.00042	-1	0.0944	-1	2.94e-06	FALSE
ENSG00000135074	ADAM19	ENSG00000247982	LINC00926	ENSG00000105967	TFEC	3.46062e-06	1	0.0696	1	0.000639	1	0.389	1	0.0449	1	0.438	TRUE
ENSG00000198791	CNOT7	ENSG00000246582	AC100861.1	ENSG00000029363	BCLAF1	3.48015e-06	-1	0.421	1	1.56e-13	1	1.69e-15	-1	0.563	-1	8.12e-18	FALSE
ENSG00000145362	ANK2	ENSG00000226419	SLC16A1-AS1	ENSG00000151702	FLI1	3.49537e-06	-1	0.208	1	0.406	1	0.0144	-1	0.158	-1	0.0045	FALSE
ENSG00000198034	RPS4X	ENSG00000177410	ZFAS1	ENSG00000129173	E2F8	3.50861e-06	1	0.608	1	5.39e-09	1	3.18e-09	1	0.479	-1	3.08e-09	TRUE
ENSG00000250571	GLI4	ENSG00000213904	LIPE-AS1	ENSG00000179632	MAF1	3.51096e-06	1	0.0165	1	1.95e-07	1	4.43e-06	1	0.227	-1	0.0577	TRUE
ENSG00000204574	ABCF1	ENSG00000231074	HCG18	ENSG00000149136	SSRP1	3.5122e-06	1	0.0474	1	1.4e-13	1	7.77e-08	1	0.0112	-1	0.000327	TRUE
ENSG00000163535	SGO2	ENSG00000226688	ENTPD1-AS1	ENSG00000198554	WDHD1	3.52592e-06	-1	0.556	-1	0.00347	-1	0.208	-1	0.0612	1	0.554	TRUE
ENSG00000274211	SOCS7	ENSG00000266469	AC005288.1	ENSG00000188786	MTF1	3.53356e-06	-1	0.85	1	0.00595	1	0.00738	1	0.541	-1	0.0145	FALSE
ENSG00000220205	VAMP2	ENSG00000260618	AC025917.1	ENSG00000112242	E2F3	3.54089e-06	-1	0.3	-1	0.00182	-1	1.28e-06	1	0.0785	1	6.45e-06	TRUE
ENSG00000197860	SGTB	ENSG00000235314	LINC00957	ENSG00000169554	ZEB2	3.54245e-06	-1	0.719	1	0.0274	1	9.77e-06	-1	0.00292	-1	5.76e-06	FALSE
ENSG00000103657	HERC1	ENSG00000259153	AC004816.1	ENSG00000181827	RFX7	3.54924e-06	-1	0.336	-1	1.96e-06	-1	2.91e-05	-1	0.678	1	0.000453	TRUE
ENSG00000134061	CD180	ENSG00000245164	LINC00861	ENSG00000028277	POU2F2	3.55834e-06	1	0.067	-1	0.0166	-1	0.000469	-1	0.876	1	1.89e-05	FALSE
ENSG00000123685	BATF3	ENSG00000172965	MIR4435-2HG	ENSG00000136630	HLX	3.58506e-06	1	0.118	1	5.53e-06	1	0.00459	1	0.0804	-1	0.439	TRUE
ENSG00000075218	GTSE1	ENSG00000253738	OTUD6B-AS1	ENSG00000129173	E2F8	3.59258e-06	-1	0.76	-1	1.81e-07	-1	3.21e-06	-1	0.323	1	1.95e-05	TRUE
ENSG00000111252	SH2B3	ENSG00000233223	AC016876.1	ENSG00000105967	TFEC	3.61897e-06	1	0.219	-1	0.0504	-1	5.66e-05	1	0.00717	1	2.33e-07	FALSE
ENSG00000172243	CLEC7A	ENSG00000272909	AL122035.2	ENSG00000139083	ETV6	3.63466e-06	-1	0.000734	-1	0.0196	-1	2.95e-07	1	0.165	1	0.0943	TRUE
ENSG00000187741	FANCA	ENSG00000260121	AC138028.4	ENSG00000129173	E2F8	3.63809e-06	1	0.0828	1	2.59e-14	1	8.51e-12	1	0.309	-1	6.72e-08	TRUE
ENSG00000184708	EIF4ENIF1	ENSG00000261188	Z95115.1	ENSG00000100105	PATZ1	3.63973e-06	1	0.391	1	5.49e-06	1	0.00526	1	0.0217	-1	0.156	TRUE
ENSG00000198876	DCAF12	ENSG00000281649	EBLN3P	ENSG00000140044	JDP2	3.66564e-06	-1	0.503	1	0.3	1	0.000785	-1	0.00403	-1	5.17e-05	FALSE
ENSG00000031081	ARHGAP31	ENSG00000234380	LINC01426	ENSG00000198795	ZNF521	3.72441e-06	-1	0.651	1	0.0114	1	0.173	1	0.236	-1	0.063	FALSE
ENSG00000129559	NEDD8	ENSG00000278784	AL136295.7	ENSG00000215271	HOMEZ	3.75313e-06	1	0.26	1	0.000275	1	0.00584	1	0.222	-1	0.0772	TRUE
ENSG00000006638	TBXA2R	ENSG00000273117	AC144652.1	ENSG00000203883	SOX18	3.75356e-06	-1	0.0377	1	0.016	1	0.053	1	0.744	-1	0.000169	FALSE
ENSG00000125810	CD93	ENSG00000197536	C5orf56	ENSG00000157554	ERG	3.76192e-06	-1	0.545	-1	1.44e-11	-1	3.48e-08	-1	0.103	1	5.99e-06	TRUE
ENSG00000162511	LAPTM5	ENSG00000251442	LINC01094	ENSG00000105967	TFEC	3.7801e-06	-1	0.0275	1	0.041	1	0.00128	1	0.844	-1	2.44e-05	FALSE
ENSG00000133657	ATP13A3	ENSG00000235016	SEMA3F-AS1	ENSG00000196081	ZNF724	3.78713e-06	-1	0.317	-1	1.12e-07	-1	1.68e-05	-1	0.824	1	0.000167	TRUE
ENSG00000104047	DTWD1	ENSG00000229619	MBNL1-AS1	ENSG00000101057	MYBL2	3.82407e-06	1	0.163	1	0.00125	1	0.00904	1	0.355	-1	0.0987	TRUE
ENSG00000150457	LATS2	ENSG00000235831	BHLHE40-AS1	ENSG00000112837	TBX18	3.82611e-06	1	0.0112	-1	0.00506	-1	0.00166	1	0.329	1	1.74e-07	FALSE
ENSG00000118482	PHF3	ENSG00000266680	AL135905.1	ENSG00000176542	USF3	3.83128e-06	-1	0.166	1	2.56e-05	1	3.77e-07	-1	0.349	-1	6.81e-11	FALSE
ENSG00000123416	TUBA1B	ENSG00000260083	MIR762HG	ENSG00000103495	MAZ	3.8469e-06	1	0.000184	-1	0.000618	-1	3.12e-11	1	0.00883	1	3.04e-16	FALSE
ENSG00000126264	HCST	ENSG00000224870	MRPL20-AS1	ENSG00000104903	LYL1	3.85121e-06	1	0.222	-1	0.00667	-1	0.0496	-1	0.576	1	0.00263	FALSE
ENSG00000158545	ZC3H18	ENSG00000247400	DNAJC3-DT	ENSG00000101057	MYBL2	3.85551e-06	1	0.00565	1	5.61e-06	1	0.00138	1	0.0723	-1	0.49	TRUE
ENSG00000104897	SF3A2	ENSG00000273271	AP000254.2	ENSG00000071655	MBD3	3.8556e-06	-1	0.0393	1	0.207	1	0.000459	-1	0.0198	-1	1.15e-07	FALSE
ENSG00000076554	TPD52	ENSG00000278621	AC037198.2	ENSG00000137203	TFAP2A	3.86745e-06	1	0.644	1	0.000604	1	0.00889	1	0.188	-1	0.0751	TRUE
ENSG00000165071	TMEM71	ENSG00000233834	AC005083.1	ENSG00000119866	BCL11A	3.91367e-06	1	0.00237	1	2.32e-07	1	7.14e-05	1	0.0476	-1	0.583	TRUE
ENSG00000135426	TESPA1	ENSG00000270547	LINC01235	ENSG00000079263	SP140	3.91638e-06	1	0.346	-1	0.0018	-1	1.28e-05	1	0.0495	1	5.69e-06	FALSE
ENSG00000113739	STC2	ENSG00000253768	AC008663.1	ENSG00000091831	ESR1	3.92153e-06	1	0.416	1	3.13e-54	1	3.42e-32	1	5.55e-20	-1	1.3e-25	TRUE
ENSG00000064989	CALCRL	ENSG00000180139	ACTA2-AS1	ENSG00000085276	MECOM	3.92564e-06	-1	0.635	-1	0.00026	-1	0.0109	-1	0.107	1	0.0799	TRUE
ENSG00000186350	RXRA	ENSG00000260401	AP002761.4	ENSG00000126351	THRA	3.94365e-06	-1	0.0123	1	3.43e-07	1	3.46e-09	-1	0.265	-1	1.69e-14	FALSE
ENSG00000254093	PINX1	ENSG00000246089	AC016065.1	ENSG00000140987	ZSCAN32	3.95723e-06	1	0.00308	1	1.13e-21	1	2.18e-21	-1	0.536	-1	2e-13	TRUE
ENSG00000141337	ARSG	ENSG00000261211	AL031123.2	ENSG00000118513	MYB	3.9608e-06	1	0.0388	-1	0.105	1	0.527	-1	0.0265	1	0.118	FALSE
ENSG00000167613	LAIR1	ENSG00000206567	AC022007.1	ENSG00000169554	ZEB2	3.98752e-06	1	0.546	1	0.00129	1	0.0115	1	0.477	-1	0.015	TRUE
ENSG00000167930	FAM234A	ENSG00000255517	AP002748.4	ENSG00000085644	ZNF213	3.98956e-06	-1	0.0297	1	0.0783	1	0.000156	-1	0.0224	-1	1.77e-08	FALSE
ENSG00000174946	GPR171	ENSG00000259865	AL390728.6	ENSG00000163508	EOMES	3.9903e-06	-1	0.0674	1	0.0102	1	0.000296	-1	0.248	-1	4.66e-06	FALSE
ENSG00000104714	ERICH1	ENSG00000246089	AC016065.1	ENSG00000172748	ZNF596	3.99442e-06	-1	0.159	1	3.72e-08	1	9.2e-05	1	0.199	-1	2.94e-06	FALSE
ENSG00000139734	DIAPH3	ENSG00000233117	LINC00702	ENSG00000111206	FOXM1	4.0109e-06	1	0.023	1	1.33e-05	1	0.00429	1	0.282	-1	0.238	TRUE
ENSG00000183624	HMCES	ENSG00000260160	AC011468.1	ENSG00000179632	MAF1	4.01642e-06	1	0.757	-1	0.0029	-1	1.19e-08	1	0.00597	1	1.97e-10	FALSE
ENSG00000127423	AUNIP	ENSG00000228794	LINC01128	ENSG00000111206	FOXM1	4.06176e-06	1	0.281	1	0.0219	1	0.000134	-1	0.0648	-1	0.00451	TRUE
ENSG00000173273	TNKS	ENSG00000257671	KRT7-AS	ENSG00000263001	GTF2I	4.06652e-06	1	0.336	-1	0.00133	-1	0.000428	1	0.74	1	1.05e-06	FALSE
ENSG00000178209	PLEC	ENSG00000269609	RPARP-AS1	ENSG00000140548	ZNF710	4.091e-06	-1	0.303	-1	2.75e-07	-1	5.47e-07	-1	0.764	1	4.27e-05	TRUE
ENSG00000119147	ECRG4	ENSG00000225783	MIAT	ENSG00000170549	IRX1	4.09541e-06	1	0.0175	-1	0.528	-1	0.00305	1	0.00851	1	7.64e-10	FALSE
ENSG00000126461	SCAF1	ENSG00000268006	PTOV1-AS1	ENSG00000142409	ZNF787	4.09612e-06	-1	0.465	1	0.00398	1	0.151	1	0.105	-1	0.0322	FALSE
ENSG00000166025	AMOTL1	ENSG00000268713	AC005261.3	ENSG00000118495	PLAGL1	4.11279e-06	1	0.262	-1	0.032	-1	0.000211	1	0.0387	1	5.4e-07	FALSE
ENSG00000173875	ZNF791	ENSG00000213057	C1orf220	ENSG00000196646	ZNF136	4.11801e-06	1	0.0465	-1	1.61e-05	-1	7.11e-08	1	0.516	1	2.66e-11	FALSE
ENSG00000132386	SERPINF1	ENSG00000187951	AC091057.1	ENSG00000169946	ZFPM2	4.14149e-06	-1	0.216	-1	9.35e-11	-1	1.21e-05	-1	0.333	1	0.000157	TRUE
ENSG00000169696	ASPSCR1	ENSG00000234912	SNHG20	ENSG00000169689	CENPX	4.14481e-06	1	0.441	1	2.45e-10	1	0.0266	1	1.44e-06	-1	0.387	TRUE
ENSG00000136997	MYC	ENSG00000249859	PVT1	ENSG00000060138	YBX3	4.16228e-06	-1	0.789	1	2.73e-11	1	9.8e-16	-1	0.0322	-1	5.1e-17	FALSE
ENSG00000158423	RIBC1	ENSG00000257698	GIHCG	ENSG00000129654	FOXJ1	4.1651e-06	-1	0.706	1	1.03e-10	1	0.00182	1	0.000176	-1	0.000737	FALSE
ENSG00000108773	KAT2A	ENSG00000261373	VPS9D1-AS1	ENSG00000276234	TADA2A	4.18898e-06	1	0.00575	1	6.1e-08	1	1.55e-10	1	0.883	-1	0.00207	TRUE
ENSG00000135723	FHOD1	ENSG00000262823	AC127521.1	ENSG00000187607	ZNF286A	4.19028e-06	1	0.206	1	6.03e-05	1	1.13e-05	-1	0.757	-1	0.00149	TRUE
ENSG00000134970	TMED7	ENSG00000239665	AL157392.3	ENSG00000177888	ZBTB41	4.19828e-06	1	0.0239	-1	0.0744	-1	5.85e-05	1	0.0295	1	1.13e-09	FALSE
ENSG00000007202	KIAA0100	ENSG00000276334	AL133243.2	ENSG00000134852	CLOCK	4.2062e-06	-1	0.92	-1	4.52e-07	-1	0.000636	-1	0.0386	1	0.000707	TRUE
ENSG00000079215	SLC1A3	ENSG00000213057	C1orf220	ENSG00000170802	FOXN2	4.24754e-06	-1	0.0139	-1	3.12e-06	-1	1.07e-07	1	0.73	1	0.000263	TRUE
ENSG00000184271	POU6F1	ENSG00000237248	LINC00987	ENSG00000108001	EBF3	4.25549e-06	1	0.603	1	0.33	-1	0.542	1	0.204	1	0.392	FALSE
ENSG00000160072	ATAD3B	ENSG00000272455	AL391244.2	ENSG00000111269	CREBL2	4.29818e-06	1	0.934	1	4.29e-06	1	1.9e-09	-1	0.00414	-1	2.6e-09	TRUE
ENSG00000123096	SSPN	ENSG00000272686	AC006333.2	ENSG00000118495	PLAGL1	4.30331e-06	1	0.0405	1	8.1e-11	1	1.47e-06	1	0.073	-1	0.0178	TRUE
ENSG00000165916	PSMC3	ENSG00000179406	LINC00174	ENSG00000164463	CREBRF	4.31678e-06	-1	0.152	-1	5.83e-14	-1	6.59e-08	-1	0.0117	1	0.00108	TRUE
ENSG00000105472	CLEC11A	ENSG00000246100	LINC00900	ENSG00000167157	PRRX2	4.32078e-06	1	0.743	1	1.62e-06	1	0.000228	1	0.267	-1	0.00152	TRUE
ENSG00000275066	SYNRG	ENSG00000245164	LINC00861	ENSG00000188033	ZNF490	4.34927e-06	1	0.118	1	1.47e-07	1	4.86e-05	1	0.197	-1	0.0107	TRUE
ENSG00000154229	PRKCA	ENSG00000267565	AC011477.3	ENSG00000115355	CCDC88A	4.35379e-06	1	0.55	-1	0.301	-1	0.0133	1	0.135	1	0.000783	FALSE
ENSG00000100796	PPP4R3A	ENSG00000269982	AC018809.2	ENSG00000089902	RCOR1	4.35938e-06	-1	0.806	-1	1.94e-05	-1	0.129	-1	0.00525	1	0.198	TRUE
ENSG00000134817	APLNR	ENSG00000247095	MIR210HG	ENSG00000180828	BHLHE22	4.36617e-06	1	0.37	-1	0.654	-1	8.84e-07	1	8.45e-07	1	3.77e-08	FALSE
ENSG00000054967	RELT	ENSG00000254837	AP001372.2	ENSG00000101412	E2F1	4.3843e-06	1	2.05e-06	1	5.04e-12	1	0.352	1	9.38e-14	1	2.65e-06	TRUE
ENSG00000136010	ALDH1L2	ENSG00000230838	LINC01614	ENSG00000118495	PLAGL1	4.38482e-06	1	0.678	1	5.77e-05	1	0.000502	1	0.734	-1	0.000443	TRUE
ENSG00000159899	NPR2	ENSG00000269834	ZNF528-AS1	ENSG00000112837	TBX18	4.39777e-06	-1	0.106	-1	0.904	1	2.61e-05	-1	2.28e-05	-1	1.17e-06	FALSE
ENSG00000128591	FLNC	ENSG00000255874	LINC00346	ENSG00000114853	ZBTB47	4.40449e-06	-1	0.202	1	0.318	1	0.115	-1	0.515	-1	0.00322	FALSE
ENSG00000096093	EFHC1	ENSG00000240137	ERICH6-AS1	ENSG00000186496	ZNF396	4.40483e-06	1	0.88	1	8.15e-05	1	8.86e-05	1	0.923	-1	0.00163	TRUE
ENSG00000031081	ARHGAP31	ENSG00000179523	EIF3J-DT	ENSG00000196628	TCF4	4.41389e-06	1	0.163	-1	0.00492	-1	4.83e-05	1	0.0589	1	1.32e-06	FALSE
ENSG00000165323	FAT3	ENSG00000246100	LINC00900	ENSG00000196628	TCF4	4.442e-06	-1	0.476	1	0.00319	1	0.0234	1	0.412	-1	0.0175	FALSE
ENSG00000004534	RBM6	ENSG00000223797	ENTPD3-AS1	ENSG00000099326	MZF1	4.46311e-06	-1	0.983	1	0.00173	1	0.00787	1	0.579	-1	0.0122	FALSE
ENSG00000167487	KLHL26	ENSG00000268516	AC020915.2	ENSG00000132005	RFX1	4.48106e-06	-1	0.57	-1	3.9e-06	-1	0.00129	-1	0.211	1	0.0145	TRUE
ENSG00000156738	MS4A1	ENSG00000247982	LINC00926	ENSG00000269404	SPIB	4.48594e-06	1	2.21e-05	1	7.14e-08	1	2.89e-15	-1	0.884	-1	0.0253	TRUE
ENSG00000099917	MED15	ENSG00000235437	LINC01278	ENSG00000198911	SREBF2	4.49768e-06	1	0.901	1	0.000935	1	0.000356	-1	0.693	-1	0.000401	TRUE
ENSG00000151422	FER	ENSG00000255062	AP001318.2	ENSG00000118922	KLF12	4.51347e-06	1	0.47	-1	0.000657	-1	8.1e-08	1	0.0177	1	1.06e-08	FALSE
ENSG00000171860	C3AR1	ENSG00000247982	LINC00926	ENSG00000105967	TFEC	4.52837e-06	-1	0.0109	-1	4.11e-11	-1	0.00454	-1	9.3e-05	1	0.79	TRUE
ENSG00000020181	ADGRA2	ENSG00000259153	AC004816.1	ENSG00000169554	ZEB2	4.52849e-06	-1	0.64	-1	0.0764	-1	0.00286	1	0.0788	1	0.0105	TRUE
ENSG00000103479	RBL2	ENSG00000188825	LINC00910	ENSG00000140382	HMG20A	4.53453e-06	-1	0.284	1	9.7e-05	1	0.0219	1	0.0858	-1	0.0017	FALSE
ENSG00000163956	LRPAP1	ENSG00000196810	CTBP1-DT	ENSG00000123933	MXD4	4.53891e-06	-1	0.0213	1	0.00575	1	5.48e-05	-1	0.201	-1	1.53e-09	FALSE
ENSG00000154096	THY1	ENSG00000249669	CARMN	ENSG00000121068	TBX2	4.54859e-06	-1	0.852	-1	3.34e-08	-1	4.14e-08	-1	0.781	1	2.23e-06	TRUE
ENSG00000170860	LSM3	ENSG00000269982	AC018809.2	ENSG00000116731	PRDM2	4.55858e-06	-1	0.189	1	1.98e-11	1	4.09e-10	1	0.592	-1	1.22e-10	FALSE
ENSG00000101082	SLA2	ENSG00000258701	LINC00638	ENSG00000124203	ZNF831	4.55961e-06	1	0.000988	1	0.617	-1	0.00183	1	0.000406	1	1.8e-07	FALSE
ENSG00000136270	TBRG4	ENSG00000267080	ASB16-AS1	ENSG00000172493	AFF1	4.55996e-06	1	0.438	-1	0.0186	-1	0.0017	1	0.239	1	7.59e-05	FALSE
ENSG00000197879	MYO1C	ENSG00000233930	KRTAP5-AS1	ENSG00000245848	CEBPA	4.56419e-06	-1	0.0378	1	0.000195	1	5.76e-05	-1	0.543	-1	4.42e-10	FALSE
ENSG00000186081	KRT5	ENSG00000231826	LINC01819	ENSG00000128710	HOXD10	4.58995e-06	-1	9.41e-06	-1	0.285	1	0.542	-1	0.158	-1	1.43e-05	FALSE
ENSG00000134516	DOCK2	ENSG00000228544	CCDC183-AS1	ENSG00000169554	ZEB2	4.59749e-06	-1	0.888	1	4.36e-06	1	7.4e-05	-1	0.791	-1	0.000214	FALSE
ENSG00000167202	TBC1D2B	ENSG00000270959	LPP-AS2	ENSG00000169554	ZEB2	4.60185e-06	1	0.0242	-1	0.427	-1	0.0104	1	0.0682	1	2.37e-05	FALSE
ENSG00000160336	ZNF761	ENSG00000228393	LINC01004	ENSG00000170949	ZNF160	4.61717e-06	1	0.427	1	7.66e-07	1	3.29e-06	1	0.772	-1	2.89e-05	TRUE
ENSG00000168488	ATXN2L	ENSG00000267523	AC008735.2	ENSG00000085644	ZNF213	4.64768e-06	-1	0.699	1	0.00114	1	0.000936	-1	0.839	-1	0.000286	FALSE
ENSG00000107551	RASSF4	ENSG00000165511	C10orf25	ENSG00000073861	TBX21	4.66018e-06	-1	0.067	1	0.151	1	0.00212	-1	0.119	-1	1.46e-05	FALSE
ENSG00000107185	RGP1	ENSG00000230733	AC092171.2	ENSG00000188786	MTF1	4.67374e-06	-1	0.0239	1	0.188	1	5.98e-05	-1	0.00774	-1	9.91e-10	FALSE
ENSG00000188554	NBR1	ENSG00000278834	AC073508.3	ENSG00000108788	MLX	4.67547e-06	1	0.0647	1	4.47e-08	1	1.93e-05	1	0.0182	-1	0.0409	TRUE
ENSG00000144668	ITGA9	ENSG00000235257	ITGA9-AS1	ENSG00000162367	TAL1	4.68197e-06	-1	1.23e-05	1	0.0138	1	2.31e-05	-1	0.0533	-1	6.26e-12	FALSE
ENSG00000112182	BACH2	ENSG00000257337	AC068888.1	ENSG00000074047	GLI2	4.68768e-06	1	0.25	-1	0.0196	-1	6.83e-05	1	0.0463	1	2.82e-06	FALSE
ENSG00000165617	DACT1	ENSG00000203711	C6orf99	ENSG00000121297	TSHZ3	4.74175e-06	-1	0.96	1	1.07e-08	1	1.39e-05	-1	0.864	-1	1.96e-05	FALSE
ENSG00000099817	POLR2E	ENSG00000188004	SNHG28	ENSG00000185947	ZNF267	4.74866e-06	-1	0.215	-1	8.75e-06	-1	1.79e-05	1	0.865	1	0.00186	TRUE
ENSG00000010327	STAB1	ENSG00000259834	AL365361.1	ENSG00000104903	LYL1	4.75598e-06	-1	0.152	-1	8.07e-05	-1	0.00393	-1	0.108	1	0.273	TRUE
ENSG00000166265	CYYR1	ENSG00000253669	GASAL1	ENSG00000054598	FOXC1	4.75806e-06	-1	2.53e-05	-1	9.96e-09	-1	2.37e-06	-1	0.0193	1	0.249	TRUE
ENSG00000058272	PPP1R12A	ENSG00000234608	MAPKAPK5-AS1	ENSG00000032219	ARID4A	4.76127e-06	1	0.922	1	0.000262	1	2.58e-10	-1	0.000652	-1	2.09e-10	TRUE
ENSG00000166741	NNMT	ENSG00000237499	WAKMAR2	ENSG00000164107	HAND2	4.7659e-06	1	0.699	-1	0.00119	-1	0.00265	-1	0.855	1	0.00191	FALSE
ENSG00000170027	YWHAG	ENSG00000231312	MAP4K3-DT	ENSG00000171817	ZNF540	4.78697e-06	1	0.0119	1	3.46e-13	1	1.9e-05	1	0.00836	-1	0.0639	TRUE
ENSG00000167394	ZNF668	ENSG00000272141	AL390719.2	ENSG00000103495	MAZ	4.81153e-06	1	0.047	1	0.762	-1	0.00138	1	0.000794	1	2.24e-06	FALSE
ENSG00000261221	ZNF865	ENSG00000267523	AC008735.2	ENSG00000179943	FIZ1	4.82808e-06	1	0.974	1	4.83e-07	1	0.00513	1	0.0207	-1	0.00483	TRUE
ENSG00000019144	PHLDB1	ENSG00000260121	AC138028.4	ENSG00000114853	ZBTB47	4.83589e-06	1	0.583	1	3.52e-11	1	6.39e-08	1	0.622	-1	1.67e-05	TRUE
ENSG00000204301	NOTCH4	ENSG00000235437	LINC01278	ENSG00000164736	SOX17	4.84645e-06	1	0.446	1	4.55e-07	1	2.49e-06	1	0.829	-1	3.8e-05	TRUE
ENSG00000004468	CD38	ENSG00000255248	MIR100HG	ENSG00000073861	TBX21	4.88223e-06	-1	0.473	-1	8.96e-08	-1	0.000347	-1	0.307	1	0.0309	TRUE
ENSG00000153207	AHCTF1	ENSG00000230630	DNM3OS	ENSG00000197472	ZNF695	4.88316e-06	-1	0.0234	-1	5.9e-10	-1	0.00199	-1	0.000791	1	0.26	TRUE
ENSG00000106330	MOSPD3	ENSG00000236017	ASMTL-AS1	ENSG00000160113	NR2F6	4.89954e-06	1	0.0327	-1	0.0471	-1	1.09e-06	1	0.0101	1	2.03e-12	FALSE
ENSG00000188785	ZNF548	ENSG00000251034	AC087854.1	ENSG00000131845	ZNF304	4.90665e-06	-1	0.00619	1	0.000161	1	0.00395	1	0.689	-1	8.36e-07	FALSE
ENSG00000198055	GRK6	ENSG00000259834	AL365361.1	ENSG00000077150	NFKB2	4.90838e-06	1	0.189	1	2.66e-07	1	0.0205	1	0.00125	-1	0.293	TRUE
ENSG00000141526	SLC16A3	ENSG00000261888	AC144831.1	ENSG00000101057	MYBL2	4.92584e-06	1	0.0314	1	9.32e-06	1	0.00137	1	0.172	-1	0.109	TRUE
ENSG00000073169	SELENOO	ENSG00000245571	FAM111A-DT	ENSG00000184436	THAP7	4.92614e-06	1	0.131	-1	0.367	-1	0.118	1	0.551	1	0.00138	FALSE
ENSG00000099341	PSMD8	ENSG00000276529	AP001505.1	ENSG00000105698	USF2	4.93618e-06	1	0.106	-1	0.462	-1	0.00461	1	0.0697	1	2.09e-06	FALSE
ENSG00000198453	ZNF568	ENSG00000267454	ZNF582-AS1	ENSG00000185869	ZNF829	4.94581e-06	-1	7.74e-06	1	0.0679	1	0.0761	-1	0.949	-1	2.49e-08	FALSE
ENSG00000101265	RASSF2	ENSG00000197536	C5orf56	ENSG00000115956	PLEK	4.97042e-06	1	0.00203	-1	0.0265	-1	0.0009	1	0.463	1	8.23e-08	FALSE
ENSG00000168795	ZBTB5	ENSG00000224376	AC017104.1	ENSG00000187607	ZNF286A	4.97159e-06	-1	0.0069	1	0.967	1	0.0357	-1	0.0431	-1	3.62e-06	FALSE
ENSG00000164983	TMEM65	ENSG00000272009	AL121944.1	ENSG00000176887	SOX11	4.97318e-06	1	0.122	-1	0.474	-1	0.0149	1	0.062	1	4.6e-05	FALSE
ENSG00000026036	RTEL1-TNFRSF6B	ENSG00000226332	AL354836.1	ENSG00000196700	ZNF512B	5.00994e-06	-1	0.332	1	2.63e-06	1	0.00283	1	0.0204	-1	0.000487	FALSE
ENSG00000197837	HIST4H4	ENSG00000261324	AC010168.2	ENSG00000065978	YBX1	5.03029e-06	1	4.07e-06	1	3.8e-42	1	1.13e-56	-1	1.62e-08	-1	6.26e-53	TRUE
ENSG00000204291	COL15A1	ENSG00000230838	LINC01614	ENSG00000092607	TBX15	5.047e-06	1	0.606	1	0.000239	1	0.0121	1	0.186	-1	0.0789	TRUE
ENSG00000176473	WDR25	ENSG00000203865	ATP1A1-AS1	ENSG00000083838	ZNF446	5.05349e-06	-1	0.821	1	1.58e-05	1	0.0106	1	0.0958	-1	0.0157	FALSE
ENSG00000111711	GOLT1B	ENSG00000260461	AL133355.1	ENSG00000139154	AEBP2	5.06994e-06	-1	0.301	-1	0.000379	-1	8.85e-07	1	0.569	1	0.000283	TRUE
ENSG00000180957	PITPNB	ENSG00000196295	GARS-DT	ENSG00000100426	ZBED4	5.07507e-06	-1	0.733	-1	0.000757	-1	0.015	-1	0.6	1	0.0129	TRUE
ENSG00000145860	RNF145	ENSG00000250303	LINC02762	ENSG00000178935	ZNF552	5.08331e-06	1	0.14	1	0.487	-1	0.0129	1	0.00134	1	0.000117	FALSE
ENSG00000043093	DCUN1D1	ENSG00000231770	TMEM44-AS1	ENSG00000121864	ZNF639	5.10769e-06	1	0.00437	1	0.000159	1	1.01e-05	-1	0.966	-1	0.0706	TRUE
ENSG00000130830	MPP1	ENSG00000224397	SMIM25	ENSG00000115956	PLEK	5.10862e-06	1	0.158	1	5.35e-07	1	0.0107	1	0.0166	-1	0.524	TRUE
ENSG00000179981	TSHZ1	ENSG00000272168	CASC15	ENSG00000221818	EBF2	5.18508e-06	1	0.031	-1	0.145	-1	0.00779	1	0.229	1	2.87e-05	FALSE
ENSG00000197050	ZNF420	ENSG00000251136	AF117829.1	ENSG00000197808	ZNF461	5.19374e-06	1	0.918	-1	2.95e-08	-1	0.00636	-1	0.000995	1	0.00174	FALSE
ENSG00000117114	ADGRL2	ENSG00000234494	SP2-AS1	ENSG00000186951	PPARA	5.20546e-06	-1	0.014	-1	7.52e-05	-1	0.0601	-1	0.00355	-1	0.286	TRUE
ENSG00000130755	GMFG	ENSG00000268030	AC005253.1	ENSG00000123685	BATF3	5.22767e-06	-1	0.0331	-1	4.16e-18	-1	2.11e-15	-1	0.314	1	9.39e-11	TRUE
ENSG00000183801	OLFML1	ENSG00000271533	Z83843.1	ENSG00000152784	PRDM8	5.23278e-06	1	0.679	-1	0.00186	-1	0.00185	-1	0.751	1	0.000629	FALSE
ENSG00000107779	BMPR1A	ENSG00000223482	NUTM2A-AS1	ENSG00000108064	TFAM	5.24223e-06	1	0.827	1	2.34e-07	1	1.68e-06	1	0.258	-1	2.35e-05	TRUE
ENSG00000104885	DOT1L	ENSG00000273382	AL356488.3	ENSG00000213347	MXD3	5.25696e-06	-1	0.943	-1	3.28e-06	-1	0.000753	-1	0.177	1	0.000523	TRUE
ENSG00000160113	NR2F6	ENSG00000275234	AC010503.4	ENSG00000161914	ZNF653	5.3115e-06	-1	0.0511	1	1.81e-07	1	2.3e-05	1	0.0617	-1	3.75e-08	FALSE
ENSG00000052723	SIKE1	ENSG00000272760	AC093726.1	ENSG00000116793	PHTF1	5.35469e-06	1	0.0126	1	0.000188	1	0.0135	1	0.233	-1	0.793	TRUE
ENSG00000170370	EMX2	ENSG00000255399	TBX5-AS1	ENSG00000164107	HAND2	5.35913e-06	1	0.121	1	0.0647	1	0.0565	1	0.422	1	0.992	TRUE
ENSG00000152495	CAMK4	ENSG00000225783	MIAT	ENSG00000198846	TOX	5.36113e-06	-1	0.447	1	4.68e-07	1	0.158	1	0.000104	-1	0.069	FALSE
ENSG00000138085	ATRAID	ENSG00000276334	AL133243.2	ENSG00000138073	PREB	5.37505e-06	-1	0.127	1	0.00154	1	0.000388	-1	0.863	-1	1.55e-08	FALSE
ENSG00000161547	SRSF2	ENSG00000267575	AC006504.5	ENSG00000164104	HMGB2	5.38893e-06	1	0.0682	-1	0.0275	-1	7.16e-06	1	0.0325	1	2.19e-10	FALSE
ENSG00000253276	CCDC71L	ENSG00000260401	AP002761.4	ENSG00000107485	GATA3	5.42283e-06	-1	0.000156	-1	0.855	-1	0.57	1	0.712	-1	0.002	TRUE
ENSG00000184887	BTBD6	ENSG00000258920	FOXN3-AS1	ENSG00000054267	ARID4B	5.45989e-06	-1	0.337	1	0.296	1	0.0119	-1	0.0548	-1	0.000288	FALSE
ENSG00000026103	FAS	ENSG00000235947	EGOT	ENSG00000198846	TOX	5.46482e-06	-1	0.97	1	2.1e-06	1	4.54e-07	-1	0.508	-1	5.38e-06	FALSE
ENSG00000104872	PIH1D1	ENSG00000270580	AC139256.2	ENSG00000171425	ZNF581	5.47322e-06	-1	0.151	-1	9.51e-06	-1	0.00718	-1	0.0658	1	0.0908	TRUE
ENSG00000196705	ZNF431	ENSG00000245970	AP003352.1	ENSG00000105750	ZNF85	5.47772e-06	1	0.378	1	1.25e-08	1	0.00933	1	0.00195	-1	0.109	TRUE
ENSG00000234745	HLA-B	ENSG00000206337	HCP5	ENSG00000168062	BATF2	5.4806e-06	-1	3.68e-05	1	1.41e-16	1	1.13e-11	1	0.000127	-1	1.38e-21	FALSE
ENSG00000097021	ACOT7	ENSG00000117242	PINK1-AS	ENSG00000150347	ARID5B	5.4911e-06	-1	0.00334	1	0.173	1	0.0107	-1	0.229	-1	9.42e-07	FALSE
ENSG00000113594	LIFR	ENSG00000260461	AL133355.1	ENSG00000164330	EBF1	5.50813e-06	1	0.539	1	0.14	-1	0.0552	1	0.00495	1	0.0482	FALSE
ENSG00000172986	GXYLT2	ENSG00000269985	AL021328.1	ENSG00000173068	BNC2	5.51175e-06	1	0.821	1	0.000115	1	0.000423	-1	0.596	-1	0.00502	TRUE
ENSG00000278615	C11orf98	ENSG00000255062	AP001318.2	ENSG00000197114	ZGPAT	5.55597e-06	1	0.875	1	4.81e-07	1	0.0209	1	0.00612	-1	0.0383	TRUE
ENSG00000132294	EFR3A	ENSG00000233621	LINC01137	ENSG00000134852	CLOCK	5.57072e-06	-1	0.963	1	0.00461	1	0.000325	-1	0.393	-1	2.74e-05	FALSE
ENSG00000109475	RPL34	ENSG00000269893	SNHG8	ENSG00000171425	ZNF581	5.57382e-06	-1	0.0277	1	1.73e-08	1	3.7e-11	1	0.627	-1	3.07e-15	FALSE
ENSG00000169851	PCDH7	ENSG00000215386	MIR99AHG	ENSG00000091656	ZFHX4	5.59485e-06	-1	0.0899	1	0.734	1	0.0464	-1	0.183	-1	0.00288	FALSE
ENSG00000197702	PARVA	ENSG00000254531	AP001816.1	ENSG00000150907	FOXO1	5.59644e-06	-1	0.0453	1	0.00194	1	4.23e-05	-1	0.194	-1	1.53e-07	FALSE
ENSG00000165072	MAMDC2	ENSG00000259834	AL365361.1	ENSG00000162367	TAL1	5.61592e-06	1	0.831	-1	9.28e-05	-1	3.07e-06	1	0.328	1	0.000139	FALSE
ENSG00000131507	NDFIP1	ENSG00000278970	HEIH	ENSG00000155545	MIER3	5.62876e-06	1	0.0143	1	1.88e-08	1	2.78e-06	1	0.456	-1	0.0108	TRUE
ENSG00000105393	BABAM1	ENSG00000212766	EWSAT1	ENSG00000064490	RFXANK	5.66408e-06	1	0.64	-1	1.37e-05	-1	2.05e-07	1	0.409	1	1.9e-08	FALSE
ENSG00000161649	CD300LG	ENSG00000233098	CCDC144NL-AS1	ENSG00000106511	MEOX2	5.68245e-06	1	0.524	-1	0.000632	-1	0.121	-1	0.0529	1	0.0504	FALSE
ENSG00000197256	KANK2	ENSG00000250132	AC004803.1	ENSG00000133740	E2F5	5.68508e-06	-1	0.0123	-1	8.15e-08	-1	0.0901	-1	2.67e-06	-1	0.29	TRUE
ENSG00000056558	TRAF1	ENSG00000251432	LINC02615	ENSG00000185811	IKZF1	5.71455e-06	-1	0.0949	1	2.32e-06	1	6.5e-19	-1	2.57e-08	-1	6.58e-20	FALSE
ENSG00000116288	PARK7	ENSG00000225855	RUSC1-AS1	ENSG00000175279	CENPS	5.73588e-06	1	0.0283	-1	0.0276	-1	0.0014	1	0.394	1	2.42e-07	FALSE
ENSG00000095059	DHPS	ENSG00000219665	ZNF433-AS1	ENSG00000132024	CC2D1A	5.75021e-06	1	0.401	1	6.27e-07	1	0.00535	1	0.019	-1	0.0643	TRUE
ENSG00000198901	PRC1	ENSG00000272888	LINC01578	ENSG00000129173	E2F8	5.76384e-06	1	0.00108	1	4.76e-11	1	0.000157	1	0.00101	-1	0.367	TRUE
ENSG00000198824	CHAMP1	ENSG00000239213	NCK1-DT	ENSG00000081386	ZNF510	5.77204e-06	1	0.715	-1	5.39e-05	-1	0.000128	1	0.961	1	2.91e-06	FALSE
ENSG00000143553	SNAPIN	ENSG00000205890	AC108134.1	ENSG00000158773	USF1	5.78377e-06	1	2.59e-05	-1	0.727	-1	0.0316	1	0.11	1	4.5e-10	FALSE
ENSG00000188641	DPYD	ENSG00000251442	LINC01094	ENSG00000182463	TSHZ2	5.78803e-06	-1	0.00429	1	0.284	1	0.0627	-1	0.261	-1	9.79e-05	FALSE
ENSG00000137497	NUMA1	ENSG00000197670	AL157838.1	ENSG00000139613	SMARCC2	5.79682e-06	-1	0.424	-1	0.00478	-1	0.135	-1	0.135	1	0.549	TRUE
ENSG00000174953	DHX36	ENSG00000239213	NCK1-DT	ENSG00000176542	USF3	5.81769e-06	-1	0.971	1	0.0203	1	0.000792	-1	0.129	-1	0.000143	FALSE
ENSG00000104805	NUCB1	ENSG00000261526	AC012615.1	ENSG00000196233	LCOR	5.82011e-06	-1	0.507	-1	6.46e-08	-1	1.6e-07	1	0.987	1	4.95e-06	TRUE
ENSG00000167286	CD3D	ENSG00000225313	AL513327.1	ENSG00000066336	SPI1	5.82523e-06	-1	0.748	-1	3.31e-13	-1	2.35e-11	-1	0.983	1	1.2e-09	TRUE
ENSG00000145741	BTF3	ENSG00000175061	SNHG29	ENSG00000197714	ZNF460	5.83833e-06	1	9.33e-08	1	1.83e-23	1	2.49e-19	1	0.598	-1	1.22e-05	TRUE
ENSG00000177374	HIC1	ENSG00000275964	AL355001.2	ENSG00000178860	MSC	5.83906e-06	1	0.404	1	6.88e-07	1	0.000611	1	0.254	-1	0.0265	TRUE
ENSG00000144935	TRPC1	ENSG00000251867	AC009812.1	ENSG00000196628	TCF4	5.84839e-06	-1	0.00258	1	0.0278	1	1.04e-05	-1	0.00478	-1	6.28e-09	FALSE
ENSG00000204642	HLA-F	ENSG00000206337	HCP5	ENSG00000079263	SP140	5.86083e-06	-1	0.000119	1	4.83e-13	1	1.78e-13	1	0.194	-1	8.65e-16	FALSE
ENSG00000012174	MBTPS2	ENSG00000250899	AC125807.2	ENSG00000005889	ZFX	5.87246e-06	1	0.00374	-1	0.0405	-1	0.0294	1	0.876	1	6.95e-07	FALSE
ENSG00000147684	NDUFB9	ENSG00000259456	ADNP-AS1	ENSG00000179632	MAF1	5.88402e-06	1	0.189	1	0.481	-1	0.0528	1	0.011	1	0.00266	FALSE
ENSG00000143393	PI4KB	ENSG00000234028	EIF2AK3-DT	ENSG00000143373	ZNF687	5.90902e-06	1	0.771	-1	0.0468	-1	0.00457	1	0.387	1	0.00123	FALSE
ENSG00000123219	CENPK	ENSG00000259865	AL390728.6	ENSG00000111206	FOXM1	5.91278e-06	-1	0.0187	1	0.0133	1	2.28e-05	-1	0.0864	-1	4.96e-12	FALSE
ENSG00000130695	CEP85	ENSG00000179743	AL450998.2	ENSG00000007968	E2F2	5.91896e-06	-1	0.681	1	0.000221	1	3.01e-06	-1	0.323	-1	5.51e-07	FALSE
ENSG00000145779	TNFAIP8	ENSG00000238197	PAXBP1-AS1	ENSG00000152784	PRDM8	5.92069e-06	1	0.554	1	0.335	-1	0.322	1	0.0712	1	0.169	FALSE
ENSG00000171206	TRIM8	ENSG00000247708	STX18-AS1	ENSG00000187801	ZFP69B	5.98027e-06	1	0.817	-1	0.000556	-1	0.00349	-1	0.452	1	0.000777	FALSE
ENSG00000067082	KLF6	ENSG00000260804	LINC01963	ENSG00000144655	CSRNP1	5.98078e-06	1	0.393	-1	0.0566	-1	0.000131	1	0.0495	1	5.53e-05	FALSE
ENSG00000171867	PRNP	ENSG00000204685	STARD7-AS1	ENSG00000060138	YBX3	5.98692e-06	-1	0.969	-1	1.05e-05	-1	0.00304	-1	0.185	1	0.00762	TRUE
ENSG00000111729	CLEC4A	ENSG00000224975	INE1	ENSG00000066336	SPI1	5.99009e-06	-1	0.000239	-1	7.21e-09	-1	0.00882	-1	0.00477	-1	0.56	TRUE
ENSG00000168495	POLR3D	ENSG00000253200	AC037459.2	ENSG00000197054	ZNF763	5.99422e-06	-1	5.03e-05	1	7.93e-06	1	0.000574	1	0.224	-1	5.13e-11	FALSE
ENSG00000007312	CD79B	ENSG00000255197	AC090559.1	ENSG00000112561	TFEB	5.99693e-06	-1	0.546	-1	2.87e-06	-1	3.67e-06	-1	0.693	1	0.000347	TRUE
ENSG00000123143	PKN1	ENSG00000235437	LINC01278	ENSG00000122386	ZNF205	6.0007e-06	1	0.245	-1	0.0533	-1	1.27e-05	1	0.0085	1	3.27e-08	FALSE
ENSG00000110427	KIAA1549L	ENSG00000233184	AC093157.1	ENSG00000107249	GLIS3	6.01285e-06	1	0.577	-1	0.209	-1	0.000298	1	0.0059	1	8.17e-05	FALSE
ENSG00000180257	ZNF816	ENSG00000226696	LENG8-AS1	ENSG00000182986	ZNF320	6.02222e-06	1	0.00888	-1	0.0059	-1	0.00201	1	0.861	1	3.59e-07	FALSE
ENSG00000015532	XYLT2	ENSG00000225963	AC009950.1	ENSG00000198740	ZNF652	6.05116e-06	-1	0.968	1	2.57e-05	1	0.000926	1	0.371	-1	0.000123	FALSE
ENSG00000171865	RNASEH1	ENSG00000234171	RNASEH1-AS1	ENSG00000115163	CENPA	6.07112e-06	1	0.078	1	8.62e-07	1	0.0167	1	0.000875	-1	0.62	TRUE
ENSG00000120156	TEK	ENSG00000225177	AL590617.2	ENSG00000178175	ZNF366	6.07564e-06	-1	0.7	-1	7.13e-05	-1	6.27e-10	1	0.00373	1	2.63e-07	TRUE
ENSG00000111640	GAPDH	ENSG00000177410	ZFAS1	ENSG00000197905	TEAD4	6.07834e-06	-1	0.0195	1	0.000593	1	0.000278	1	0.613	-1	2e-09	FALSE
ENSG00000165072	MAMDC2	ENSG00000235954	TTC28-AS1	ENSG00000073282	TP63	6.08101e-06	1	0.00384	-1	0.242	-1	0.043	1	0.324	1	4.23e-05	FALSE
ENSG00000063244	U2AF2	ENSG00000242861	AL591895.1	ENSG00000105732	ZNF574	6.08321e-06	-1	0.415	-1	1.01e-05	-1	0.000422	-1	0.158	1	0.00399	TRUE
ENSG00000156738	MS4A1	ENSG00000197536	C5orf56	ENSG00000079263	SP140	6.08413e-06	1	0.124	-1	0.000656	-1	0.124	-1	0.0483	1	0.00351	FALSE
ENSG00000139354	GAS2L3	ENSG00000264456	AC138207.4	ENSG00000115163	CENPA	6.09443e-06	-1	0.128	1	0.0644	1	2.34e-06	-1	0.0061	-1	8.22e-10	FALSE
ENSG00000187678	SPRY4	ENSG00000267272	LINC01140	ENSG00000175832	ETV4	6.10746e-06	-1	0.0138	-1	2.71e-10	-1	1.34e-06	-1	0.0172	1	0.0159	TRUE
ENSG00000129250	KIF1C	ENSG00000238197	PAXBP1-AS1	ENSG00000108509	CAMTA2	6.11031e-06	-1	0.926	-1	2.65e-07	-1	0.00259	-1	0.00858	1	0.00494	TRUE
ENSG00000111897	SERINC1	ENSG00000281398	SNHG4	ENSG00000171163	ZNF692	6.12367e-06	1	0.812	-1	1.56e-09	-1	1.62e-08	-1	0.516	1	1.46e-08	FALSE
ENSG00000143315	PIGM	ENSG00000228288	PCAT6	ENSG00000196812	ZSCAN16	6.12608e-06	-1	0.868	1	0.000839	1	0.00289	1	0.395	-1	0.00378	FALSE
ENSG00000186230	ZNF749	ENSG00000272760	AC093726.1	ENSG00000182318	ZSCAN22	6.17353e-06	1	0.000209	-1	0.141	-1	0.00517	1	0.103	1	1.77e-11	FALSE
ENSG00000178719	GRINA	ENSG00000224870	MRPL20-AS1	ENSG00000185122	HSF1	6.198e-06	1	0.0523	-1	0.0466	-1	9.52e-05	1	0.261	1	2.85e-08	FALSE
ENSG00000111145	ELK3	ENSG00000274605	PCCA-DT	ENSG00000157554	ERG	6.22368e-06	1	0.0323	-1	0.07	-1	0.189	-1	0.892	1	0.00381	FALSE
ENSG00000118407	FILIP1	ENSG00000270055	AC127502.2	ENSG00000171056	SOX7	6.22561e-06	-1	0.54	-1	7.61e-06	-1	0.112	-1	0.00132	1	0.41	TRUE
ENSG00000177464	GPR4	ENSG00000267523	AC008735.2	ENSG00000203883	SOX18	6.22696e-06	-1	0.0209	1	0.321	1	0.781	1	0.526	-1	0.0147	FALSE
ENSG00000196154	S100A4	ENSG00000257270	AL928654.2	ENSG00000123685	BATF3	6.23078e-06	-1	0.0483	-1	1.37e-05	-1	7.07e-06	1	0.909	1	0.0017	TRUE
ENSG00000131374	TBC1D5	ENSG00000224186	C5orf66	ENSG00000198146	ZNF770	6.24896e-06	1	0.023	-1	0.155	-1	0.103	1	0.839	1	8.37e-05	FALSE
ENSG00000010319	SEMA3G	ENSG00000258056	AC009779.2	ENSG00000132170	PPARG	6.30015e-06	1	0.509	1	8.14e-08	1	0.00562	1	0.0397	-1	0.0274	TRUE
ENSG00000243244	STON1	ENSG00000260461	AL133355.1	ENSG00000112182	BACH2	6.3015e-06	-1	0.0198	-1	1.07e-08	-1	1.51e-06	-1	0.379	1	0.0167	TRUE
ENSG00000163606	CD200R1	ENSG00000234869	AL021392.1	ENSG00000138378	STAT4	6.30258e-06	1	0.623	-1	0.0084	-1	0.00874	1	0.521	1	0.00456	FALSE
ENSG00000135604	STX11	ENSG00000261039	LINC02544	ENSG00000138378	STAT4	6.30432e-06	-1	0.0164	-1	1.17e-09	-1	0.0127	-1	0.0186	1	0.671	TRUE
ENSG00000115137	DNAJC27	ENSG00000223749	MIR503HG	ENSG00000081386	ZNF510	6.33414e-06	-1	0.704	1	0.738	1	0.00138	-1	0.00236	-1	0.000571	FALSE
ENSG00000175938	ORAI3	ENSG00000272141	AL390719.2	ENSG00000172059	KLF11	6.35103e-06	-1	0.0397	-1	1.2e-05	-1	0.00115	-1	0.416	1	0.11	TRUE
ENSG00000147316	MCPH1	ENSG00000260942	CAPN10-DT	ENSG00000147421	HMBOX1	6.36326e-06	-1	0.551	-1	4.32e-05	-1	9.36e-06	1	0.579	1	0.000703	TRUE
ENSG00000175463	TBC1D10C	ENSG00000258727	AL135999.1	ENSG00000176083	ZNF683	6.38876e-06	-1	0.000458	1	4.69e-24	1	6.21e-27	-1	0.0141	-1	1.13e-27	FALSE
ENSG00000103653	CSK	ENSG00000247982	LINC00926	ENSG00000129911	KLF16	6.41174e-06	-1	0.0825	1	0.0148	1	0.0201	1	0.958	-1	7.93e-05	FALSE
ENSG00000139726	DENR	ENSG00000197670	AL157838.1	ENSG00000179195	ZNF664	6.41746e-06	1	0.000458	-1	0.0449	-1	3.36e-05	1	0.0848	1	1.08e-11	FALSE
ENSG00000100359	SGSM3	ENSG00000237037	NDUFA6-DT	ENSG00000184436	THAP7	6.48168e-06	-1	0.307	1	4.77e-08	1	2.23e-09	1	0.734	-1	5.34e-12	FALSE
ENSG00000171115	GIMAP8	ENSG00000272841	AL139393.3	ENSG00000168874	ATOH8	6.4913e-06	1	0.596	-1	4.02e-08	-1	8.47e-19	1	0.136	1	9.16e-19	FALSE
ENSG00000106355	LSM5	ENSG00000259865	AL390728.6	ENSG00000102908	NFAT5	6.50352e-06	-1	0.905	1	2.47e-06	1	0.00082	1	0.293	-1	0.00207	FALSE
ENSG00000078304	PPP2R5C	ENSG00000277496	AL357033.4	ENSG00000089902	RCOR1	6.5117e-06	-1	0.363	1	0.0487	1	5.14e-05	-1	0.0166	-1	5.75e-09	FALSE
ENSG00000037280	FLT4	ENSG00000235531	MSC-AS1	ENSG00000162367	TAL1	6.52661e-06	1	0.0591	-1	0.000413	-1	0.0116	-1	0.335	1	6.97e-05	FALSE
ENSG00000028277	POU2F2	ENSG00000270164	LINC01480	ENSG00000079263	SP140	6.54448e-06	-1	0.294	1	5.98e-06	1	0.0329	1	0.0238	-1	0.00449	FALSE
ENSG00000100243	CYB5R3	ENSG00000260708	AL118516.1	ENSG00000117318	ID3	6.56992e-06	-1	0.0369	1	0.203	1	1.91e-05	-1	0.000797	-1	7.41e-10	FALSE
ENSG00000061676	NCKAP1	ENSG00000234290	AC116366.1	ENSG00000163848	ZNF148	6.60736e-06	1	0.149	-1	0.000859	-1	4.3e-06	1	0.14	1	2.76e-09	FALSE
ENSG00000170471	RALGAPB	ENSG00000174365	SNHG11	ENSG00000072364	AFF4	6.60916e-06	1	0.0365	1	3.76e-17	1	5.29e-17	-1	0.251	-1	9.5e-13	TRUE
ENSG00000112584	FAM120B	ENSG00000232640	AL354892.2	ENSG00000091831	ESR1	6.63924e-06	-1	0.766	1	0.0176	1	0.00107	-1	0.318	-1	0.000237	FALSE
ENSG00000189007	ADAT2	ENSG00000272462	U91328.1	ENSG00000178935	ZNF552	6.64634e-06	1	0.00797	1	1.77e-11	1	0.000217	1	0.00326	-1	0.176	TRUE
ENSG00000073111	MCM2	ENSG00000228544	CCDC183-AS1	ENSG00000129071	MBD4	6.71043e-06	-1	0.00513	-1	2.03e-06	-1	9.5e-06	-1	0.538	1	0.109	TRUE
ENSG00000120833	SOCS2	ENSG00000249087	ZNF436-AS1	ENSG00000164736	SOX17	6.71607e-06	1	0.353	-1	0.0201	-1	0.305	-1	0.218	1	0.102	FALSE
ENSG00000169896	ITGAM	ENSG00000271133	AC004130.2	ENSG00000143390	RFX5	6.7166e-06	1	0.0251	1	1.44e-06	1	0.0109	1	0.00665	-1	0.704	TRUE
ENSG00000124225	PMEPA1	ENSG00000272449	AL139246.5	ENSG00000172346	CSDC2	6.71949e-06	1	0.236	-1	0.324	-1	0.0112	1	0.105	1	0.00209	FALSE
ENSG00000054392	HHAT	ENSG00000267565	AC011477.3	ENSG00000136944	LMX1B	6.72526e-06	1	0.723	-1	0.00102	-1	0.00207	-1	0.806	1	0.00621	FALSE
ENSG00000184897	H1FX	ENSG00000268205	AC005261.1	ENSG00000218891	ZNF579	6.7363e-06	1	0.993	-1	7.41e-05	-1	0.00854	-1	0.0851	1	0.0484	FALSE
ENSG00000138078	PREPL	ENSG00000235314	LINC00957	ENSG00000134852	CLOCK	6.7392e-06	1	0.00209	1	3.6e-11	1	7.35e-06	1	0.0532	-1	0.0857	TRUE
ENSG00000104904	OAZ1	ENSG00000268119	AC010615.2	ENSG00000064490	RFXANK	6.73932e-06	-1	0.704	-1	8.11e-05	-1	0.00154	-1	0.336	1	0.00415	TRUE
ENSG00000204287	HLA-DRA	ENSG00000224397	SMIM25	ENSG00000125347	IRF1	6.74759e-06	1	0.319	1	0.954	-1	0.0163	1	0.0179	1	0.00135	FALSE
ENSG00000165724	ZMYND19	ENSG00000197291	RAMP2-AS1	ENSG00000150907	FOXO1	6.78182e-06	-1	0.563	-1	3.6e-07	-1	0.000529	-1	0.207	1	0.00593	TRUE
ENSG00000118260	CREB1	ENSG00000261338	AC021016.2	ENSG00000102908	NFAT5	6.79585e-06	1	0.191	1	1.48e-06	1	1.24e-06	-1	0.898	-1	0.000354	TRUE
ENSG00000119725	ZNF410	ENSG00000246273	SBF2-AS1	ENSG00000197714	ZNF460	6.80245e-06	1	0.836	-1	0.427	-1	1.04e-07	1	7.81e-06	1	2.7e-07	FALSE
ENSG00000126264	HCST	ENSG00000224975	INE1	ENSG00000189079	ARID2	6.82323e-06	-1	0.225	-1	4.92e-05	-1	0.00217	-1	0.238	1	0.0769	TRUE
ENSG00000123338	NCKAP1L	ENSG00000234290	AC116366.1	ENSG00000185811	IKZF1	6.85562e-06	1	0.116	-1	0.0511	-1	0.0464	1	0.957	1	0.00237	FALSE
ENSG00000140931	CMTM3	ENSG00000212978	AC016747.1	ENSG00000178860	MSC	6.87783e-06	-1	0.436	1	0.188	1	3.24e-05	-1	0.00207	-1	2.16e-05	FALSE
ENSG00000121931	LRIF1	ENSG00000232811	AL360270.1	ENSG00000084093	REST	6.96611e-06	-1	0.0381	1	2.76e-30	1	1.4e-26	1	0.0697	-1	4.65e-29	FALSE
ENSG00000165671	NSD1	ENSG00000271870	AC024060.2	ENSG00000159140	SON	6.97666e-06	-1	0.159	-1	8.77e-07	-1	0.00269	-1	0.13	1	0.0729	TRUE
ENSG00000103423	DNAJA3	ENSG00000269834	ZNF528-AS1	ENSG00000090447	TFAP4	6.98512e-06	1	0.371	-1	1.85e-06	-1	5.23e-06	-1	0.709	1	4.21e-09	FALSE
ENSG00000110063	DCPS	ENSG00000255062	AP001318.2	ENSG00000137309	HMGA1	7.00297e-06	1	0.0234	1	2.35e-16	1	7.37e-12	1	0.0269	-1	8.87e-07	TRUE
ENSG00000183813	CCR4	ENSG00000226419	SLC16A1-AS1	ENSG00000173068	BNC2	7.03783e-06	-1	0.0682	-1	2.87e-21	-1	3.63e-13	-1	0.00845	1	5.36e-08	TRUE
ENSG00000090447	TFAP4	ENSG00000281005	LINC00921	ENSG00000069667	RORA	7.05113e-06	1	0.306	1	1.91e-11	1	7.87e-06	1	0.0249	-1	0.000575	TRUE
ENSG00000198467	TPM2	ENSG00000180139	ACTA2-AS1	ENSG00000177374	HIC1	7.08422e-06	-1	1.03e-05	1	0.0311	1	0.0185	1	0.666	-1	8.2e-09	FALSE
ENSG00000166451	CENPN	ENSG00000261061	AC092718.4	ENSG00000132604	TERF2	7.09106e-06	-1	0.879	1	0.000123	1	1.88e-07	-1	0.642	-1	2.11e-06	FALSE
ENSG00000174628	IQCK	ENSG00000237753	AC079922.2	ENSG00000103343	ZNF174	7.16435e-06	-1	0.583	-1	0.00788	-1	0.0151	-1	0.634	1	0.0486	TRUE
ENSG00000129038	LOXL1	ENSG00000248429	FAM198B-AS1	ENSG00000178860	MSC	7.16621e-06	1	0.00247	1	0.645	-1	0.578	1	0.367	1	0.00512	FALSE
ENSG00000232119	MCTS1	ENSG00000276529	AP001505.1	ENSG00000177463	NR2C2	7.20077e-06	-1	0.252	-1	7.06e-08	-1	0.000292	-1	0.0586	1	0.00419	TRUE
ENSG00000172172	MRPL13	ENSG00000254343	AC091563.1	ENSG00000120963	ZNF706	7.22945e-06	1	0.000366	1	6.92e-07	1	0.000145	1	0.172	-1	0.571	TRUE
ENSG00000096654	ZNF184	ENSG00000224843	LINC00240	ENSG00000096401	CDC5L	7.25033e-06	1	0.605	1	0.000711	1	0.0528	1	0.0739	-1	0.173	TRUE
ENSG00000166529	ZSCAN21	ENSG00000266469	AC005288.1	ENSG00000160908	ZNF394	7.25404e-06	1	0.106	1	0.00649	1	0.000512	-1	0.388	-1	0.0114	TRUE
ENSG00000004799	PDK4	ENSG00000246263	UBR5-AS1	ENSG00000109906	ZBTB16	7.27368e-06	1	0.0415	1	3.46e-05	1	0.00539	1	0.208	-1	0.46	TRUE
ENSG00000187187	ZNF546	ENSG00000257698	GIHCG	ENSG00000197841	ZNF181	7.27449e-06	1	0.623	1	3.69e-13	1	1.07e-10	1	0.165	-1	5.82e-09	TRUE
ENSG00000166250	CLMP	ENSG00000247317	LY6E-DT	ENSG00000112182	BACH2	7.27912e-06	-1	0.156	1	0.0699	1	0.0266	-1	0.779	-1	0.00211	FALSE
ENSG00000213799	ZNF845	ENSG00000232677	LINC00665	ENSG00000198538	ZNF28	7.28504e-06	1	0.00222	-1	0.0235	-1	0.0177	-1	0.961	1	4.49e-07	FALSE
ENSG00000164190	NIPBL	ENSG00000213963	AC019080.1	ENSG00000188033	ZNF490	7.2863e-06	1	0.0558	1	3.72e-06	1	0.000346	1	0.283	-1	0.102	TRUE
ENSG00000116852	KIF21B	ENSG00000225313	AL513327.1	ENSG00000185811	IKZF1	7.2943e-06	1	0.96	1	5.18e-08	1	1e-07	-1	0.671	-1	1.73e-05	TRUE
ENSG00000089022	MAPKAPK5	ENSG00000234608	MAPKAPK5-AS1	ENSG00000198393	ZNF26	7.32778e-06	-1	0.00013	1	6.7e-07	1	6.02e-07	1	0.34	-1	1.85e-15	FALSE
ENSG00000136235	GPNMB	ENSG00000270194	AC097359.2	ENSG00000165030	NFIL3	7.33231e-06	1	0.00677	1	2.6e-06	1	0.0731	1	9.62e-05	1	0.232	TRUE
ENSG00000171488	LRRC8C	ENSG00000233038	AC011899.2	ENSG00000169554	ZEB2	7.33852e-06	-1	0.514	1	0.716	1	0.597	-1	0.885	-1	0.332	FALSE
ENSG00000149633	KIAA1755	ENSG00000233038	AC011899.2	ENSG00000176678	FOXL1	7.34392e-06	-1	0.119	1	0.0746	1	0.000566	-1	0.191	-1	4.29e-07	FALSE
ENSG00000179144	GIMAP7	ENSG00000272841	AL139393.3	ENSG00000138378	STAT4	7.34694e-06	1	0.574	-1	3.77e-14	-1	1.63e-05	-1	0.11	1	3.09e-06	FALSE
ENSG00000123159	GIPC1	ENSG00000227036	LINC00511	ENSG00000064490	RFXANK	7.36483e-06	-1	0.36	1	1.79e-06	1	1.02e-11	-1	0.0259	-1	8.11e-12	FALSE
ENSG00000182866	LCK	ENSG00000278600	AC015871.4	ENSG00000176083	ZNF683	7.39026e-06	1	0.0193	-1	0.00804	-1	1.3e-07	1	0.000514	1	1.01e-09	FALSE
ENSG00000197329	PELI1	ENSG00000258920	FOXN3-AS1	ENSG00000074657	ZNF532	7.39151e-06	1	0.395	-1	0.0835	-1	1.16e-06	1	0.000992	1	9.38e-08	FALSE
ENSG00000084093	REST	ENSG00000238197	PAXBP1-AS1	ENSG00000162924	REL	7.40113e-06	1	0.0121	-1	7.44e-06	-1	3.04e-08	1	0.385	1	1.39e-10	FALSE
[truncated: 8,165 more rows]
