# Supplementary material for: Quantitative estimates of the regulatory influence of long non-coding RNAs on global gene expression variation using TCGA breast cancer transcriptomic data
Source: PLoS Comput Biol. 2024 Jun 5;20(6):e1012103. doi: 10.1371/journal.pcbi.1012103 (PMC11198904; doi:10.1371/journal.pcbi.1012103)
Supplement: S13 Table — (XLSX) [file pcbi.1012103.s013.xlsx]

## Sheet: S13
Gene.id	Gene.Name	lncRNA.id	lncRNA.Name	RBP.id	RBP.Name	OLS p-value	Bonferroni corrected p-value
ENSG00000166257	SCN3B	ENSG00000255310	AF131215.5	ENSG00000159082	SYNJ1	1.91024e-23	2.52151e-21
ENSG00000136878	USP20	ENSG00000281103	TRG-AS1	ENSG00000178199	ZC3H12D	2.18068e-23	3.40185e-21
ENSG00000275066	SYNRG	ENSG00000281103	TRG-AS1	ENSG00000178199	ZC3H12D	3.62129e-22	5.21465e-20
ENSG00000163126	ANKRD23	ENSG00000259291	ZNF710-AS1	ENSG00000104413	ESRP1	8.12515e-22	9.83143e-20
ENSG00000101109	STK4	ENSG00000247982	LINC00926	ENSG00000178199	ZC3H12D	1.79282e-20	2.36652e-18
ENSG00000127314	RAP1B	ENSG00000257815	AC025159.1	ENSG00000111605	CPSF6	1.98522e-20	3.81162e-18
ENSG00000166343	MSS51	ENSG00000259291	ZNF710-AS1	ENSG00000104413	ESRP1	3.16082e-20	3.8246e-18
ENSG00000173992	CCS	ENSG00000236144	TMEM147-AS1	ENSG00000173933	RBM4	9.39076e-20	1.34288e-17
ENSG00000083896	YTHDC1	ENSG00000213963	AC019080.1	ENSG00000132463	GRSF1	1.0822e-19	2.02372e-17
ENSG00000101413	RPRD1B	ENSG00000174365	SNHG11	ENSG00000125870	SNRPB2	3.25572e-19	5.50217e-17
ENSG00000172081	MOB3A	ENSG00000247982	LINC00926	ENSG00000178199	ZC3H12D	5.14375e-19	7.35556e-17
ENSG00000101608	MYL12A	ENSG00000247556	OIP5-AS1	ENSG00000114416	FXR1	4.05477e-19	7.78515e-17
ENSG00000101109	STK4	ENSG00000245164	LINC00861	ENSG00000101104	PABPC1L	1.76312e-18	2.32732e-16
ENSG00000061337	LZTS1	ENSG00000230148	HOXB-AS1	ENSG00000103067	ESRP2	4.34067e-18	5.72968e-16
ENSG00000142661	MYOM3	ENSG00000206567	AC022007.1	ENSG00000103067	ESRP2	8.39168e-18	1.1077e-15
ENSG00000171097	KYAT1	ENSG00000237686	AL109615.3	ENSG00000104177	MYEF2	1.06599e-17	1.66294e-15
ENSG00000104814	MAP4K1	ENSG00000267309	AC092295.2	ENSG00000179134	SAMD4B	1.68712e-17	2.42945e-15
ENSG00000129250	KIF1C	ENSG00000238197	PAXBP1-AS1	ENSG00000129245	FXR2	4.87539e-17	7.5081e-15
ENSG00000206538	VGLL3	ENSG00000271918	AC034236.2	ENSG00000104413	ESRP1	9.6397e-17	1.27244e-14
ENSG00000185129	PURA	ENSG00000245146	MALINC1	ENSG00000060138	YBX3	8.71783e-17	1.58665e-14
ENSG00000170370	EMX2	ENSG00000234456	MAGI2-AS3	ENSG00000166831	RBPMS2	1.20744e-16	1.59382e-14
ENSG00000068489	PRR11	ENSG00000265415	AC099850.3	ENSG00000198265	HELZ	1.57806e-16	1.90946e-14
ENSG00000163803	PLB1	ENSG00000264575	LINC00526	ENSG00000177613	CSTF2T	1.95831e-16	3.56413e-14
ENSG00000204370	SDHD	ENSG00000258738	AL121603.2	ENSG00000075292	ZNF638	4.10484e-16	5.41838e-14
ENSG00000185482	STAC3	ENSG00000272009	AL121944.1	ENSG00000114416	FXR1	2.49121e-16	6.62662e-14
ENSG00000275023	MLLT6	ENSG00000277969	AC006449.6	ENSG00000204569	PPP1R10	4.33078e-16	7.88203e-14
ENSG00000115234	SNX17	ENSG00000230555	AL450326.1	ENSG00000104413	ESRP1	5.87632e-16	8.40313e-14
ENSG00000084093	REST	ENSG00000238197	PAXBP1-AS1	ENSG00000185650	ZFP36L1	4.84106e-16	9.48847e-14
ENSG00000172748	ZNF596	ENSG00000253982	AC100810.1	ENSG00000145907	G3BP1	5.45589e-16	1.04753e-13
ENSG00000137692	DCUN1D5	ENSG00000260966	AP001486.2	ENSG00000137760	ALKBH8	8.27646e-16	1.36562e-13
ENSG00000140299	BNIP2	ENSG00000270580	AC139256.2	ENSG00000163694	RBM47	7.85259e-16	1.5077e-13
ENSG00000108515	ENO3	ENSG00000229980	TOB1-AS1	ENSG00000103067	ESRP2	1.87896e-15	2.27355e-13
ENSG00000101363	MANBAL	ENSG00000174365	SNHG11	ENSG00000125870	SNRPB2	1.83869e-15	3.58545e-13
ENSG00000187642	PERM1	ENSG00000254614	AP003068.2	ENSG00000104413	ESRP1	2.37256e-15	4.55531e-13
ENSG00000132792	CTNNBL1	ENSG00000174365	SNHG11	ENSG00000125870	SNRPB2	2.34215e-15	5.24641e-13
ENSG00000019549	SNAI2	ENSG00000227036	LINC00511	ENSG00000104177	MYEF2	3.33182e-15	5.49751e-13
ENSG00000171148	TADA3	ENSG00000206567	AC022007.1	ENSG00000075975	MKRN2	5.41883e-15	7.74892e-13
ENSG00000149313	AASDHPPT	ENSG00000258738	AL121603.2	ENSG00000184863	RBM33	1.23775e-14	1.9309e-12
ENSG00000109118	PHF12	ENSG00000227543	SPAG5-AS1	ENSG00000109111	SUPT6H	1.6108e-14	1.94906e-12
ENSG00000166743	ACSM1	ENSG00000237686	AL109615.3	ENSG00000104177	MYEF2	1.16498e-14	1.95717e-12
ENSG00000161558	TMEM143	ENSG00000275234	AC010503.4	ENSG00000114416	FXR1	1.75814e-14	2.32074e-12
ENSG00000105193	RPS16	ENSG00000267152	AC093227.1	ENSG00000179134	SAMD4B	2.13433e-14	3.32956e-12
ENSG00000128626	MRPS12	ENSG00000267454	ZNF582-AS1	ENSG00000179134	SAMD4B	3.76217e-14	5.37991e-12
ENSG00000155755	TMEM237	ENSG00000273456	AC064836.3	ENSG00000065548	ZC3H15	4.03782e-14	6.299e-12
ENSG00000119242	CCDC92	ENSG00000235652	AL356599.1	ENSG00000188177	ZC3H6	5.44128e-14	7.78103e-12
ENSG00000149311	ATM	ENSG00000247774	PCED1B-AS1	ENSG00000178199	ZC3H12D	6.10315e-14	1.00702e-11
ENSG00000176208	ATAD5	ENSG00000214719	AC005562.1	ENSG00000109111	SUPT6H	6.19258e-14	1.08989e-11
ENSG00000086015	MAST2	ENSG00000277534	AC007996.1	ENSG00000104413	ESRP1	9.65611e-14	1.16839e-11
ENSG00000174197	MGA	ENSG00000273203	AC006946.2	ENSG00000006047	YBX2	7.46955e-14	1.43415e-11
ENSG00000182196	ARL6IP4	ENSG00000266036	AC016888.1	ENSG00000103067	ESRP2	1.01995e-13	1.45853e-11
ENSG00000106355	LSM5	ENSG00000196295	GARS-DT	ENSG00000136243	NUP42	1.13644e-13	1.62511e-11
ENSG00000251192	ZNF674	ENSG00000230844	ZNF674-AS1	ENSG00000151657	KIN	9.81107e-14	1.64826e-11
ENSG00000137145	DENND4C	ENSG00000260912	AL158206.1	ENSG00000132603	NIP7	1.07497e-13	1.65545e-11
ENSG00000176148	TCP11L1	ENSG00000268087	AC008764.2	ENSG00000152520	PAN3	9.81584e-14	1.78648e-11
ENSG00000101901	ALG13	ENSG00000224281	SLC25A5-AS1	ENSG00000126945	HNRNPH2	1.27878e-13	1.84144e-11
ENSG00000160392	C19orf47	ENSG00000197182	MIRLET7BHG	ENSG00000179134	SAMD4B	1.37861e-13	2.64692e-11
ENSG00000164125	GASK1B	ENSG00000248429	FAM198B-AS1	ENSG00000153944	MSI2	1.43061e-13	2.78968e-11
ENSG00000108587	GOSR1	ENSG00000214719	AC005562.1	ENSG00000109111	SUPT6H	2.05318e-13	2.95658e-11
ENSG00000178209	PLEC	ENSG00000253854	AC010834.3	ENSG00000204576	PRR3	2.07458e-13	2.98739e-11
ENSG00000169554	ZEB2	ENSG00000261183	SPINT1-AS1	ENSG00000107929	LARP4B	2.21652e-13	3.16962e-11
ENSG00000175806	MSRA	ENSG00000269918	AF131215.6	ENSG00000139675	HNRNPA1L2	2.51607e-13	3.32122e-11
ENSG00000178074	C2orf69	ENSG00000246263	UBR5-AS1	ENSG00000100320	RBFOX2	1.60656e-13	3.5505e-11
ENSG00000165512	ZNF22	ENSG00000165511	C10orf25	ENSG00000169813	HNRNPF	3.02712e-13	3.9958e-11
ENSG00000204604	ZNF468	ENSG00000260233	SSSCA1-AS1	ENSG00000121057	AKAP1	3.66201e-13	4.83385e-11
ENSG00000113140	SPARC	ENSG00000250899	AC125807.2	ENSG00000104413	ESRP1	3.84314e-13	5.49569e-11
ENSG00000174516	PELI3	ENSG00000255517	AP002748.4	ENSG00000173933	RBM4	3.90307e-13	5.58138e-11
ENSG00000197971	MBP	ENSG00000230630	DNM3OS	ENSG00000058673	ZC3H11A	3.64631e-13	5.61531e-11
ENSG00000185236	RAB11B	ENSG00000269821	KCNQ1OT1	ENSG00000168066	SF1	4.41021e-13	6.87993e-11
ENSG00000141646	SMAD4	ENSG00000267244	AC012615.6	ENSG00000138035	PNPT1	3.57496e-13	7.50742e-11
ENSG00000275023	MLLT6	ENSG00000273702	AC091271.1	ENSG00000204569	PPP1R10	4.65341e-13	8.46921e-11
ENSG00000130830	MPP1	ENSG00000225439	BOLA3-AS1	ENSG00000153250	RBMS1	5.75266e-13	9.66446e-11
ENSG00000065675	PRKCQ	ENSG00000227719	AC006042.1	ENSG00000114416	FXR1	7.39367e-13	1.0573e-10
ENSG00000169750	RAC3	ENSG00000206567	AC022007.1	ENSG00000009307	CSDE1	5.98247e-13	1.07685e-10
ENSG00000180353	HCLS1	ENSG00000236199	AL359076.1	ENSG00000164167	LSM6	8.95127e-13	1.28898e-10
ENSG00000160551	TAOK1	ENSG00000278834	AC073508.3	ENSG00000109111	SUPT6H	8.61527e-13	1.44737e-10
ENSG00000253797	UTP14C	ENSG00000231856	AL162377.1	ENSG00000129245	FXR2	1.23834e-12	1.49839e-10
ENSG00000183386	FHL3	ENSG00000261039	LINC02544	ENSG00000090097	PCBP4	6.86728e-13	1.53827e-10
ENSG00000198055	GRK6	ENSG00000259834	AL365361.1	ENSG00000178199	ZC3H12D	1.10536e-12	1.70226e-10
ENSG00000125962	ARMCX5	ENSG00000271147	ARMCX5-GPRASP2	ENSG00000126945	HNRNPH2	1.20423e-12	1.72205e-10
ENSG00000137817	PARP6	ENSG00000238197	PAXBP1-AS1	ENSG00000185650	ZFP36L1	1.29965e-12	1.87149e-10
ENSG00000174744	BRMS1	ENSG00000255468	AP001107.9	ENSG00000173933	RBM4	1.37248e-12	2.49792e-10
ENSG00000129473	BCL2L2	ENSG00000258727	AL135999.1	ENSG00000196943	NOP9	2.20081e-12	2.66298e-10
ENSG00000104332	SFRP1	ENSG00000231826	LINC01819	ENSG00000165119	HNRNPK	2.07275e-12	2.73603e-10
ENSG00000110063	DCPS	ENSG00000255062	AP001318.2	ENSG00000115053	NCL	1.77551e-12	2.98286e-10
ENSG00000163349	HIPK1	ENSG00000225484	NUTM2B-AS1	ENSG00000009307	CSDE1	1.31475e-12	3.03708e-10
ENSG00000111711	GOLT1B	ENSG00000247708	STX18-AS1	ENSG00000138668	HNRNPD	2.05059e-12	3.15791e-10
ENSG00000111615	KRR1	ENSG00000257497	AC121761.1	ENSG00000174106	LEMD3	2.1614e-12	3.37179e-10
ENSG00000166341	DCHS1	ENSG00000186594	MIR22HG	ENSG00000147140	NONO	1.90157e-12	3.42282e-10
ENSG00000130158	DOCK6	ENSG00000247271	ZBED5-AS1	ENSG00000179134	SAMD4B	2.79635e-12	3.69118e-10
ENSG00000139436	GIT2	ENSG00000281103	TRG-AS1	ENSG00000178199	ZC3H12D	2.70423e-12	3.86704e-10
ENSG00000159164	SV2A	ENSG00000237807	AC022034.1	ENSG00000155275	TRMT44	3.22268e-12	3.89945e-10
ENSG00000100075	SLC25A1	ENSG00000206567	AC022007.1	ENSG00000122729	ACO1	2.59012e-12	3.98878e-10
ENSG00000143947	RPS27A	ENSG00000226332	AL354836.1	ENSG00000055917	PUM2	3.02912e-12	3.99843e-10
ENSG00000178921	PFAS	ENSG00000281398	SNHG4	ENSG00000104413	ESRP1	1.4865e-12	4.01356e-10
ENSG00000198771	RCSD1	ENSG00000260244	AC104083.1	ENSG00000065978	YBX1	2.59553e-12	4.3605e-10
ENSG00000122694	GLIPR2	ENSG00000255399	TBX5-AS1	ENSG00000137074	APTX	2.83681e-12	4.42542e-10
ENSG00000151702	FLI1	ENSG00000246859	STARD4-AS1	ENSG00000169249	ZRSR2	3.1044e-12	4.43929e-10
ENSG00000162614	NEXN	ENSG00000233117	LINC00702	ENSG00000167100	SAMD14	2.88961e-12	4.50779e-10
ENSG00000100628	ASB2	ENSG00000229619	MBNL1-AS1	ENSG00000132819	RBM38	2.95831e-12	4.61497e-10
ENSG00000166619	BLCAP	ENSG00000174365	SNHG11	ENSG00000125870	SNRPB2	3.76692e-12	4.97234e-10
ENSG00000131375	CAPN7	ENSG00000225733	FGD5-AS1	ENSG00000197451	HNRNPAB	3.28832e-12	5.12979e-10
ENSG00000206561	COLQ	ENSG00000269982	AC018809.2	ENSG00000163694	RBM47	3.89674e-12	5.57233e-10
ENSG00000155438	NIFK	ENSG00000236859	NIFK-AS1	ENSG00000184898	RBM43	2.35715e-12	6.0343e-10
ENSG00000046889	PREX2	ENSG00000230590	FTX	ENSG00000075292	ZNF638	4.27107e-12	6.15033e-10
ENSG00000243279	PRAF2	ENSG00000255062	AP001318.2	ENSG00000143368	SF3B4	3.53706e-12	6.22523e-10
ENSG00000129680	MAP7D3	ENSG00000233834	AC005083.1	ENSG00000078269	SYNJ2	4.88057e-12	6.44235e-10
ENSG00000110852	CLEC2B	ENSG00000225313	AL513327.1	ENSG00000156304	SCAF4	5.39432e-12	6.52713e-10
ENSG00000177963	RIC8A	ENSG00000269821	KCNQ1OT1	ENSG00000149187	CELF1	5.10504e-12	6.73865e-10
ENSG00000141646	SMAD4	ENSG00000267244	AC012615.6	ENSG00000176624	MEX3C	3.32636e-12	6.98536e-10
ENSG00000115524	SF3B1	ENSG00000254815	AP006284.1	ENSG00000083896	YTHDC1	4.01649e-12	7.06902e-10
ENSG00000134242	PTPN22	ENSG00000231365	WARS2-AS1	ENSG00000103248	MTHFSD	4.15768e-12	7.56697e-10
ENSG00000015153	YAF2	ENSG00000257261	AC008014.1	ENSG00000139168	ZCRB1	3.49685e-12	7.72805e-10
ENSG00000225663	MCRIP1	ENSG00000231889	TRAF3IP2-AS1	ENSG00000135482	ZC3H10	5.47664e-12	7.83159e-10
ENSG00000149781	FERMT3	ENSG00000267106	ZNF561-AS1	ENSG00000179950	PUF60	4.23589e-12	8.81064e-10
ENSG00000141298	SSH2	ENSG00000245573	BDNF-AS	ENSG00000109111	SUPT6H	5.40276e-12	8.91456e-10
ENSG00000162735	PEX19	ENSG00000206567	AC022007.1	ENSG00000122729	ACO1	6.82793e-12	9.01287e-10
ENSG00000174851	YIF1A	ENSG00000255468	AP001107.9	ENSG00000173933	RBM4	6.18724e-12	9.6521e-10
ENSG00000182866	LCK	ENSG00000251562	MALAT1	ENSG00000133226	SRRM1	7.8671e-12	1.03846e-09
ENSG00000185565	LSAMP	ENSG00000267272	LINC01140	ENSG00000120658	ENOX1	4.70124e-12	1.03897e-09
ENSG00000100445	SDR39U1	ENSG00000233901	LINC01503	ENSG00000122299	ZC3H7A	6.7535e-12	1.04004e-09
ENSG00000145337	PYURF	ENSG00000258738	AL121603.2	ENSG00000133606	MKRN1	1.07501e-11	1.06426e-09
ENSG00000169914	OTUD3	ENSG00000271895	AL109811.2	ENSG00000153944	MSI2	9.46579e-12	1.14536e-09
ENSG00000203667	COX20	ENSG00000268516	AC020915.2	ENSG00000204569	PPP1R10	8.39227e-12	1.20009e-09
ENSG00000277972	CISD3	ENSG00000277969	AC006449.6	ENSG00000204569	PPP1R10	1.04577e-11	1.26538e-09
ENSG00000100902	PSMA6	ENSG00000232995	AL592435.1	ENSG00000058673	ZC3H11A	7.32829e-12	1.31909e-09
ENSG00000115165	CYTIP	ENSG00000245213	AC105285.1	ENSG00000139793	MBNL2	5.35842e-12	1.3664e-09
ENSG00000165312	OTUD1	ENSG00000248049	UBA6-AS1	ENSG00000132819	RBM38	6.35223e-12	1.4229e-09
ENSG00000086666	ZFAND6	ENSG00000231721	LINC-PINT	ENSG00000065548	ZC3H15	9.6937e-12	1.51222e-09
ENSG00000129518	EAPP	ENSG00000258738	AL121603.2	ENSG00000100650	SRSF5	9.24831e-12	1.55372e-09
ENSG00000119725	ZNF410	ENSG00000247092	SNHG10	ENSG00000119705	SLIRP	1.1809e-11	1.68869e-09
ENSG00000175334	BANF1	ENSG00000188511	C22orf34	ENSG00000120948	TARDBP	1.10595e-11	1.70317e-09
ENSG00000135070	ISCA1	ENSG00000254473	AL354920.1	ENSG00000065978	YBX1	1.24639e-11	1.7948e-09
ENSG00000078369	GNB1	ENSG00000228794	LINC01128	ENSG00000107864	CPEB3	1.55576e-11	1.88247e-09
ENSG00000239900	ADSL	ENSG00000272129	AL359715.3	ENSG00000114416	FXR1	9.66831e-12	1.89499e-09
ENSG00000110934	BIN2	ENSG00000259959	AC107068.1	ENSG00000144642	RBMS3	1.49115e-11	1.96831e-09
ENSG00000165617	DACT1	ENSG00000230838	LINC01614	ENSG00000177613	CSTF2T	1.65665e-11	2.00455e-09
ENSG00000166167	BTRC	ENSG00000235947	EGOT	ENSG00000183496	MEX3B	1.31252e-11	2.04752e-09
ENSG00000086991	NOX4	ENSG00000261534	AL596244.1	ENSG00000122034	GTF3A	1.52312e-11	2.19329e-09
ENSG00000136908	DPM2	ENSG00000261094	AC007066.2	ENSG00000168002	POLR2G	1.45321e-11	2.44139e-09
ENSG00000172116	CD8B	ENSG00000267523	AC008735.2	ENSG00000177613	CSTF2T	1.51381e-11	2.5432e-09
ENSG00000106723	SPIN1	ENSG00000260418	AL023284.4	ENSG00000119705	SLIRP	1.24301e-11	2.58545e-09
ENSG00000197982	C1orf122	ENSG00000281026	N4BP2L2-IT2	ENSG00000132463	GRSF1	1.57717e-11	2.64964e-09
ENSG00000253251	SHLD3	ENSG00000253854	AC010834.3	ENSG00000167088	SNRPD1	2.0947e-11	2.76501e-09
ENSG00000150712	MTMR12	ENSG00000260920	AL031985.3	ENSG00000121057	AKAP1	2.11649e-11	2.79377e-09
ENSG00000134247	PTGFRN	ENSG00000274712	AC005332.4	ENSG00000009307	CSDE1	2.12785e-11	2.80876e-09
ENSG00000184047	DIABLO	ENSG00000247240	UBL7-AS1	ENSG00000075856	SART3	2.14656e-11	2.83345e-09
ENSG00000088882	CPXM1	ENSG00000261327	AC134312.5	ENSG00000101811	CSTF2	2.39097e-11	2.89308e-09
ENSG00000068438	FTSJ1	ENSG00000196741	LINC01560	ENSG00000102317	RBM3	2.19383e-11	2.89586e-09
ENSG00000114331	ACAP2	ENSG00000260804	LINC01963	ENSG00000114416	FXR1	1.74669e-11	2.93443e-09
ENSG00000108064	TFAM	ENSG00000246859	STARD4-AS1	ENSG00000177613	CSTF2T	2.1815e-11	3.14136e-09
ENSG00000152492	CCDC50	ENSG00000231770	TMEM44-AS1	ENSG00000114416	FXR1	2.69273e-11	3.25821e-09
ENSG00000125812	GZF1	ENSG00000241990	PRR34-AS1	ENSG00000132463	GRSF1	2.38468e-11	3.41009e-09
ENSG00000134690	CDCA8	ENSG00000244625	MIATNB	ENSG00000181817	LSM10	2.833e-11	3.42793e-09
ENSG00000174500	GCSAM	ENSG00000261488	TBILA	ENSG00000056097	ZFR	2.43366e-11	3.50447e-09
ENSG00000117222	RBBP5	ENSG00000278600	AC015871.4	ENSG00000058673	ZC3H11A	2.472e-11	3.53497e-09
ENSG00000118816	CCNI	ENSG00000177410	ZFAS1	ENSG00000138757	G3BP2	2.69514e-11	3.55759e-09
ENSG00000187792	ZNF70	ENSG00000224086	AC245452.1	ENSG00000099783	HNRNPM	2.88382e-11	3.80665e-09
ENSG00000151327	FAM177A1	ENSG00000258738	AL121603.2	ENSG00000175324	LSM1	2.48757e-11	3.83086e-09
ENSG00000109390	NDUFC1	ENSG00000247556	OIP5-AS1	ENSG00000132463	GRSF1	2.75913e-11	3.94556e-09
ENSG00000188295	ZNF669	ENSG00000251562	MALAT1	ENSG00000100227	POLDIP3	2.38386e-11	4.02871e-09
ENSG00000197077	KIAA1671	ENSG00000257084	MIR200CHG	ENSG00000099995	SF3A1	3.08233e-11	4.06867e-09
ENSG00000084710	EFR3B	ENSG00000235947	EGOT	ENSG00000132819	RBM38	1.96885e-11	4.13459e-09
ENSG00000054965	FAM168A	ENSG00000254837	AP001372.2	ENSG00000149273	RPS3	3.13919e-11	4.14373e-09
ENSG00000131171	SH3BGRL	ENSG00000250091	DNAH10OS	ENSG00000185650	ZFP36L1	2.70614e-11	4.16746e-09
ENSG00000186854	TRABD2A	ENSG00000255399	TBX5-AS1	ENSG00000104413	ESRP1	3.21476e-11	4.24349e-09
ENSG00000106009	BRAT1	ENSG00000265415	AC099850.3	ENSG00000106263	EIF3B	3.25744e-11	4.29983e-09
ENSG00000118407	FILIP1	ENSG00000272512	AL645608.7	ENSG00000129566	TEP1	2.02948e-11	4.38368e-09
ENSG00000077274	CAPN6	ENSG00000267169	AC022098.1	ENSG00000151657	KIN	3.36323e-11	4.43947e-09
ENSG00000099949	LZTR1	ENSG00000235280	MCF2L-AS1	ENSG00000132819	RBM38	3.157e-11	4.54607e-09
ENSG00000243364	EFNA4	ENSG00000271367	AL034374.1	ENSG00000185650	ZFP36L1	3.6401e-11	4.80493e-09
ENSG00000106100	NOD1	ENSG00000196295	GARS-DT	ENSG00000136243	NUP42	3.36086e-11	4.80604e-09
ENSG00000174032	SLC25A30	ENSG00000259976	AC093010.3	ENSG00000122034	GTF3A	3.36569e-11	4.81294e-09
ENSG00000112837	TBX18	ENSG00000269973	AC010969.2	ENSG00000073792	IGF2BP2	3.4106e-11	4.87716e-09
ENSG00000136490	LIMD2	ENSG00000253768	AC008663.1	ENSG00000204569	PPP1R10	3.58427e-11	5.1255e-09
ENSG00000171148	TADA3	ENSG00000206567	AC022007.1	ENSG00000134077	THUMPD3	3.68493e-11	5.26945e-09
ENSG00000139537	CCDC65	ENSG00000279738	AL022311.1	ENSG00000184863	RBM33	3.84339e-11	5.53448e-09
ENSG00000118046	STK11	ENSG00000260418	AL023284.4	ENSG00000099622	CIRBP	4.6839e-11	5.66752e-09
ENSG00000164951	PDP1	ENSG00000246695	RASSF8-AS1	ENSG00000104413	ESRP1	3.63305e-11	5.66756e-09
ENSG00000197776	KLHDC1	ENSG00000271367	AL034374.1	ENSG00000116747	RO60	4.44309e-11	5.86488e-09
ENSG00000142453	CARM1	ENSG00000240137	ERICH6-AS1	ENSG00000163694	RBM47	3.83776e-11	5.91015e-09
ENSG00000084093	REST	ENSG00000238197	PAXBP1-AS1	ENSG00000159082	SYNJ1	3.11911e-11	6.11345e-09
ENSG00000108587	GOSR1	ENSG00000227543	SPAG5-AS1	ENSG00000109111	SUPT6H	4.26721e-11	6.14478e-09
ENSG00000197162	ZNF785	ENSG00000251867	AC009812.1	ENSG00000153250	RBMS1	4.14281e-11	6.37993e-09
ENSG00000145912	NHP2	ENSG00000260160	AC011468.1	ENSG00000197451	HNRNPAB	4.10748e-11	6.40767e-09
ENSG00000108622	ICAM2	ENSG00000188185	LINC00265	ENSG00000138385	SSB	4.1385e-11	6.45606e-09
ENSG00000117640	MTFR1L	ENSG00000247556	OIP5-AS1	ENSG00000132463	GRSF1	4.20338e-11	6.55727e-09
ENSG00000167257	RNF214	ENSG00000278970	HEIH	ENSG00000169564	PCBP1	5.25437e-11	6.93577e-09
ENSG00000196296	ATP2A1	ENSG00000261183	SPINT1-AS1	ENSG00000114416	FXR1	4.93526e-11	7.69901e-09
ENSG00000173409	ARV1	ENSG00000273084	AC092171.5	ENSG00000075856	SART3	4.10229e-11	7.8764e-09
ENSG00000172530	BANP	ENSG00000226688	ENTPD1-AS1	ENSG00000116747	RO60	5.32678e-11	8.30978e-09
ENSG00000133466	C1QTNF6	ENSG00000261327	AC134312.5	ENSG00000164548	TRA2A	4.88703e-11	8.79665e-09
ENSG00000140092	FBLN5	ENSG00000260711	AL121839.2	ENSG00000143977	SNRPG	6.7966e-11	8.97152e-09
ENSG00000186834	HEXIM1	ENSG00000276728	AC142472.1	ENSG00000076067	RBMS2	5.79641e-11	9.0424e-09
ENSG00000165775	FUNDC2	ENSG00000233930	KRTAP5-AS1	ENSG00000130826	DKC1	5.40559e-11	9.08139e-09
ENSG00000184743	ATL3	ENSG00000263843	AC022211.2	ENSG00000168002	POLR2G	6.39358e-11	9.20675e-09
ENSG00000224051	CPTP	ENSG00000272374	Z97832.2	ENSG00000133606	MKRN1	6.52459e-11	9.39541e-09
ENSG00000124508	BTN2A2	ENSG00000245571	FAM111A-DT	ENSG00000204576	PRR3	6.10416e-11	9.4004e-09
ENSG00000164535	DAGLB	ENSG00000251442	LINC01094	ENSG00000137462	TLR2	6.27473e-11	9.78858e-09
ENSG00000174695	TMEM167A	ENSG00000247828	TMEM161B-AS1	ENSG00000232119	MCTS1	8.31962e-11	1.00667e-08
ENSG00000147168	IL2RG	ENSG00000224975	INE1	ENSG00000125870	SNRPB2	8.34292e-11	1.00949e-08
ENSG00000196455	PIK3R4	ENSG00000203644	AC083799.1	ENSG00000138385	SSB	5.65269e-11	1.02879e-08
ENSG00000136010	ALDH1L2	ENSG00000230838	LINC01614	ENSG00000099622	CIRBP	8.14337e-11	1.07492e-08
ENSG00000221914	PPP2R2A	ENSG00000246582	AC100861.1	ENSG00000135870	RC3H1	8.18472e-11	1.08038e-08
ENSG00000198846	TOX	ENSG00000230937	MIR205HG	ENSG00000204576	PRR3	9.07795e-11	1.09843e-08
ENSG00000091409	ITGA6	ENSG00000226419	SLC16A1-AS1	ENSG00000101104	PABPC1L	6.73832e-11	1.11182e-08
ENSG00000101331	CCM2L	ENSG00000245060	LINC00847	ENSG00000104967	NOVA2	8.25183e-11	1.18001e-08
ENSG00000197959	DNM3	ENSG00000251136	AF117829.1	ENSG00000107105	ELAVL2	8.2565e-11	1.18068e-08
ENSG00000187642	PERM1	ENSG00000272129	AL359715.3	ENSG00000104413	ESRP1	6.17647e-11	1.18588e-08
ENSG00000100226	GTPBP1	ENSG00000197536	C5orf56	ENSG00000059378	PARP12	8.63705e-11	1.24374e-08
ENSG00000132000	PODNL1	ENSG00000255737	AGAP2-AS1	ENSG00000126254	RBM42	8.02538e-11	1.34826e-08
ENSG00000171962	DRC3	ENSG00000236088	COX10-AS1	ENSG00000125352	RNF113A	1.05928e-10	1.39824e-08
ENSG00000118971	CCND2	ENSG00000224848	AL589843.1	ENSG00000073792	IGF2BP2	9.21101e-11	1.4185e-08
ENSG00000116661	FBXO2	ENSG00000257084	MIR200CHG	ENSG00000104413	ESRP1	1.17581e-10	1.42273e-08
ENSG00000152932	RAB3C	ENSG00000238197	PAXBP1-AS1	ENSG00000185650	ZFP36L1	9.33708e-11	1.45658e-08
ENSG00000153179	RASSF3	ENSG00000258056	AC009779.2	ENSG00000174106	LEMD3	1.21387e-10	1.46878e-08
ENSG00000105700	KXD1	ENSG00000268030	AC005253.1	ENSG00000064607	SUGP2	9.77019e-11	1.50461e-08
ENSG00000198538	ZNF28	ENSG00000260565	ERVK13-1	ENSG00000168002	POLR2G	8.58582e-11	1.5111e-08
ENSG00000146648	EGFR	ENSG00000196167	COLCA1	ENSG00000152601	MBNL1	1.00215e-10	1.56335e-08
ENSG00000082212	ME2	ENSG00000233038	AC011899.2	ENSG00000176624	MEX3C	1.08378e-10	1.66903e-08
ENSG00000185811	IKZF1	ENSG00000228223	HCG11	ENSG00000155858	LSM11	1.38634e-10	1.67747e-08
ENSG00000118473	SGIP1	ENSG00000233117	LINC00702	ENSG00000104413	ESRP1	1.28545e-10	1.6968e-08
ENSG00000121005	CRISPLD1	ENSG00000272335	AC093297.2	ENSG00000121057	AKAP1	1.40787e-10	1.70352e-08
ENSG00000071282	LMCD1	ENSG00000212719	LINC02693	ENSG00000183496	MEX3B	1.03323e-10	1.70484e-08
ENSG00000158042	MRPL17	ENSG00000170919	TPT1-AS1	ENSG00000149187	CELF1	1.09897e-10	1.71439e-08
ENSG00000126218	F10	ENSG00000235280	MCF2L-AS1	ENSG00000071626	DAZAP1	1.13802e-10	1.92326e-08
ENSG00000111445	RFC5	ENSG00000236778	INTS6-AS1	ENSG00000111786	SRSF9	1.18901e-10	1.96187e-08
ENSG00000100628	ASB2	ENSG00000196167	COLCA1	ENSG00000100650	SRSF5	1.27873e-10	1.99483e-08
ENSG00000108510	MED13	ENSG00000273702	AC091271.1	ENSG00000198265	HELZ	1.5405e-10	2.03346e-08
ENSG00000151414	NEK7	ENSG00000186594	MIR22HG	ENSG00000122729	ACO1	1.57086e-10	2.07353e-08
ENSG00000169045	HNRNPH1	ENSG00000225032	AL162586.1	ENSG00000169813	HNRNPF	1.58898e-10	2.09745e-08
ENSG00000120910	PPP3CC	ENSG00000251034	AC087854.1	ENSG00000138709	LARP1B	1.16788e-10	2.10218e-08
ENSG00000204392	LSM2	ENSG00000231074	HCG18	ENSG00000158545	ZC3H18	1.61357e-10	2.12991e-08
ENSG00000139266	2022-03-09	ENSG00000255737	AGAP2-AS1	ENSG00000213079	SCAF8	1.42535e-10	2.22355e-08
ENSG00000188243	COMMD6	ENSG00000170919	TPT1-AS1	ENSG00000112081	SRSF3	1.7318e-10	2.28598e-08
ENSG00000269404	SPIB	ENSG00000267272	LINC01140	ENSG00000137462	TLR2	1.30774e-10	2.30162e-08
ENSG00000169375	SIN3A	ENSG00000261183	SPINT1-AS1	ENSG00000112183	RBM24	1.50592e-10	2.31912e-08
ENSG00000135535	CD164	ENSG00000258738	AL121603.2	ENSG00000100320	RBFOX2	1.78131e-10	2.35134e-08
ENSG00000135900	MRPL44	ENSG00000246263	UBR5-AS1	ENSG00000138385	SSB	1.44147e-10	2.37842e-08
ENSG00000151131	C12orf45	ENSG00000234741	GAS5	ENSG00000063046	EIF4B	1.31728e-10	2.39744e-08
ENSG00000136942	RPL35	ENSG00000260793	AC003102.1	ENSG00000119446	RBM18	1.884e-10	2.48688e-08
ENSG00000188612	SUMO2	ENSG00000163597	SNHG16	ENSG00000132478	UNK	1.88489e-10	2.48806e-08
ENSG00000177963	RIC8A	ENSG00000219665	ZNF433-AS1	ENSG00000149187	CELF1	1.89975e-10	2.50766e-08
ENSG00000172201	ID4	ENSG00000270504	AL391422.4	ENSG00000109111	SUPT6H	1.53799e-10	2.53768e-08
ENSG00000171202	TMEM126A	ENSG00000246067	RAB30-DT	ENSG00000196943	NOP9	1.85686e-10	2.65531e-08
ENSG00000161956	SENP3	ENSG00000224596	ZMIZ1-AS1	ENSG00000182872	RBM10	2.0358e-10	2.68726e-08
ENSG00000100450	GZMH	ENSG00000281398	SNHG4	ENSG00000178199	ZC3H12D	1.64774e-10	2.76821e-08
ENSG00000163026	WDCP	ENSG00000269293	ZSCAN16-AS1	ENSG00000107929	LARP4B	1.96677e-10	2.81248e-08
ENSG00000173638	SLC19A1	ENSG00000215424	MCM3AP-AS1	ENSG00000107929	LARP4B	2.32558e-10	2.81395e-08
ENSG00000173208	ABCD2	ENSG00000267272	LINC01140	ENSG00000122729	ACO1	2.14573e-10	2.83237e-08
ENSG00000104824	HNRNPL	ENSG00000273329	AC078846.1	ENSG00000179134	SAMD4B	1.52207e-10	2.92237e-08
ENSG00000174106	LEMD3	ENSG00000212719	LINC02693	ENSG00000064607	SUGP2	1.74352e-10	2.92912e-08
ENSG00000182866	LCK	ENSG00000251562	MALAT1	ENSG00000177733	HNRNPA0	2.23274e-10	2.94721e-08
ENSG00000163755	HPS3	ENSG00000240137	ERICH6-AS1	ENSG00000114416	FXR1	1.24685e-10	2.9675e-08
ENSG00000187792	ZNF70	ENSG00000232533	AC093673.1	ENSG00000100320	RBFOX2	2.29469e-10	3.02899e-08
ENSG00000065675	PRKCQ	ENSG00000260244	AC104083.1	ENSG00000134453	RBM17	2.17181e-10	3.10569e-08
ENSG00000129515	SNX6	ENSG00000258738	AL121603.2	ENSG00000175324	LSM1	2.05388e-10	3.16298e-08
ENSG00000119844	AFTPH	ENSG00000204934	ATP6V0E2-AS1	ENSG00000163694	RBM47	2.28922e-10	3.27358e-08
ENSG00000100852	ARHGAP5	ENSG00000258655	ARHGAP5-AS1	ENSG00000060138	YBX3	1.59556e-10	3.31877e-08
ENSG00000065615	CYB5R4	ENSG00000269821	KCNQ1OT1	ENSG00000102317	RBM3	2.03444e-10	3.35682e-08
ENSG00000130449	ZSWIM6	ENSG00000224652	LINC00885	ENSG00000185650	ZFP36L1	1.89219e-10	3.44378e-08
ENSG00000105364	MRPL4	ENSG00000228613	AC141930.1	ENSG00000130811	EIF3G	2.43932e-10	3.48823e-08
ENSG00000144231	POLR2D	ENSG00000261505	AL031714.1	ENSG00000104413	ESRP1	2.29431e-10	3.53323e-08
ENSG00000110066	KMT5B	ENSG00000255468	AP001107.9	ENSG00000149532	CPSF7	2.96952e-10	3.59312e-08
ENSG00000115353	TACR1	ENSG00000270571	AC007681.1	ENSG00000162775	RBM15	2.52424e-10	3.63491e-08
ENSG00000038427	VCAN	ENSG00000230838	LINC01614	ENSG00000100650	SRSF5	2.79447e-10	3.68871e-08
ENSG00000129562	DAD1	ENSG00000233038	AC011899.2	ENSG00000100461	RBM23	1.92907e-10	3.76169e-08
ENSG00000155629	PIK3AP1	ENSG00000280832	GSEC	ENSG00000065548	ZC3H15	2.24449e-10	3.77074e-08
ENSG00000086589	RBM22	ENSG00000279159	AC003681.1	ENSG00000091009	RBM27	1.58798e-10	3.77938e-08
ENSG00000167100	SAMD14	ENSG00000247774	PCED1B-AS1	ENSG00000157110	RBPMS	1.87859e-10	3.83232e-08
ENSG00000182866	LCK	ENSG00000268362	AC092279.1	ENSG00000121766	ZCCHC17	2.94734e-10	3.89048e-08
ENSG00000169087	HSPBAP1	ENSG00000259976	AC093010.3	ENSG00000143486	EIF2D	2.50222e-10	3.90347e-08
ENSG00000127314	RAP1B	ENSG00000273203	AC006946.2	ENSG00000111605	CPSF6	2.04992e-10	3.93585e-08
ENSG00000143341	HMCN1	ENSG00000229589	ACVR2B-AS1	ENSG00000056097	ZFR	2.61005e-10	4.01948e-08
ENSG00000111913	RIPOR2	ENSG00000233038	AC011899.2	ENSG00000100461	RBM23	1.81351e-10	4.06226e-08
ENSG00000113441	LNPEP	ENSG00000268471	MIR4453HG	ENSG00000176624	MEX3C	3.10225e-10	4.09496e-08
ENSG00000089818	NECAP1	ENSG00000228106	AL392172.1	ENSG00000065548	ZC3H15	2.44287e-10	4.10401e-08
ENSG00000116604	MEF2D	ENSG00000117242	PINK1-AS	ENSG00000103067	ESRP2	2.32731e-10	4.23571e-08
ENSG00000129473	BCL2L2	ENSG00000197989	SNHG12	ENSG00000100836	PABPN1	3.67361e-10	4.44507e-08
ENSG00000180626	ZNF594	ENSG00000261879	AC087500.1	ENSG00000129245	FXR2	2.86856e-10	4.47496e-08
ENSG00000174483	BBS1	ENSG00000255517	AP002748.4	ENSG00000173914	RBM4B	3.73465e-10	4.51892e-08
ENSG00000157873	TNFRSF14	ENSG00000226332	AL354836.1	ENSG00000003756	RBM5	1.93394e-10	4.60277e-08
ENSG00000105270	CLIP3	ENSG00000235280	MCF2L-AS1	ENSG00000166173	LARP6	2.76892e-10	4.65179e-08
ENSG00000139620	KANSL2	ENSG00000249684	AC106795.2	ENSG00000111786	SRSF9	2.57859e-10	4.69303e-08
ENSG00000198026	ZNF335	ENSG00000272512	AL645608.7	ENSG00000124193	SRSF6	2.38531e-10	4.72291e-08
ENSG00000157570	TSPAN18	ENSG00000251034	AC087854.1	ENSG00000163728	TTC14	3.35996e-10	4.83834e-08
ENSG00000138448	ITGAV	ENSG00000271895	AL109811.2	ENSG00000102053	ZC3H12B	4.02788e-10	4.87373e-08
ENSG00000215845	TSTD1	ENSG00000257084	MIR200CHG	ENSG00000116560	SFPQ	3.72973e-10	4.92324e-08
ENSG00000134339	SAA2	ENSG00000230630	DNM3OS	ENSG00000119707	RBM25	2.5139e-10	4.97752e-08
ENSG00000171853	TRAPPC12	ENSG00000269973	AC010969.2	ENSG00000130826	DKC1	3.51752e-10	5.03006e-08
ENSG00000165819	METTL3	ENSG00000250899	AC125807.2	ENSG00000130826	DKC1	3.85748e-10	5.09187e-08
ENSG00000149806	FAU	ENSG00000255517	AP002748.4	ENSG00000168066	SF1	3.58415e-10	5.12533e-08
ENSG00000110799	VWF	ENSG00000244513	AC109587.1	ENSG00000138050	THUMPD2	4.23727e-10	5.1271e-08
ENSG00000144642	RBMS3	ENSG00000215386	MIR99AHG	ENSG00000156304	SCAF4	3.05149e-10	5.15702e-08
ENSG00000117394	SLC2A1	ENSG00000247095	MIR210HG	ENSG00000073792	IGF2BP2	3.62479e-10	5.18345e-08
ENSG00000167699	GLOD4	ENSG00000236618	PITPNA-AS1	ENSG00000175324	LSM1	4.10543e-10	5.41917e-08
ENSG00000113578	FGF1	ENSG00000259834	AL365361.1	ENSG00000100227	POLDIP3	3.50079e-10	5.46124e-08
ENSG00000105193	RPS16	ENSG00000269867	AC010326.3	ENSG00000143486	EIF2D	3.5185e-10	5.48886e-08
ENSG00000122126	OCRL	ENSG00000231160	KLF3-AS1	ENSG00000134597	RBMX2	3.57807e-10	5.51023e-08
ENSG00000121879	PIK3CA	ENSG00000251143	AP002490.1	ENSG00000128016	ZFP36	2.78529e-10	5.51488e-08
ENSG00000126581	BECN1	ENSG00000230555	AL450326.1	ENSG00000169564	PCBP1	3.03249e-10	5.51913e-08
ENSG00000163155	LYSMD1	ENSG00000272462	U91328.1	ENSG00000117360	PRPF3	3.05576e-10	5.56148e-08
ENSG00000108055	SMC3	ENSG00000236830	CBR3-AS1	ENSG00000129566	TEP1	3.93001e-10	5.61991e-08
ENSG00000162931	TRIM17	ENSG00000230937	MIR205HG	ENSG00000119446	RBM18	2.9755e-10	5.80222e-08
ENSG00000171497	PPID	ENSG00000231607	DLEU2	ENSG00000131503	ANKHD1	3.54232e-10	5.84482e-08
ENSG00000135829	DHX9	ENSG00000273329	AC078846.1	ENSG00000182872	RBM10	3.42574e-10	6.16632e-08
ENSG00000136068	FLNB	ENSG00000257621	PSMA3-AS1	ENSG00000146858	ZC3HAV1L	3.17694e-10	6.19503e-08
ENSG00000102178	UBL4A	ENSG00000280195	AC245140.2	ENSG00000130826	DKC1	4.51558e-10	6.45729e-08
ENSG00000166946	CCNDBP1	ENSG00000279159	AC003681.1	ENSG00000099783	HNRNPM	4.71034e-10	6.73578e-08
ENSG00000205250	E2F4	ENSG00000188185	LINC00265	ENSG00000160917	CPSF4	3.62534e-10	6.77939e-08
ENSG00000005844	ITGAL	ENSG00000226419	SLC16A1-AS1	ENSG00000140694	PARN	5.23122e-10	6.90521e-08
ENSG00000149557	FEZ1	ENSG00000233901	LINC01503	ENSG00000134001	EIF2S1	4.81072e-10	6.92744e-08
ENSG00000147676	MAL2	ENSG00000261534	AL596244.1	ENSG00000163694	RBM47	3.94064e-10	6.93552e-08
ENSG00000170734	POLH	ENSG00000272821	U62317.2	ENSG00000100227	POLDIP3	3.63753e-10	6.98406e-08
ENSG00000187240	DYNC2H1	ENSG00000258441	LINC00641	ENSG00000185272	RBM11	4.50158e-10	7.02247e-08
ENSG00000174684	B4GAT1	ENSG00000255468	AP001107.9	ENSG00000173933	RBM4	4.60128e-10	7.17799e-08
ENSG00000050327	ARHGEF5	ENSG00000275764	AC092747.4	ENSG00000111640	GAPDH	3.71125e-10	7.23694e-08
ENSG00000198517	MAFK	ENSG00000234290	AC116366.1	ENSG00000169564	PCBP1	4.47021e-10	7.37584e-08
ENSG00000005249	PRKAR2B	ENSG00000206567	AC022007.1	ENSG00000166831	RBPMS2	5.18244e-10	7.46271e-08
ENSG00000170370	EMX2	ENSG00000255399	TBX5-AS1	ENSG00000178199	ZC3H12D	5.80272e-10	7.6596e-08
ENSG00000135723	FHOD1	ENSG00000248092	NNT-AS1	ENSG00000009307	CSDE1	6.37457e-10	7.71323e-08
ENSG00000125944	HNRNPR	ENSG00000272888	LINC01578	ENSG00000143368	SF3B4	5.38108e-10	7.74875e-08
ENSG00000086062	B4GALT1	ENSG00000249641	HOXC13-AS	ENSG00000128534	LSM8	4.29377e-10	7.81467e-08
ENSG00000068697	LAPTM4A	ENSG00000261437	AC108860.2	ENSG00000177733	HNRNPA0	3.09994e-10	8.05985e-08
ENSG00000167695	TLCD3A	ENSG00000246273	SBF2-AS1	ENSG00000166173	LARP6	6.1467e-10	8.11364e-08
ENSG00000081189	MEF2C	ENSG00000228801	AC064807.1	ENSG00000109819	PPARGC1A	5.36597e-10	8.26359e-08
ENSG00000012048	BRCA1	ENSG00000198496	NBR2	ENSG00000143889	HNRNPLL	5.79482e-10	8.2866e-08
ENSG00000154016	GRAP	ENSG00000186594	MIR22HG	ENSG00000155636	RBM45	5.9613e-10	8.52466e-08
ENSG00000132688	NES	ENSG00000225439	BOLA3-AS1	ENSG00000090097	PCBP4	6.56621e-10	8.66739e-08
ENSG00000168096	ANKS3	ENSG00000232807	AL137186.2	ENSG00000004534	RBM6	6.06847e-10	8.7386e-08
ENSG00000185862	EVI2B	ENSG00000225313	AL513327.1	ENSG00000139168	ZCRB1	4.86374e-10	8.75472e-08
ENSG00000143633	C1orf131	ENSG00000242861	AL591895.1	ENSG00000170860	LSM3	5.242e-10	8.80656e-08
ENSG00000204642	HLA-F	ENSG00000281103	TRG-AS1	ENSG00000173193	PARP14	3.91727e-10	8.81386e-08
ENSG00000146463	ZMYM4	ENSG00000188511	C22orf34	ENSG00000121766	ZCCHC17	6.68937e-10	8.82997e-08
ENSG00000105137	SYDE1	ENSG00000247095	MIR210HG	ENSG00000111640	GAPDH	5.69748e-10	8.88807e-08
ENSG00000111642	CHD4	ENSG00000225855	RUSC1-AS1	ENSG00000185946	RNPC3	5.265e-10	8.89785e-08
ENSG00000065802	ASB1	ENSG00000260917	AL158212.3	ENSG00000144161	ZC3H8	5.045e-10	9.08101e-08
ENSG00000181004	BBS12	ENSG00000255737	AGAP2-AS1	ENSG00000107864	CPEB3	5.56094e-10	9.34238e-08
ENSG00000142208	AKT1	ENSG00000268204	AC008763.1	ENSG00000196793	ZNF239	6.50131e-10	9.36188e-08
ENSG00000169612	RAMAC	ENSG00000262879	AC005670.3	ENSG00000064607	SUGP2	7.11797e-10	9.39572e-08
ENSG00000180340	FZD2	ENSG00000197291	RAMP2-AS1	ENSG00000076067	RBMS2	5.74589e-10	9.48072e-08
ENSG00000174996	KLC2	ENSG00000255468	AP001107.9	ENSG00000173933	RBM4	6.18324e-10	9.52219e-08
ENSG00000115998	C2orf42	ENSG00000261068	AL512274.1	ENSG00000163214	DHX57	5.867e-10	9.85657e-08
ENSG00000112739	PRPF4B	ENSG00000250903	GMDS-DT	ENSG00000004534	RBM6	5.90329e-10	9.91752e-08
ENSG00000163563	MNDA	ENSG00000273038	AL365203.2	ENSG00000104413	ESRP1	5.91932e-10	9.94447e-08
ENSG00000005486	RHBDD2	ENSG00000281398	SNHG4	ENSG00000106682	EIF4H	7.13836e-10	1.02079e-07
ENSG00000204381	LAYN	ENSG00000255248	MIR100HG	ENSG00000116754	SRSF11	6.62273e-10	1.03315e-07
ENSG00000103510	KAT8	ENSG00000272913	AC009237.14	ENSG00000139718	SETD1B	7.6093e-10	1.08813e-07
ENSG00000149823	VPS51	ENSG00000273142	LINC02604	ENSG00000168066	SF1	8.35258e-10	1.10254e-07
ENSG00000112182	BACH2	ENSG00000257337	AC068888.1	ENSG00000184863	RBM33	5.91043e-10	1.10525e-07
ENSG00000198837	DENND4B	ENSG00000277534	AC007996.1	ENSG00000104413	ESRP1	5.47024e-10	1.11593e-07
ENSG00000136286	MYO1G	ENSG00000245213	AC105285.1	ENSG00000131773	KHDRBS3	8.09961e-10	1.15824e-07
ENSG00000163606	CD200R1	ENSG00000172965	MIR4435-2HG	ENSG00000104413	ESRP1	7.45129e-10	1.1624e-07
ENSG00000107404	DVL1	ENSG00000260160	AC011468.1	ENSG00000090621	PABPC4	7.65011e-10	1.19342e-07
ENSG00000089012	SIRPG	ENSG00000234608	MAPKAPK5-AS1	ENSG00000125743	SNRPD2	9.10256e-10	1.20154e-07
ENSG00000138356	AOX1	ENSG00000238117	AP000844.2	ENSG00000060138	YBX3	8.47209e-10	1.21151e-07
ENSG00000050327	ARHGEF5	ENSG00000244479	OR2A1-AS1	ENSG00000106344	RBM28	6.32736e-10	1.23383e-07
ENSG00000149591	TAGLN	ENSG00000272054	AC007390.2	ENSG00000204576	PRR3	5.19926e-10	1.23742e-07
ENSG00000107864	CPEB3	ENSG00000236144	TMEM147-AS1	ENSG00000167100	SAMD14	8.77974e-10	1.26428e-07
ENSG00000176894	PXMP2	ENSG00000230555	AL450326.1	ENSG00000121057	AKAP1	8.84424e-10	1.26473e-07
ENSG00000054967	RELT	ENSG00000259807	AC009093.1	ENSG00000120948	TARDBP	7.19303e-10	1.30913e-07
ENSG00000076924	XAB2	ENSG00000228288	PCAT6	ENSG00000160633	SAFB	9.14828e-10	1.31735e-07
ENSG00000075785	RAB7A	ENSG00000260461	AL133355.1	ENSG00000162775	RBM15	8.47811e-10	1.32259e-07
ENSG00000197019	SERTAD1	ENSG00000273145	BX537318.1	ENSG00000179134	SAMD4B	7.35364e-10	1.32366e-07
ENSG00000206190	ATP10A	ENSG00000224652	LINC00885	ENSG00000172348	RCAN2	9.31711e-10	1.33235e-07
ENSG00000187688	TRPV2	ENSG00000272341	AL137003.2	ENSG00000137462	TLR2	1.02575e-09	1.35399e-07
ENSG00000160991	ORAI2	ENSG00000247774	PCED1B-AS1	ENSG00000178199	ZC3H12D	1.04516e-09	1.37961e-07
ENSG00000111707	SUDS3	ENSG00000234608	MAPKAPK5-AS1	ENSG00000075856	SART3	9.64824e-10	1.3797e-07
ENSG00000108839	ALOX12	ENSG00000268912	AC012313.5	ENSG00000177613	CSTF2T	1.05084e-09	1.38711e-07
ENSG00000184787	UBE2G2	ENSG00000260552	AC023043.1	ENSG00000063244	U2AF2	9.87473e-10	1.41209e-07
ENSG00000075914	EXOSC7	ENSG00000273142	LINC02604	ENSG00000115053	NCL	1.07359e-09	1.41714e-07
ENSG00000159346	ADIPOR1	ENSG00000228288	PCAT6	ENSG00000058673	ZC3H11A	7.38173e-10	1.41729e-07
ENSG00000100263	RHBDD3	ENSG00000279159	AC003681.1	ENSG00000138668	HNRNPD	9.95361e-10	1.42337e-07
ENSG00000132436	FIGNL1	ENSG00000230091	TMEM254-AS1	ENSG00000106355	LSM5	7.88195e-10	1.43451e-07
ENSG00000116852	KIF21B	ENSG00000242622	AC092910.3	ENSG00000102241	HTATSF1	6.89272e-10	1.44747e-07
ENSG00000100399	CHADL	ENSG00000259495	AC016705.2	ENSG00000155846	PPARGC1B	8.79457e-10	1.4511e-07
ENSG00000184428	TOP1MT	ENSG00000196810	CTBP1-DT	ENSG00000124562	SNRPC	1.22464e-09	1.48181e-07
ENSG00000280433	FP565260.6	ENSG00000258738	AL121603.2	ENSG00000133606	MKRN1	1.14164e-09	1.50697e-07
ENSG00000143575	HAX1	ENSG00000254473	AL354920.1	ENSG00000143368	SF3B4	1.04794e-09	1.50904e-07
ENSG00000182979	MTA1	ENSG00000260711	AL121839.2	ENSG00000119705	SLIRP	8.65659e-10	1.52356e-07
ENSG00000138658	ZGRF1	ENSG00000267121	AC008105.3	ENSG00000164167	LSM6	1.15576e-09	1.52561e-07
ENSG00000132357	CARD6	ENSG00000224397	SMIM25	ENSG00000137449	CPEB2	9.93442e-10	1.5299e-07
ENSG00000167986	DDB1	ENSG00000237126	AC073254.1	ENSG00000149532	CPSF7	8.81848e-10	1.58733e-07
ENSG00000197530	MIB2	ENSG00000266208	AC080112.1	ENSG00000184863	RBM33	1.22251e-09	1.61371e-07
ENSG00000186834	HEXIM1	ENSG00000259623	AC125257.1	ENSG00000076067	RBMS2	1.03844e-09	1.61997e-07
ENSG00000112320	SOBP	ENSG00000277287	AL109976.1	ENSG00000077312	SNRPA	1.13153e-09	1.6294e-07
ENSG00000174197	MGA	ENSG00000273270	AC090114.2	ENSG00000119446	RBM18	8.57738e-10	1.64686e-07
ENSG00000105373	NOP53	ENSG00000175061	SNHG29	ENSG00000149658	YTHDF1	9.05617e-10	1.64822e-07
ENSG00000151923	TIAL1	ENSG00000255737	AGAP2-AS1	ENSG00000119707	RBM25	1.15959e-09	1.65821e-07
ENSG00000163159	VPS72	ENSG00000248275	TRIM52-AS1	ENSG00000167978	SRRM2	1.0069e-09	1.66139e-07
ENSG00000139266	2022-03-09	ENSG00000255737	AGAP2-AS1	ENSG00000174106	LEMD3	1.07131e-09	1.67125e-07
ENSG00000184922	FMNL1	ENSG00000245164	LINC00861	ENSG00000134453	RBM17	1.16948e-09	1.67236e-07
ENSG00000172922	RNASEH2C	ENSG00000260233	SSSCA1-AS1	ENSG00000173933	RBM4	1.0771e-09	1.68027e-07
ENSG00000152689	RASGRP3	ENSG00000277287	AL109976.1	ENSG00000137449	CPEB2	1.17793e-09	1.68444e-07
ENSG00000061918	GUCY1B1	ENSG00000260244	AC104083.1	ENSG00000203867	RBM20	1.40641e-09	1.70175e-07
ENSG00000165264	NDUFB6	ENSG00000261455	LINC01003	ENSG00000182004	SNRPE	8.24407e-10	1.71477e-07
ENSG00000185049	NELFA	ENSG00000280927	CTBP1-AS	ENSG00000152520	PAN3	1.12558e-09	1.75591e-07
ENSG00000102119	EMD	ENSG00000235437	LINC01278	ENSG00000162775	RBM15	8.47385e-10	1.77951e-07
ENSG00000205339	IPO7	ENSG00000268516	AC020915.2	ENSG00000149187	CELF1	1.15098e-09	1.79553e-07
ENSG00000117000	RLF	ENSG00000247095	MIR210HG	ENSG00000090621	PABPC4	1.48658e-09	1.79876e-07
ENSG00000056558	TRAF1	ENSG00000225313	AL513327.1	ENSG00000132603	NIP7	1.3746e-09	1.81447e-07
ENSG00000150457	LATS2	ENSG00000212766	EWSAT1	ENSG00000152520	PAN3	1.0341e-09	1.86137e-07
ENSG00000116922	C1orf109	ENSG00000228343	AC115618.2	ENSG00000116754	SRSF11	9.72246e-10	1.86671e-07
ENSG00000254087	LYN	ENSG00000270547	LINC01235	ENSG00000078687	TNRC6C	1.54956e-09	1.87497e-07
ENSG00000131051	RBM39	ENSG00000271971	AC120053.1	ENSG00000244462	RBM12	1.561e-09	1.88881e-07
ENSG00000184500	PROS1	ENSG00000251562	MALAT1	ENSG00000004534	RBM6	1.44093e-09	1.90203e-07
ENSG00000005471	ABCB4	ENSG00000247982	LINC00926	ENSG00000178199	ZC3H12D	1.45676e-09	1.92292e-07
ENSG00000050555	LAMC3	ENSG00000272760	AC093726.1	ENSG00000048740	CELF2	1.45878e-09	1.92559e-07
ENSG00000114520	SNX4	ENSG00000269825	AC022150.4	ENSG00000137776	SLTM	8.11398e-10	1.93113e-07
ENSG00000228672	PROB1	ENSG00000275234	AC010503.4	ENSG00000121766	ZCCHC17	1.59693e-09	1.93228e-07
ENSG00000146477	SLC22A3	ENSG00000247095	MIR210HG	ENSG00000111640	GAPDH	1.21612e-09	2.0066e-07
ENSG00000107021	TBC1D13	ENSG00000236901	MIR600HG	ENSG00000105939	ZC3HAV1	1.30527e-09	2.03622e-07
ENSG00000243335	KCTD7	ENSG00000272518	AC036214.2	ENSG00000115677	HDLBP	1.32151e-09	2.06155e-07
ENSG00000127948	POR	ENSG00000234741	GAS5	ENSG00000111640	GAPDH	1.33747e-09	2.08645e-07
ENSG00000213139	CRYGS	ENSG00000235314	LINC00957	ENSG00000163728	TTC14	1.1068e-09	2.16933e-07
ENSG00000169683	LRRC45	ENSG00000265688	MAFG-DT	ENSG00000149658	YTHDF1	1.05383e-09	2.2025e-07
ENSG00000174177	CTU2	ENSG00000257702	LBX2-AS1	ENSG00000056097	ZFR	1.22537e-09	2.20566e-07
ENSG00000115806	GORASP2	ENSG00000227946	AC007383.2	ENSG00000138385	SSB	1.67321e-09	2.20864e-07
ENSG00000170471	RALGAPB	ENSG00000174365	SNHG11	ENSG00000125870	SNRPB2	1.68695e-09	2.22678e-07
ENSG00000114904	NEK4	ENSG00000221990	EXOC3-AS1	ENSG00000169564	PCBP1	1.09247e-09	2.22863e-07
ENSG00000114767	RRP9	ENSG00000271976	AC012467.2	ENSG00000115053	NCL	1.84859e-09	2.2368e-07
ENSG00000101343	CRNKL1	ENSG00000225377	NRSN2-AS1	ENSG00000125870	SNRPB2	1.14252e-09	2.23935e-07
ENSG00000105997	HOXA3	ENSG00000253552	HOXA-AS2	ENSG00000132819	RBM38	1.45814e-09	2.24554e-07
ENSG00000169967	MAP3K2	ENSG00000205488	CALML3-AS1	ENSG00000135486	HNRNPA1	1.37623e-09	2.27078e-07
ENSG00000112033	PPARD	ENSG00000215068	AC025171.2	ENSG00000129245	FXR2	1.21937e-09	2.28023e-07
ENSG00000185862	EVI2B	ENSG00000255062	AP001318.2	ENSG00000197111	PCBP2	1.27183e-09	2.28929e-07
ENSG00000116266	STXBP3	ENSG00000279159	AC003681.1	ENSG00000155506	LARP1	1.62325e-09	2.32124e-07
ENSG00000126777	KTN1	ENSG00000266036	AC016888.1	ENSG00000101104	PABPC1L	1.19991e-09	2.33982e-07
ENSG00000175029	CTBP2	ENSG00000273599	AL731571.1	ENSG00000139718	SETD1B	1.32467e-09	2.3844e-07
ENSG00000144278	GALNT13	ENSG00000267169	AC022098.1	ENSG00000152518	ZFP36L2	1.41587e-09	2.39283e-07
ENSG00000165476	REEP3	ENSG00000235280	MCF2L-AS1	ENSG00000169045	HNRNPH1	1.9878e-09	2.40524e-07
ENSG00000078304	PPP2R5C	ENSG00000247774	PCED1B-AS1	ENSG00000174106	LEMD3	1.12246e-09	2.42452e-07
ENSG00000182866	LCK	ENSG00000259248	USP3-AS1	ENSG00000090905	TNRC6A	1.8879e-09	2.49203e-07
ENSG00000128923	MINDY2	ENSG00000233117	LINC00702	ENSG00000137776	SLTM	1.51825e-09	2.50511e-07
ENSG00000124198	ARFGEF2	ENSG00000268713	AC005261.3	ENSG00000124193	SRSF6	1.77338e-09	2.55367e-07
ENSG00000105726	ATP13A1	ENSG00000224078	SNHG14	ENSG00000128739	SNRPN	1.52247e-09	2.55774e-07
ENSG00000122335	SERAC1	ENSG00000253982	AC100810.1	ENSG00000063244	U2AF2	2.12993e-09	2.57722e-07
ENSG00000173914	RBM4B	ENSG00000255517	AP002748.4	ENSG00000173933	RBM4	1.66197e-09	2.59268e-07
ENSG00000134901	POGLUT2	ENSG00000225313	AL513327.1	ENSG00000147140	NONO	1.82537e-09	2.62853e-07
ENSG00000107290	SETX	ENSG00000197536	C5orf56	ENSG00000107164	FUBP3	1.19887e-09	2.68548e-07
ENSG00000114062	UBE3A	ENSG00000261183	SPINT1-AS1	ENSG00000163694	RBM47	2.25589e-09	2.72963e-07
ENSG00000163719	MTMR14	ENSG00000225733	FGD5-AS1	ENSG00000134077	THUMPD3	1.77484e-09	2.73326e-07
ENSG00000127314	RAP1B	ENSG00000274828	AC068473.5	ENSG00000111605	CPSF6	1.42914e-09	2.74395e-07
ENSG00000117385	P3H1	ENSG00000234614	C2CD4D-AS1	ENSG00000121057	AKAP1	1.76063e-09	2.74659e-07
ENSG00000134138	MEIS2	ENSG00000250742	LINC02381	ENSG00000214575	CPEB1	1.43218e-09	2.74978e-07
ENSG00000254535	PABPC4L	ENSG00000245146	MALINC1	ENSG00000165119	HNRNPK	1.94904e-09	2.78713e-07
ENSG00000134333	LDHA	ENSG00000235501	AC105942.1	ENSG00000134001	EIF2S1	1.80324e-09	2.81306e-07
ENSG00000272391	POM121C	ENSG00000214293	APTR	ENSG00000160917	CPSF4	1.46874e-09	2.87873e-07
ENSG00000137693	YAP1	ENSG00000238197	PAXBP1-AS1	ENSG00000159082	SYNJ1	1.59597e-09	2.90466e-07
ENSG00000066336	SPI1	ENSG00000245164	LINC00861	ENSG00000181817	LSM10	2.42101e-09	2.92943e-07
ENSG00000181038	METTL23	ENSG00000163597	SNHG16	ENSG00000161547	SRSF2	1.64157e-09	2.95482e-07
ENSG00000171443	ZNF524	ENSG00000261455	LINC01003	ENSG00000133226	SRRM1	2.24804e-09	2.96741e-07
ENSG00000072952	MRVI1	ENSG00000272695	GAS6-DT	ENSG00000172348	RCAN2	1.77332e-09	2.99691e-07
ENSG00000100764	PSMC1	ENSG00000258199	AC073896.4	ENSG00000169564	PCBP1	1.05231e-09	2.99908e-07
ENSG00000160695	VPS11	ENSG00000272888	LINC01578	ENSG00000169564	PCBP1	2.27337e-09	3.00084e-07
ENSG00000088320	REM1	ENSG00000224189	HAGLR	ENSG00000165675	ENOX2	2.49065e-09	3.01369e-07
ENSG00000163466	ARPC2	ENSG00000230838	LINC01614	ENSG00000125944	HNRNPR	2.492e-09	3.01532e-07
ENSG00000106144	CASP2	ENSG00000269044	AC024075.2	ENSG00000157110	RBPMS	2.29076e-09	3.0238e-07
ENSG00000180104	EXOC3	ENSG00000188242	AC010442.1	ENSG00000148843	PDCD11	1.8403e-09	3.03649e-07
ENSG00000159352	PSMD4	ENSG00000261183	SPINT1-AS1	ENSG00000125870	SNRPB2	1.8263e-09	3.06819e-07
ENSG00000253710	ALG11	ENSG00000275202	AL161421.1	ENSG00000139675	HNRNPA1L2	2.34658e-09	3.09748e-07
ENSG00000055950	MRPL43	ENSG00000272455	AL391244.2	ENSG00000148840	PPRC1	2.24299e-09	3.22991e-07
ENSG00000076924	XAB2	ENSG00000268204	AC008763.1	ENSG00000067596	DHX8	2.27743e-09	3.2795e-07
ENSG00000114013	CD86	ENSG00000267523	AC008735.2	ENSG00000092199	HNRNPC	2.72655e-09	3.29912e-07
ENSG00000125971	DYNLRB1	ENSG00000205885	C1RL-AS1	ENSG00000131051	RBM39	2.52783e-09	3.33673e-07
ENSG00000204642	HLA-F	ENSG00000247774	PCED1B-AS1	ENSG00000078687	TNRC6C	1.48839e-09	3.34888e-07
ENSG00000107796	ACTA2	ENSG00000180139	ACTA2-AS1	ENSG00000078687	TNRC6C	2.33514e-09	3.3626e-07
ENSG00000153721	CNKSR3	ENSG00000249592	AC139887.2	ENSG00000137449	CPEB2	1.62283e-09	3.3755e-07
ENSG00000161265	U2AF1L4	ENSG00000267523	AC008735.2	ENSG00000185946	RNPC3	2.55816e-09	3.37677e-07
ENSG00000163875	MEAF6	ENSG00000233621	LINC01137	ENSG00000116350	SRSF4	2.19682e-09	3.3831e-07
ENSG00000086570	FAT2	ENSG00000231826	LINC01819	ENSG00000120658	ENOX1	2.35425e-09	3.39012e-07
ENSG00000042429	MED17	ENSG00000247137	AP000873.2	ENSG00000184863	RBM33	2.80276e-09	3.39134e-07
ENSG00000074695	LMAN1	ENSG00000249673	NOP14-AS1	ENSG00000083896	YTHDC1	2.0404e-09	3.42787e-07
ENSG00000154096	THY1	ENSG00000249669	CARMN	ENSG00000078687	TNRC6C	2.20281e-09	3.43639e-07
ENSG00000074657	ZNF532	ENSG00000228223	HCG11	ENSG00000146858	ZC3HAV1L	2.88316e-09	3.48863e-07
ENSG00000198791	CNOT7	ENSG00000215068	AC025171.2	ENSG00000003756	RBM5	2.64365e-09	3.48962e-07
ENSG00000142347	MYO1F	ENSG00000219665	ZNF433-AS1	ENSG00000196187	TMEM63A	2.89674e-09	3.50505e-07
ENSG00000114353	GNAI2	ENSG00000234912	SNHG20	ENSG00000161082	CELF5	2.47215e-09	3.53518e-07
ENSG00000120688	WBP4	ENSG00000236618	PITPNA-AS1	ENSG00000123200	ZC3H13	2.68378e-09	3.54259e-07
ENSG00000175906	ARL4D	ENSG00000197291	RAMP2-AS1	ENSG00000185650	ZFP36L1	2.28008e-09	3.55693e-07
ENSG00000165156	ZHX1	ENSG00000253106	AC090198.1	ENSG00000070756	PABPC1	2.94438e-09	3.5627e-07
ENSG00000162413	KLHL21	ENSG00000228203	RNF144A-AS1	ENSG00000198492	YTHDF2	3.00408e-09	3.63494e-07
ENSG00000150593	PDCD4	ENSG00000203497	PDCD4-AS1	ENSG00000203867	RBM20	3.00662e-09	3.63801e-07
ENSG00000090565	RAB11FIP3	ENSG00000224843	LINC00240	ENSG00000104177	MYEF2	1.63456e-09	3.67776e-07
ENSG00000118939	UCHL3	ENSG00000227354	RBM26-AS1	ENSG00000139746	RBM26	2.19704e-09	3.69103e-07
ENSG00000170370	EMX2	ENSG00000235531	MSC-AS1	ENSG00000198265	HELZ	2.80448e-09	3.70191e-07
ENSG00000109534	GAR1	ENSG00000246560	UBE2D3-AS1	ENSG00000174720	LARP7	1.90379e-09	3.71238e-07
ENSG00000086589	RBM22	ENSG00000224032	EPB41L4A-AS1	ENSG00000145907	G3BP1	1.56552e-09	3.72594e-07
ENSG00000166165	CKB	ENSG00000261183	SPINT1-AS1	ENSG00000020577	SAMD4A	1.72651e-09	3.72927e-07
ENSG00000182004	SNRPE	ENSG00000236540	AC006547.1	ENSG00000135486	HNRNPA1	2.61027e-09	3.73269e-07
ENSG00000129245	FXR2	ENSG00000257270	AL928654.2	ENSG00000056586	RC3H2	2.66213e-09	3.80684e-07
ENSG00000174165	ZDHHC24	ENSG00000255468	AP001107.9	ENSG00000173933	RBM4	2.28485e-09	3.83855e-07
ENSG00000155629	PIK3AP1	ENSG00000280832	GSEC	ENSG00000125743	SNRPD2	2.30385e-09	3.87047e-07
ENSG00000166819	PLIN1	ENSG00000274173	AL035661.1	ENSG00000163694	RBM47	3.2005e-09	3.87261e-07
ENSG00000012232	EXTL3	ENSG00000272758	AC083798.2	ENSG00000164167	LSM6	2.71224e-09	3.8785e-07
ENSG00000104886	PLEKHJ1	ENSG00000260219	CD2BP2-DT	ENSG00000099783	HNRNPM	2.35013e-09	3.94822e-07
ENSG00000133574	GIMAP4	ENSG00000279159	AC003681.1	ENSG00000148840	PPRC1	2.99863e-09	3.95819e-07
ENSG00000059573	ALDH18A1	ENSG00000226688	ENTPD1-AS1	ENSG00000101104	PABPC1L	2.22285e-09	4.00113e-07
ENSG00000073711	PPP2R3A	ENSG00000261116	AL049555.1	ENSG00000188529	SRSF10	2.27993e-09	4.01268e-07
ENSG00000196535	MYO18A	ENSG00000257556	LINC02298	ENSG00000109111	SUPT6H	2.85239e-09	4.07892e-07
ENSG00000153046	CDYL	ENSG00000272142	AL359643.3	ENSG00000121057	AKAP1	2.66537e-09	4.10467e-07
ENSG00000167641	PPP1R14A	ENSG00000281103	TRG-AS1	ENSG00000177613	CSTF2T	3.41933e-09	4.13739e-07
ENSG00000107738	VSIR	ENSG00000246859	STARD4-AS1	ENSG00000064607	SUGP2	2.66341e-09	4.15492e-07
ENSG00000125503	PPP1R12C	ENSG00000275234	AC010503.4	ENSG00000103067	ESRP2	2.3268e-09	4.18824e-07
ENSG00000106290	TAF6	ENSG00000230555	AL450326.1	ENSG00000169564	PCBP1	2.93707e-09	4.22938e-07
ENSG00000068878	PSME4	ENSG00000245105	A2M-AS1	ENSG00000103067	ESRP2	2.97867e-09	4.2595e-07
ENSG00000162882	HAAO	ENSG00000237686	AL109615.3	ENSG00000104177	MYEF2	2.73263e-09	4.2629e-07
ENSG00000100902	PSMA6	ENSG00000258738	AL121603.2	ENSG00000175324	LSM1	2.39652e-09	4.31373e-07
ENSG00000130813	SHFL	ENSG00000267169	AC022098.1	ENSG00000064607	SUGP2	3.0519e-09	4.39474e-07
ENSG00000133103	COG6	ENSG00000234290	AC116366.1	ENSG00000175324	LSM1	2.67207e-09	4.40891e-07
ENSG00000107625	DDX50	ENSG00000272933	AL391121.1	ENSG00000096746	HNRNPH3	3.09387e-09	4.42424e-07
ENSG00000160972	PPP1R16A	ENSG00000248008	NRAV	ENSG00000130749	ZC3H4	2.87866e-09	4.43314e-07
ENSG00000173083	HPSE	ENSG00000251442	LINC01094	ENSG00000163728	TTC14	2.52055e-09	4.53699e-07
ENSG00000132591	ERAL1	ENSG00000227543	SPAG5-AS1	ENSG00000143368	SF3B4	2.02856e-09	4.54398e-07
ENSG00000164023	SGMS2	ENSG00000254343	AC091563.1	ENSG00000060138	YBX3	2.69669e-09	4.55741e-07
ENSG00000151689	INPP1	ENSG00000266208	AC080112.1	ENSG00000162437	RAVER2	3.79728e-09	4.59471e-07
ENSG00000132623	ANKEF1	ENSG00000274173	AL035661.1	ENSG00000167100	SAMD14	2.62288e-09	4.72119e-07
ENSG00000101457	DNTTIP1	ENSG00000258655	ARHGAP5-AS1	ENSG00000132603	NIP7	3.94723e-09	4.77615e-07
ENSG00000086504	MRPL28	ENSG00000261183	SPINT1-AS1	ENSG00000169564	PCBP1	3.12333e-09	4.80992e-07
ENSG00000111321	LTBR	ENSG00000277449	CEBPB-AS1	ENSG00000111640	GAPDH	3.39623e-09	4.85661e-07
ENSG00000136051	WASHC4	ENSG00000186594	MIR22HG	ENSG00000112531	QKI	3.39118e-09	4.8833e-07
ENSG00000143851	PTPN7	ENSG00000255399	TBX5-AS1	ENSG00000121057	AKAP1	3.13803e-09	4.89532e-07
ENSG00000019144	PHLDB1	ENSG00000260121	AC138028.4	ENSG00000090905	TNRC6A	3.42987e-09	4.90472e-07
ENSG00000134874	DZIP1	ENSG00000180769	WDFY3-AS2	ENSG00000122299	ZC3H7A	4.07743e-09	4.93369e-07
ENSG00000135749	PCNX2	ENSG00000249641	HOXC13-AS	ENSG00000138050	THUMPD2	2.37695e-09	4.94405e-07
ENSG00000153814	JAZF1	ENSG00000259976	AC093010.3	ENSG00000122965	RBM19	2.44283e-09	4.98336e-07
ENSG00000198162	MAN1A2	ENSG00000203865	ATP1A1-AS1	ENSG00000090097	PCBP4	3.50198e-09	5.00783e-07
ENSG00000132467	UTP3	ENSG00000248049	UBA6-AS1	ENSG00000132463	GRSF1	2.68013e-09	5.14585e-07
ENSG00000156110	ADK	ENSG00000206573	THUMPD3-AS1	ENSG00000020577	SAMD4A	3.30661e-09	5.15831e-07
ENSG00000142512	SIGLEC10	ENSG00000267278	MAP3K14-AS1	ENSG00000104413	ESRP1	3.92282e-09	5.17813e-07
ENSG00000143842	SOX13	ENSG00000204049	AL391421.1	ENSG00000112531	QKI	3.07799e-09	5.2018e-07
ENSG00000107566	ERLIN1	ENSG00000261437	AC108860.2	ENSG00000148840	PPRC1	2.15506e-09	5.21525e-07
ENSG00000168826	ZBTB49	ENSG00000260618	AC025917.1	ENSG00000148840	PPRC1	3.10775e-09	5.22102e-07
ENSG00000172409	CLP1	ENSG00000228109	MELTF-AS1	ENSG00000133226	SRRM1	2.88576e-09	5.25208e-07
ENSG00000146463	ZMYM4	ENSG00000188511	C22orf34	ENSG00000120658	ENOX1	3.99079e-09	5.26785e-07
ENSG00000109381	ELF2	ENSG00000246560	UBE2D3-AS1	ENSG00000153048	CARHSP1	3.39262e-09	5.29248e-07
ENSG00000089012	SIRPG	ENSG00000225313	AL513327.1	ENSG00000066044	ELAVL1	4.03235e-09	5.3227e-07
ENSG00000130726	TRIM28	ENSG00000197536	C5orf56	ENSG00000120948	TARDBP	3.17117e-09	5.32757e-07
ENSG00000180353	HCLS1	ENSG00000259820	AC083843.3	ENSG00000164167	LSM6	3.71348e-09	5.34741e-07
ENSG00000123545	NDUFAF4	ENSG00000257027	AC010186.3	ENSG00000116001	TIA1	3.19026e-09	5.39155e-07
ENSG00000159352	PSMD4	ENSG00000261183	SPINT1-AS1	ENSG00000102241	HTATSF1	3.39684e-09	5.70669e-07
ENSG00000198816	ZNF358	ENSG00000272631	AC067750.1	ENSG00000063244	U2AF2	3.66336e-09	5.71484e-07
ENSG00000140836	ZFHX3	ENSG00000172965	MIR4435-2HG	ENSG00000167100	SAMD14	2.77614e-09	5.77438e-07
ENSG00000099381	SETD1A	ENSG00000261971	MMP25-AS1	ENSG00000099995	SF3A1	2.83645e-09	5.78636e-07
ENSG00000181481	RNF135	ENSG00000214719	AC005562.1	ENSG00000109111	SUPT6H	4.3931e-09	5.7989e-07
ENSG00000107317	PTGDS	ENSG00000229847	EMX2OS	ENSG00000125970	RALY	4.09332e-09	5.85345e-07
ENSG00000177383	MAGEF1	ENSG00000273456	AC064836.3	ENSG00000166173	LARP6	4.16768e-09	5.95979e-07
ENSG00000029993	HMGB3	ENSG00000262823	AC127521.1	ENSG00000157110	RBPMS	4.13941e-09	5.96074e-07
ENSG00000101017	CD40	ENSG00000273311	DGCR11	ENSG00000075975	MKRN2	3.07692e-09	6.03076e-07
ENSG00000112514	CUTA	ENSG00000242282	AC108488.1	ENSG00000089280	FUS	4.99974e-09	6.04969e-07
ENSG00000186462	NAP1L2	ENSG00000275367	AC092111.1	ENSG00000128739	SNRPN	2.66734e-09	6.16157e-07
ENSG00000132840	BHMT2	ENSG00000244625	MIATNB	ENSG00000166173	LARP6	4.30508e-09	6.19932e-07
ENSG00000024422	EHD2	ENSG00000219665	ZNF433-AS1	ENSG00000162775	RBM15	3.57803e-09	6.29734e-07
ENSG00000116350	SRSF4	ENSG00000213904	LIPE-AS1	ENSG00000083896	YTHDC1	4.09232e-09	6.30217e-07
ENSG00000159082	SYNJ1	ENSG00000238197	PAXBP1-AS1	ENSG00000122870	BICC1	3.58128e-09	6.30305e-07
ENSG00000158987	RAPGEF6	ENSG00000281103	TRG-AS1	ENSG00000178199	ZC3H12D	3.46975e-09	6.31494e-07
ENSG00000198625	MDM4	ENSG00000260317	AC009812.4	ENSG00000182004	SNRPE	4.09055e-09	6.38125e-07
ENSG00000099331	MYO9B	ENSG00000267904	AC024075.1	ENSG00000169564	PCBP1	4.13152e-09	6.44518e-07
ENSG00000108798	ABI3	ENSG00000261269	AC093278.2	ENSG00000122870	BICC1	5.38316e-09	6.51362e-07
ENSG00000147437	GNRH1	ENSG00000246859	STARD4-AS1	ENSG00000213079	SCAF8	4.94804e-09	6.53142e-07
ENSG00000188566	NDOR1	ENSG00000234741	GAS5	ENSG00000065978	YBX1	5.51849e-09	6.67737e-07
ENSG00000135930	EIF4E2	ENSG00000266036	AC016888.1	ENSG00000099995	SF3A1	4.38788e-09	6.75733e-07
ENSG00000182858	ALG12	ENSG00000241990	PRR34-AS1	ENSG00000100319	ZMAT5	4.02456e-09	6.76125e-07
ENSG00000113851	CRBN	ENSG00000236540	AC006547.1	ENSG00000170860	LSM3	4.5954e-09	7.07691e-07
ENSG00000232388	SMIM26	ENSG00000278376	AP004609.3	ENSG00000071626	DAZAP1	5.36954e-09	7.0878e-07
ENSG00000081019	RSBN1	ENSG00000225484	NUTM2B-AS1	ENSG00000109819	PPARGC1A	5.9121e-09	7.15365e-07
ENSG00000187801	ZFP69B	ENSG00000260920	AL031985.3	ENSG00000138757	G3BP2	4.60259e-09	7.18005e-07
ENSG00000198363	ASPH	ENSG00000224559	LINC01087	ENSG00000060138	YBX3	5.02827e-09	7.24071e-07
ENSG00000243811	APOBEC3D	ENSG00000237037	NDUFA6-DT	ENSG00000135316	SYNCRIP	4.0429e-09	7.27722e-07
ENSG00000174943	KCTD13	ENSG00000262001	DLGAP1-AS2	ENSG00000149273	RPS3	5.11732e-09	7.31777e-07
ENSG00000115266	APC2	ENSG00000238197	PAXBP1-AS1	ENSG00000119705	SLIRP	4.36644e-09	7.33562e-07
ENSG00000101134	DOK5	ENSG00000251034	AC087854.1	ENSG00000177613	CSTF2T	4.8172e-09	7.41849e-07
ENSG00000172530	BANP	ENSG00000258199	AC073896.4	ENSG00000161847	RAVER1	4.78656e-09	7.46704e-07
ENSG00000095383	TBC1D2	ENSG00000233901	LINC01503	ENSG00000104177	MYEF2	3.4726e-09	7.50082e-07
ENSG00000011258	MBTD1	ENSG00000229980	TOB1-AS1	ENSG00000121057	AKAP1	5.22577e-09	7.52511e-07
ENSG00000164609	SLU7	ENSG00000261167	AC107027.3	ENSG00000163694	RBM47	4.1869e-09	7.53642e-07
ENSG00000240445	FOXO3B	ENSG00000266962	AC067852.2	ENSG00000169564	PCBP1	5.73618e-09	7.57176e-07
ENSG00000125037	EMC3	ENSG00000269982	AC018809.2	ENSG00000134077	THUMPD3	4.16199e-09	7.57483e-07
ENSG00000172346	CSDC2	ENSG00000272841	AL139393.3	ENSG00000105939	ZC3HAV1	5.35796e-09	7.66188e-07
ENSG00000185551	NR2F2	ENSG00000235584	AC008268.1	ENSG00000152518	ZFP36L2	3.363e-09	7.66764e-07
ENSG00000162511	LAPTM5	ENSG00000267169	AC022098.1	ENSG00000120948	TARDBP	5.05518e-09	7.78497e-07
ENSG00000182463	TSHZ2	ENSG00000230838	LINC01614	ENSG00000177613	CSTF2T	5.05566e-09	7.78572e-07
ENSG00000198771	RCSD1	ENSG00000237248	LINC00987	ENSG00000143486	EIF2D	4.65462e-09	7.81976e-07
ENSG00000130726	TRIM28	ENSG00000197536	C5orf56	ENSG00000125944	HNRNPR	4.65576e-09	7.82168e-07
ENSG00000166507	NDST2	ENSG00000227540	AC016394.1	ENSG00000138303	ASCC1	4.01995e-09	7.83891e-07
ENSG00000100410	PHF5A	ENSG00000241990	PRR34-AS1	ENSG00000106263	EIF3B	6.48887e-09	7.85154e-07
ENSG00000138867	GUCD1	ENSG00000227036	LINC00511	ENSG00000100028	SNRPD3	4.33852e-09	7.89611e-07
ENSG00000258890	CEP95	ENSG00000215769	ARHGAP27P1-BPTFP1-KPNA2P3	ENSG00000188177	ZC3H6	5.13071e-09	7.9013e-07
ENSG00000118407	FILIP1	ENSG00000247774	PCED1B-AS1	ENSG00000129566	TEP1	3.66647e-09	7.91957e-07
ENSG00000185651	UBE2L3	ENSG00000236540	AC006547.1	ENSG00000104907	TRMT1	4.72836e-09	7.94365e-07
ENSG00000127152	BCL11B	ENSG00000262823	AC127521.1	ENSG00000078687	TNRC6C	4.7378e-09	7.95951e-07
ENSG00000257093	DENND11	ENSG00000253854	AC010834.3	ENSG00000011304	PTBP1	4.3553e-09	8.14441e-07
ENSG00000137200	CMTR1	ENSG00000269985	AL021328.1	ENSG00000124562	SNRPC	4.5556e-09	8.20009e-07
ENSG00000132432	SEC61G	ENSG00000267787	AC027097.2	ENSG00000174106	LEMD3	2.95197e-09	8.26553e-07
ENSG00000063660	GPC1	ENSG00000247095	MIR210HG	ENSG00000103067	ESRP2	6.28942e-09	8.30204e-07
ENSG00000114742	WDR48	ENSG00000229589	ACVR2B-AS1	ENSG00000104413	ESRP1	5.82651e-09	8.33191e-07
ENSG00000015532	XYLT2	ENSG00000249669	CARMN	ENSG00000063046	EIF4B	5.36807e-09	8.3742e-07
ENSG00000103187	COTL1	ENSG00000204682	MIR1915HG	ENSG00000132603	NIP7	4.61463e-09	8.39863e-07
ENSG00000100628	ASB2	ENSG00000229619	MBNL1-AS1	ENSG00000203867	RBM20	5.41062e-09	8.44056e-07
ENSG00000107719	PALD1	ENSG00000255399	TBX5-AS1	ENSG00000119707	RBM25	5.03541e-09	8.45949e-07
ENSG00000132664	POLR3F	ENSG00000225377	NRSN2-AS1	ENSG00000125870	SNRPB2	5.16787e-09	8.52698e-07
ENSG00000183801	OLFML1	ENSG00000225313	AL513327.1	ENSG00000148843	PDCD11	5.97138e-09	8.53907e-07
ENSG00000163389	POGLUT1	ENSG00000251136	AF117829.1	ENSG00000155438	NIFK	4.52754e-09	8.69288e-07
ENSG00000162517	PEF1	ENSG00000234899	SOX9-AS1	ENSG00000198492	YTHDF2	7.23787e-09	8.75782e-07
ENSG00000280987	MATR3	ENSG00000197536	C5orf56	ENSG00000143486	EIF2D	6.13592e-09	8.77437e-07
ENSG00000124785	NRN1	ENSG00000230551	AC021078.1	ENSG00000164167	LSM6	6.69545e-09	8.838e-07
ENSG00000176390	CRLF3	ENSG00000214719	AC005562.1	ENSG00000109111	SUPT6H	5.36257e-09	8.84824e-07
ENSG00000177469	CAVIN1	ENSG00000230454	U73166.1	ENSG00000015479	MATR3	5.83531e-09	8.98638e-07
ENSG00000171148	TADA3	ENSG00000269982	AC018809.2	ENSG00000129566	TEP1	6.30588e-09	9.01741e-07
ENSG00000183048	SLC25A10	ENSG00000246560	UBE2D3-AS1	ENSG00000009307	CSDE1	3.34818e-09	9.04009e-07
ENSG00000168036	CTNNB1	ENSG00000257027	AC010186.3	ENSG00000185650	ZFP36L1	6.37398e-09	9.11479e-07
ENSG00000132953	XPO4	ENSG00000226029	LINC01772	ENSG00000122034	GTF3A	6.3315e-09	9.11736e-07
ENSG00000197608	ZNF841	ENSG00000260160	AC011468.1	ENSG00000174720	LARP7	6.97149e-09	9.20237e-07
ENSG00000186654	PRR5	ENSG00000206567	AC022007.1	ENSG00000122729	ACO1	7.11638e-09	9.39363e-07
ENSG00000099326	MZF1	ENSG00000279159	AC003681.1	ENSG00000106682	EIF4H	7.78253e-09	9.41687e-07
ENSG00000115904	SOS1	ENSG00000229692	SOS1-IT1	ENSG00000172346	CSDC2	4.50881e-09	9.4685e-07
ENSG00000148120	AOPEP	ENSG00000272994	AC012360.3	ENSG00000099995	SF3A1	6.69787e-09	9.57796e-07
ENSG00000113739	STC2	ENSG00000253768	AC008663.1	ENSG00000073792	IGF2BP2	6.67611e-09	9.6136e-07
ENSG00000138767	CNOT6L	ENSG00000247774	PCED1B-AS1	ENSG00000178199	ZC3H12D	4.62457e-09	9.71159e-07
ENSG00000169155	ZBTB43	ENSG00000269609	RPARP-AS1	ENSG00000111640	GAPDH	3.80813e-09	9.74881e-07
ENSG00000077274	CAPN6	ENSG00000270504	AL391422.4	ENSG00000100227	POLDIP3	7.43267e-09	9.81113e-07
ENSG00000214717	ZBED1	ENSG00000236017	ASMTL-AS1	ENSG00000121774	KHDRBS1	6.90685e-09	9.94587e-07
ENSG00000100804	PSMB5	ENSG00000188004	SNHG28	ENSG00000100813	ACIN1	7.54294e-09	9.95669e-07
ENSG00000167702	KIFC2	ENSG00000254815	AP006284.1	ENSG00000153944	MSI2	7.58833e-09	1.00166e-06
ENSG00000121879	PIK3CA	ENSG00000270933	AC010719.1	ENSG00000128016	ZFP36	5.08195e-09	1.00623e-06
ENSG00000198886	MT-ND4	ENSG00000255062	AP001318.2	ENSG00000143368	SF3B4	5.96851e-09	1.00868e-06
ENSG00000163430	FSTL1	ENSG00000270344	POC1B-AS1	ENSG00000065978	YBX1	7.65223e-09	1.01009e-06
ENSG00000142676	RPL11	ENSG00000272758	AC083798.2	ENSG00000134644	PUM1	7.07672e-09	1.01197e-06
ENSG00000143947	RPS27A	ENSG00000226332	AL354836.1	ENSG00000115946	PNO1	7.72473e-09	1.01966e-06
ENSG00000064726	BTBD1	ENSG00000279833	AL031846.2	ENSG00000078269	SYNJ2	6.17119e-09	1.04293e-06
ENSG00000066651	TRMT11	ENSG00000273033	LINC02035	ENSG00000198265	HELZ	6.22604e-09	1.04597e-06
ENSG00000220205	VAMP2	ENSG00000234327	AC012146.1	ENSG00000204576	PRR3	7.29973e-09	1.05116e-06
ENSG00000101464	PIGU	ENSG00000260032	NORAD	ENSG00000131051	RBM39	7.99176e-09	1.05491e-06
ENSG00000155324	GRAMD2B	ENSG00000260517	AC009093.2	ENSG00000180098	TRNAU1AP	5.3832e-09	1.05511e-06
ENSG00000169750	RAC3	ENSG00000277449	CEBPB-AS1	ENSG00000009307	CSDE1	5.8808e-09	1.05854e-06
ENSG00000137177	KIF13A	ENSG00000162913	OBSCN-AS1	ENSG00000070756	PABPC1	8.76726e-09	1.06084e-06
ENSG00000116729	WLS	ENSG00000260807	AC009041.2	ENSG00000048740	CELF2	6.46867e-09	1.06733e-06
ENSG00000166326	TRIM44	ENSG00000280798	LINC00294	ENSG00000241058	NSUN6	8.08615e-09	1.06737e-06
ENSG00000184428	TOP1MT	ENSG00000196810	CTBP1-DT	ENSG00000070756	PABPC1	8.82707e-09	1.06807e-06
ENSG00000132670	PTPRA	ENSG00000247373	TMED2-DT	ENSG00000131503	ANKHD1	6.86543e-09	1.07101e-06
ENSG00000134762	DSC3	ENSG00000230838	LINC01614	ENSG00000107864	CPEB3	8.8955e-09	1.07635e-06
ENSG00000147684	NDUFB9	ENSG00000253106	AC090198.1	ENSG00000138385	SSB	6.02601e-09	1.08468e-06
ENSG00000144744	UBA3	ENSG00000244513	AC109587.1	ENSG00000162775	RBM15	8.6122e-09	1.08514e-06
ENSG00000166257	SCN3B	ENSG00000255310	AF131215.5	ENSG00000152601	MBNL1	8.27928e-09	1.09287e-06
ENSG00000134138	MEIS2	ENSG00000237424	FOXD2-AS1	ENSG00000130254	SAFB2	5.71678e-09	1.09762e-06
ENSG00000166922	SCG5	ENSG00000238197	PAXBP1-AS1	ENSG00000185650	ZFP36L1	8.33127e-09	1.09973e-06
ENSG00000081052	COL4A4	ENSG00000267259	ERVE-1	ENSG00000104413	ESRP1	7.16389e-09	1.11757e-06
ENSG00000152767	FARP1	ENSG00000274605	PCCA-DT	ENSG00000198879	SFMBT2	3.73381e-09	1.13508e-06
ENSG00000141854	MISP3	ENSG00000236830	CBR3-AS1	ENSG00000147140	NONO	9.41993e-09	1.13981e-06
ENSG00000154783	FGD5	ENSG00000225733	FGD5-AS1	ENSG00000068784	SRBD1	7.41452e-09	1.14184e-06
ENSG00000139726	DENR	ENSG00000255857	PXN-AS1	ENSG00000099783	HNRNPM	8.67941e-09	1.14568e-06
ENSG00000115520	COQ10B	ENSG00000259865	AL390728.6	ENSG00000065548	ZC3H15	7.43171e-09	1.15935e-06
ENSG00000134086	VHL	ENSG00000270580	AC139256.2	ENSG00000075292	ZNF638	6.91955e-09	1.16248e-06
ENSG00000103653	CSK	ENSG00000247982	LINC00926	ENSG00000169564	PCBP1	5.63371e-09	1.17181e-06
ENSG00000135655	USP15	ENSG00000273033	LINC02035	ENSG00000152601	MBNL1	9.69934e-09	1.17362e-06
ENSG00000101670	LIPG	ENSG00000231826	LINC01819	ENSG00000006047	YBX2	8.25176e-09	1.18e-06
ENSG00000139289	PHLDA1	ENSG00000255399	TBX5-AS1	ENSG00000155846	PPARGC1B	9.0825e-09	1.19889e-06
ENSG00000141854	MISP3	ENSG00000219665	ZNF433-AS1	ENSG00000178685	PARP10	9.91598e-09	1.19983e-06
ENSG00000143603	KCNN3	ENSG00000259834	AL365361.1	ENSG00000075292	ZNF638	9.99672e-09	1.2096e-06
ENSG00000069424	KCNAB2	ENSG00000255737	AGAP2-AS1	ENSG00000137462	TLR2	8.47923e-09	1.21253e-06
ENSG00000113263	ITK	ENSG00000234327	AC012146.1	ENSG00000107164	FUBP3	9.20768e-09	1.21541e-06
ENSG00000072364	AFF4	ENSG00000257027	AC010186.3	ENSG00000135870	RC3H1	8.68923e-09	1.24256e-06
ENSG00000125870	SNRPB2	ENSG00000225377	NRSN2-AS1	ENSG00000149658	YTHDF1	7.07311e-09	1.24487e-06
ENSG00000116830	TTF2	ENSG00000228203	RNF144A-AS1	ENSG00000131773	KHDRBS3	9.445e-09	1.24674e-06
ENSG00000005059	MCUB	ENSG00000260912	AL158206.1	ENSG00000174720	LARP7	8.14616e-09	1.25451e-06
ENSG00000188266	HYKK	ENSG00000274605	PCCA-DT	ENSG00000137760	ALKBH8	9.67469e-09	1.27706e-06
ENSG00000249709	ZNF564	ENSG00000266036	AC016888.1	ENSG00000165119	HNRNPK	7.83094e-09	1.29211e-06
ENSG00000007202	KIAA0100	ENSG00000260401	AP002761.4	ENSG00000133226	SRRM1	9.05414e-09	1.29474e-06
ENSG00000164038	SLC9B2	ENSG00000204860	FAM201A	ENSG00000138709	LARP1B	1.07358e-08	1.29903e-06
ENSG00000100207	TCF20	ENSG00000253669	GASAL1	ENSG00000172348	RCAN2	5.1556e-09	1.29921e-06
ENSG00000106348	IMPDH1	ENSG00000260711	AL121839.2	ENSG00000106344	RBM28	8.34133e-09	1.30125e-06
ENSG00000176055	MBLAC2	ENSG00000248092	NNT-AS1	ENSG00000130826	DKC1	8.39921e-09	1.31028e-06
ENSG00000009790	TRAF3IP3	ENSG00000260276	AC022167.2	ENSG00000107105	ELAVL2	7.80206e-09	1.31075e-06
ENSG00000196814	MVB12B	ENSG00000259495	AC016705.2	ENSG00000178199	ZC3H12D	5.47002e-09	1.3128e-06
ENSG00000189221	MAOA	ENSG00000229852	AC019205.1	ENSG00000183496	MEX3B	1.08755e-08	1.31594e-06
ENSG00000165724	ZMYND19	ENSG00000203993	ARRDC1-AS1	ENSG00000099783	HNRNPM	7.54529e-09	1.32797e-06
ENSG00000054392	HHAT	ENSG00000203706	SERTAD4-AS1	ENSG00000155846	PPARGC1B	7.39181e-09	1.33053e-06
ENSG00000108774	RAB5C	ENSG00000266962	AC067852.2	ENSG00000077312	SNRPA	7.89528e-09	1.3343e-06
ENSG00000129084	PSMA1	ENSG00000268516	AC020915.2	ENSG00000149187	CELF1	1.03107e-08	1.36101e-06
ENSG00000168439	STIP1	ENSG00000229124	VIM-AS1	ENSG00000168066	SF1	8.73634e-09	1.36287e-06
ENSG00000173200	PARP15	ENSG00000224934	AL391684.1	ENSG00000184863	RBM33	1.12977e-08	1.36702e-06
ENSG00000128626	MRPS12	ENSG00000233527	ZNF529-AS1	ENSG00000179134	SAMD4B	9.5951e-09	1.3721e-06
ENSG00000182872	RBM10	ENSG00000230844	ZNF674-AS1	ENSG00000117360	PRPF3	1.04319e-08	1.37701e-06
ENSG00000151239	TWF1	ENSG00000237298	TTN-AS1	ENSG00000139168	ZCRB1	8.25409e-09	1.39494e-06
ENSG00000130508	PXDN	ENSG00000271858	CYB561D2	ENSG00000163214	DHX57	9.91239e-09	1.41747e-06
ENSG00000155229	MMS19	ENSG00000261437	AC108860.2	ENSG00000148840	PPRC1	9.23649e-09	1.42242e-06
ENSG00000178996	SNX18	ENSG00000224652	LINC00885	ENSG00000134644	PUM1	8.50177e-09	1.4283e-06
ENSG00000166173	LARP6	ENSG00000274265	AC245297.3	ENSG00000112183	RBM24	9.35453e-09	1.4406e-06
ENSG00000249115	HAUS5	ENSG00000236144	TMEM147-AS1	ENSG00000161265	U2AF1L4	7.52507e-09	1.44481e-06
ENSG00000038945	MSR1	ENSG00000227039	ITGB2-AS1	ENSG00000178199	ZC3H12D	9.29436e-09	1.44992e-06
ENSG00000198858	R3HDM4	ENSG00000258056	AC009779.2	ENSG00000011304	PTBP1	1.01508e-08	1.45157e-06
ENSG00000072952	MRVI1	ENSG00000233117	LINC00702	ENSG00000121486	TRMT1L	8.74432e-09	1.47779e-06
ENSG00000186918	ZNF395	ENSG00000247095	MIR210HG	ENSG00000111640	GAPDH	1.12226e-08	1.48139e-06
ENSG00000172123	SLFN12	ENSG00000234456	MAGI2-AS3	ENSG00000155636	RBM45	1.03866e-08	1.48528e-06
ENSG00000198162	MAN1A2	ENSG00000203865	ATP1A1-AS1	ENSG00000100813	ACIN1	1.04409e-08	1.49305e-06
ENSG00000198081	ZBTB14	ENSG00000267249	AP005482.3	ENSG00000148840	PPRC1	1.13686e-08	1.50065e-06
ENSG00000146938	NLGN4X	ENSG00000247271	ZBED5-AS1	ENSG00000155275	TRMT44	1.13831e-08	1.50257e-06
ENSG00000130176	CNN1	ENSG00000245164	LINC00861	ENSG00000132603	NIP7	8.45056e-09	1.5211e-06
ENSG00000166557	TMED3	ENSG00000275234	AC010503.4	ENSG00000006047	YBX2	1.25793e-08	1.52209e-06
ENSG00000073712	FERMT2	ENSG00000281103	TRG-AS1	ENSG00000134001	EIF2S1	9.07944e-09	1.52535e-06
ENSG00000169228	RAB24	ENSG00000197536	C5orf56	ENSG00000124562	SNRPC	9.82629e-09	1.5329e-06
ENSG00000184545	DUSP8	ENSG00000233930	KRTAP5-AS1	ENSG00000090097	PCBP4	1.17268e-08	1.54794e-06
ENSG00000162928	PEX13	ENSG00000196668	LINC00173	ENSG00000143977	SNRPG	1.28726e-08	1.55758e-06
ENSG00000160633	SAFB	ENSG00000188185	LINC00265	ENSG00000162775	RBM15	1.09147e-08	1.56081e-06
ENSG00000162086	ZNF75A	ENSG00000223478	AL441992.1	ENSG00000153250	RBMS1	6.79129e-09	1.56879e-06
ENSG00000172216	CEBPB	ENSG00000152931	PART1	ENSG00000149658	YTHDF1	1.0061e-08	1.56952e-06
ENSG00000127125	PPCS	ENSG00000268516	AC020915.2	ENSG00000174720	LARP7	7.7346e-09	1.57786e-06
ENSG00000137033	IL33	ENSG00000255399	TBX5-AS1	ENSG00000122299	ZC3H7A	9.39987e-09	1.57918e-06
ENSG00000108578	BLMH	ENSG00000272009	AL121944.1	ENSG00000166173	LARP6	7.26267e-09	1.60505e-06
ENSG00000175567	UCP2	ENSG00000260196	AC124798.1	ENSG00000178685	PARP10	8.23232e-09	1.6053e-06
ENSG00000146232	NFKBIE	ENSG00000272994	AC012360.3	ENSG00000119314	PTBP3	6.93588e-09	1.623e-06
ENSG00000141959	PFKL	ENSG00000270605	AL353622.1	ENSG00000124193	SRSF6	8.47633e-09	1.62746e-06
ENSG00000004897	CDC27	ENSG00000262879	AC005670.3	ENSG00000138757	G3BP2	9.13065e-09	1.64352e-06
ENSG00000101134	DOK5	ENSG00000272078	AL139423.1	ENSG00000120658	ENOX1	1.07273e-08	1.652e-06
ENSG00000147140	NONO	ENSG00000244513	AC109587.1	ENSG00000126945	HNRNPH2	1.25313e-08	1.65413e-06
ENSG00000166831	RBPMS2	ENSG00000255737	AGAP2-AS1	ENSG00000135097	MSI1	1.015e-08	1.67475e-06
ENSG00000183196	CHST6	ENSG00000281103	TRG-AS1	ENSG00000144161	ZC3H8	1.26882e-08	1.67484e-06
ENSG00000070444	MNT	ENSG00000272142	AL359643.3	ENSG00000148840	PPRC1	1.09388e-08	1.68458e-06
ENSG00000055208	TAB2	ENSG00000260805	AC092803.1	ENSG00000162613	FUBP1	9.2679e-09	1.68676e-06
ENSG00000077312	SNRPA	ENSG00000265415	AC099850.3	ENSG00000065978	YBX1	1.09583e-08	1.70949e-06
ENSG00000116885	OSCP1	ENSG00000257621	PSMA3-AS1	ENSG00000181817	LSM10	1.2953e-08	1.70979e-06
ENSG00000126882	FAM78A	ENSG00000261183	SPINT1-AS1	ENSG00000196943	NOP9	1.18773e-08	1.71033e-06
ENSG00000076928	ARHGEF1	ENSG00000204282	TNRC6C-AS1	ENSG00000178199	ZC3H12D	1.0991e-08	1.7146e-06
ENSG00000127152	BCL11B	ENSG00000197536	C5orf56	ENSG00000104413	ESRP1	1.026e-08	1.72369e-06
ENSG00000100060	MFNG	ENSG00000267745	AC060766.7	ENSG00000128739	SNRPN	1.4324e-08	1.73321e-06
ENSG00000170144	HNRNPA3	ENSG00000223546	LINC00630	ENSG00000138668	HNRNPD	1.32265e-08	1.7459e-06
ENSG00000108001	EBF3	ENSG00000215067	ALOX12-AS1	ENSG00000172348	RCAN2	9.61242e-09	1.74946e-06
ENSG00000145241	CENPC	ENSG00000248049	UBA6-AS1	ENSG00000132463	GRSF1	1.1751e-08	1.76266e-06
ENSG00000127989	MTERF1	ENSG00000228106	AL392172.1	ENSG00000164167	LSM6	1.13093e-08	1.76426e-06
ENSG00000136010	ALDH1L2	ENSG00000261269	AC093278.2	ENSG00000104413	ESRP1	1.33952e-08	1.76817e-06
ENSG00000109854	HTATIP2	ENSG00000260231	KDM7A-DT	ENSG00000104177	MYEF2	6.99223e-09	1.78302e-06
ENSG00000169919	GUSB	ENSG00000237686	AL109615.3	ENSG00000138385	SSB	1.08384e-08	1.82085e-06
ENSG00000185070	FLRT2	ENSG00000226696	LENG8-AS1	ENSG00000177613	CSTF2T	8.10039e-09	1.82259e-06
ENSG00000108946	PRKAR1A	ENSG00000278730	AC005332.6	ENSG00000183808	RBM12B	1.38876e-08	1.83317e-06
ENSG00000140995	DEF8	ENSG00000233593	LINC02609	ENSG00000128534	LSM8	8.43212e-09	1.8635e-06
ENSG00000110422	HIPK3	ENSG00000280798	LINC00294	ENSG00000153914	SREK1	1.41291e-08	1.86505e-06
ENSG00000163444	TMEM183A	ENSG00000245532	NEAT1	ENSG00000182004	SNRPE	1.11158e-08	1.86745e-06
ENSG00000163349	HIPK1	ENSG00000225484	NUTM2B-AS1	ENSG00000080608	PUM3	8.13981e-09	1.8803e-06
ENSG00000143162	CREG1	ENSG00000274922	AL139384.1	ENSG00000121390	PSPC1	1.22179e-08	1.88156e-06
ENSG00000198689	SLC9A6	ENSG00000230630	DNM3OS	ENSG00000102241	HTATSF1	1.05371e-08	1.89668e-06
ENSG00000162300	ZFPL1	ENSG00000273466	AC012510.1	ENSG00000169564	PCBP1	1.3306e-08	1.90275e-06
ENSG00000150637	CD226	ENSG00000272888	LINC01578	ENSG00000244462	RBM12	1.46251e-08	1.93052e-06
ENSG00000160685	ZBTB7B	ENSG00000254290	AC124067.4	ENSG00000135097	MSI1	9.78289e-09	1.93701e-06
ENSG00000101474	APMAP	ENSG00000274173	AL035661.1	ENSG00000138757	G3BP2	1.4746e-08	1.94647e-06
ENSG00000159055	MIS18A	ENSG00000238197	PAXBP1-AS1	ENSG00000159082	SYNJ1	1.15316e-08	1.94884e-06
ENSG00000106993	CDC37L1	ENSG00000236199	AL359076.1	ENSG00000120948	TARDBP	1.10742e-08	1.94907e-06
ENSG00000174109	C16orf91	ENSG00000226029	LINC01772	ENSG00000109111	SUPT6H	1.07767e-08	1.96135e-06
ENSG00000105402	NAPA	ENSG00000224186	C5orf66	ENSG00000169564	PCBP1	1.19293e-08	1.96833e-06
ENSG00000164603	BMT2	ENSG00000233429	HOTAIRM1	ENSG00000073792	IGF2BP2	1.49181e-08	1.96919e-06
ENSG00000153246	PLA2R1	ENSG00000257671	KRT7-AS	ENSG00000155636	RBM45	9.46901e-09	1.96955e-06
ENSG00000131477	RAMP2	ENSG00000197291	RAMP2-AS1	ENSG00000067596	DHX8	1.65824e-08	2.00647e-06
ENSG00000171860	C3AR1	ENSG00000245164	LINC00861	ENSG00000178199	ZC3H12D	1.53053e-08	2.02029e-06
ENSG00000129250	KIF1C	ENSG00000238197	PAXBP1-AS1	ENSG00000122729	ACO1	1.31487e-08	2.0249e-06
ENSG00000070495	JMJD6	ENSG00000261373	VPS9D1-AS1	ENSG00000138050	THUMPD2	1.21336e-08	2.03845e-06
ENSG00000145723	GIN1	ENSG00000242588	AC108010.1	ENSG00000129245	FXR2	1.82598e-08	2.0451e-06
ENSG00000101825	MXRA5	ENSG00000272888	LINC01578	ENSG00000104413	ESRP1	1.21971e-08	2.04911e-06
ENSG00000175931	UBE2O	ENSG00000163597	SNHG16	ENSG00000137074	APTX	1.5614e-08	2.06105e-06
ENSG00000162300	ZFPL1	ENSG00000255517	AP002748.4	ENSG00000168066	SF1	1.44612e-08	2.06795e-06
ENSG00000198961	PJA2	ENSG00000229692	SOS1-IT1	ENSG00000107929	LARP4B	1.45463e-08	2.08013e-06
ENSG00000110011	DNAJC4	ENSG00000260233	SSSCA1-AS1	ENSG00000158545	ZC3H18	1.57954e-08	2.085e-06
ENSG00000108474	PIGL	ENSG00000251136	AF117829.1	ENSG00000070756	PABPC1	1.45313e-08	2.09251e-06
ENSG00000114302	PRKAR2A	ENSG00000259291	ZNF710-AS1	ENSG00000090097	PCBP4	1.58985e-08	2.0986e-06
ENSG00000181847	TIGIT	ENSG00000238164	TNFRSF14-AS1	ENSG00000122870	BICC1	1.76148e-08	2.1314e-06
ENSG00000125970	RALY	ENSG00000260032	NORAD	ENSG00000131051	RBM39	1.61758e-08	2.13521e-06
ENSG00000163568	AIM2	ENSG00000261664	TTC39A-AS1	ENSG00000180098	TRNAU1AP	1.76471e-08	2.13529e-06
ENSG00000102908	NFAT5	ENSG00000244513	AC109587.1	ENSG00000119707	RBM25	1.11402e-08	2.13893e-06
ENSG00000168497	CAVIN2	ENSG00000212719	LINC02693	ENSG00000167100	SAMD14	1.14746e-08	2.14575e-06
ENSG00000157212	PAXIP1	ENSG00000271780	AL118558.3	ENSG00000167978	SRRM2	1.78164e-08	2.15578e-06
ENSG00000129932	DOHH	ENSG00000229950	TFAP2A-AS1	ENSG00000167978	SRRM2	1.78172e-08	2.15588e-06
ENSG00000158715	SLC45A3	ENSG00000272463	AL357054.4	ENSG00000143486	EIF2D	1.09473e-08	2.16756e-06
ENSG00000092531	SNAP23	ENSG00000269825	AC022150.4	ENSG00000181817	LSM10	9.13569e-09	2.17429e-06
ENSG00000182180	MRPS16	ENSG00000259605	AC074212.1	ENSG00000138303	ASCC1	1.13568e-08	2.1805e-06
ENSG00000196182	STK40	ENSG00000225783	MIAT	ENSG00000181817	LSM10	1.05345e-08	2.19119e-06
ENSG00000173812	EIF1	ENSG00000259623	AC125257.1	ENSG00000135486	HNRNPA1	1.33998e-08	2.21097e-06
ENSG00000173064	HECTD4	ENSG00000241288	LINC02614	ENSG00000135486	HNRNPA1	1.83796e-08	2.22393e-06
ENSG00000184007	PTP4A2	ENSG00000218510	LINC00339	ENSG00000121774	KHDRBS1	1.44598e-08	2.22681e-06
ENSG00000162032	SPSB3	ENSG00000268516	AC020915.2	ENSG00000106355	LSM5	1.24821e-08	2.24677e-06
ENSG00000171840	NINJ2	ENSG00000177406	AC021054.1	ENSG00000143977	SNRPG	1.33483e-08	2.25586e-06
ENSG00000167613	LAIR1	ENSG00000235823	OLMALINC	ENSG00000089280	FUS	1.36944e-08	2.25957e-06
ENSG00000197872	FAM49A	ENSG00000145075	CCDC39	ENSG00000214575	CPEB1	1.58424e-08	2.26547e-06
ENSG00000138606	SHF	ENSG00000262823	AC127521.1	ENSG00000107105	ELAVL2	1.58935e-08	2.27277e-06
ENSG00000134247	PTGFRN	ENSG00000251867	AC009812.1	ENSG00000009307	CSDE1	1.72345e-08	2.27495e-06
ENSG00000075218	GTSE1	ENSG00000253738	OTUD6B-AS1	ENSG00000185728	YTHDF3	1.89695e-08	2.29531e-06
ENSG00000185803	SLC52A2	ENSG00000267169	AC022098.1	ENSG00000184863	RBM33	1.11239e-08	2.33603e-06
ENSG00000137500	CCDC90B	ENSG00000247137	AP000873.2	ENSG00000107105	ELAVL2	1.94624e-08	2.35495e-06
ENSG00000172572	PDE3A	ENSG00000260552	AC023043.1	ENSG00000157110	RBPMS	1.79008e-08	2.3629e-06
ENSG00000091136	LAMB1	ENSG00000226200	SGMS1-AS1	ENSG00000185272	RBM11	1.53567e-08	2.36494e-06
ENSG00000005020	SKAP2	ENSG00000204054	LINC00963	ENSG00000145214	DGKQ	9.32861e-09	2.3788e-06
ENSG00000153162	BMP6	ENSG00000272734	ADIRF-AS1	ENSG00000099622	CIRBP	1.41679e-08	2.3802e-06
ENSG00000168101	NUDT16L1	ENSG00000196696	AC009022.1	ENSG00000117360	PRPF3	1.17421e-08	2.39538e-06
ENSG00000198695	MT-ND6	ENSG00000267523	AC008735.2	ENSG00000135870	RC3H1	9.99275e-09	2.39826e-06
ENSG00000177733	HNRNPA0	ENSG00000231721	LINC-PINT	ENSG00000091009	RBM27	1.5408e-08	2.40365e-06
ENSG00000117118	SDHB	ENSG00000226137	BAIAP2-DT	ENSG00000125944	HNRNPR	1.22647e-08	2.40387e-06
ENSG00000172534	HCFC1	ENSG00000234949	AC104667.2	ENSG00000099783	HNRNPM	1.68304e-08	2.40675e-06
ENSG00000133315	MACROD1	ENSG00000262772	LINC01977	ENSG00000188177	ZC3H6	1.70337e-08	2.45285e-06
ENSG00000169696	ASPSCR1	ENSG00000279159	AC003681.1	ENSG00000125352	RNF113A	1.57953e-08	2.46407e-06
ENSG00000140859	KIFC3	ENSG00000261799	AC007406.5	ENSG00000137462	TLR2	1.87015e-08	2.4686e-06
ENSG00000129317	PUS7L	ENSG00000179818	PCBP1-AS1	ENSG00000139168	ZCRB1	1.87622e-08	2.47661e-06
ENSG00000115604	IL18R1	ENSG00000263004	AC007114.1	ENSG00000129566	TEP1	1.40813e-08	2.4783e-06
ENSG00000140479	PCSK6	ENSG00000230393	AC092667.1	ENSG00000005189	REXO5	1.77003e-08	2.54885e-06
ENSG00000173402	DAG1	ENSG00000249859	PVT1	ENSG00000090097	PCBP4	1.45081e-08	2.55343e-06
ENSG00000183530	PRR14L	ENSG00000244625	MIATNB	ENSG00000100319	ZMAT5	1.794e-08	2.58337e-06
ENSG00000160959	LRRC14	ENSG00000255197	AC090559.1	ENSG00000184209	SNRNP35	1.66328e-08	2.59472e-06
ENSG00000254986	DPP3	ENSG00000255517	AP002748.4	ENSG00000173933	RBM4	1.54763e-08	2.60002e-06
ENSG00000086717	PPEF1	ENSG00000237686	AL109615.3	ENSG00000128016	ZFP36	1.08439e-08	2.60253e-06
ENSG00000143442	POGZ	ENSG00000232640	AL354892.2	ENSG00000105939	ZC3HAV1	1.83236e-08	2.62028e-06
ENSG00000115363	EVA1A	ENSG00000229847	EMX2OS	ENSG00000172346	CSDC2	1.56064e-08	2.62188e-06
ENSG00000156261	CCT8	ENSG00000264456	AC138207.4	ENSG00000184863	RBM33	2.18109e-08	2.63912e-06
ENSG00000119772	DNMT3A	ENSG00000224086	AC245452.1	ENSG00000104413	ESRP1	1.38954e-08	2.66791e-06
ENSG00000150316	CWC15	ENSG00000247137	AP000873.2	ENSG00000185252	ZNF74	1.85434e-08	2.67026e-06
ENSG00000168259	DNAJC7	ENSG00000259623	AC125257.1	ENSG00000161847	RAVER1	1.71544e-08	2.67608e-06
ENSG00000131023	LATS1	ENSG00000235652	AL356599.1	ENSG00000163694	RBM47	1.74707e-08	2.69048e-06
ENSG00000127054	INTS11	ENSG00000224870	MRPL20-AS1	ENSG00000197111	PCBP2	2.24169e-08	2.71244e-06
ENSG00000099849	RASSF7	ENSG00000274964	AC026356.1	ENSG00000104413	ESRP1	1.633e-08	2.74345e-06
ENSG00000163818	LZTFL1	ENSG00000269825	AC022150.4	ENSG00000132466	ANKRD17	1.93187e-08	2.76257e-06
ENSG00000166432	ZMAT1	ENSG00000269825	AC022150.4	ENSG00000116747	RO60	1.77142e-08	2.76342e-06
ENSG00000115685	PPP1R7	ENSG00000234432	AC092171.3	ENSG00000099381	SETD1A	1.64869e-08	2.78629e-06
ENSG00000086598	TMED2	ENSG00000167920	TMEM99	ENSG00000184209	SNRNP35	1.55708e-08	2.80275e-06
ENSG00000140400	MAN2C1	ENSG00000269352	PTOV1-AS2	ENSG00000004534	RBM6	2.12552e-08	2.80569e-06
ENSG00000038295	TLL1	ENSG00000233593	LINC02609	ENSG00000162437	RAVER2	1.80296e-08	2.81261e-06
ENSG00000116786	PLEKHM2	ENSG00000261183	SPINT1-AS1	ENSG00000112531	QKI	1.99013e-08	2.84589e-06
ENSG00000016864	GLT8D1	ENSG00000271976	AC012467.2	ENSG00000120658	ENOX1	1.12628e-08	2.87202e-06
ENSG00000101266	CSNK2A1	ENSG00000234684	SDCBP2-AS1	ENSG00000139793	MBNL2	1.58553e-08	2.88566e-06
ENSG00000147526	TACC1	ENSG00000268061	NAPA-AS1	ENSG00000175324	LSM1	2.01891e-08	2.88704e-06
ENSG00000100567	PSMA3	ENSG00000257621	PSMA3-AS1	ENSG00000131503	ANKHD1	2.39842e-08	2.90208e-06
ENSG00000138029	HADHB	ENSG00000272129	AL359715.3	ENSG00000104413	ESRP1	2.04229e-08	2.92047e-06
ENSG00000186812	ZNF397	ENSG00000197989	SNHG12	ENSG00000096746	HNRNPH3	1.52913e-08	2.93593e-06
ENSG00000198467	TPM2	ENSG00000229619	MBNL1-AS1	ENSG00000114416	FXR1	1.90943e-08	2.94052e-06
ENSG00000177045	SIX5	ENSG00000259605	AC074212.1	ENSG00000185650	ZFP36L1	2.45801e-08	2.97419e-06
ENSG00000214753	HNRNPUL2	ENSG00000235437	LINC01278	ENSG00000096746	HNRNPH3	2.26377e-08	2.98817e-06
ENSG00000185803	SLC52A2	ENSG00000230838	LINC01614	ENSG00000163694	RBM47	1.43665e-08	3.01696e-06
ENSG00000111058	ACSS3	ENSG00000235831	BHLHE40-AS1	ENSG00000006047	YBX2	1.68474e-08	3.03253e-06
ENSG00000185127	C6orf120	ENSG00000273599	AL731571.1	ENSG00000135316	SYNCRIP	1.54736e-08	3.03283e-06
ENSG00000204310	AGPAT1	ENSG00000224870	MRPL20-AS1	ENSG00000104129	DNAJC17	2.31817e-08	3.05999e-06
ENSG00000147274	RBMX	ENSG00000224032	EPB41L4A-AS1	ENSG00000063046	EIF4B	1.63733e-08	3.06182e-06
ENSG00000140650	PMM2	ENSG00000269609	RPARP-AS1	ENSG00000122299	ZC3H7A	1.68915e-08	3.07425e-06
ENSG00000142534	RPS11	ENSG00000272758	AC083798.2	ENSG00000178685	PARP10	1.83387e-08	3.09924e-06
ENSG00000105270	CLIP3	ENSG00000225439	BOLA3-AS1	ENSG00000166173	LARP6	1.8553e-08	3.11691e-06
ENSG00000125484	GTF3C4	ENSG00000260257	AL035071.1	ENSG00000107164	FUBP3	2.36681e-08	3.12418e-06
ENSG00000265808	SEC22B	ENSG00000231365	WARS2-AS1	ENSG00000137760	ALKBH8	1.90848e-08	3.14899e-06
ENSG00000167874	TMEM88	ENSG00000255399	TBX5-AS1	ENSG00000204569	PPP1R10	2.39315e-08	3.15896e-06
ENSG00000143033	MTF2	ENSG00000223745	CCDC18-AS1	ENSG00000164167	LSM6	1.52339e-08	3.16866e-06
ENSG00000089022	MAPKAPK5	ENSG00000234608	MAPKAPK5-AS1	ENSG00000122965	RBM19	2.03418e-08	3.17331e-06
ENSG00000129538	RNASE1	ENSG00000272341	AL137003.2	ENSG00000166831	RBPMS2	1.42192e-08	3.1851e-06
ENSG00000196329	GIMAP5	ENSG00000234290	AC116366.1	ENSG00000184863	RBM33	2.24598e-08	3.21175e-06
ENSG00000147526	TACC1	ENSG00000260231	KDM7A-DT	ENSG00000175324	LSM1	2.25217e-08	3.22061e-06
ENSG00000095066	HOOK2	ENSG00000259426	AC027237.3	ENSG00000122729	ACO1	2.45006e-08	3.23408e-06
ENSG00000166750	SLFN5	ENSG00000251867	AC009812.1	ENSG00000244462	RBM12	1.3592e-08	3.26208e-06
ENSG00000114127	XRN1	ENSG00000281103	TRG-AS1	ENSG00000178685	PARP10	2.7037e-08	3.27148e-06
ENSG00000143851	PTPN7	ENSG00000186594	MIR22HG	ENSG00000128016	ZFP36	2.10979e-08	3.29128e-06
ENSG00000167524	RSKR	ENSG00000227543	SPAG5-AS1	ENSG00000109111	SUPT6H	2.51313e-08	3.31733e-06
ENSG00000083535	PIBF1	ENSG00000259834	AL365361.1	ENSG00000105939	ZC3HAV1	2.32025e-08	3.31796e-06
ENSG00000082196	C1QTNF3	ENSG00000246560	UBE2D3-AS1	ENSG00000103067	ESRP2	2.15466e-08	3.31817e-06
ENSG00000177105	RHOG	ENSG00000246273	SBF2-AS1	ENSG00000143368	SF3B4	2.54118e-08	3.35436e-06
ENSG00000065029	ZNF76	ENSG00000270084	GAS5-AS1	ENSG00000125743	SNRPD2	2.54846e-08	3.36396e-06
ENSG00000136161	RCBTB2	ENSG00000258056	AC009779.2	ENSG00000083635	NUFIP1	1.32387e-08	3.37587e-06
ENSG00000152154	TMEM178A	ENSG00000255571	MIR9-3HG	ENSG00000065548	ZC3H15	2.17206e-08	3.38841e-06
ENSG00000067066	SP100	ENSG00000188511	C22orf34	ENSG00000174106	LEMD3	2.57338e-08	3.39686e-06
ENSG00000185515	BRCC3	ENSG00000232956	SNHG15	ENSG00000130826	DKC1	2.03571e-08	3.41999e-06
ENSG00000184428	TOP1MT	ENSG00000272667	AC012306.2	ENSG00000124562	SNRPC	2.83785e-08	3.4338e-06
ENSG00000134201	GSTM5	ENSG00000237686	AL109615.3	ENSG00000188739	RBM34	1.84264e-08	3.44574e-06
ENSG00000099331	MYO9B	ENSG00000267904	AC024075.1	ENSG00000198265	HELZ	2.21346e-08	3.453e-06
ENSG00000065413	ANKRD44	ENSG00000215386	MIR99AHG	ENSG00000113742	CPEB4	2.63818e-08	3.4824e-06
ENSG00000123159	GIPC1	ENSG00000224032	EPB41L4A-AS1	ENSG00000063046	EIF4B	2.65605e-08	3.50599e-06
ENSG00000157106	SMG1	ENSG00000270580	AC139256.2	ENSG00000066654	THUMPD1	2.45222e-08	3.50668e-06
ENSG00000154001	PPP2R5E	ENSG00000268087	AC008764.2	ENSG00000125944	HNRNPR	2.28174e-08	3.51388e-06
ENSG00000142599	RERE	ENSG00000272106	AL691432.2	ENSG00000155858	LSM11	2.47225e-08	3.53532e-06
ENSG00000167220	HDHD2	ENSG00000270157	AC004918.4	ENSG00000169564	PCBP1	2.26782e-08	3.5378e-06
ENSG00000124145	SDC4	ENSG00000272654	AL358472.2	ENSG00000132603	NIP7	2.46642e-08	3.55164e-06
ENSG00000218891	ZNF579	ENSG00000260461	AL133355.1	ENSG00000099995	SF3A1	2.71177e-08	3.57953e-06
ENSG00000106066	CPVL	ENSG00000224975	INE1	ENSG00000176624	MEX3C	2.4905e-08	3.58632e-06
ENSG00000150455	TIRAP	ENSG00000255062	AP001318.2	ENSG00000169564	PCBP1	2.13487e-08	3.58658e-06
ENSG00000165194	PCDH19	ENSG00000163364	LINC01116	ENSG00000137449	CPEB2	1.83658e-08	3.59971e-06
ENSG00000084234	APLP2	ENSG00000243069	ARHGEF26-AS1	ENSG00000065548	ZC3H15	1.57941e-08	3.60105e-06
ENSG00000154781	CCDC174	ENSG00000272994	AC012360.3	ENSG00000170860	LSM3	2.05136e-08	3.6104e-06
ENSG00000136450	SRSF1	ENSG00000246560	UBE2D3-AS1	ENSG00000119705	SLIRP	1.73694e-08	3.61283e-06
ENSG00000183155	RABIF	ENSG00000228288	PCAT6	ENSG00000182004	SNRPE	2.51112e-08	3.61601e-06
ENSG00000128245	YWHAH	ENSG00000235954	TTC28-AS1	ENSG00000100319	ZMAT5	2.14841e-08	3.63081e-06
ENSG00000107796	ACTA2	ENSG00000225783	MIAT	ENSG00000125743	SNRPD2	2.54304e-08	3.66197e-06
ENSG00000136021	SCYL2	ENSG00000253636	AC022893.1	ENSG00000139343	SNRPF	2.34871e-08	3.66399e-06
ENSG00000116752	BCAS2	ENSG00000225484	NUTM2B-AS1	ENSG00000100403	ZC3H7B	2.04255e-08	3.67659e-06
ENSG00000159658	EFCAB14	ENSG00000251136	AF117829.1	ENSG00000132773	TOE1	2.19574e-08	3.68884e-06
ENSG00000085998	POMGNT1	ENSG00000273576	AC009283.1	ENSG00000100403	ZC3H7B	2.56819e-08	3.69819e-06
ENSG00000107566	ERLIN1	ENSG00000273015	AC008124.1	ENSG00000104413	ESRP1	1.52823e-08	3.69831e-06
ENSG00000138767	CNOT6L	ENSG00000246582	AC100861.1	ENSG00000114416	FXR1	1.76427e-08	3.70497e-06
ENSG00000162882	HAAO	ENSG00000250802	ZBED3-AS1	ENSG00000133606	MKRN1	2.3837e-08	3.71857e-06
ENSG00000258429	PDF	ENSG00000266036	AC016888.1	ENSG00000103067	ESRP2	2.59953e-08	3.74332e-06
ENSG00000167693	NXN	ENSG00000267272	LINC01140	ENSG00000135097	MSI1	2.83615e-08	3.74371e-06
ENSG00000153406	NMRAL1	ENSG00000261534	AL596244.1	ENSG00000103067	ESRP2	1.92206e-08	3.76724e-06
ENSG00000196358	NTNG2	ENSG00000260517	AC009093.2	ENSG00000071626	DAZAP1	2.44875e-08	3.77108e-06
ENSG00000122515	ZMIZ2	ENSG00000214783	POLR2J4	ENSG00000184209	SNRNP35	3.11668e-08	3.77118e-06
ENSG00000102547	CAB39L	ENSG00000205791	LOH12CR2	ENSG00000132603	NIP7	2.88253e-08	3.80493e-06
ENSG00000125037	EMC3	ENSG00000269982	AC018809.2	ENSG00000170860	LSM3	2.09828e-08	3.81887e-06
ENSG00000136450	SRSF1	ENSG00000264112	AC015813.1	ENSG00000099995	SF3A1	1.85448e-08	3.85731e-06
ENSG00000122966	CIT	ENSG00000204049	AL391421.1	ENSG00000120658	ENOX1	2.5269e-08	3.89143e-06
ENSG00000163719	MTMR14	ENSG00000225733	FGD5-AS1	ENSG00000075975	MKRN2	2.52985e-08	3.89597e-06
ENSG00000184307	ZDHHC23	ENSG00000235831	BHLHE40-AS1	ENSG00000103067	ESRP2	2.53296e-08	3.90077e-06
ENSG00000129968	ABHD17A	ENSG00000251034	AC087854.1	ENSG00000157110	RBPMS	2.15438e-08	3.92098e-06
ENSG00000130787	HIP1R	ENSG00000213062	Z99572.1	ENSG00000173193	PARP14	2.36239e-08	3.96882e-06
ENSG00000177082	WDR73	ENSG00000255857	PXN-AS1	ENSG00000159082	SYNJ1	2.7819e-08	3.97811e-06
ENSG00000075391	RASAL2	ENSG00000225963	AC009950.1	ENSG00000172346	CSDC2	2.79485e-08	3.99663e-06
ENSG00000165775	FUNDC2	ENSG00000197180	AC244090.1	ENSG00000130826	DKC1	2.39184e-08	4.0183e-06
ENSG00000196422	PPP1R26	ENSG00000225361	PPP1R26-AS1	ENSG00000070756	PABPC1	2.58704e-08	4.03579e-06
ENSG00000102760	RGCC	ENSG00000234608	MAPKAPK5-AS1	ENSG00000125743	SNRPD2	3.34642e-08	4.04917e-06
ENSG00000174950	CD164L2	ENSG00000271858	CYB561D2	ENSG00000170144	HNRNPA3	2.41508e-08	4.05733e-06
ENSG00000105552	BCAT2	ENSG00000245750	DRAIC	ENSG00000104413	ESRP1	3.09266e-08	4.08231e-06
ENSG00000043093	DCUN1D1	ENSG00000260461	AL133355.1	ENSG00000114416	FXR1	3.38076e-08	4.09072e-06
ENSG00000106351	AGFG2	ENSG00000259459	LINC02568	ENSG00000065978	YBX1	2.86784e-08	4.10101e-06
ENSG00000100221	JOSD1	ENSG00000260552	AC023043.1	ENSG00000100320	RBFOX2	2.14344e-08	4.11541e-06
ENSG00000078304	PPP2R5C	ENSG00000247774	PCED1B-AS1	ENSG00000178199	ZC3H12D	1.90595e-08	4.11685e-06
ENSG00000167987	VPS37C	ENSG00000257086	AP001453.2	ENSG00000168002	POLR2G	2.87389e-08	4.13841e-06
ENSG00000160014	CALM3	ENSG00000227036	LINC00511	ENSG00000104907	TRMT1	2.65322e-08	4.13903e-06
ENSG00000127920	GNG11	ENSG00000224975	INE1	ENSG00000120948	TARDBP	2.46625e-08	4.14331e-06
ENSG00000161664	ASB16	ENSG00000260160	AC011468.1	ENSG00000101104	PABPC1L	2.70504e-08	4.16577e-06
ENSG00000175463	TBC1D10C	ENSG00000230454	U73166.1	ENSG00000167978	SRRM2	2.67298e-08	4.16985e-06
ENSG00000132323	ILKAP	ENSG00000279738	AL022311.1	ENSG00000099381	SETD1A	2.68949e-08	4.19561e-06
ENSG00000167716	WDR81	ENSG00000242861	AL591895.1	ENSG00000129245	FXR2	1.79306e-08	4.19577e-06
ENSG00000103647	CORO2B	ENSG00000264575	LINC00526	ENSG00000173914	RBM4B	2.15883e-08	4.20973e-06
ENSG00000111817	DSE	ENSG00000260912	AL158206.1	ENSG00000104967	NOVA2	3.50739e-08	4.24394e-06
ENSG00000055208	TAB2	ENSG00000260805	AC092803.1	ENSG00000138709	LARP1B	2.34462e-08	4.26721e-06
ENSG00000066777	ARFGEF1	ENSG00000233038	AC011899.2	ENSG00000162437	RAVER2	2.7981e-08	4.30907e-06
ENSG00000085514	PILRA	ENSG00000258738	AL121603.2	ENSG00000099783	HNRNPM	3.56685e-08	4.31589e-06
ENSG00000115998	C2orf42	ENSG00000269973	AC010969.2	ENSG00000244462	RBM12	2.57336e-08	4.32325e-06
ENSG00000148985	PGAP2	ENSG00000261971	MMP25-AS1	ENSG00000156304	SCAF4	2.62476e-08	4.33085e-06
ENSG00000187091	PLCD1	ENSG00000175147	TMEM51-AS1	ENSG00000076770	MBNL3	2.19012e-08	4.33644e-06
ENSG00000278535	DHRS11	ENSG00000270696	AC005034.3	ENSG00000204569	PPP1R10	2.26097e-08	4.34106e-06
ENSG00000169696	ASPSCR1	ENSG00000234912	SNHG20	ENSG00000132478	UNK	2.78706e-08	4.34782e-06
ENSG00000167106	FAM102A	ENSG00000251562	MALAT1	ENSG00000188177	ZC3H6	3.59718e-08	4.35259e-06
ENSG00000143252	SDHC	ENSG00000254473	AL354920.1	ENSG00000009307	CSDE1	2.42135e-08	4.40686e-06
ENSG00000161956	SENP3	ENSG00000236618	PITPNA-AS1	ENSG00000160633	SAFB	3.36044e-08	4.43578e-06
ENSG00000159674	SPON2	ENSG00000215386	MIR99AHG	ENSG00000078687	TNRC6C	2.69593e-08	4.44829e-06
ENSG00000104814	MAP4K1	ENSG00000162913	OBSCN-AS1	ENSG00000179134	SAMD4B	3.09773e-08	4.46073e-06
ENSG00000153147	SMARCA5	ENSG00000259976	AC093010.3	ENSG00000164167	LSM6	3.12495e-08	4.46867e-06
ENSG00000189190	ZNF600	ENSG00000177640	CASC2	ENSG00000100320	RBFOX2	3.39137e-08	4.47661e-06
ENSG00000160097	FNDC5	ENSG00000249669	CARMN	ENSG00000137462	TLR2	2.71451e-08	4.47895e-06
ENSG00000139746	RBM26	ENSG00000281912	LINC01144	ENSG00000139793	MBNL2	3.13971e-08	4.48978e-06
ENSG00000101452	DHX35	ENSG00000174365	SNHG11	ENSG00000155846	PPARGC1B	2.50228e-08	4.5041e-06
ENSG00000090924	PLEKHG2	ENSG00000247095	MIR210HG	ENSG00000179134	SAMD4B	2.72977e-08	4.50413e-06
ENSG00000171314	PGAM1	ENSG00000230555	AL450326.1	ENSG00000104413	ESRP1	2.92617e-08	4.5063e-06
ENSG00000088832	FKBP1A	ENSG00000258701	LINC00638	ENSG00000183684	ALYREF	2.04089e-08	4.51037e-06
ENSG00000028310	BRD9	ENSG00000188242	AC010442.1	ENSG00000115946	PNO1	2.89146e-08	4.51067e-06
ENSG00000133065	SLC41A1	ENSG00000229950	TFAP2A-AS1	ENSG00000166173	LARP6	3.15828e-08	4.51635e-06
ENSG00000052723	SIKE1	ENSG00000260793	AC003102.1	ENSG00000196943	NOP9	3.18138e-08	4.54937e-06
ENSG00000116194	ANGPTL1	ENSG00000251562	MALAT1	ENSG00000158545	ZC3H18	3.44774e-08	4.55101e-06
ENSG00000137767	SQOR	ENSG00000231889	TRAF3IP2-AS1	ENSG00000145214	DGKQ	2.97722e-08	4.58492e-06
ENSG00000088038	CNOT3	ENSG00000242588	AC108010.1	ENSG00000063244	U2AF2	2.73296e-08	4.59138e-06
ENSG00000114054	PCCB	ENSG00000280798	LINC00294	ENSG00000152795	HNRNPDL	2.98871e-08	4.60261e-06
ENSG00000148248	SURF4	ENSG00000257084	MIR200CHG	ENSG00000122729	ACO1	2.9973e-08	4.61585e-06
ENSG00000179528	LBX2	ENSG00000258199	AC073896.4	ENSG00000183808	RBM12B	3.23353e-08	4.62395e-06
ENSG00000120948	TARDBP	ENSG00000250903	GMDS-DT	ENSG00000170144	HNRNPA3	2.59282e-08	4.66707e-06
ENSG00000174946	GPR171	ENSG00000259865	AL390728.6	ENSG00000188529	SRSF10	3.25636e-08	4.68916e-06
ENSG00000109686	SH3D19	ENSG00000235831	BHLHE40-AS1	ENSG00000183496	MEX3B	3.0489e-08	4.69531e-06
ENSG00000204560	DHX16	ENSG00000233593	LINC02609	ENSG00000139675	HNRNPA1L2	2.58128e-08	4.69793e-06
ENSG00000166482	MFAP4	ENSG00000259459	LINC02568	ENSG00000183496	MEX3B	2.23975e-08	4.70347e-06
ENSG00000132507	EIF5A	ENSG00000182873	PRKCZ-AS1	ENSG00000099783	HNRNPM	2.67735e-08	4.71213e-06
ENSG00000106070	GRB10	ENSG00000214870	AC004540.1	ENSG00000107864	CPEB3	1.98027e-08	4.71305e-06
ENSG00000229809	ZNF688	ENSG00000188511	C22orf34	ENSG00000178199	ZC3H12D	3.28893e-08	4.73606e-06
ENSG00000130779	CLIP1	ENSG00000233806	LINC01237	ENSG00000111786	SRSF9	3.59162e-08	4.74094e-06
ENSG00000112837	TBX18	ENSG00000230074	AL162231.2	ENSG00000109819	PPARGC1A	3.32487e-08	4.75457e-06
ENSG00000161929	SCIMP	ENSG00000268362	AC092279.1	ENSG00000167978	SRRM2	3.05688e-08	4.76873e-06
ENSG00000112941	TENT4A	ENSG00000230148	HOXB-AS1	ENSG00000092199	HNRNPC	3.33515e-08	4.76927e-06
ENSG00000141854	MISP3	ENSG00000236830	CBR3-AS1	ENSG00000178685	PARP10	3.95957e-08	4.79108e-06
ENSG00000165219	GAPVD1	ENSG00000259865	AL390728.6	ENSG00000056586	RC3H2	2.66599e-08	4.79878e-06
ENSG00000249751	ECSCR	ENSG00000272933	AL391121.1	ENSG00000169564	PCBP1	3.96667e-08	4.79967e-06
ENSG00000247595	SPTY2D1OS	ENSG00000268970	AC022150.2	ENSG00000107105	ELAVL2	3.08195e-08	4.80785e-06
ENSG00000148925	BTBD10	ENSG00000245849	RAD51-AS1	ENSG00000139168	ZCRB1	3.3416e-08	4.8119e-06
ENSG00000172985	SH3RF3	ENSG00000172965	MIR4435-2HG	ENSG00000183570	PCBP3	3.36594e-08	4.8133e-06
ENSG00000167755	KLK6	ENSG00000261801	LOXL1-AS1	ENSG00000048740	CELF2	3.38517e-08	4.84079e-06
ENSG00000163874	ZC3H12A	ENSG00000224032	EPB41L4A-AS1	ENSG00000104967	NOVA2	3.67259e-08	4.84782e-06
ENSG00000163399	ATP1A1	ENSG00000203865	ATP1A1-AS1	ENSG00000020577	SAMD4A	3.68265e-08	4.8611e-06
ENSG00000198331	HYLS1	ENSG00000255062	AP001318.2	ENSG00000143368	SF3B4	2.91206e-08	4.89226e-06
ENSG00000100243	CYB5R3	ENSG00000184068	SREBF2-AS1	ENSG00000100227	POLDIP3	2.72206e-08	4.8997e-06
ENSG00000118276	B4GALT6	ENSG00000237807	AC022034.1	ENSG00000162437	RAVER2	2.91242e-08	4.92199e-06
ENSG00000174099	MSRB3	ENSG00000245164	LINC00861	ENSG00000020577	SAMD4A	4.08979e-08	4.94864e-06
ENSG00000155254	MARVELD1	ENSG00000235831	BHLHE40-AS1	ENSG00000169249	ZRSR2	3.75345e-08	4.95455e-06
ENSG00000171310	CHST11	ENSG00000272760	AC093726.1	ENSG00000121390	PSPC1	3.80533e-08	5.02303e-06
ENSG00000188976	NOC2L	ENSG00000272455	AL391244.2	ENSG00000134644	PUM1	4.17292e-08	5.04923e-06
ENSG00000144647	POMGNT2	ENSG00000229589	ACVR2B-AS1	ENSG00000075975	MKRN2	3.83177e-08	5.05793e-06
ENSG00000163453	IGFBP7	ENSG00000260400	AL513534.2	ENSG00000133606	MKRN1	3.25182e-08	5.07283e-06
ENSG00000108839	ALOX12	ENSG00000262089	AC040977.1	ENSG00000148840	PPRC1	3.86049e-08	5.09585e-06
ENSG00000126016	AMOT	ENSG00000267868	AL356740.1	ENSG00000121486	TRMT1L	3.86742e-08	5.105e-06
ENSG00000135250	SRPK2	ENSG00000240207	AC080013.1	ENSG00000111786	SRSF9	3.8833e-08	5.12596e-06
ENSG00000137145	DENND4C	ENSG00000260912	AL158206.1	ENSG00000080608	PUM3	3.36133e-08	5.17644e-06
ENSG00000109472	CPE	ENSG00000251562	MALAT1	ENSG00000167978	SRRM2	2.66137e-08	5.18968e-06
ENSG00000104218	CSPP1	ENSG00000259459	LINC02568	ENSG00000188739	RBM34	3.63192e-08	5.19364e-06
ENSG00000012211	PRICKLE3	ENSG00000245571	FAM111A-DT	ENSG00000204576	PRR3	3.09996e-08	5.20794e-06
ENSG00000174744	BRMS1	ENSG00000226688	ENTPD1-AS1	ENSG00000173933	RBM4	2.87552e-08	5.23344e-06
ENSG00000131375	CAPN7	ENSG00000225733	FGD5-AS1	ENSG00000147140	NONO	3.36139e-08	5.24377e-06
ENSG00000198771	RCSD1	ENSG00000225783	MIAT	ENSG00000121057	AKAP1	3.13774e-08	5.2714e-06
ENSG00000103994	ZNF106	ENSG00000247556	OIP5-AS1	ENSG00000104129	DNAJC17	3.69548e-08	5.28453e-06
ENSG00000143344	RGL1	ENSG00000215458	AATBC	ENSG00000198492	YTHDF2	3.22352e-08	5.31881e-06
ENSG00000128203	ASPHD2	ENSG00000259959	AC107068.1	ENSG00000103067	ESRP2	4.0419e-08	5.33531e-06
ENSG00000060642	PIGV	ENSG00000254473	AL354920.1	ENSG00000198492	YTHDF2	3.18973e-08	5.39064e-06
ENSG00000064655	EYA2	ENSG00000232093	DCST1-AS1	ENSG00000197111	PCBP2	4.11547e-08	5.43242e-06
ENSG00000139343	SNRPF	ENSG00000236540	AC006547.1	ENSG00000100403	ZC3H7B	3.23788e-08	5.43963e-06
ENSG00000115365	LANCL1	ENSG00000251562	MALAT1	ENSG00000177733	HNRNPA0	3.01382e-08	5.48514e-06
ENSG00000255690	TRIL	ENSG00000272568	AC005162.3	ENSG00000214575	CPEB1	3.8432e-08	5.49577e-06
ENSG00000126214	KLC1	ENSG00000246451	AL049840.2	ENSG00000056586	RC3H2	2.3297e-08	5.54469e-06
ENSG00000065618	COL17A1	ENSG00000275234	AC010503.4	ENSG00000114416	FXR1	3.61007e-08	5.5595e-06
ENSG00000151576	QTRT2	ENSG00000247556	OIP5-AS1	ENSG00000161847	RAVER1	3.64535e-08	5.61383e-06
ENSG00000143368	SF3B4	ENSG00000235437	LINC01278	ENSG00000011304	PTBP1	3.90521e-08	5.6235e-06
ENSG00000126247	CAPNS1	ENSG00000273619	AL121832.2	ENSG00000160633	SAFB	4.27393e-08	5.64158e-06
ENSG00000109654	TRIM2	ENSG00000268471	MIR4453HG	ENSG00000056097	ZFR	2.89516e-08	5.64557e-06
ENSG00000147140	NONO	ENSG00000228343	AC115618.2	ENSG00000101811	CSTF2	4.27776e-08	5.64665e-06
ENSG00000198898	CAPZA2	ENSG00000221817	PPP3CB-AS1	ENSG00000131503	ANKHD1	4.28956e-08	5.66222e-06
ENSG00000151322	NPAS3	ENSG00000267868	AL356740.1	ENSG00000112183	RBM24	3.96473e-08	5.66956e-06
ENSG00000065183	WDR3	ENSG00000281501	SEPSECS-AS1	ENSG00000151923	TIAL1	3.37491e-08	5.66985e-06
ENSG00000125430	HS3ST3B1	ENSG00000236088	COX10-AS1	ENSG00000175324	LSM1	3.68708e-08	5.6781e-06
ENSG00000120645	IQSEC3	ENSG00000238197	PAXBP1-AS1	ENSG00000185650	ZFP36L1	3.38238e-08	5.6824e-06
ENSG00000171115	GIMAP8	ENSG00000246859	STARD4-AS1	ENSG00000133606	MKRN1	4.30967e-08	5.68877e-06
ENSG00000140511	HAPLN3	ENSG00000223482	NUTM2A-AS1	ENSG00000182872	RBM10	2.87394e-08	5.6904e-06
ENSG00000131023	LATS1	ENSG00000244468	AC093001.1	ENSG00000153250	RBMS1	3.69646e-08	5.69255e-06
ENSG00000188542	DUSP28	ENSG00000224699	LAMTOR5-AS1	ENSG00000144161	ZC3H8	4.31587e-08	5.69695e-06
ENSG00000126581	BECN1	ENSG00000269397	AC011503.2	ENSG00000169564	PCBP1	3.13256e-08	5.70127e-06
ENSG00000014824	SLC30A9	ENSG00000249673	NOP14-AS1	ENSG00000164548	TRA2A	4.32882e-08	5.71404e-06
ENSG00000154016	GRAP	ENSG00000268516	AC020915.2	ENSG00000161847	RAVER1	4.01097e-08	5.73568e-06
ENSG00000116747	RO60	ENSG00000273142	LINC02604	ENSG00000167978	SRRM2	3.3948e-08	5.73721e-06
ENSG00000173674	EIF1AX	ENSG00000257176	AC009318.1	ENSG00000075292	ZNF638	4.74447e-08	5.74081e-06
ENSG00000203896	LIME1	ENSG00000267523	AC008735.2	ENSG00000178199	ZC3H12D	4.3527e-08	5.74557e-06
ENSG00000147454	SLC25A37	ENSG00000257027	AC010186.3	ENSG00000125870	SNRPB2	4.35709e-08	5.75136e-06
ENSG00000137962	ARHGAP29	ENSG00000278921	EPB41L4A-DT	ENSG00000109819	PPARGC1A	3.74128e-08	5.76157e-06
ENSG00000157326	DHRS4	ENSG00000275234	AC010503.4	ENSG00000078269	SYNJ2	3.71497e-08	5.79535e-06
ENSG00000170473	PYM1	ENSG00000232098	AC012313.1	ENSG00000060339	CCAR1	2.78887e-08	5.80085e-06
ENSG00000141759	TXNL4A	ENSG00000274828	AC068473.5	ENSG00000063046	EIF4B	3.27314e-08	5.89165e-06
ENSG00000104894	CD37	ENSG00000186594	MIR22HG	ENSG00000167978	SRRM2	3.50984e-08	5.89653e-06
ENSG00000146109	ABT1	ENSG00000272345	AL031775.1	ENSG00000125870	SNRPB2	3.7923e-08	5.91599e-06
ENSG00000197021	CXorf40B	ENSG00000235703	LINC00894	ENSG00000165675	ENOX2	4.89547e-08	5.92351e-06
ENSG00000198824	CHAMP1	ENSG00000261534	AL596244.1	ENSG00000099995	SF3A1	3.81896e-08	5.95758e-06
ENSG00000197959	DNM3	ENSG00000204682	MIR1915HG	ENSG00000099995	SF3A1	4.16922e-08	5.96199e-06
ENSG00000204428	LY6G5C	ENSG00000219665	ZNF433-AS1	ENSG00000204569	PPP1R10	3.34383e-08	6.08578e-06
ENSG00000067829	IDH3G	ENSG00000230630	DNM3OS	ENSG00000130826	DKC1	4.62567e-08	6.10589e-06
ENSG00000157227	MMP14	ENSG00000263327	TAPT1-AS1	ENSG00000100813	ACIN1	2.99567e-08	6.11117e-06
ENSG00000153914	SREK1	ENSG00000212694	LINC01089	ENSG00000047188	YTHDC2	4.63986e-08	6.12461e-06
ENSG00000163659	TIPARP	ENSG00000240875	LINC00886	ENSG00000120658	ENOX1	3.62675e-08	6.12921e-06
ENSG00000115307	AUP1	ENSG00000270696	AC005034.3	ENSG00000148843	PDCD11	3.1613e-08	6.16453e-06
ENSG00000197479	PCDHB11	ENSG00000236830	CBR3-AS1	ENSG00000125970	RALY	4.00496e-08	6.16764e-06
ENSG00000163389	POGLUT1	ENSG00000235314	LINC00957	ENSG00000138709	LARP1B	3.21265e-08	6.16828e-06
ENSG00000198646	NCOA6	ENSG00000233806	LINC01237	ENSG00000131051	RBM39	4.70665e-08	6.21278e-06
ENSG00000134326	CMPK2	ENSG00000272695	GAS6-DT	ENSG00000124193	SRSF6	3.1859e-08	6.24436e-06
ENSG00000172572	PDE3A	ENSG00000260552	AC023043.1	ENSG00000179134	SAMD4B	4.73404e-08	6.24893e-06
ENSG00000184924	PTRHD1	ENSG00000175061	SNHG29	ENSG00000102317	RBM3	3.73457e-08	6.27407e-06
ENSG00000172757	CFL1	ENSG00000281398	SNHG4	ENSG00000184863	RBM33	5.19068e-08	6.28073e-06
ENSG00000139343	SNRPF	ENSG00000234608	MAPKAPK5-AS1	ENSG00000075856	SART3	3.74337e-08	6.28886e-06
ENSG00000167632	TRAPPC9	ENSG00000215769	ARHGAP27P1-BPTFP1-KPNA2P3	ENSG00000129245	FXR2	3.81825e-08	6.30011e-06
ENSG00000139168	ZCRB1	ENSG00000247903	AC024896.1	ENSG00000131013	PPIL4	4.77483e-08	6.30278e-06
ENSG00000164692	COL1A2	ENSG00000231160	KLF3-AS1	ENSG00000128016	ZFP36	4.09425e-08	6.30515e-06
ENSG00000197226	TBC1D9B	ENSG00000212766	EWSAT1	ENSG00000155506	LARP1	5.23115e-08	6.32969e-06
ENSG00000119689	DLST	ENSG00000272760	AC093726.1	ENSG00000148843	PDCD11	3.25431e-08	6.34591e-06
ENSG00000100387	RBX1	ENSG00000184068	SREBF2-AS1	ENSG00000100319	ZMAT5	5.25739e-08	6.36144e-06
ENSG00000163516	ANKZF1	ENSG00000231721	LINC-PINT	ENSG00000115677	HDLBP	4.14545e-08	6.38399e-06
ENSG00000161956	SENP3	ENSG00000233223	AC016876.1	ENSG00000129245	FXR2	4.87155e-08	6.43044e-06
ENSG00000102030	NAA10	ENSG00000197180	AC244090.1	ENSG00000130826	DKC1	3.83084e-08	6.47412e-06
ENSG00000170633	RNF34	ENSG00000268713	AC005261.3	ENSG00000184209	SNRNP35	3.62595e-08	6.52671e-06
ENSG00000164088	PPM1M	ENSG00000271858	CYB561D2	ENSG00000198265	HELZ	4.53728e-08	6.53369e-06
ENSG00000159884	CCDC107	ENSG00000270012	AC232271.1	ENSG00000169564	PCBP1	3.60441e-08	6.56003e-06
ENSG00000092020	PPP2R3C	ENSG00000259976	AC093010.3	ENSG00000100461	RBM23	3.12899e-08	6.57088e-06
ENSG00000064545	TMEM161A	ENSG00000221817	PPP3CB-AS1	ENSG00000181588	MEX3D	4.22084e-08	6.58451e-06
ENSG00000006756	ARSD	ENSG00000270571	AC007681.1	ENSG00000063046	EIF4B	3.675e-08	6.61499e-06
ENSG00000254413	CHKB-CPT1B	ENSG00000258920	FOXN3-AS1	ENSG00000169564	PCBP1	4.011e-08	6.61816e-06
ENSG00000182481	KPNA2	ENSG00000278730	AC005332.6	ENSG00000184863	RBM33	3.6443e-08	6.63263e-06
ENSG00000117602	RCAN3	ENSG00000271109	AC008555.4	ENSG00000112183	RBM24	4.27944e-08	6.67592e-06
ENSG00000161405	IKZF3	ENSG00000266469	AC005288.1	ENSG00000130811	EIF3G	3.2228e-08	6.70343e-06
ENSG00000176095	IP6K1	ENSG00000251562	MALAT1	ENSG00000119707	RBM25	4.69127e-08	6.70852e-06
ENSG00000124191	TOX2	ENSG00000223891	OSER1-DT	ENSG00000138303	ASCC1	3.74049e-08	6.73288e-06
ENSG00000168060	NAALADL1	ENSG00000269918	AF131215.6	ENSG00000166831	RBPMS2	3.47461e-08	6.7755e-06
ENSG00000169957	ZNF768	ENSG00000231074	HCG18	ENSG00000132819	RBM38	4.40904e-08	6.78992e-06
ENSG00000005700	IBTK	ENSG00000231826	LINC01819	ENSG00000135316	SYNCRIP	5.18539e-08	6.84471e-06
ENSG00000173918	C1QTNF1	ENSG00000246100	LINC00900	ENSG00000132478	UNK	3.56772e-08	6.85003e-06
ENSG00000143164	DCAF6	ENSG00000188185	LINC00265	ENSG00000152520	PAN3	5.20585e-08	6.87172e-06
ENSG00000157510	AFAP1L1	ENSG00000273117	AC144652.1	ENSG00000166173	LARP6	5.22062e-08	6.89122e-06
ENSG00000103522	IL21R	ENSG00000267107	PCAT19	ENSG00000166831	RBPMS2	4.82156e-08	6.89483e-06
ENSG00000132837	DMGDH	ENSG00000176124	DLEU1	ENSG00000121390	PSPC1	4.84294e-08	6.92541e-06
ENSG00000141905	NFIC	ENSG00000218416	AC110619.1	ENSG00000088247	KHSRP	5.26163e-08	6.94535e-06
ENSG00000129245	FXR2	ENSG00000261326	LINC01355	ENSG00000056586	RC3H2	4.8689e-08	6.96253e-06
ENSG00000072818	ACAP1	ENSG00000215067	ALOX12-AS1	ENSG00000099899	TRMT2A	4.87053e-08	7.01356e-06
ENSG00000167004	PDIA3	ENSG00000260077	AC104794.3	ENSG00000122965	RBM19	4.56294e-08	7.02692e-06
ENSG00000166086	JAM3	ENSG00000248360	LINC00504	ENSG00000139675	HNRNPA1L2	4.95241e-08	7.08195e-06
ENSG00000115687	PASK	ENSG00000247982	LINC00926	ENSG00000178199	ZC3H12D	5.37823e-08	7.09926e-06
ENSG00000149257	SERPINH1	ENSG00000246174	KCTD21-AS1	ENSG00000149273	RPS3	4.04509e-08	7.11936e-06
ENSG00000164309	CMYA5	ENSG00000239911	PRKAG2-AS1	ENSG00000131503	ANKHD1	4.98375e-08	7.12676e-06
ENSG00000141655	TNFRSF11A	ENSG00000246100	LINC00900	ENSG00000135097	MSI1	3.49531e-08	7.13043e-06
ENSG00000185800	DMWD	ENSG00000251562	MALAT1	ENSG00000125352	RNF113A	3.00264e-08	7.14629e-06
ENSG00000259431	THTPA	ENSG00000234171	RNASEH1-AS1	ENSG00000169564	PCBP1	3.98055e-08	7.16498e-06
ENSG00000101911	PRPS2	ENSG00000259319	AF111167.2	ENSG00000104177	MYEF2	4.65809e-08	7.17346e-06
ENSG00000146463	ZMYM4	ENSG00000188511	C22orf34	ENSG00000185272	RBM11	5.43466e-08	7.17375e-06
ENSG00000148926	ADM	ENSG00000247095	MIR210HG	ENSG00000111640	GAPDH	3.74252e-08	7.18563e-06
ENSG00000113068	PFDN1	ENSG00000245937	LINC01184	ENSG00000131503	ANKHD1	5.5316e-08	7.30171e-06
ENSG00000089280	FUS	ENSG00000261971	MMP25-AS1	ENSG00000157110	RBPMS	4.35028e-08	7.30846e-06
ENSG00000176845	METRNL	ENSG00000258708	SLC25A21-AS1	ENSG00000183684	ALYREF	4.06073e-08	7.30932e-06
ENSG00000137831	UACA	ENSG00000266036	AC016888.1	ENSG00000128739	SNRPN	4.07694e-08	7.3385e-06
ENSG00000077147	TM9SF3	ENSG00000272374	Z97832.2	ENSG00000090905	TNRC6A	5.57077e-08	7.35341e-06
ENSG00000103005	USB1	ENSG00000235437	LINC01278	ENSG00000143368	SF3B4	6.09738e-08	7.37783e-06
ENSG00000184730	APOBR	ENSG00000245937	LINC01184	ENSG00000090621	PABPC4	3.73311e-08	7.39156e-06
ENSG00000204217	BMPR2	ENSG00000273456	AC064836.3	ENSG00000065548	ZC3H15	3.77365e-08	7.39636e-06
ENSG00000198399	ITSN2	ENSG00000247982	LINC00926	ENSG00000055917	PUM2	4.74168e-08	7.39702e-06
ENSG00000173200	PARP15	ENSG00000228242	AC093495.1	ENSG00000129566	TEP1	6.12061e-08	7.40594e-06
ENSG00000179144	GIMAP7	ENSG00000268001	CARD8-AS1	ENSG00000162775	RBM15	4.75039e-08	7.4106e-06
ENSG00000109534	GAR1	ENSG00000237248	LINC00987	ENSG00000185252	ZNF74	3.80309e-08	7.41602e-06
ENSG00000132406	TMEM128	ENSG00000246451	AL049840.2	ENSG00000075292	ZNF638	5.62007e-08	7.4185e-06
ENSG00000172780	RAB43	ENSG00000261512	AC092368.3	ENSG00000136527	TRA2B	4.42483e-08	7.43372e-06
ENSG00000181789	COPG1	ENSG00000273148	LINC00653	ENSG00000107864	CPEB3	5.21323e-08	7.45492e-06
ENSG00000136897	MRPL50	ENSG00000206567	AC022007.1	ENSG00000137074	APTX	6.19473e-08	7.49562e-06
ENSG00000101003	GINS1	ENSG00000275764	AC092747.4	ENSG00000125835	SNRPB	3.91739e-08	7.52139e-06
ENSG00000071054	MAP4K4	ENSG00000236778	INTS6-AS1	ENSG00000137462	TLR2	4.88759e-08	7.52689e-06
ENSG00000088038	CNOT3	ENSG00000267523	AC008735.2	ENSG00000099995	SF3A1	4.48255e-08	7.53068e-06
ENSG00000102524	TNFSF13B	ENSG00000268713	AC005261.3	ENSG00000134597	RBMX2	5.73746e-08	7.57345e-06
ENSG00000205659	LIN52	ENSG00000248275	TRIM52-AS1	ENSG00000153048	CARHSP1	4.51608e-08	7.58702e-06
ENSG00000182568	SATB1	ENSG00000278709	NKILA	ENSG00000172346	CSDC2	3.96212e-08	7.60727e-06
ENSG00000108861	DUSP3	ENSG00000261068	AL512274.1	ENSG00000183496	MEX3B	5.78145e-08	7.63152e-06
ENSG00000110237	ARHGEF17	ENSG00000254837	AP001372.2	ENSG00000149273	RPS3	4.56344e-08	7.71222e-06
ENSG00000278615	C11orf98	ENSG00000255062	AP001318.2	ENSG00000168002	POLR2G	5.02724e-08	7.74195e-06
ENSG00000182247	UBE2E2	ENSG00000246985	SOCS2-AS1	ENSG00000185272	RBM11	4.31051e-08	7.75892e-06
ENSG00000015676	NUDCD3	ENSG00000259865	AL390728.6	ENSG00000011304	PTBP1	5.06156e-08	7.7948e-06
ENSG00000122490	SLC66A2	ENSG00000275234	AC010503.4	ENSG00000198492	YTHDF2	4.33647e-08	7.80565e-06
ENSG00000171865	RNASEH1	ENSG00000273226	AL391834.2	ENSG00000141994	DUS3L	5.4593e-08	7.80679e-06
ENSG00000048740	CELF2	ENSG00000264575	LINC00526	ENSG00000009307	CSDE1	4.03867e-08	7.8754e-06
ENSG00000162894	FCMR	ENSG00000247982	LINC00926	ENSG00000182004	SNRPE	5.0598e-08	7.89328e-06
ENSG00000015676	NUDCD3	ENSG00000261663	AC009065.8	ENSG00000106263	EIF3B	5.13717e-08	7.91123e-06
ENSG00000087157	PGS1	ENSG00000253768	AC008663.1	ENSG00000078687	TNRC6C	5.07209e-08	7.91247e-06
ENSG00000155629	PIK3AP1	ENSG00000280832	GSEC	ENSG00000196187	TMEM63A	4.71639e-08	7.92354e-06
ENSG00000167077	MEI1	ENSG00000257815	AC025159.1	ENSG00000088247	KHSRP	4.75643e-08	8.03837e-06
ENSG00000123933	MXD4	ENSG00000224652	LINC00885	ENSG00000132478	UNK	5.22957e-08	8.05354e-06
ENSG00000146648	EGFR	ENSG00000242282	AC108488.1	ENSG00000174720	LARP7	5.17505e-08	8.07308e-06
ENSG00000013275	PSMC4	ENSG00000268087	AC008764.2	ENSG00000168066	SF1	6.12752e-08	8.08832e-06
ENSG00000138663	COPS4	ENSG00000261437	AC108860.2	ENSG00000099995	SF3A1	4.50197e-08	8.10355e-06
ENSG00000197093	GAL3ST4	ENSG00000224842	AL161908.1	ENSG00000204392	LSM2	5.29434e-08	8.15328e-06
ENSG00000119596	YLPM1	ENSG00000251562	MALAT1	ENSG00000185650	ZFP36L1	5.70298e-08	8.2123e-06
ENSG00000100968	NFATC4	ENSG00000271122	AC018647.2	ENSG00000100461	RBM23	3.32709e-08	8.21792e-06
ENSG00000076513	ANKRD13A	ENSG00000231113	AL035587.1	ENSG00000009307	CSDE1	4.21432e-08	8.26007e-06
ENSG00000157020	SEC13	ENSG00000206567	AC022007.1	ENSG00000075975	MKRN2	5.793e-08	8.28399e-06
ENSG00000105339	DENND3	ENSG00000254389	RHPN1-AS1	ENSG00000014164	ZC3H3	3.71595e-08	8.32373e-06
ENSG00000170088	TMEM192	ENSG00000180769	WDFY3-AS2	ENSG00000164167	LSM6	6.30644e-08	8.3245e-06
ENSG00000144744	UBA3	ENSG00000244513	AC109587.1	ENSG00000004534	RBM6	6.61915e-08	8.34012e-06
ENSG00000136161	RCBTB2	ENSG00000258056	AC009779.2	ENSG00000166173	LARP6	3.28696e-08	8.38174e-06
ENSG00000177084	POLE	ENSG00000268471	MIR4453HG	ENSG00000182872	RBM10	3.80112e-08	8.40048e-06
ENSG00000100147	CCDC134	ENSG00000184068	SREBF2-AS1	ENSG00000100403	ZC3H7B	5.46818e-08	8.42099e-06
ENSG00000187239	FNBP1	ENSG00000243701	DUBR	ENSG00000078687	TNRC6C	5.01899e-08	8.4319e-06
ENSG00000167566	NCKAP5L	ENSG00000278970	HEIH	ENSG00000153250	RBMS1	4.05575e-08	8.43596e-06
ENSG00000198492	YTHDF2	ENSG00000273373	AL355488.1	ENSG00000116350	SRSF4	4.63745e-08	8.44015e-06
ENSG00000168096	ANKS3	ENSG00000259807	AC009093.1	ENSG00000122870	BICC1	5.87019e-08	8.45307e-06
ENSG00000107331	ABCA2	ENSG00000223764	LINC02593	ENSG00000100403	ZC3H7B	3.49601e-08	8.46033e-06
ENSG00000138398	PPIG	ENSG00000260917	AL158212.3	ENSG00000138385	SSB	5.92348e-08	8.47058e-06
ENSG00000163041	H3F3A	ENSG00000258199	AC073896.4	ENSG00000092199	HNRNPC	5.89062e-08	8.4825e-06
ENSG00000123810	B9D2	ENSG00000228288	PCAT6	ENSG00000121057	AKAP1	5.94064e-08	8.49511e-06
ENSG00000146282	RARS2	ENSG00000242282	AC108488.1	ENSG00000132819	RBM38	5.17093e-08	8.53203e-06
ENSG00000136709	WDR33	ENSG00000269887	AL391001.1	ENSG00000155438	NIFK	5.96892e-08	8.59524e-06
ENSG00000229474	PATL2	ENSG00000234028	EIF2AK3-DT	ENSG00000172348	RCAN2	5.97222e-08	8.59999e-06
ENSG00000100949	RABGGTA	ENSG00000272841	AL139393.3	ENSG00000111640	GAPDH	4.35115e-08	8.61528e-06
ENSG00000127152	BCL11B	ENSG00000197536	C5orf56	ENSG00000172346	CSDC2	5.12832e-08	8.61557e-06
ENSG00000176890	TYMS	ENSG00000236830	CBR3-AS1	ENSG00000167088	SNRPD1	6.53755e-08	8.62956e-06
ENSG00000120910	PPP3CC	ENSG00000251034	AC087854.1	ENSG00000076067	RBMS2	4.80567e-08	8.65021e-06
ENSG00000132388	UBE2G1	ENSG00000235280	MCF2L-AS1	ENSG00000120948	TARDBP	6.65652e-08	8.78661e-06
ENSG00000184371	CSF1	ENSG00000253636	AC022893.1	ENSG00000196793	ZNF239	6.10252e-08	8.78763e-06
ENSG00000129151	BBOX1	ENSG00000261183	SPINT1-AS1	ENSG00000075856	SART3	4.82959e-08	8.78986e-06
ENSG00000138363	ATIC	ENSG00000203635	AC144450.1	ENSG00000162775	RBM15	5.25616e-08	8.83036e-06
ENSG00000178685	PARP10	ENSG00000197536	C5orf56	ENSG00000173193	PARP14	6.17429e-08	8.89098e-06
ENSG00000050165	DKK3	ENSG00000275234	AC010503.4	ENSG00000104413	ESRP1	5.72017e-08	8.92347e-06
ENSG00000145916	RMND5B	ENSG00000246898	LINC00920	ENSG00000197451	HNRNPAB	7.38184e-08	8.93202e-06
ENSG00000100100	PIK3IP1	ENSG00000186594	MIR22HG	ENSG00000166831	RBPMS2	5.80251e-08	8.93587e-06
ENSG00000172171	TEFM	ENSG00000214719	AC005562.1	ENSG00000109111	SUPT6H	3.76354e-08	8.95724e-06
ENSG00000136710	CCDC115	ENSG00000224152	AC009506.1	ENSG00000184898	RBM43	5.35391e-08	8.99457e-06
ENSG00000125818	PSMF1	ENSG00000236017	ASMTL-AS1	ENSG00000182872	RBM10	6.25801e-08	9.01153e-06
ENSG00000087206	UIMC1	ENSG00000241990	PRR34-AS1	ENSG00000183808	RBM12B	6.83929e-08	9.02786e-06
ENSG00000135945	REV1	ENSG00000204685	STARD7-AS1	ENSG00000169564	PCBP1	7.47384e-08	9.04335e-06
ENSG00000218891	ZNF579	ENSG00000276334	AL133243.2	ENSG00000099995	SF3A1	6.85154e-08	9.04403e-06
ENSG00000130764	LRRC47	ENSG00000272455	AL391244.2	ENSG00000151657	KIN	5.87277e-08	9.04406e-06
ENSG00000157426	AASDH	ENSG00000197670	AL157838.1	ENSG00000015479	MATR3	5.35813e-08	9.05523e-06
ENSG00000135537	AFG1L	ENSG00000266469	AC005288.1	ENSG00000126254	RBM42	4.44675e-08	9.07137e-06
ENSG00000188483	IER5L	ENSG00000233901	LINC01503	ENSG00000204356	NELFE	6.29984e-08	9.07176e-06
ENSG00000158941	CCAR2	ENSG00000253200	AC037459.2	ENSG00000075856	SART3	7.5033e-08	9.07899e-06
ENSG00000113719	ERGIC1	ENSG00000259426	AC027237.3	ENSG00000197451	HNRNPAB	5.90237e-08	9.08965e-06
ENSG00000105967	TFEC	ENSG00000246263	UBR5-AS1	ENSG00000169564	PCBP1	6.91077e-08	9.12221e-06
ENSG00000123131	PRDX4	ENSG00000206417	H1FX-AS1	ENSG00000104129	DNAJC17	5.02881e-08	9.15243e-06
ENSG00000116731	PRDM2	ENSG00000231160	KLF3-AS1	ENSG00000065548	ZC3H15	7.60254e-08	9.19907e-06
ENSG00000186081	KRT5	ENSG00000257084	MIR200CHG	ENSG00000115946	PNO1	4.42334e-08	9.20054e-06
ENSG00000137507	LRRC32	ENSG00000226419	SLC16A1-AS1	ENSG00000163694	RBM47	7.65335e-08	9.26055e-06
ENSG00000182372	CLN8	ENSG00000253982	AC100810.1	ENSG00000188177	ZC3H6	6.48147e-08	9.2685e-06
ENSG00000137413	TAF8	ENSG00000246859	STARD4-AS1	ENSG00000181817	LSM10	6.02149e-08	9.27309e-06
ENSG00000164107	HAND2	ENSG00000205791	LOH12CR2	ENSG00000060138	YBX3	7.0576e-08	9.31603e-06
ENSG00000106144	CASP2	ENSG00000273344	PAXIP1-AS1	ENSG00000153250	RBMS1	7.14879e-08	9.43641e-06
ENSG00000135617	PRADC1	ENSG00000269293	ZSCAN16-AS1	ENSG00000159082	SYNJ1	6.60902e-08	9.4509e-06
ENSG00000129515	SNX6	ENSG00000212766	EWSAT1	ENSG00000138385	SSB	6.16245e-08	9.49018e-06
ENSG00000178295	GEN1	ENSG00000234290	AC116366.1	ENSG00000075292	ZNF638	7.87492e-08	9.52865e-06
ENSG00000184281	TSSC4	ENSG00000229950	TFAP2A-AS1	ENSG00000111786	SRSF9	7.22435e-08	9.53614e-06
ENSG00000106852	LHX6	ENSG00000249859	PVT1	ENSG00000090621	PABPC4	4.41668e-08	9.54004e-06
ENSG00000174099	MSRB3	ENSG00000187951	AC091057.1	ENSG00000020577	SAMD4A	7.8846e-08	9.54037e-06
ENSG00000126214	KLC1	ENSG00000259605	AC074212.1	ENSG00000134001	EIF2S1	4.02552e-08	9.58073e-06
ENSG00000179144	GIMAP7	ENSG00000214548	MEG3	ENSG00000167100	SAMD14	6.14251e-08	9.58231e-06
ENSG00000182473	EXOC7	ENSG00000255062	AP001318.2	ENSG00000156304	SCAF4	5.77731e-08	9.70587e-06
ENSG00000157954	WIPI2	ENSG00000228878	SEPTIN7-AS1	ENSG00000170144	HNRNPA3	8.04468e-08	9.73406e-06
ENSG00000013725	CD6	ENSG00000229807	XIST	ENSG00000174720	LARP7	6.32581e-08	9.74175e-06
ENSG00000008710	PKD1	ENSG00000270580	AC139256.2	ENSG00000056586	RC3H2	6.24985e-08	9.74977e-06
ENSG00000087008	ACOX3	ENSG00000237424	FOXD2-AS1	ENSG00000112531	QKI	7.40747e-08	9.77786e-06
ENSG00000121542	SEC22A	ENSG00000254973	AC105219.4	ENSG00000125944	HNRNPR	6.90634e-08	9.87606e-06
ENSG00000099250	NRP1	ENSG00000260244	AC104083.1	ENSG00000078687	TNRC6C	7.53457e-08	9.94563e-06
ENSG00000184254	ALDH1A3	ENSG00000232386	AC015712.1	ENSG00000139910	NOVA1	6.46663e-08	9.95861e-06
ENSG00000198856	OSTC	ENSG00000248049	UBA6-AS1	ENSG00000174720	LARP7	6.40555e-08	9.99265e-06
ENSG00000119865	CNRIP1	ENSG00000234290	AC116366.1	ENSG00000161847	RAVER1	6.48985e-08	9.99438e-06
ENSG00000008869	HEATR5B	ENSG00000275234	AC010503.4	ENSG00000145907	G3BP1	6.41434e-08	1.00064e-05
ENSG00000092820	EZR	ENSG00000213742	ZNF337-AS1	ENSG00000149187	CELF1	7.0296e-08	1.00523e-05
ENSG00000047932	GOPC	ENSG00000230844	ZNF674-AS1	ENSG00000155506	LARP1	3.49719e-08	1.00719e-05
ENSG00000145247	OCIAD2	ENSG00000272168	CASC15	ENSG00000003756	RBM5	9.39742e-08	1.01492e-05
ENSG00000085274	MYNN	ENSG00000253854	AC010834.3	ENSG00000015479	MATR3	6.05376e-08	1.01703e-05
ENSG00000127616	SMARCA4	ENSG00000247271	ZBED5-AS1	ENSG00000068784	SRBD1	4.60254e-08	1.01716e-05
ENSG00000126264	HCST	ENSG00000259807	AC009093.1	ENSG00000167100	SAMD14	6.61801e-08	1.01917e-05
ENSG00000179776	CDH5	ENSG00000255062	AP001318.2	ENSG00000181817	LSM10	5.6753e-08	1.02155e-05
ENSG00000118193	KIF14	ENSG00000261039	LINC02544	ENSG00000102241	HTATSF1	4.75882e-08	1.02791e-05
ENSG00000196839	ADA	ENSG00000180769	WDFY3-AS2	ENSG00000155636	RBM45	7.22384e-08	1.03301e-05
ENSG00000109332	UBE2D3	ENSG00000246560	UBE2D3-AS1	ENSG00000132463	GRSF1	6.63366e-08	1.03485e-05
ENSG00000078018	MAP2	ENSG00000166770	ZNF667-AS1	ENSG00000107105	ELAVL2	4.94095e-08	1.0376e-05
ENSG00000185070	FLRT2	ENSG00000226696	LENG8-AS1	ENSG00000134001	EIF2S1	4.62696e-08	1.04107e-05
ENSG00000101017	CD40	ENSG00000277449	CEBPB-AS1	ENSG00000183570	PCBP3	5.31601e-08	1.04194e-05
ENSG00000198888	MT-ND1	ENSG00000279278	AC245060.6	ENSG00000099783	HNRNPM	7.91469e-08	1.04474e-05
ENSG00000197774	EME2	ENSG00000225138	SLC9A3-AS1	ENSG00000162775	RBM15	4.76077e-08	1.04737e-05
ENSG00000091164	TXNL1	ENSG00000246451	AL049840.2	ENSG00000135486	HNRNPA1	6.74404e-08	1.05207e-05
ENSG00000112559	MDFI	ENSG00000272913	AC009237.14	ENSG00000111786	SRSF9	5.40207e-08	1.0534e-05
ENSG00000172936	MYD88	ENSG00000228288	PCAT6	ENSG00000134077	THUMPD3	6.26839e-08	1.05936e-05
ENSG00000160563	MED27	ENSG00000272933	AL391121.1	ENSG00000119446	RBM18	6.81295e-08	1.06282e-05
ENSG00000276409	CCL14	ENSG00000245571	FAM111A-DT	ENSG00000112531	QKI	5.56597e-08	1.06867e-05
ENSG00000175220	ARHGAP1	ENSG00000261183	SPINT1-AS1	ENSG00000157110	RBPMS	7.48198e-08	1.06992e-05
ENSG00000082516	GEMIN5	ENSG00000260711	AL121839.2	ENSG00000155506	LARP1	5.57671e-08	1.07073e-05
ENSG00000269113	TRABD2B	ENSG00000234869	AL021392.1	ENSG00000137449	CPEB2	8.13088e-08	1.07328e-05
ENSG00000155313	USP25	ENSG00000261754	AC008555.1	ENSG00000155438	NIFK	6.50727e-08	1.0737e-05
ENSG00000080573	COL5A3	ENSG00000261490	AC005674.2	ENSG00000177733	HNRNPA0	8.13716e-08	1.07411e-05
ENSG00000105122	RASAL3	ENSG00000275234	AC010503.4	ENSG00000073792	IGF2BP2	5.76565e-08	1.07818e-05
ENSG00000107562	CXCL12	ENSG00000249346	LINC01016	ENSG00000183496	MEX3B	8.91573e-08	1.0788e-05
ENSG00000013275	PSMC4	ENSG00000261126	RBFADN	ENSG00000179134	SAMD4B	8.1789e-08	1.07961e-05
ENSG00000106123	EPHB6	ENSG00000280832	GSEC	ENSG00000102053	ZC3H12B	5.9341e-08	1.08001e-05
ENSG00000169230	PRELID1	ENSG00000234869	AL021392.1	ENSG00000137462	TLR2	6.93569e-08	1.08197e-05
ENSG00000149084	HSD17B12	ENSG00000212978	AC016747.1	ENSG00000175324	LSM1	4.19468e-08	1.09062e-05
ENSG00000138069	RAB1A	ENSG00000270696	AC005034.3	ENSG00000169564	PCBP1	8.27741e-08	1.09262e-05
ENSG00000051620	HEBP2	ENSG00000206567	AC022007.1	ENSG00000157110	RBPMS	7.64393e-08	1.09308e-05
ENSG00000108798	ABI3	ENSG00000272054	AC007390.2	ENSG00000103067	ESRP2	9.05676e-08	1.09587e-05
ENSG00000158966	CACHD1	ENSG00000270504	AL391422.4	ENSG00000162437	RAVER2	7.12227e-08	1.09683e-05
ENSG00000184900	SUMO3	ENSG00000239415	AP001469.3	ENSG00000156304	SCAF4	8.34704e-08	1.10181e-05
ENSG00000112308	C6orf62	ENSG00000259642	ST20-AS1	ENSG00000241058	NSUN6	7.11058e-08	1.10925e-05
ENSG00000138442	WDR12	ENSG00000271858	CYB561D2	ENSG00000117360	PRPF3	4.97706e-08	1.11486e-05
ENSG00000141524	TMC6	ENSG00000204282	TNRC6C-AS1	ENSG00000078687	TNRC6C	7.82851e-08	1.11948e-05
ENSG00000145949	MYLK4	ENSG00000250903	GMDS-DT	ENSG00000188177	ZC3H6	7.77682e-08	1.11986e-05
ENSG00000196482	ESRRG	ENSG00000272189	AL024508.2	ENSG00000148840	PPRC1	6.66751e-08	1.12014e-05
ENSG00000004468	CD38	ENSG00000233117	LINC00702	ENSG00000090621	PABPC4	8.54079e-08	1.12738e-05
ENSG00000103274	NUBP1	ENSG00000204685	STARD7-AS1	ENSG00000122299	ZC3H7A	6.73705e-08	1.13182e-05
ENSG00000110330	BIRC2	ENSG00000224086	AC245452.1	ENSG00000178685	PARP10	7.92615e-08	1.13344e-05
ENSG00000129244	ATP1B2	ENSG00000212766	EWSAT1	ENSG00000143368	SF3B4	8.63093e-08	1.13928e-05
ENSG00000136940	PDCL	ENSG00000233223	AC016876.1	ENSG00000183011	NAA38	6.75961e-08	1.14237e-05
ENSG00000160392	C19orf47	ENSG00000267470	ZNF571-AS1	ENSG00000198879	SFMBT2	5.9781e-08	1.14779e-05
ENSG00000196218	RYR1	ENSG00000267296	CEBPA-DT	ENSG00000132819	RBM38	9.52214e-08	1.15218e-05
ENSG00000183963	SMTN	ENSG00000197536	C5orf56	ENSG00000059378	PARP12	7.38718e-08	1.1524e-05
ENSG00000110651	CD81	ENSG00000259153	AC004816.1	ENSG00000122729	ACO1	7.39024e-08	1.15288e-05
ENSG00000089335	ZNF302	ENSG00000268061	NAPA-AS1	ENSG00000136450	SRSF1	5.49413e-08	1.15377e-05
ENSG00000104660	LEPROTL1	ENSG00000246582	AC100861.1	ENSG00000065548	ZC3H15	8.75e-08	1.155e-05
ENSG00000121064	SCPEP1	ENSG00000237807	AC022034.1	ENSG00000163694	RBM47	9.56568e-08	1.15745e-05
ENSG00000174939	ASPHD1	ENSG00000238197	PAXBP1-AS1	ENSG00000146858	ZC3HAV1L	9.57734e-08	1.15886e-05
ENSG00000174442	ZWILCH	ENSG00000261351	AC116913.1	ENSG00000136381	IREB2	8.11028e-08	1.15977e-05
ENSG00000142173	COL6A2	ENSG00000236199	AL359076.1	ENSG00000139746	RBM26	7.43751e-08	1.16025e-05
ENSG00000069122	ADGRF5	ENSG00000261327	AC134312.5	ENSG00000146858	ZC3HAV1L	8.79917e-08	1.16149e-05
ENSG00000114942	EEF1B2	ENSG00000247556	OIP5-AS1	ENSG00000155438	NIFK	8.84397e-08	1.1674e-05
ENSG00000183813	CCR4	ENSG00000230838	LINC01614	ENSG00000163694	RBM47	8.18919e-08	1.17105e-05
ENSG00000165819	METTL3	ENSG00000263731	AC145207.5	ENSG00000070756	PABPC1	8.87751e-08	1.17183e-05
ENSG00000170776	AKAP13	ENSG00000273680	AC009318.2	ENSG00000183496	MEX3B	7.5598e-08	1.17933e-05
ENSG00000242485	MRPL20	ENSG00000259605	AC074212.1	ENSG00000181817	LSM10	4.9615e-08	1.18084e-05
ENSG00000049245	VAMP3	ENSG00000213057	C1orf220	ENSG00000064607	SUGP2	7.66885e-08	1.181e-05
ENSG00000241973	PI4KA	ENSG00000273311	DGCR11	ENSG00000099899	TRMT2A	7.69828e-08	1.18554e-05
ENSG00000147457	CHMP7	ENSG00000246089	AC016065.1	ENSG00000143486	EIF2D	8.23838e-08	1.18633e-05
ENSG00000136279	DBNL	ENSG00000235314	LINC00957	ENSG00000101104	PABPC1L	7.61396e-08	1.18778e-05
ENSG00000104880	ARHGEF18	ENSG00000259834	AL365361.1	ENSG00000178199	ZC3H12D	8.33562e-08	1.19199e-05
ENSG00000108950	FAM20A	ENSG00000264456	AC138207.4	ENSG00000177613	CSTF2T	9.89159e-08	1.19688e-05
ENSG00000058063	ATP11B	ENSG00000262823	AC127521.1	ENSG00000188739	RBM34	6.14176e-08	1.19764e-05
ENSG00000167740	CYB5D2	ENSG00000267523	AC008735.2	ENSG00000089280	FUS	8.32533e-08	1.19885e-05
ENSG00000197136	PCNX3	ENSG00000269825	AC022150.4	ENSG00000169564	PCBP1	3.93342e-08	1.20363e-05
ENSG00000143033	MTF2	ENSG00000223745	CCDC18-AS1	ENSG00000104177	MYEF2	5.82698e-08	1.21201e-05
ENSG00000134884	ARGLU1	ENSG00000272143	FGF14-AS2	ENSG00000139746	RBM26	9.18298e-08	1.21215e-05
ENSG00000141219	C17orf80	ENSG00000163597	SNHG16	ENSG00000161547	SRSF2	7.7876e-08	1.21487e-05
ENSG00000163512	AZI2	ENSG00000272168	CASC15	ENSG00000115677	HDLBP	6.75097e-08	1.21518e-05
ENSG00000105409	ATP1A3	ENSG00000255737	AGAP2-AS1	ENSG00000159082	SYNJ1	5.963e-08	1.21645e-05
ENSG00000120949	TNFRSF8	ENSG00000230630	DNM3OS	ENSG00000003756	RBM5	8.47175e-08	1.21993e-05
ENSG00000170542	SERPINB9	ENSG00000236255	AC009404.1	ENSG00000149187	CELF1	9.25458e-08	1.2216e-05
ENSG00000160679	CHTOP	ENSG00000117242	PINK1-AS	ENSG00000183011	NAA38	7.44843e-08	1.22899e-05
ENSG00000164171	ITGA2	ENSG00000279159	AC003681.1	ENSG00000241058	NSUN6	1.01603e-07	1.2294e-05
ENSG00000058673	ZC3H11A	ENSG00000232160	RAP2C-AS1	ENSG00000003756	RBM5	7.46872e-08	1.23234e-05
ENSG00000121933	TMIGD3	ENSG00000261534	AL596244.1	ENSG00000137462	TLR2	9.35757e-08	1.2352e-05
ENSG00000118655	DCLRE1B	ENSG00000225484	NUTM2B-AS1	ENSG00000075292	ZNF638	5.55512e-08	1.24435e-05
ENSG00000159259	CHAF1B	ENSG00000246451	AL049840.2	ENSG00000169564	PCBP1	6.8531e-08	1.24726e-05
ENSG00000146282	RARS2	ENSG00000253854	AC010834.3	ENSG00000162775	RBM15	7.63685e-08	1.26008e-05
ENSG00000137692	DCUN1D5	ENSG00000260686	AC008669.1	ENSG00000137760	ALKBH8	7.64008e-08	1.26061e-05
ENSG00000078814	MYH7B	ENSG00000264920	AC018521.5	ENSG00000011304	PTBP1	9.56201e-08	1.26219e-05
ENSG00000091844	RGS17	ENSG00000247137	AP000873.2	ENSG00000244462	RBM12	8.83373e-08	1.26322e-05
ENSG00000136718	IMP4	ENSG00000229852	AC019205.1	ENSG00000115875	SRSF7	9.61269e-08	1.26888e-05
ENSG00000183570	PCBP3	ENSG00000273117	AC144652.1	ENSG00000153944	MSI2	6.62149e-08	1.27133e-05
ENSG00000164576	SAP30L	ENSG00000260686	AC008669.1	ENSG00000152332	UHMK1	8.90899e-08	1.27399e-05
ENSG00000084764	MAPRE3	ENSG00000273486	AC096992.2	ENSG00000102317	RBM3	1.05418e-07	1.27556e-05
ENSG00000162298	SYVN1	ENSG00000254614	AP003068.2	ENSG00000173914	RBM4B	9.66566e-08	1.27587e-05
ENSG00000180008	SOCS4	ENSG00000272345	AL031775.1	ENSG00000161547	SRSF2	1.05563e-07	1.27731e-05
ENSG00000181016	LSMEM1	ENSG00000255874	LINC00346	ENSG00000132463	GRSF1	8.93737e-08	1.27804e-05
ENSG00000137343	ATAT1	ENSG00000261534	AL596244.1	ENSG00000168066	SF1	1.05748e-07	1.27956e-05
ENSG00000181544	FANCB	ENSG00000223546	LINC00630	ENSG00000089682	RBM41	9.74347e-08	1.28614e-05
ENSG00000099998	GGT5	ENSG00000249346	LINC01016	ENSG00000122870	BICC1	6.62044e-08	1.29099e-05
ENSG00000123416	TUBA1B	ENSG00000246067	RAB30-DT	ENSG00000099995	SF3A1	6.59191e-08	1.29201e-05
ENSG00000196754	S100A2	ENSG00000227036	LINC00511	ENSG00000198879	SFMBT2	9.79105e-08	1.29242e-05
ENSG00000143624	INTS3	ENSG00000280927	CTBP1-AS	ENSG00000158545	ZC3H18	7.69563e-08	1.29287e-05
ENSG00000015153	YAF2	ENSG00000257261	AC008014.1	ENSG00000163694	RBM47	5.86411e-08	1.29597e-05
ENSG00000120265	PCMT1	ENSG00000229950	TFAP2A-AS1	ENSG00000060339	CCAR1	7.71936e-08	1.29685e-05
ENSG00000179021	C3orf38	ENSG00000242588	AC108010.1	ENSG00000131503	ANKHD1	7.207e-08	1.29726e-05
ENSG00000029153	ARNTL2	ENSG00000275764	AC092747.4	ENSG00000107864	CPEB3	9.03724e-08	1.30136e-05
ENSG00000101751	POLI	ENSG00000273576	AC009283.1	ENSG00000183496	MEX3B	1.07589e-07	1.30182e-05
ENSG00000146425	DYNLT1	ENSG00000259459	LINC02568	ENSG00000078269	SYNJ2	9.0707e-08	1.30618e-05
ENSG00000181924	COA4	ENSG00000260401	AP002761.4	ENSG00000153944	MSI2	9.18547e-08	1.31352e-05
ENSG00000173992	CCS	ENSG00000255517	AP002748.4	ENSG00000173933	RBM4	9.20647e-08	1.31653e-05
ENSG00000119689	DLST	ENSG00000234327	AC012146.1	ENSG00000119705	SLIRP	6.75206e-08	1.31665e-05
ENSG00000134882	UBAC2	ENSG00000228889	UBAC2-AS1	ENSG00000139746	RBM26	7.98472e-08	1.31748e-05
ENSG00000239672	NME1	ENSG00000267390	AC036176.1	ENSG00000136450	SRSF1	8.56091e-08	1.31838e-05
ENSG00000120727	PAIP2	ENSG00000231607	DLEU2	ENSG00000153944	MSI2	8.59779e-08	1.32406e-05
ENSG00000100883	SRP54	ENSG00000258738	AL121603.2	ENSG00000149658	YTHDF1	5.66123e-08	1.32473e-05
ENSG00000162614	NEXN	ENSG00000197670	AL157838.1	ENSG00000020577	SAMD4A	8.49925e-08	1.32588e-05
ENSG00000153485	TMEM251	ENSG00000273142	LINC02604	ENSG00000099381	SETD1A	7.85042e-08	1.32672e-05
ENSG00000238227	TMEM250	ENSG00000225361	PPP1R26-AS1	ENSG00000148840	PPRC1	8.62673e-08	1.32852e-05
ENSG00000104613	INTS10	ENSG00000246089	AC016065.1	ENSG00000090905	TNRC6A	1.09947e-07	1.33036e-05
ENSG00000206503	HLA-A	ENSG00000271976	AC012467.2	ENSG00000103248	MTHFSD	7.94598e-08	1.33493e-05
ENSG00000119537	KDSR	ENSG00000267390	AC036176.1	ENSG00000104413	ESRP1	1.10477e-07	1.33678e-05
ENSG00000067066	SP100	ENSG00000197670	AL157838.1	ENSG00000213079	SCAF8	1.01472e-07	1.33943e-05
ENSG00000182853	VMO1	ENSG00000260552	AC023043.1	ENSG00000121766	ZCCHC17	1.10777e-07	1.34041e-05
ENSG00000109320	NFKB1	ENSG00000245213	AC105285.1	ENSG00000153250	RBMS1	7.98535e-08	1.34154e-05
ENSG00000184831	APOO	ENSG00000272604	AC073073.2	ENSG00000099381	SETD1A	7.18274e-08	1.34317e-05
ENSG00000134287	ARF3	ENSG00000230454	U73166.1	ENSG00000181588	MEX3D	1.11283e-07	1.34652e-05
ENSG00000099365	STX1B	ENSG00000261971	MMP25-AS1	ENSG00000172348	RCAN2	6.42422e-08	1.34909e-05
ENSG00000108953	YWHAE	ENSG00000236618	PITPNA-AS1	ENSG00000131013	PPIL4	8.69927e-08	1.35709e-05
ENSG00000206432	TMEM200C	ENSG00000255874	LINC00346	ENSG00000163694	RBM47	1.02967e-07	1.35916e-05
ENSG00000118407	FILIP1	ENSG00000270164	LINC01480	ENSG00000120658	ENOX1	6.30419e-08	1.3617e-05
ENSG00000151849	CENPJ	ENSG00000236144	TMEM147-AS1	ENSG00000152520	PAN3	7.57446e-08	1.3634e-05
ENSG00000166295	ANAPC16	ENSG00000273329	AC078846.1	ENSG00000156304	SCAF4	9.54139e-08	1.36442e-05
ENSG00000166311	SMPD1	ENSG00000177337	DLGAP1-AS1	ENSG00000149187	CELF1	9.49118e-08	1.36673e-05
ENSG00000134539	KLRD1	ENSG00000273472	AC096733.2	ENSG00000178685	PARP10	1.03545e-07	1.36679e-05
ENSG00000103335	PIEZO1	ENSG00000260121	AC138028.4	ENSG00000107164	FUBP3	1.03834e-07	1.37061e-05
ENSG00000196458	ZNF605	ENSG00000260285	AL133367.1	ENSG00000080802	CNOT4	6.92824e-08	1.37179e-05
ENSG00000081189	MEF2C	ENSG00000260400	AL513534.2	ENSG00000188177	ZC3H6	8.92071e-08	1.37379e-05
ENSG00000091844	RGS17	ENSG00000247137	AP000873.2	ENSG00000167100	SAMD14	9.61321e-08	1.37469e-05
ENSG00000124608	AARS2	ENSG00000251143	AP002490.1	ENSG00000102317	RBM3	8.82558e-08	1.37679e-05
ENSG00000175745	NR2F1	ENSG00000237187	NR2F1-AS1	ENSG00000067596	DHX8	9.56565e-08	1.37745e-05
ENSG00000184661	CDCA2	ENSG00000246582	AC100861.1	ENSG00000157110	RBPMS	8.21237e-08	1.37968e-05
ENSG00000090372	STRN4	ENSG00000224596	ZMIZ1-AS1	ENSG00000179134	SAMD4B	5.79792e-08	1.37991e-05
ENSG00000108578	BLMH	ENSG00000278921	EPB41L4A-DT	ENSG00000166173	LARP6	6.24911e-08	1.38105e-05
ENSG00000213654	GPSM3	ENSG00000225791	TRAM2-AS1	ENSG00000140694	PARN	8.98546e-08	1.38376e-05
ENSG00000169957	ZNF768	ENSG00000276107	AC037198.1	ENSG00000115875	SRSF7	9.01521e-08	1.38834e-05
ENSG00000110060	PUS3	ENSG00000255062	AP001318.2	ENSG00000163714	U2SURP	9.01899e-08	1.38893e-05
ENSG00000164332	UBLCP1	ENSG00000272518	AC036214.2	ENSG00000188177	ZC3H6	7.16631e-08	1.39743e-05
ENSG00000152749	GPR180	ENSG00000255874	LINC00346	ENSG00000152601	MBNL1	8.34287e-08	1.4016e-05
ENSG00000036257	CUL3	ENSG00000225177	AL590617.2	ENSG00000100461	RBM23	9.81777e-08	1.40394e-05
ENSG00000006712	PAF1	ENSG00000270055	AC127502.2	ENSG00000179134	SAMD4B	8.35367e-08	1.41177e-05
ENSG00000122691	TWIST1	ENSG00000273702	AC091271.1	ENSG00000175324	LSM1	7.27817e-08	1.42652e-05
ENSG00000175787	ZNF169	ENSG00000227039	ITGB2-AS1	ENSG00000178199	ZC3H12D	1.0006e-07	1.43086e-05
ENSG00000121289	CEP89	ENSG00000258056	AC009779.2	ENSG00000169564	PCBP1	1.00087e-07	1.43124e-05
ENSG00000119820	YIPF4	ENSG00000261455	LINC01003	ENSG00000102317	RBM3	9.23004e-08	1.43989e-05
ENSG00000116497	S100PBP	ENSG00000258768	AL356019.2	ENSG00000063046	EIF4B	7.3952e-08	1.44206e-05
ENSG00000124198	ARFGEF2	ENSG00000174365	SNHG11	ENSG00000131051	RBM39	1.00759e-07	1.45092e-05
ENSG00000185591	SP1	ENSG00000273142	LINC02604	ENSG00000197111	PCBP2	4.47133e-08	1.45318e-05
ENSG00000107779	BMPR1A	ENSG00000272631	AC067750.1	ENSG00000102053	ZC3H12B	1.10819e-07	1.46281e-05
ENSG00000090238	YPEL3	ENSG00000281005	LINC00921	ENSG00000115677	HDLBP	1.02315e-07	1.4631e-05
ENSG00000116095	PLEKHA3	ENSG00000259623	AC125257.1	ENSG00000112183	RBM24	9.39227e-08	1.46519e-05
ENSG00000049541	RFC2	ENSG00000182165	TP53TG1	ENSG00000106682	EIF4H	8.90534e-08	1.46938e-05
ENSG00000100316	RPL3	ENSG00000229692	SOS1-IT1	ENSG00000099995	SF3A1	9.42036e-08	1.46958e-05
ENSG00000104450	SPAG1	ENSG00000232956	SNHG15	ENSG00000170860	LSM3	1.11371e-07	1.4701e-05
ENSG00000184575	XPOT	ENSG00000272902	TBC1D8-AS1	ENSG00000135870	RC3H1	1.21588e-07	1.47122e-05
ENSG00000116350	SRSF4	ENSG00000213904	LIPE-AS1	ENSG00000198492	YTHDF2	9.56882e-08	1.4736e-05
ENSG00000146007	ZMAT2	ENSG00000278621	AC037198.2	ENSG00000131503	ANKHD1	8.39744e-08	1.47795e-05
ENSG00000280987	MATR3	ENSG00000281398	SNHG4	ENSG00000086589	RBM22	1.0339e-07	1.47848e-05
ENSG00000278535	DHRS11	ENSG00000270696	AC005034.3	ENSG00000156304	SCAF4	7.71702e-08	1.48167e-05
ENSG00000136141	LRCH1	ENSG00000176124	DLEU1	ENSG00000139675	HNRNPA1L2	1.03616e-07	1.4817e-05
ENSG00000110713	NUP98	ENSG00000257621	PSMA3-AS1	ENSG00000135316	SYNCRIP	1.03652e-07	1.48222e-05
ENSG00000170310	STX8	ENSG00000260942	CAPN10-DT	ENSG00000102317	RBM3	7.60387e-08	1.48275e-05
ENSG00000148672	GLUD1	ENSG00000223482	NUTM2A-AS1	ENSG00000155438	NIFK	1.0299e-07	1.48306e-05
ENSG00000169372	CRADD	ENSG00000226688	ENTPD1-AS1	ENSG00000111786	SRSF9	1.22726e-07	1.48498e-05
ENSG00000119650	IFT43	ENSG00000251602	AL928654.1	ENSG00000129245	FXR2	8.85025e-08	1.48684e-05
ENSG00000249751	ECSCR	ENSG00000203644	AC083799.1	ENSG00000167978	SRRM2	1.2313e-07	1.48988e-05
ENSG00000072518	MARK2	ENSG00000279159	AC003681.1	ENSG00000125743	SNRPD2	9.55297e-08	1.49026e-05
ENSG00000100209	HSCB	ENSG00000248508	SRP14-AS1	ENSG00000011304	PTBP1	1.044e-07	1.49293e-05
ENSG00000155849	ELMO1	ENSG00000240859	AC093627.4	ENSG00000106355	LSM5	8.21078e-08	1.49436e-05
ENSG00000008517	IL32	ENSG00000280195	AC245140.2	ENSG00000114416	FXR1	8.21429e-08	1.495e-05
ENSG00000134086	VHL	ENSG00000206573	THUMPD3-AS1	ENSG00000151923	TIAL1	8.90433e-08	1.49593e-05
ENSG00000169035	KLK7	ENSG00000260231	KDM7A-DT	ENSG00000099622	CIRBP	9.58944e-08	1.49595e-05
ENSG00000105723	GSK3A	ENSG00000235437	LINC01278	ENSG00000099995	SF3A1	1.0472e-07	1.49749e-05
ENSG00000141968	VAV1	ENSG00000232640	AL354892.2	ENSG00000198265	HELZ	7.19636e-08	1.51123e-05
ENSG00000126243	LRFN3	ENSG00000267309	AC092295.2	ENSG00000089280	FUS	1.06129e-07	1.51765e-05
ENSG00000032742	IFT88	ENSG00000175061	SNHG29	ENSG00000152520	PAN3	7.44047e-08	1.51786e-05
ENSG00000176485	PLAAT3	ENSG00000229950	TFAP2A-AS1	ENSG00000138385	SSB	1.25546e-07	1.51911e-05
ENSG00000105948	TTC26	ENSG00000257698	GIHCG	ENSG00000198879	SFMBT2	1.25613e-07	1.51992e-05
ENSG00000197050	ZNF420	ENSG00000234608	MAPKAPK5-AS1	ENSG00000184863	RBM33	1.06403e-07	1.52157e-05
ENSG00000110092	CCND1	ENSG00000262823	AC127521.1	ENSG00000125351	UPF3B	8.36238e-08	1.52195e-05
ENSG00000007237	GAS7	ENSG00000272168	CASC15	ENSG00000163694	RBM47	1.05705e-07	1.52215e-05
ENSG00000137770	CTDSPL2	ENSG00000270179	AP002840.2	ENSG00000136527	TRA2B	7.81769e-08	1.52445e-05
ENSG00000135362	PRR5L	ENSG00000278730	AC005332.6	ENSG00000122870	BICC1	8.70299e-08	1.53173e-05
ENSG00000153551	CMTM7	ENSG00000261971	MMP25-AS1	ENSG00000122034	GTF3A	9.08709e-08	1.53572e-05
ENSG00000138777	PPA2	ENSG00000228109	MELTF-AS1	ENSG00000174720	LARP7	1.07626e-07	1.53905e-05
ENSG00000102908	NFAT5	ENSG00000196696	AC009022.1	ENSG00000102241	HTATSF1	8.01994e-08	1.53983e-05
ENSG00000094880	CDC23	ENSG00000279159	AC003681.1	ENSG00000091009	RBM27	9.18629e-08	1.5433e-05
ENSG00000178950	GAK	ENSG00000249673	NOP14-AS1	ENSG00000145214	DGKQ	1.1705e-07	1.54506e-05
ENSG00000105559	PLEKHA4	ENSG00000249346	LINC01016	ENSG00000172346	CSDC2	7.36346e-08	1.54633e-05
ENSG00000186660	ZFP91	ENSG00000245571	FAM111A-DT	ENSG00000101104	PABPC1L	8.3049e-08	1.55302e-05
ENSG00000149480	MTA2	ENSG00000230163	AL122010.1	ENSG00000149016	TUT1	1.08686e-07	1.55421e-05
ENSG00000174437	ATP2A2	ENSG00000272129	AL359715.3	ENSG00000111640	GAPDH	1.08722e-07	1.55473e-05
ENSG00000010810	FYN	ENSG00000272711	AC019069.1	ENSG00000167100	SAMD14	8.6071e-08	1.56649e-05
ENSG00000134508	CABLES1	ENSG00000234614	C2CD4D-AS1	ENSG00000147274	RBMX	1.00606e-07	1.56945e-05
ENSG00000204070	SYS1	ENSG00000215769	ARHGAP27P1-BPTFP1-KPNA2P3	ENSG00000125870	SNRPB2	1.30503e-07	1.57908e-05
ENSG00000196511	TPK1	ENSG00000259248	USP3-AS1	ENSG00000080802	CNOT4	1.20138e-07	1.58582e-05
ENSG00000136933	RABEPK	ENSG00000205890	AC108134.1	ENSG00000104413	ESRP1	9.45859e-08	1.58904e-05
ENSG00000104205	SGK3	ENSG00000245910	SNHG6	ENSG00000056586	RC3H2	1.12053e-07	1.61357e-05
ENSG00000197021	CXorf40B	ENSG00000235703	LINC00894	ENSG00000102081	FMR1	1.33871e-07	1.61984e-05
ENSG00000167842	MIS12	ENSG00000236618	PITPNA-AS1	ENSG00000130749	ZC3H4	1.05688e-07	1.6276e-05
ENSG00000174276	ZNHIT2	ENSG00000268516	AC020915.2	ENSG00000168066	SF1	9.66066e-08	1.63265e-05
ENSG00000137343	ATAT1	ENSG00000231074	HCG18	ENSG00000169813	HNRNPF	1.3496e-07	1.63302e-05
ENSG00000155659	VSIG4	ENSG00000259834	AL365361.1	ENSG00000178199	ZC3H12D	1.35216e-07	1.63611e-05
ENSG00000155959	VBP1	ENSG00000279738	AL022311.1	ENSG00000126945	HNRNPH2	1.24166e-07	1.63899e-05
ENSG00000186340	THBS2	ENSG00000179818	PCBP1-AS1	ENSG00000073792	IGF2BP2	1.14835e-07	1.64214e-05
ENSG00000171566	PLRG1	ENSG00000229152	ANKRD10-IT1	ENSG00000164167	LSM6	9.34193e-08	1.64418e-05
ENSG00000135925	WNT10A	ENSG00000249700	SRD5A3-AS1	ENSG00000109819	PPARGC1A	7.90765e-08	1.64479e-05
ENSG00000099783	HNRNPM	ENSG00000235437	LINC01278	ENSG00000136527	TRA2B	1.06883e-07	1.646e-05
ENSG00000175899	A2M	ENSG00000237248	LINC00987	ENSG00000102241	HTATSF1	1.05654e-07	1.6482e-05
ENSG00000182180	MRPS16	ENSG00000227540	AC016394.1	ENSG00000138303	ASCC1	8.58925e-08	1.64914e-05
ENSG00000116473	RAP1A	ENSG00000272345	AL031775.1	ENSG00000146858	ZC3HAV1L	1.25171e-07	1.65225e-05
ENSG00000168672	LRATD2	ENSG00000253738	OTUD6B-AS1	ENSG00000088247	KHSRP	7.55879e-08	1.67049e-05
ENSG00000137936	BCAR3	ENSG00000251034	AC087854.1	ENSG00000162613	FUBP1	1.171e-07	1.67453e-05
ENSG00000176871	WSB2	ENSG00000230733	AC092171.2	ENSG00000111786	SRSF9	9.97672e-08	1.67609e-05
ENSG00000165359	INTS6L	ENSG00000237298	TTN-AS1	ENSG00000075292	ZNF638	1.07861e-07	1.68263e-05
ENSG00000163466	ARPC2	ENSG00000186056	MATN1-AS1	ENSG00000086589	RBM22	1.39264e-07	1.6851e-05
ENSG00000240053	LY6G5B	ENSG00000269352	PTOV1-AS2	ENSG00000204356	NELFE	8.66166e-08	1.68902e-05
ENSG00000101546	RBFA	ENSG00000241990	PRR34-AS1	ENSG00000106344	RBM28	1.10159e-07	1.69644e-05
ENSG00000221909	FAM200A	ENSG00000260400	AL513534.2	ENSG00000135316	SYNCRIP	9.43313e-08	1.69796e-05
ENSG00000185650	ZFP36L1	ENSG00000237807	AC022034.1	ENSG00000149289	ZC3H12C	8.12938e-08	1.69904e-05
ENSG00000177679	SRRM3	ENSG00000238197	PAXBP1-AS1	ENSG00000159082	SYNJ1	1.18299e-07	1.7035e-05
ENSG00000174125	TLR1	ENSG00000251442	LINC01094	ENSG00000137462	TLR2	1.01684e-07	1.70829e-05
ENSG00000171566	PLRG1	ENSG00000268471	MIR4453HG	ENSG00000164167	LSM6	9.72582e-08	1.71174e-05
ENSG00000204822	MRPL53	ENSG00000247137	AP000873.2	ENSG00000135482	ZC3H10	7.20277e-08	1.72867e-05
ENSG00000130544	ZNF557	ENSG00000268204	AC008763.1	ENSG00000060138	YBX3	1.31113e-07	1.73069e-05
ENSG00000169612	RAMAC	ENSG00000227543	SPAG5-AS1	ENSG00000136381	IREB2	1.31136e-07	1.731e-05
ENSG00000136153	LMO7	ENSG00000238178	AC078993.1	ENSG00000139746	RBM26	1.03174e-07	1.73333e-05
ENSG00000197461	PDGFA	ENSG00000197291	RAMP2-AS1	ENSG00000048740	CELF2	1.12932e-07	1.73915e-05
ENSG00000124126	PREX1	ENSG00000249346	LINC01016	ENSG00000178199	ZC3H12D	1.31822e-07	1.74005e-05
ENSG00000101182	PSMA7	ENSG00000259605	AC074212.1	ENSG00000149658	YTHDF1	1.12075e-07	1.74837e-05
ENSG00000131467	PSME3	ENSG00000260793	AC003102.1	ENSG00000143368	SF3B4	1.44637e-07	1.75011e-05
ENSG00000168813	ZNF507	ENSG00000204685	STARD7-AS1	ENSG00000126945	HNRNPH2	1.2172e-07	1.75276e-05
ENSG00000077063	CTTNBP2	ENSG00000267745	AC060766.7	ENSG00000128534	LSM8	1.44878e-07	1.75303e-05
ENSG00000074356	NCBP3	ENSG00000245060	LINC00847	ENSG00000196943	NOP9	1.22709e-07	1.75473e-05
ENSG00000169744	LDB2	ENSG00000245937	LINC01184	ENSG00000132819	RBM38	1.33336e-07	1.76004e-05
ENSG00000187688	TRPV2	ENSG00000230937	MIR205HG	ENSG00000137462	TLR2	1.33367e-07	1.76044e-05
ENSG00000078081	LAMP3	ENSG00000272909	AL122035.2	ENSG00000120658	ENOX1	1.46493e-07	1.77256e-05
ENSG00000132153	DHX30	ENSG00000223797	ENTPD3-AS1	ENSG00000004534	RBM6	1.34331e-07	1.77317e-05
ENSG00000167004	PDIA3	ENSG00000247556	OIP5-AS1	ENSG00000181588	MEX3D	1.1554e-07	1.77932e-05
ENSG00000164366	CCDC127	ENSG00000188242	AC010442.1	ENSG00000121486	TRMT1L	1.05922e-07	1.77949e-05
ENSG00000204394	VARS	ENSG00000261801	LOXL1-AS1	ENSG00000116350	SRSF4	6.983e-08	1.78067e-05
ENSG00000155016	CYP2U1	ENSG00000229950	TFAP2A-AS1	ENSG00000166173	LARP6	1.35065e-07	1.78285e-05
ENSG00000087095	NLK	ENSG00000196295	GARS-DT	ENSG00000130520	LSM4	1.47402e-07	1.78356e-05
ENSG00000128052	KDR	ENSG00000266469	AC005288.1	ENSG00000131013	PPIL4	9.91102e-08	1.78398e-05
ENSG00000147862	NFIB	ENSG00000261087	AP003469.4	ENSG00000161847	RAVER1	1.01405e-07	1.78472e-05
ENSG00000101224	CDC25B	ENSG00000203644	AC083799.1	ENSG00000115677	HDLBP	1.35208e-07	1.78474e-05
ENSG00000091127	PUS7	ENSG00000272711	AC019069.1	ENSG00000130520	LSM4	1.06342e-07	1.78655e-05
ENSG00000133961	NUMB	ENSG00000274964	AC026356.1	ENSG00000137462	TLR2	9.83951e-08	1.79079e-05
ENSG00000102871	TRADD	ENSG00000228794	LINC01128	ENSG00000103067	ESRP2	9.64097e-08	1.80286e-05
ENSG00000065717	TLE2	ENSG00000254473	AL354920.1	ENSG00000170144	HNRNPA3	1.26113e-07	1.80342e-05
ENSG00000103978	TMEM87A	ENSG00000261183	SPINT1-AS1	ENSG00000104413	ESRP1	1.36649e-07	1.80377e-05
ENSG00000070761	CFAP20	ENSG00000269906	AL606834.1	ENSG00000099995	SF3A1	1.25534e-07	1.8077e-05
ENSG00000197837	HIST4H4	ENSG00000258768	AL356019.2	ENSG00000103248	MTHFSD	1.25598e-07	1.80862e-05
ENSG00000183386	FHL3	ENSG00000246560	UBE2D3-AS1	ENSG00000106682	EIF4H	8.08084e-08	1.81011e-05
ENSG00000091592	NLRP1	ENSG00000215039	CD27-AS1	ENSG00000076067	RBMS2	1.37497e-07	1.81495e-05
ENSG00000140688	C16orf58	ENSG00000258199	AC073896.4	ENSG00000169564	PCBP1	1.27051e-07	1.81683e-05
ENSG00000171723	GPHN	ENSG00000214900	LINC01588	ENSG00000060138	YBX3	1.08227e-07	1.81821e-05
ENSG00000162191	UBXN1	ENSG00000227036	LINC00511	ENSG00000130520	LSM4	1.16559e-07	1.81832e-05
ENSG00000164163	ABCE1	ENSG00000260526	AC109347.1	ENSG00000164167	LSM6	9.29333e-08	1.82149e-05
ENSG00000137168	PPIL1	ENSG00000267244	AC012615.6	ENSG00000124562	SNRPC	1.08069e-07	1.82637e-05
ENSG00000105227	PRX	ENSG00000236144	TMEM147-AS1	ENSG00000179134	SAMD4B	9.51634e-08	1.82714e-05
ENSG00000140479	PCSK6	ENSG00000273247	AC097376.3	ENSG00000169564	PCBP1	1.26937e-07	1.82789e-05
ENSG00000188747	NOXA1	ENSG00000225361	PPP1R26-AS1	ENSG00000196187	TMEM63A	1.38801e-07	1.83218e-05
ENSG00000122707	RECK	ENSG00000253669	GASAL1	ENSG00000078269	SYNJ2	1.38998e-07	1.83478e-05
ENSG00000171320	ESCO2	ENSG00000246582	AC100861.1	ENSG00000157110	RBPMS	1.51657e-07	1.83506e-05
ENSG00000125877	ITPA	ENSG00000197536	C5orf56	ENSG00000117569	PTBP2	1.39445e-07	1.84068e-05
ENSG00000187713	TMEM203	ENSG00000203993	ARRDC1-AS1	ENSG00000115128	SF3B6	1.02387e-07	1.84297e-05
ENSG00000146540	C7orf50	ENSG00000271895	AL109811.2	ENSG00000090621	PABPC4	1.52392e-07	1.84395e-05
ENSG00000184408	KCND2	ENSG00000237807	AC022034.1	ENSG00000166831	RBPMS2	1.09277e-07	1.84678e-05
ENSG00000181220	ZNF746	ENSG00000268970	AC022150.2	ENSG00000183808	RBM12B	9.35101e-08	1.8515e-05
ENSG00000198712	MT-CO2	ENSG00000255062	AP001318.2	ENSG00000143889	HNRNPLL	1.20328e-07	1.85305e-05
ENSG00000156017	CARNMT1	ENSG00000254473	AL354920.1	ENSG00000115946	PNO1	1.03015e-07	1.85428e-05
ENSG00000127804	METTL16	ENSG00000277476	AC005332.5	ENSG00000170860	LSM3	8.28878e-08	1.85669e-05
ENSG00000083223	TUT7	ENSG00000260807	AC009041.2	ENSG00000149187	CELF1	1.5351e-07	1.85747e-05
ENSG00000198925	ATG9A	ENSG00000251442	LINC01094	ENSG00000099995	SF3A1	1.12629e-07	1.85837e-05
ENSG00000167220	HDHD2	ENSG00000270157	AC004918.4	ENSG00000179134	SAMD4B	1.19164e-07	1.85896e-05
ENSG00000034152	MAP2K3	ENSG00000245060	LINC00847	ENSG00000213079	SCAF8	7.84139e-08	1.86625e-05
ENSG00000185909	KLHDC8B	ENSG00000245164	LINC00861	ENSG00000178199	ZC3H12D	1.54612e-07	1.87081e-05
ENSG00000125827	TMX4	ENSG00000225484	NUTM2B-AS1	ENSG00000125835	SNRPB	1.21621e-07	1.87296e-05
ENSG00000127481	UBR4	ENSG00000257621	PSMA3-AS1	ENSG00000169564	PCBP1	1.11503e-07	1.87324e-05
ENSG00000159899	NPR2	ENSG00000214922	HLA-F-AS1	ENSG00000163694	RBM47	1.41989e-07	1.87425e-05
ENSG00000176393	RNPEP	ENSG00000277142	LINC00235	ENSG00000121486	TRMT1L	1.41994e-07	1.87432e-05
ENSG00000197879	MYO1C	ENSG00000238164	TNFRSF14-AS1	ENSG00000100461	RBM23	1.31758e-07	1.88414e-05
ENSG00000185838	GNB1L	ENSG00000236540	AC006547.1	ENSG00000124193	SRSF6	1.42856e-07	1.8857e-05
ENSG00000089289	IGBP1	ENSG00000251136	AF117829.1	ENSG00000063046	EIF4B	1.07179e-07	1.88634e-05
ENSG00000117115	PADI2	ENSG00000257556	LINC02298	ENSG00000104413	ESRP1	1.21266e-07	1.89174e-05
ENSG00000055609	KMT2C	ENSG00000261455	LINC01003	ENSG00000065548	ZC3H15	1.14821e-07	1.89455e-05
ENSG00000164068	RNF123	ENSG00000235016	SEMA3F-AS1	ENSG00000169564	PCBP1	1.04132e-07	1.8952e-05
ENSG00000140511	HAPLN3	ENSG00000260807	AC009041.2	ENSG00000172346	CSDC2	9.58729e-08	1.89828e-05
ENSG00000162994	CLHC1	ENSG00000231113	AL035587.1	ENSG00000138035	PNPT1	1.12352e-07	1.89875e-05
ENSG00000140092	FBLN5	ENSG00000188185	LINC00265	ENSG00000115677	HDLBP	1.4486e-07	1.91215e-05
ENSG00000124120	TTPAL	ENSG00000223891	OSER1-DT	ENSG00000185650	ZFP36L1	7.0825e-08	1.91228e-05
ENSG00000163577	EIF5A2	ENSG00000224078	SNHG14	ENSG00000100813	ACIN1	1.45138e-07	1.91582e-05
ENSG00000198909	MAP3K3	ENSG00000278768	BACE1-AS	ENSG00000132478	UNK	1.45674e-07	1.9229e-05
ENSG00000100461	RBM23	ENSG00000206567	AC022007.1	ENSG00000153944	MSI2	6.12734e-08	1.93011e-05
ENSG00000026751	SLAMF7	ENSG00000230630	DNM3OS	ENSG00000135870	RC3H1	1.59918e-07	1.93501e-05
ENSG00000106330	MOSPD3	ENSG00000255062	AP001318.2	ENSG00000143368	SF3B4	1.35043e-07	1.94462e-05
ENSG00000137161	CNPY3	ENSG00000231113	AL035587.1	ENSG00000172348	RCAN2	1.60818e-07	1.9459e-05
ENSG00000187741	FANCA	ENSG00000261373	VPS9D1-AS1	ENSG00000103248	MTHFSD	1.07618e-07	1.95865e-05
ENSG00000166793	YPEL4	ENSG00000230555	AL450326.1	ENSG00000138050	THUMPD2	1.07829e-07	1.96249e-05
ENSG00000166169	POLL	ENSG00000224934	AL391684.1	ENSG00000107864	CPEB3	1.48998e-07	1.96678e-05
ENSG00000184207	PGP	ENSG00000236901	MIR600HG	ENSG00000119705	SLIRP	1.38706e-07	1.98349e-05
ENSG00000116830	TTF2	ENSG00000203865	ATP1A1-AS1	ENSG00000131773	KHDRBS3	1.50398e-07	1.98525e-05
ENSG00000114767	RRP9	ENSG00000271976	AC012467.2	ENSG00000134001	EIF2S1	1.65066e-07	1.9973e-05
ENSG00000100201	DDX17	ENSG00000279833	AL031846.2	ENSG00000100650	SRSF5	1.18978e-07	1.99883e-05
ENSG00000100280	AP1B1	ENSG00000260077	AC104794.3	ENSG00000204576	PRR3	9.5257e-08	2.0004e-05
ENSG00000174705	SH3PXD2B	ENSG00000270820	AC016727.1	ENSG00000147140	NONO	1.39005e-07	2.00167e-05
ENSG00000089737	DDX24	ENSG00000231607	DLEU2	ENSG00000119705	SLIRP	1.40103e-07	2.00348e-05
ENSG00000141068	KSR1	ENSG00000233117	LINC00702	ENSG00000128739	SNRPN	1.18689e-07	2.00584e-05
ENSG00000155903	RASA2	ENSG00000260807	AC009041.2	ENSG00000163714	U2SURP	1.30638e-07	2.01182e-05
ENSG00000142197	DOP1B	ENSG00000229950	TFAP2A-AS1	ENSG00000204576	PRR3	1.52493e-07	2.01291e-05
ENSG00000162999	DUSP19	ENSG00000255135	AP002360.1	ENSG00000102317	RBM3	1.3075e-07	2.01355e-05
ENSG00000163032	VSNL1	ENSG00000188511	C22orf34	ENSG00000137074	APTX	1.39853e-07	2.01388e-05
ENSG00000165175	MID1IP1	ENSG00000177640	CASC2	ENSG00000129245	FXR2	9.89982e-08	2.01956e-05
ENSG00000140280	LYSMD2	ENSG00000260231	KDM7A-DT	ENSG00000122870	BICC1	1.21041e-07	2.03349e-05
ENSG00000104756	KCTD9	ENSG00000246582	AC100861.1	ENSG00000198945	L3MBTL3	1.03761e-07	2.03372e-05
ENSG00000035499	DEPDC1B	ENSG00000247828	TMEM161B-AS1	ENSG00000129245	FXR2	9.6889e-08	2.03467e-05
ENSG00000162377	COA7	ENSG00000233527	ZNF529-AS1	ENSG00000155846	PPARGC1B	1.54694e-07	2.04196e-05
ENSG00000117139	KDM5B	ENSG00000228288	PCAT6	ENSG00000090621	PABPC4	1.55132e-07	2.04774e-05
ENSG00000184900	SUMO3	ENSG00000215424	MCM3AP-AS1	ENSG00000084072	PPIE	1.55972e-07	2.05883e-05
ENSG00000122008	POLK	ENSG00000269293	ZSCAN16-AS1	ENSG00000137776	SLTM	1.23007e-07	2.06652e-05
ENSG00000164109	MAD2L1	ENSG00000205885	C1RL-AS1	ENSG00000138757	G3BP2	1.23102e-07	2.06812e-05
ENSG00000111058	ACSS3	ENSG00000257671	KRT7-AS	ENSG00000122729	ACO1	1.14936e-07	2.06884e-05
ENSG00000105887	MTPN	ENSG00000262823	AC127521.1	ENSG00000119314	PTBP3	1.13854e-07	2.07215e-05
ENSG00000185515	BRCC3	ENSG00000197180	AC244090.1	ENSG00000130826	DKC1	1.23526e-07	2.07525e-05
ENSG00000164283	ESM1	ENSG00000261269	AC093278.2	ENSG00000092199	HNRNPC	9.43371e-08	2.07542e-05
ENSG00000013297	CLDN11	ENSG00000273472	AC096733.2	ENSG00000064607	SUGP2	1.05907e-07	2.07577e-05
ENSG00000128591	FLNC	ENSG00000255874	LINC00346	ENSG00000166831	RBPMS2	1.33684e-07	2.08546e-05
ENSG00000167393	PPP2R3B	ENSG00000229589	ACVR2B-AS1	ENSG00000184863	RBM33	1.45873e-07	2.08598e-05
ENSG00000101596	SMCHD1	ENSG00000204261	PSMB8-AS1	ENSG00000178199	ZC3H12D	1.73002e-07	2.09332e-05
ENSG00000131504	DIAPH1	ENSG00000267296	CEBPA-DT	ENSG00000145907	G3BP1	1.17152e-07	2.10874e-05
ENSG00000099624	ATP5F1D	ENSG00000269386	RAB11B-AS1	ENSG00000116001	TIA1	1.60373e-07	2.11692e-05
ENSG00000046647	GEMIN8	ENSG00000267040	AC027097.1	ENSG00000188177	ZC3H6	1.1802e-07	2.12436e-05
ENSG00000165424	ZCCHC24	ENSG00000226328	NUP50-DT	ENSG00000138035	PNPT1	1.36259e-07	2.12564e-05
ENSG00000188811	NHLRC3	ENSG00000236540	AC006547.1	ENSG00000139746	RBM26	1.1125e-07	2.136e-05
ENSG00000112062	MAPK14	ENSG00000259959	AC107068.1	ENSG00000176624	MEX3C	1.48865e-07	2.14366e-05
ENSG00000148843	PDCD11	ENSG00000269609	RPARP-AS1	ENSG00000151923	TIAL1	1.62594e-07	2.14624e-05
ENSG00000164172	MOCS2	ENSG00000261061	AC092718.4	ENSG00000065548	ZC3H15	1.08486e-07	2.14803e-05
ENSG00000135144	DTX1	ENSG00000260686	AC008669.1	ENSG00000183570	PCBP3	1.18551e-07	2.15762e-05
ENSG00000101986	ABCD1	ENSG00000234614	C2CD4D-AS1	ENSG00000102241	HTATSF1	1.64566e-07	2.17228e-05
ENSG00000005339	CREBBP	ENSG00000281005	LINC00921	ENSG00000166831	RBPMS2	1.29551e-07	2.17646e-05
ENSG00000147799	ARHGAP39	ENSG00000272933	AL391121.1	ENSG00000138050	THUMPD2	1.32242e-07	2.18199e-05
ENSG00000125037	EMC3	ENSG00000269982	AC018809.2	ENSG00000152520	PAN3	1.19931e-07	2.18274e-05
ENSG00000163933	RFT1	ENSG00000263327	TAPT1-AS1	ENSG00000083635	NUFIP1	1.20546e-07	2.19394e-05
ENSG00000165526	RPUSD4	ENSG00000228109	MELTF-AS1	ENSG00000132463	GRSF1	1.4079e-07	2.19632e-05
ENSG00000006468	ETV1	ENSG00000227630	LINC01132	ENSG00000119446	RBM18	1.04708e-07	2.19887e-05
ENSG00000117586	TNFSF4	ENSG00000224652	LINC00885	ENSG00000185650	ZFP36L1	1.81826e-07	2.2001e-05
ENSG00000167363	FN3K	ENSG00000257027	AC010186.3	ENSG00000122965	RBM19	1.82177e-07	2.20435e-05
ENSG00000119004	CYP20A1	ENSG00000273466	AC012510.1	ENSG00000121774	KHDRBS1	1.68139e-07	2.21944e-05
ENSG00000149970	CNKSR2	ENSG00000263753	LINC00667	ENSG00000131773	KHDRBS3	1.31751e-07	2.22658e-05
ENSG00000104765	BNIP3L	ENSG00000235609	AF127577.4	ENSG00000122729	ACO1	9.37821e-08	2.23201e-05
ENSG00000170379	TCAF2	ENSG00000214293	APTR	ENSG00000137449	CPEB2	9.92265e-08	2.2326e-05
ENSG00000092036	HAUS4	ENSG00000234741	GAS5	ENSG00000100461	RBM23	1.45202e-07	2.23611e-05
ENSG00000124783	SSR1	ENSG00000250903	GMDS-DT	ENSG00000102053	ZC3H12B	1.33198e-07	2.23772e-05
ENSG00000105137	SYDE1	ENSG00000225032	AL162586.1	ENSG00000099381	SETD1A	1.43634e-07	2.2407e-05
ENSG00000153071	DAB2	ENSG00000228203	RNF144A-AS1	ENSG00000132478	UNK	1.15519e-07	2.25263e-05
ENSG00000171262	FAM98B	ENSG00000271533	Z83843.1	ENSG00000170144	HNRNPA3	1.58e-07	2.25939e-05
ENSG00000147853	AK3	ENSG00000273226	AL391834.2	ENSG00000100650	SRSF5	1.00873e-07	2.25955e-05
ENSG00000168918	INPP5D	ENSG00000233038	AC011899.2	ENSG00000136450	SRSF1	1.44938e-07	2.26104e-05
ENSG00000197837	HIST4H4	ENSG00000267523	AC008735.2	ENSG00000122566	HNRNPA2B1	1.57157e-07	2.26306e-05
ENSG00000004779	NDUFAB1	ENSG00000273599	AL731571.1	ENSG00000066654	THUMPD1	1.37368e-07	2.26658e-05
ENSG00000122862	SRGN	ENSG00000240731	AL139287.1	ENSG00000164167	LSM6	1.71746e-07	2.26705e-05
ENSG00000064393	HIPK2	ENSG00000236088	COX10-AS1	ENSG00000090621	PABPC4	1.87964e-07	2.27436e-05
ENSG00000187778	MCRS1	ENSG00000250802	ZBED3-AS1	ENSG00000164167	LSM6	1.25276e-07	2.28002e-05
ENSG00000162777	DENND2D	ENSG00000246695	RASSF8-AS1	ENSG00000103067	ESRP2	1.4811e-07	2.28089e-05
ENSG00000161405	IKZF3	ENSG00000234072	AC074117.1	ENSG00000006047	YBX2	1.10008e-07	2.28817e-05
ENSG00000018236	CNTN1	ENSG00000182165	TP53TG1	ENSG00000100319	ZMAT5	1.60057e-07	2.28882e-05
ENSG00000138867	GUCD1	ENSG00000227036	LINC00511	ENSG00000167088	SNRPD1	1.25787e-07	2.28932e-05
ENSG00000163875	MEAF6	ENSG00000244625	MIATNB	ENSG00000064607	SUGP2	1.49997e-07	2.30996e-05
ENSG00000135829	DHX9	ENSG00000267787	AC027097.2	ENSG00000179950	PUF60	1.2848e-07	2.31263e-05
ENSG00000162244	RPL29	ENSG00000215039	CD27-AS1	ENSG00000063046	EIF4B	1.50894e-07	2.32376e-05
ENSG00000176055	MBLAC2	ENSG00000175061	SNHG29	ENSG00000143486	EIF2D	1.49089e-07	2.32579e-05
ENSG00000104325	DECR1	ENSG00000234912	SNHG20	ENSG00000166831	RBPMS2	1.11995e-07	2.3295e-05
ENSG00000102780	DGKH	ENSG00000232807	AL137186.2	ENSG00000121774	KHDRBS1	1.51447e-07	2.33228e-05
ENSG00000140688	C16orf58	ENSG00000258199	AC073896.4	ENSG00000122299	ZC3H7A	1.63166e-07	2.33327e-05
ENSG00000167232	ZNF91	ENSG00000268119	AC010615.2	ENSG00000115053	NCL	1.93319e-07	2.33916e-05
ENSG00000113593	PPWD1	ENSG00000267519	AC020916.1	ENSG00000153914	SREK1	1.77648e-07	2.34495e-05
ENSG00000174233	ADCY6	ENSG00000260121	AC138028.4	ENSG00000196187	TMEM63A	1.39988e-07	2.3518e-05
ENSG00000075218	GTSE1	ENSG00000237037	NDUFA6-DT	ENSG00000179950	PUF60	1.9475e-07	2.35648e-05
ENSG00000196670	ZFP62	ENSG00000278970	HEIH	ENSG00000143889	HNRNPLL	1.78922e-07	2.36177e-05
ENSG00000136492	BRIP1	ENSG00000273702	AC091271.1	ENSG00000149187	CELF1	1.65436e-07	2.36573e-05
ENSG00000107874	CUEDC2	ENSG00000240731	AL139287.1	ENSG00000149658	YTHDF1	1.34572e-07	2.36847e-05
ENSG00000171310	CHST11	ENSG00000230838	LINC01614	ENSG00000132773	TOE1	1.79617e-07	2.37094e-05
ENSG00000137656	BUD13	ENSG00000255121	CCDC84-DT	ENSG00000137760	ALKBH8	1.527e-07	2.38212e-05
ENSG00000164151	ICE1	ENSG00000259802	AC012640.2	ENSG00000104824	HNRNPL	1.2241e-07	2.38699e-05
ENSG00000100628	ASB2	ENSG00000230838	LINC01614	ENSG00000132819	RBM38	1.53188e-07	2.38973e-05
ENSG00000143553	SNAPIN	ENSG00000261437	AC108860.2	ENSG00000121486	TRMT1L	1.81927e-07	2.40144e-05
ENSG00000163719	MTMR14	ENSG00000247774	PCED1B-AS1	ENSG00000178199	ZC3H12D	1.56177e-07	2.40513e-05
ENSG00000169976	SF3B5	ENSG00000235652	AL356599.1	ENSG00000213079	SCAF8	1.82355e-07	2.40708e-05
ENSG00000178307	TMEM11	ENSG00000233098	CCDC144NL-AS1	ENSG00000198265	HELZ	1.68599e-07	2.41097e-05
ENSG00000173715	C11orf80	ENSG00000259291	ZNF710-AS1	ENSG00000173933	RBM4	1.54571e-07	2.41131e-05
ENSG00000160075	SSU72	ENSG00000272455	AL391244.2	ENSG00000106355	LSM5	1.67655e-07	2.41423e-05
ENSG00000214944	ARHGEF28	ENSG00000222041	CYTOR	ENSG00000172348	RCAN2	1.55103e-07	2.41961e-05
ENSG00000116731	PRDM2	ENSG00000175147	TMEM51-AS1	ENSG00000138385	SSB	2.00072e-07	2.42087e-05
ENSG00000065665	SEC61A2	ENSG00000206337	HCP5	ENSG00000073792	IGF2BP2	1.46827e-07	2.42264e-05
ENSG00000122679	RAMP3	ENSG00000214900	LINC01588	ENSG00000166173	LARP6	1.33209e-07	2.4244e-05
ENSG00000001631	KRIT1	ENSG00000231160	KLF3-AS1	ENSG00000138385	SSB	1.33553e-07	2.43067e-05
ENSG00000198894	CIPC	ENSG00000226029	LINC01772	ENSG00000131503	ANKHD1	1.70889e-07	2.46081e-05
ENSG00000163638	ADAMTS9	ENSG00000278970	HEIH	ENSG00000100320	RBFOX2	1.86493e-07	2.46171e-05
ENSG00000171467	ZNF318	ENSG00000247982	LINC00926	ENSG00000178199	ZC3H12D	1.7271e-07	2.46976e-05
ENSG00000166478	ZNF143	ENSG00000204685	STARD7-AS1	ENSG00000100319	ZMAT5	1.61265e-07	2.48348e-05
ENSG00000103274	NUBP1	ENSG00000204685	STARD7-AS1	ENSG00000066654	THUMPD1	1.47976e-07	2.486e-05
ENSG00000205084	TMEM231	ENSG00000247556	OIP5-AS1	ENSG00000099995	SF3A1	1.47658e-07	2.49542e-05
ENSG00000138399	FASTKD1	ENSG00000250451	HOXC-AS1	ENSG00000138385	SSB	1.47712e-07	2.49634e-05
ENSG00000100575	TIMM9	ENSG00000257621	PSMA3-AS1	ENSG00000196943	NOP9	1.11792e-07	2.50413e-05
ENSG00000144935	TRPC1	ENSG00000235314	LINC00957	ENSG00000101104	PABPC1L	3.80006e-07	2.50804e-05
ENSG00000100150	DEPDC5	ENSG00000247774	PCED1B-AS1	ENSG00000125870	SNRPB2	1.49663e-07	2.51434e-05
ENSG00000132386	SERPINF1	ENSG00000246859	STARD4-AS1	ENSG00000101104	PABPC1L	1.76136e-07	2.51874e-05
ENSG00000171314	PGAM1	ENSG00000230555	AL450326.1	ENSG00000106682	EIF4H	1.6525e-07	2.54485e-05
ENSG00000185187	SIGIRR	ENSG00000260686	AC008669.1	ENSG00000120658	ENOX1	1.54451e-07	2.54844e-05
ENSG00000168779	SHOX2	ENSG00000228109	MELTF-AS1	ENSG00000163714	U2SURP	1.51812e-07	2.55045e-05
ENSG00000108733	PEX12	ENSG00000273247	AC097376.3	ENSG00000089280	FUS	1.63501e-07	2.55062e-05
ENSG00000179397	CATSPERE	ENSG00000264920	AC018521.5	ENSG00000137760	ALKBH8	1.77502e-07	2.55603e-05
ENSG00000196923	PDLIM7	ENSG00000180139	ACTA2-AS1	ENSG00000073792	IGF2BP2	1.94324e-07	2.56508e-05
ENSG00000097021	ACOT7	ENSG00000234678	ELF3-AS1	ENSG00000100403	ZC3H7B	1.42622e-07	2.56719e-05
ENSG00000205268	PDE7A	ENSG00000225783	MIAT	ENSG00000132463	GRSF1	1.22346e-07	2.56926e-05
ENSG00000168495	POLR3D	ENSG00000253200	AC037459.2	ENSG00000183496	MEX3B	1.64733e-07	2.56984e-05
ENSG00000140995	DEF8	ENSG00000272686	AC006333.2	ENSG00000128534	LSM8	1.16485e-07	2.57432e-05
ENSG00000177311	ZBTB38	ENSG00000254389	RHPN1-AS1	ENSG00000131051	RBM39	1.56155e-07	2.57656e-05
ENSG00000153936	HS2ST1	ENSG00000258655	ARHGAP5-AS1	ENSG00000178199	ZC3H12D	1.52554e-07	2.57816e-05
ENSG00000101825	MXRA5	ENSG00000280798	LINC00294	ENSG00000122870	BICC1	1.54339e-07	2.59289e-05
ENSG00000215114	UBXN2B	ENSG00000247317	LY6E-DT	ENSG00000112183	RBM24	1.5358e-07	2.5955e-05
ENSG00000168779	SHOX2	ENSG00000228109	MELTF-AS1	ENSG00000163694	RBM47	1.55009e-07	2.60415e-05
ENSG00000105137	SYDE1	ENSG00000247095	MIR210HG	ENSG00000100028	SNRPD3	1.67409e-07	2.61158e-05
ENSG00000124120	TTPAL	ENSG00000216895	AC009403.1	ENSG00000104177	MYEF2	9.68573e-08	2.61515e-05
ENSG00000153214	TMEM87B	ENSG00000245573	BDNF-AS	ENSG00000155438	NIFK	1.43886e-07	2.61873e-05
ENSG00000156599	ZDHHC5	ENSG00000271335	AL117336.2	ENSG00000163950	SLBP	1.10222e-07	2.62329e-05
ENSG00000075884	ARHGAP15	ENSG00000203644	AC083799.1	ENSG00000065526	SPEN	1.59186e-07	2.62657e-05
ENSG00000136478	TEX2	ENSG00000266036	AC016888.1	ENSG00000155636	RBM45	1.34856e-07	2.62969e-05
ENSG00000099341	PSMD8	ENSG00000267152	AC093227.1	ENSG00000179134	SAMD4B	1.08762e-07	2.63204e-05
ENSG00000163565	IFI16	ENSG00000197291	RAMP2-AS1	ENSG00000174720	LARP7	1.45114e-07	2.64107e-05
ENSG00000120656	TAF12	ENSG00000226711	FAM66C	ENSG00000180098	TRNAU1AP	1.56998e-07	2.65327e-05
ENSG00000160233	LRRC3	ENSG00000237424	FOXD2-AS1	ENSG00000152795	HNRNPDL	1.27968e-07	2.66174e-05
ENSG00000197361	FBXL22	ENSG00000180139	ACTA2-AS1	ENSG00000103248	MTHFSD	1.7288e-07	2.66235e-05
ENSG00000188243	COMMD6	ENSG00000272518	AC036214.2	ENSG00000139746	RBM26	2.02183e-07	2.66882e-05
ENSG00000138660	AP1AR	ENSG00000260526	AC109347.1	ENSG00000183684	ALYREF	2.207e-07	2.67047e-05
ENSG00000186469	GNG2	ENSG00000204387	SNHG32	ENSG00000121774	KHDRBS1	1.58959e-07	2.67052e-05
ENSG00000198924	DCLRE1A	ENSG00000177640	CASC2	ENSG00000003756	RBM5	1.74067e-07	2.68063e-05
ENSG00000133739	LRRCC1	ENSG00000232677	LINC00665	ENSG00000103067	ESRP2	1.86567e-07	2.68656e-05
ENSG00000125534	PPDPF	ENSG00000281332	LINC00997	ENSG00000149658	YTHDF1	1.7446e-07	2.68668e-05
ENSG00000155508	CNOT8	ENSG00000241472	PTPRG-AS1	ENSG00000080802	CNOT4	2.03709e-07	2.68896e-05
ENSG00000151233	GXYLT1	ENSG00000234918	AL157387.1	ENSG00000139168	ZCRB1	1.38301e-07	2.69686e-05
ENSG00000125846	ZNF133	ENSG00000267470	ZNF571-AS1	ENSG00000116001	TIA1	2.23055e-07	2.69897e-05
ENSG00000006607	FARP2	ENSG00000272462	U91328.1	ENSG00000130749	ZC3H4	1.5337e-07	2.69931e-05
ENSG00000159884	CCDC107	ENSG00000271870	AC024060.2	ENSG00000056097	ZFR	1.48467e-07	2.70209e-05
ENSG00000163093	BBS5	ENSG00000237298	TTN-AS1	ENSG00000138385	SSB	1.15575e-07	2.70445e-05
ENSG00000115956	PLEK	ENSG00000247373	TMED2-DT	ENSG00000165119	HNRNPK	1.8802e-07	2.70749e-05
ENSG00000103485	QPRT	ENSG00000224848	AL589843.1	ENSG00000090621	PABPC4	1.61172e-07	2.7077e-05
ENSG00000179632	MAF1	ENSG00000275234	AC010503.4	ENSG00000239306	RBM14	1.29054e-07	2.71013e-05
ENSG00000129559	NEDD8	ENSG00000272933	AL391121.1	ENSG00000196943	NOP9	1.41355e-07	2.71401e-05
ENSG00000113838	TBCCD1	ENSG00000231770	TMEM44-AS1	ENSG00000136527	TRA2B	1.14141e-07	2.71656e-05
ENSG00000187824	TMEM220	ENSG00000224023	EDRF1-DT	ENSG00000090097	PCBP4	2.25015e-07	2.72268e-05
ENSG00000164692	COL1A2	ENSG00000153363	LINC00467	ENSG00000182004	SNRPE	1.77038e-07	2.72639e-05
ENSG00000101955	SRPX	ENSG00000225963	AC009950.1	ENSG00000177613	CSTF2T	1.42105e-07	2.72841e-05
ENSG00000160345	C9orf116	ENSG00000262580	AC087741.1	ENSG00000169045	HNRNPH1	1.90568e-07	2.74418e-05
ENSG00000169689	CENPX	ENSG00000278730	AC005332.6	ENSG00000179134	SAMD4B	1.76584e-07	2.7547e-05
ENSG00000171634	BPTF	ENSG00000278730	AC005332.6	ENSG00000198265	HELZ	1.91463e-07	2.75706e-05
ENSG00000240972	MIF	ENSG00000266036	AC016888.1	ENSG00000149016	TUT1	1.64295e-07	2.76016e-05
ENSG00000004660	CAMKK1	ENSG00000230393	AC092667.1	ENSG00000135316	SYNCRIP	1.3286e-07	2.76348e-05
ENSG00000161980	POLR3K	ENSG00000228274	AL021707.2	ENSG00000120948	TARDBP	2.09781e-07	2.76911e-05
ENSG00000128573	FOXP2	ENSG00000270696	AC005034.3	ENSG00000175324	LSM1	1.16387e-07	2.79329e-05
ENSG00000083097	DOP1A	ENSG00000260032	NORAD	ENSG00000203867	RBM20	1.81437e-07	2.79413e-05
ENSG00000163626	COX18	ENSG00000249700	SRD5A3-AS1	ENSG00000132466	ANKRD17	2.3202e-07	2.80745e-05
ENSG00000005339	CREBBP	ENSG00000229619	MBNL1-AS1	ENSG00000205937	RNPS1	1.6716e-07	2.80828e-05
ENSG00000104133	SPG11	ENSG00000269825	AC022150.4	ENSG00000183808	RBM12B	2.13146e-07	2.81353e-05
ENSG00000155926	SLA	ENSG00000248049	UBA6-AS1	ENSG00000175324	LSM1	2.3295e-07	2.81869e-05
ENSG00000175826	CTDNEP1	ENSG00000275234	AC010503.4	ENSG00000076067	RBMS2	1.55203e-07	2.8247e-05
ENSG00000113240	CLK4	ENSG00000270605	AL353622.1	ENSG00000155636	RBM45	1.81257e-07	2.8276e-05
ENSG00000110955	ATP5F1B	ENSG00000228109	MELTF-AS1	ENSG00000155846	PPARGC1B	2.15057e-07	2.83875e-05
ENSG00000148848	ADAM12	ENSG00000233117	LINC00702	ENSG00000198492	YTHDF2	1.72188e-07	2.84111e-05
ENSG00000181924	COA4	ENSG00000254837	AP001372.2	ENSG00000153944	MSI2	1.9885e-07	2.84356e-05
ENSG00000107625	DDX50	ENSG00000228288	PCAT6	ENSG00000065548	ZC3H15	2.00054e-07	2.86077e-05
ENSG00000214655	ZSWIM8	ENSG00000221817	PPP3CB-AS1	ENSG00000155438	NIFK	2.37448e-07	2.87312e-05
ENSG00000065308	TRAM2	ENSG00000231721	LINC-PINT	ENSG00000139746	RBM26	2.37525e-07	2.87405e-05
ENSG00000122694	GLIPR2	ENSG00000259807	AC009093.1	ENSG00000188177	ZC3H6	1.84515e-07	2.87844e-05
ENSG00000164162	ANAPC10	ENSG00000259366	AC108449.2	ENSG00000164167	LSM6	2.38038e-07	2.88026e-05
ENSG00000136002	ARHGEF4	ENSG00000170919	TPT1-AS1	ENSG00000157110	RBPMS	1.48674e-07	2.89914e-05
ENSG00000151553	FAM160B1	ENSG00000271976	AC012467.2	ENSG00000152795	HNRNPDL	2.02977e-07	2.90258e-05
ENSG00000119969	HELLS	ENSG00000260711	AL121839.2	ENSG00000155846	PPARGC1B	1.73151e-07	2.90894e-05
ENSG00000166343	MSS51	ENSG00000259291	ZNF710-AS1	ENSG00000090621	PABPC4	2.40461e-07	2.90958e-05
ENSG00000135245	HILPDA	ENSG00000260912	AL158206.1	ENSG00000106344	RBM28	2.04061e-07	2.91807e-05
ENSG00000171365	CLCN5	ENSG00000272143	FGF14-AS2	ENSG00000143889	HNRNPLL	2.04716e-07	2.94792e-05
ENSG00000272325	NUDT3	ENSG00000266036	AC016888.1	ENSG00000107864	CPEB3	1.92082e-07	2.95807e-05
ENSG00000105355	PLIN3	ENSG00000261663	AC009065.8	ENSG00000137462	TLR2	2.07275e-07	2.96403e-05
ENSG00000008130	NADK	ENSG00000265415	AC099850.3	ENSG00000157110	RBPMS	2.46045e-07	2.97715e-05
ENSG00000019144	PHLDB1	ENSG00000260121	AC138028.4	ENSG00000015479	MATR3	2.08582e-07	2.98272e-05
ENSG00000103647	CORO2B	ENSG00000244968	LIFR-AS1	ENSG00000080608	PUM3	1.53209e-07	2.98757e-05
ENSG00000164066	INTU	ENSG00000251432	LINC02615	ENSG00000102241	HTATSF1	2.26395e-07	2.98842e-05
ENSG00000197056	ZMYM1	ENSG00000235531	MSC-AS1	ENSG00000121774	KHDRBS1	1.91756e-07	2.99139e-05
ENSG00000198682	PAPSS2	ENSG00000214870	AC004540.1	ENSG00000132773	TOE1	2.09425e-07	2.99478e-05
ENSG00000148926	ADM	ENSG00000227039	ITGB2-AS1	ENSG00000111640	GAPDH	1.56357e-07	3.00205e-05
ENSG00000158352	SHROOM4	ENSG00000274922	AL139384.1	ENSG00000115677	HDLBP	2.27774e-07	3.00661e-05
ENSG00000101882	NKAP	ENSG00000215424	MCM3AP-AS1	ENSG00000092199	HNRNPC	2.28147e-07	3.01154e-05
ENSG00000152661	GJA1	ENSG00000257671	KRT7-AS	ENSG00000139793	MBNL2	1.54599e-07	3.01467e-05
ENSG00000197442	MAP3K5	ENSG00000272189	AL024508.2	ENSG00000122870	BICC1	1.54218e-07	3.02267e-05
ENSG00000135686	KLHL36	ENSG00000260917	AL158212.3	ENSG00000103248	MTHFSD	1.94223e-07	3.02988e-05
ENSG00000162889	MAPKAPK2	ENSG00000255135	AP002360.1	ENSG00000175324	LSM1	1.72919e-07	3.04337e-05
ENSG00000205352	PRR13	ENSG00000258199	AC073896.4	ENSG00000197111	PCBP2	2.13314e-07	3.05038e-05
ENSG00000161921	CXCL16	ENSG00000251442	LINC01094	ENSG00000138709	LARP1B	1.47076e-07	3.05917e-05
ENSG00000072786	STK10	ENSG00000228109	MELTF-AS1	ENSG00000109111	SUPT6H	1.70258e-07	3.06464e-05
ENSG00000239713	APOBEC3G	ENSG00000260526	AC109347.1	ENSG00000139910	NOVA1	2.12956e-07	3.06657e-05
ENSG00000104885	DOT1L	ENSG00000258441	LINC00641	ENSG00000149016	TUT1	2.544e-07	3.07824e-05
ENSG00000197603	CPLANE1	ENSG00000188242	AC010442.1	ENSG00000105939	ZC3HAV1	2.13916e-07	3.08039e-05
ENSG00000121064	SCPEP1	ENSG00000263004	AC007114.1	ENSG00000129245	FXR2	2.54752e-07	3.0825e-05
ENSG00000114904	NEK4	ENSG00000204685	STARD7-AS1	ENSG00000183011	NAA38	1.51278e-07	3.08607e-05
ENSG00000104866	PPP1R37	ENSG00000225285	LINC01770	ENSG00000161813	LARP4	2.00446e-07	3.08687e-05
ENSG00000163568	AIM2	ENSG00000261664	TTC39A-AS1	ENSG00000134001	EIF2S1	2.55674e-07	3.09366e-05
ENSG00000068366	ACSL4	ENSG00000196295	GARS-DT	ENSG00000133226	SRRM1	1.75799e-07	3.09407e-05
ENSG00000071242	RPS6KA2	ENSG00000246560	UBE2D3-AS1	ENSG00000109819	PPARGC1A	1.70372e-07	3.10076e-05
ENSG00000107249	GLIS3	ENSG00000222041	CYTOR	ENSG00000155846	PPARGC1B	1.85496e-07	3.11633e-05
ENSG00000159403	C1R	ENSG00000206337	HCP5	ENSG00000111640	GAPDH	1.73335e-07	3.12003e-05
ENSG00000170312	CDK1	ENSG00000263843	AC022211.2	ENSG00000138303	ASCC1	2.02966e-07	3.12567e-05
ENSG00000132485	ZRANB2	ENSG00000215256	DHRS4-AS1	ENSG00000090097	PCBP4	1.87222e-07	3.14533e-05
ENSG00000109118	PHF12	ENSG00000281398	SNHG4	ENSG00000161813	LARP4	2.59987e-07	3.14584e-05
ENSG00000198832	SELENOM	ENSG00000233237	LINC00472	ENSG00000063244	U2AF2	1.78873e-07	3.14817e-05
ENSG00000213465	ARL2	ENSG00000176124	DLEU1	ENSG00000153944	MSI2	2.01888e-07	3.14945e-05
ENSG00000142798	HSPG2	ENSG00000278376	AP004609.3	ENSG00000169564	PCBP1	1.88037e-07	3.15902e-05
ENSG00000204348	DXO	ENSG00000266962	AC067852.2	ENSG00000135482	ZC3H10	1.87077e-07	3.1616e-05
ENSG00000204252	HLA-DOA	ENSG00000255197	AC090559.1	ENSG00000080802	CNOT4	2.19645e-07	3.16289e-05
ENSG00000138172	CALHM2	ENSG00000204049	AL391421.1	ENSG00000153944	MSI2	1.62238e-07	3.16363e-05
ENSG00000178537	SLC25A20	ENSG00000271976	AC012467.2	ENSG00000143486	EIF2D	2.19823e-07	3.16545e-05
ENSG00000077984	CST7	ENSG00000267493	CIRBP-AS1	ENSG00000138050	THUMPD2	2.05739e-07	3.16838e-05
ENSG00000146410	MTFR2	ENSG00000273084	AC092171.5	ENSG00000131013	PPIL4	2.20433e-07	3.17423e-05
ENSG00000113719	ERGIC1	ENSG00000266053	NDUFV2-AS1	ENSG00000116001	TIA1	2.06549e-07	3.18086e-05
ENSG00000253729	PRKDC	ENSG00000270673	YTHDF3-AS1	ENSG00000185728	YTHDF3	1.42331e-07	3.18822e-05
ENSG00000271303	SRXN1	ENSG00000242861	AL591895.1	ENSG00000205937	RNPS1	2.21491e-07	3.18948e-05
ENSG00000123575	FAM199X	ENSG00000271147	ARMCX5-GPRASP2	ENSG00000126945	HNRNPH2	1.51975e-07	3.19148e-05
ENSG00000186432	KPNA4	ENSG00000268416	AC010329.1	ENSG00000114416	FXR1	2.42239e-07	3.19756e-05
ENSG00000115947	ORC4	ENSG00000275764	AC092747.4	ENSG00000146858	ZC3HAV1L	1.66685e-07	3.20036e-05
ENSG00000213741	RPS29	ENSG00000269906	AL606834.1	ENSG00000100650	SRSF5	2.22466e-07	3.2035e-05
ENSG00000106004	HOXA5	ENSG00000203875	SNHG5	ENSG00000119705	SLIRP	2.08219e-07	3.20657e-05
ENSG00000143995	MEIS1	ENSG00000235560	AC002310.1	ENSG00000172348	RCAN2	1.78288e-07	3.20918e-05
ENSG00000134825	TMEM258	ENSG00000260233	SSSCA1-AS1	ENSG00000160633	SAFB	2.43308e-07	3.21167e-05
ENSG00000119778	ATAD2B	ENSG00000229692	SOS1-IT1	ENSG00000138050	THUMPD2	2.23556e-07	3.2192e-05
ENSG00000134757	DSG3	ENSG00000255571	MIR9-3HG	ENSG00000104413	ESRP1	2.25129e-07	3.21934e-05
ENSG00000170921	TANC2	ENSG00000278730	AC005332.6	ENSG00000107864	CPEB3	2.09054e-07	3.21944e-05
ENSG00000133083	DCLK1	ENSG00000260276	AC022167.2	ENSG00000185650	ZFP36L1	2.25456e-07	3.22402e-05
ENSG00000165264	NDUFB6	ENSG00000261971	MMP25-AS1	ENSG00000137074	APTX	1.5526e-07	3.2294e-05
ENSG00000163257	DCAF16	ENSG00000249346	LINC01016	ENSG00000198265	HELZ	2.0743e-07	3.23591e-05
ENSG00000109775	UFSP2	ENSG00000273599	AL731571.1	ENSG00000168002	POLR2G	1.93241e-07	3.26577e-05
ENSG00000053770	AP5M1	ENSG00000257621	PSMA3-AS1	ENSG00000119705	SLIRP	1.85821e-07	3.27045e-05
ENSG00000105677	TMEM147	ENSG00000233527	ZNF529-AS1	ENSG00000115946	PNO1	1.56056e-07	3.27718e-05
ENSG00000138190	EXOC6	ENSG00000215424	MCM3AP-AS1	ENSG00000090905	TNRC6A	2.13075e-07	3.28135e-05
ENSG00000141232	TOB1	ENSG00000261116	AL049555.1	ENSG00000121057	AKAP1	1.98886e-07	3.28162e-05
ENSG00000188010	MORN2	ENSG00000272129	AL359715.3	ENSG00000169813	HNRNPF	1.80528e-07	3.28561e-05
ENSG00000073282	TP63	ENSG00000231826	LINC01819	ENSG00000131773	KHDRBS3	1.61461e-07	3.2938e-05
ENSG00000087301	TXNDC16	ENSG00000257671	KRT7-AS	ENSG00000147140	NONO	2.11656e-07	3.30183e-05
ENSG00000099785	2022-03-02	ENSG00000274964	AC026356.1	ENSG00000066044	ELAVL1	1.84081e-07	3.31345e-05
ENSG00000118407	FILIP1	ENSG00000229619	MBNL1-AS1	ENSG00000121486	TRMT1L	1.53594e-07	3.31762e-05
ENSG00000122483	CCDC18	ENSG00000273203	AC006946.2	ENSG00000004534	RBM6	1.88675e-07	3.32069e-05
ENSG00000187555	USP7	ENSG00000267309	AC092295.2	ENSG00000122299	ZC3H7A	2.13232e-07	3.32642e-05
ENSG00000241973	PI4KA	ENSG00000276334	AL133243.2	ENSG00000099899	TRMT2A	2.16482e-07	3.33382e-05
ENSG00000178035	IMPDH2	ENSG00000224424	PRKAR2A-AS1	ENSG00000148843	PDCD11	1.83364e-07	3.33723e-05
ENSG00000132554	RGS22	ENSG00000204049	AL391421.1	ENSG00000076053	RBM7	1.83402e-07	3.33792e-05
ENSG00000020181	ADGRA2	ENSG00000268970	AC022150.2	ENSG00000119705	SLIRP	2.54384e-07	3.35787e-05
ENSG00000186017	ZNF566	ENSG00000273486	AC096992.2	ENSG00000104852	SNRNP70	2.15486e-07	3.36159e-05
ENSG00000081189	MEF2C	ENSG00000228801	AC064807.1	ENSG00000114416	FXR1	2.18673e-07	3.36756e-05
ENSG00000160310	PRMT2	ENSG00000226137	BAIAP2-DT	ENSG00000116350	SRSF4	1.40315e-07	3.36757e-05
ENSG00000108256	NUFIP2	ENSG00000227543	SPAG5-AS1	ENSG00000109111	SUPT6H	2.1666e-07	3.3799e-05
ENSG00000123342	MMP19	ENSG00000186594	MIR22HG	ENSG00000163659	TIPARP	2.79341e-07	3.38003e-05
ENSG00000113558	SKP1	ENSG00000278970	HEIH	ENSG00000116001	TIA1	2.56198e-07	3.38181e-05
ENSG00000067057	PFKP	ENSG00000214922	HLA-F-AS1	ENSG00000020577	SAMD4A	2.16797e-07	3.38204e-05
ENSG00000163349	HIPK1	ENSG00000240219	AL512306.2	ENSG00000009307	CSDE1	1.46604e-07	3.38655e-05
ENSG00000105953	OGDH	ENSG00000248049	UBA6-AS1	ENSG00000174720	LARP7	1.61388e-07	3.38915e-05
ENSG00000169217	CD2BP2	ENSG00000276855	AC015922.3	ENSG00000196793	ZNF239	1.81288e-07	3.39009e-05
ENSG00000175931	UBE2O	ENSG00000229807	XIST	ENSG00000198265	HELZ	2.57181e-07	3.39479e-05
ENSG00000172260	NEGR1	ENSG00000235049	LINC00940	ENSG00000185650	ZFP36L1	2.17687e-07	3.39591e-05
ENSG00000206527	HACD2	ENSG00000255874	LINC00346	ENSG00000134001	EIF2S1	1.49006e-07	3.39733e-05
ENSG00000105793	GTPBP10	ENSG00000234160	AL513165.1	ENSG00000132478	UNK	2.81637e-07	3.4078e-05
ENSG00000113391	FAM172A	ENSG00000182873	PRKCZ-AS1	ENSG00000156304	SCAF4	1.52135e-07	3.40783e-05
ENSG00000121579	NAA50	ENSG00000263345	AC006435.2	ENSG00000111640	GAPDH	2.38774e-07	3.41446e-05
ENSG00000147130	ZMYM3	ENSG00000248508	SRP14-AS1	ENSG00000147140	NONO	2.21871e-07	3.41682e-05
ENSG00000108515	ENO3	ENSG00000229980	TOB1-AS1	ENSG00000157110	RBPMS	2.82726e-07	3.42099e-05
ENSG00000174483	BBS1	ENSG00000197180	AC244090.1	ENSG00000165119	HNRNPK	2.82855e-07	3.42255e-05
ENSG00000163431	LMOD1	ENSG00000228203	RNF144A-AS1	ENSG00000119314	PTBP3	1.88663e-07	3.43366e-05
ENSG00000168490	PHYHIP	ENSG00000228203	RNF144A-AS1	ENSG00000104177	MYEF2	2.20361e-07	3.43763e-05
ENSG00000101421	CHMP4B	ENSG00000224078	SNHG14	ENSG00000125970	RALY	2.39241e-07	3.44506e-05
ENSG00000122026	RPL21	ENSG00000258199	AC073896.4	ENSG00000169564	PCBP1	1.79975e-07	3.45552e-05
ENSG00000064999	ANKS1A	ENSG00000246985	SOCS2-AS1	ENSG00000060138	YBX3	2.4053e-07	3.46363e-05
ENSG00000155868	MED7	ENSG00000259865	AL390728.6	ENSG00000124562	SNRPC	2.22226e-07	3.46673e-05
ENSG00000164236	ANKRD33B	ENSG00000235947	EGOT	ENSG00000128739	SNRPN	1.77969e-07	3.4704e-05
ENSG00000135245	HILPDA	ENSG00000270157	AC004918.4	ENSG00000106344	RBM28	2.42732e-07	3.47107e-05
ENSG00000141349	G6PC3	ENSG00000273599	AL731571.1	ENSG00000160633	SAFB	2.87188e-07	3.47498e-05
ENSG00000132406	TMEM128	ENSG00000245970	AP003352.1	ENSG00000152795	HNRNPDL	2.63336e-07	3.47603e-05
ENSG00000121068	TBX2	ENSG00000245060	LINC00847	ENSG00000160294	MCM3AP	2.87844e-07	3.48292e-05
ENSG00000147912	FBXO10	ENSG00000261327	AC134312.5	ENSG00000214575	CPEB1	2.07432e-07	3.48486e-05
ENSG00000117592	PRDX6	ENSG00000229950	TFAP2A-AS1	ENSG00000167100	SAMD14	2.23412e-07	3.48522e-05
ENSG00000100926	TM9SF1	ENSG00000263072	ZNF213-AS1	ENSG00000161847	RAVER1	2.64228e-07	3.48781e-05
ENSG00000144407	PTH2R	ENSG00000204832	ST8SIA6-AS1	ENSG00000065548	ZC3H15	9.69534e-07	3.49032e-05
ENSG00000168016	TRANK1	ENSG00000238164	TNFRSF14-AS1	ENSG00000167100	SAMD14	1.82399e-07	3.50207e-05
ENSG00000169105	CHST14	ENSG00000230148	HOXB-AS1	ENSG00000004534	RBM6	1.56261e-07	3.51587e-05
ENSG00000146576	C7orf26	ENSG00000277476	AC005332.5	ENSG00000197114	ZGPAT	2.28489e-07	3.51873e-05
ENSG00000147526	TACC1	ENSG00000268061	NAPA-AS1	ENSG00000155846	PPARGC1B	2.48425e-07	3.55248e-05
ENSG00000197785	ATAD3A	ENSG00000224870	MRPL20-AS1	ENSG00000146858	ZC3HAV1L	2.70453e-07	3.56998e-05
ENSG00000141295	SCRN2	ENSG00000266962	AC067852.2	ENSG00000139746	RBM26	2.70916e-07	3.5761e-05
ENSG00000149483	TMEM138	ENSG00000278784	AL136295.7	ENSG00000162437	RAVER2	2.97213e-07	3.59628e-05
ENSG00000177990	DPY19L2	ENSG00000260686	AC008669.1	ENSG00000185650	ZFP36L1	2.14545e-07	3.60436e-05
ENSG00000109610	SOD3	ENSG00000232807	AL137186.2	ENSG00000099381	SETD1A	1.88599e-07	3.6211e-05
ENSG00000144118	RALB	ENSG00000260966	AP001486.2	ENSG00000115946	PNO1	2.5406e-07	3.63305e-05
ENSG00000185324	CDK10	ENSG00000228393	LINC01004	ENSG00000099995	SF3A1	2.06739e-07	3.6386e-05
ENSG00000103888	CEMIP	ENSG00000269940	AL049840.4	ENSG00000185650	ZFP36L1	2.52722e-07	3.6392e-05
ENSG00000175198	PCCA	ENSG00000255737	AGAP2-AS1	ENSG00000139746	RBM26	2.33362e-07	3.64044e-05
ENSG00000244187	TMEM141	ENSG00000274272	AC069281.2	ENSG00000143977	SNRPG	2.07088e-07	3.64474e-05
ENSG00000280987	MATR3	ENSG00000281398	SNHG4	ENSG00000155506	LARP1	2.55219e-07	3.64962e-05
ENSG00000139174	PRICKLE1	ENSG00000261039	LINC02544	ENSG00000151657	KIN	2.21333e-07	3.65199e-05
ENSG00000004866	ST7	ENSG00000260231	KDM7A-DT	ENSG00000155636	RBM45	1.63181e-07	3.65526e-05
ENSG00000178776	C5orf46	ENSG00000257084	MIR200CHG	ENSG00000088247	KHSRP	2.17853e-07	3.65993e-05
ENSG00000134333	LDHA	ENSG00000215039	CD27-AS1	ENSG00000134001	EIF2S1	2.3486e-07	3.66381e-05
ENSG00000277161	PIGW	ENSG00000277182	AC006449.5	ENSG00000103067	ESRP2	1.90948e-07	3.66621e-05
ENSG00000197472	ZNF695	ENSG00000273382	AL356488.3	ENSG00000056586	RC3H2	2.18574e-07	3.67205e-05
ENSG00000185787	MORF4L1	ENSG00000223546	LINC00630	ENSG00000188177	ZC3H6	2.385e-07	3.6729e-05
ENSG00000165124	SVEP1	ENSG00000261061	AC092718.4	ENSG00000100403	ZC3H7B	2.78295e-07	3.6735e-05
ENSG00000127415	IDUA	ENSG00000260317	AC009812.4	ENSG00000184898	RBM43	1.57064e-07	3.67529e-05
ENSG00000172530	BANP	ENSG00000273466	AC012510.1	ENSG00000197451	HNRNPAB	2.35725e-07	3.67732e-05
ENSG00000126858	RHOT1	ENSG00000214719	AC005562.1	ENSG00000188739	RBM34	2.78608e-07	3.67763e-05
ENSG00000160712	IL6R	ENSG00000178977	LINC00324	ENSG00000131773	KHDRBS3	2.05336e-07	3.69604e-05
ENSG00000168071	CCDC88B	ENSG00000267121	AC008105.3	ENSG00000143486	EIF2D	1.55619e-07	3.70374e-05
ENSG00000166454	ATMIN	ENSG00000261455	LINC01003	ENSG00000132478	UNK	2.59471e-07	3.71044e-05
ENSG00000115165	CYTIP	ENSG00000245213	AC105285.1	ENSG00000102053	ZC3H12B	1.45586e-07	3.71243e-05
ENSG00000156983	BRPF1	ENSG00000269982	AC018809.2	ENSG00000134077	THUMPD3	2.59617e-07	3.71252e-05
ENSG00000102786	INTS6	ENSG00000255121	CCDC84-DT	ENSG00000047188	YTHDC2	2.58311e-07	3.71968e-05
ENSG00000122565	CBX3	ENSG00000257698	GIHCG	ENSG00000106355	LSM5	2.38585e-07	3.72193e-05
ENSG00000144848	ATG3	ENSG00000223478	AL441992.1	ENSG00000114416	FXR1	4.24968e-07	3.73972e-05
ENSG00000127870	RNF6	ENSG00000245937	LINC01184	ENSG00000152795	HNRNPDL	1.78691e-07	3.75251e-05
ENSG00000089053	ANAPC5	ENSG00000226137	BAIAP2-DT	ENSG00000183808	RBM12B	2.22776e-07	3.76491e-05
ENSG00000136758	YME1L1	ENSG00000276334	AL133243.2	ENSG00000134453	RBM17	2.85465e-07	3.76813e-05
ENSG00000071626	DAZAP1	ENSG00000275234	AC010503.4	ENSG00000164167	LSM6	2.64198e-07	3.77803e-05
ENSG00000068796	KIF2A	ENSG00000235437	LINC01278	ENSG00000107864	CPEB3	2.42709e-07	3.78626e-05
ENSG00000141232	TOB1	ENSG00000267519	AC020916.1	ENSG00000137776	SLTM	2.29683e-07	3.78977e-05
ENSG00000116459	ATP5PB	ENSG00000249042	AC008771.1	ENSG00000086589	RBM22	2.65495e-07	3.79658e-05
ENSG00000166401	SERPINB8	ENSG00000281344	HELLPAR	ENSG00000167978	SRRM2	2.87648e-07	3.79696e-05
ENSG00000150938	CRIM1	ENSG00000260025	CRIM1-DT	ENSG00000060138	YBX3	2.88278e-07	3.80527e-05
ENSG00000110768	GTF2H1	ENSG00000278600	AC015871.4	ENSG00000115946	PNO1	2.43935e-07	3.80539e-05
ENSG00000132275	RRP8	ENSG00000225484	NUTM2B-AS1	ENSG00000149187	CELF1	2.89414e-07	3.82026e-05
ENSG00000102786	INTS6	ENSG00000176124	DLEU1	ENSG00000047188	YTHDC2	2.66316e-07	3.83494e-05
ENSG00000152484	USP12	ENSG00000250899	AC125807.2	ENSG00000130749	ZC3H4	2.90911e-07	3.84003e-05
ENSG00000063854	HAGH	ENSG00000233806	LINC01237	ENSG00000102241	HTATSF1	2.49395e-07	3.84069e-05
ENSG00000158417	EIF5B	ENSG00000255062	AP001318.2	ENSG00000075292	ZNF638	2.68679e-07	3.84211e-05
ENSG00000125870	SNRPB2	ENSG00000225377	NRSN2-AS1	ENSG00000091009	RBM27	2.18655e-07	3.84832e-05
ENSG00000171502	COL24A1	ENSG00000275234	AC010503.4	ENSG00000163694	RBM47	3.20197e-07	3.87438e-05
ENSG00000028137	TNFRSF1B	ENSG00000281026	N4BP2L2-IT2	ENSG00000139746	RBM26	2.691e-07	3.87504e-05
ENSG00000167065	DUSP18	ENSG00000268858	AL118506.1	ENSG00000132485	ZRANB2	1.47228e-07	3.88682e-05
ENSG00000137824	RMDN3	ENSG00000261183	SPINT1-AS1	ENSG00000107929	LARP4B	2.31472e-07	3.88872e-05
ENSG00000122694	GLIPR2	ENSG00000225313	AL513327.1	ENSG00000122870	BICC1	2.4934e-07	3.8897e-05
ENSG00000189079	ARID2	ENSG00000257261	AC008014.1	ENSG00000104852	SNRNP70	1.80371e-07	3.89601e-05
ENSG00000172172	MRPL13	ENSG00000273203	AC006946.2	ENSG00000132478	UNK	2.50995e-07	3.91552e-05
ENSG00000158769	F11R	ENSG00000247708	STX18-AS1	ENSG00000119314	PTBP3	2.51558e-07	3.9243e-05
ENSG00000108387	SEPTIN4	ENSG00000265519	AC015922.2	ENSG00000183570	PCBP3	2.32461e-07	3.92859e-05
ENSG00000254469	AP002495.1	ENSG00000253106	AC090198.1	ENSG00000149273	RPS3	2.32836e-07	3.93493e-05
ENSG00000163638	ADAMTS9	ENSG00000272711	AC019069.1	ENSG00000100320	RBFOX2	2.98599e-07	3.94151e-05
ENSG00000071246	VASH1	ENSG00000233038	AC011899.2	ENSG00000059378	PARP12	2.33299e-07	3.94276e-05
ENSG00000135317	SNX14	ENSG00000262823	AC127521.1	ENSG00000163714	U2SURP	2.75874e-07	3.94499e-05
ENSG00000165526	RPUSD4	ENSG00000281912	LINC01144	ENSG00000134001	EIF2S1	2.53031e-07	3.94728e-05
ENSG00000196968	FUT11	ENSG00000221817	PPP3CB-AS1	ENSG00000138303	ASCC1	2.56627e-07	3.95206e-05
ENSG00000146826	MAP11	ENSG00000260260	SNHG19	ENSG00000130811	EIF3G	2.35382e-07	3.95443e-05
ENSG00000163795	ZNF513	ENSG00000267259	ERVE-1	ENSG00000070756	PABPC1	2.34034e-07	3.95518e-05
ENSG00000172575	RASGRP1	ENSG00000253768	AC008663.1	ENSG00000155846	PPARGC1B	3.00634e-07	3.96836e-05
ENSG00000112559	MDFI	ENSG00000197536	C5orf56	ENSG00000048740	CELF2	2.04114e-07	3.98022e-05
ENSG00000181284	TMEM102	ENSG00000260276	AC022167.2	ENSG00000129245	FXR2	1.80242e-07	3.98336e-05
ENSG00000041802	LSG1	ENSG00000242086	MUC20-OT1	ENSG00000114416	FXR1	2.18889e-07	3.98377e-05
ENSG00000124155	PIGT	ENSG00000225783	MIAT	ENSG00000179134	SAMD4B	3.29247e-07	3.98388e-05
ENSG00000094804	CDC6	ENSG00000266469	AC005288.1	ENSG00000149289	ZC3H12C	2.37338e-07	3.98728e-05
ENSG00000029363	BCLAF1	ENSG00000263843	AC022211.2	ENSG00000164548	TRA2A	3.02364e-07	3.99121e-05
ENSG00000089682	RBM41	ENSG00000271147	ARMCX5-GPRASP2	ENSG00000126945	HNRNPH2	3.29895e-07	3.99173e-05
ENSG00000198742	SMURF1	ENSG00000245105	A2M-AS1	ENSG00000078687	TNRC6C	2.59622e-07	3.99818e-05
ENSG00000114268	PFKFB4	ENSG00000247095	MIR210HG	ENSG00000111640	GAPDH	2.38229e-07	4.00225e-05
ENSG00000198624	CCDC69	ENSG00000238164	TNFRSF14-AS1	ENSG00000104413	ESRP1	2.43595e-07	4.01932e-05
ENSG00000137486	ARRB1	ENSG00000260400	AL513534.2	ENSG00000196187	TMEM63A	2.23423e-07	4.02161e-05
ENSG00000136854	STXBP1	ENSG00000261534	AL596244.1	ENSG00000166173	LARP6	3.04767e-07	4.02292e-05
ENSG00000183617	MRPL54	ENSG00000234072	AC074117.1	ENSG00000014164	ZC3H3	2.79558e-07	4.02563e-05
ENSG00000187608	ISG15	ENSG00000272449	AL139246.5	ENSG00000160917	CPSF4	2.44602e-07	4.03593e-05
ENSG00000086991	NOX4	ENSG00000229852	AC019205.1	ENSG00000152332	UHMK1	2.80713e-07	4.04226e-05
ENSG00000167157	PRRX2	ENSG00000255399	TBX5-AS1	ENSG00000122729	ACO1	2.2211e-07	4.0424e-05
ENSG00000012061	ERCC1	ENSG00000261663	AC009065.8	ENSG00000196943	NOP9	2.39858e-07	4.0536e-05
ENSG00000115806	GORASP2	ENSG00000227946	AC007383.2	ENSG00000184898	RBM43	3.07256e-07	4.05578e-05
ENSG00000073008	PVR	ENSG00000260912	AL158206.1	ENSG00000132603	NIP7	3.07384e-07	4.05747e-05
ENSG00000198836	OPA1	ENSG00000231770	TMEM44-AS1	ENSG00000086589	RBM22	2.6074e-07	4.06755e-05
ENSG00000095585	BLNK	ENSG00000224652	LINC00885	ENSG00000149658	YTHDF1	2.6092e-07	4.07036e-05
ENSG00000130726	TRIM28	ENSG00000270194	AC097359.2	ENSG00000120948	TARDBP	2.42634e-07	4.07624e-05
ENSG00000176105	YES1	ENSG00000274020	LINC01138	ENSG00000060138	YBX3	2.47577e-07	4.08502e-05
ENSG00000188566	NDOR1	ENSG00000224032	EPB41L4A-AS1	ENSG00000214575	CPEB1	3.37876e-07	4.0883e-05
ENSG00000213639	PPP1CB	ENSG00000260244	AC104083.1	ENSG00000116001	TIA1	2.32449e-07	4.0911e-05
ENSG00000072609	CHFR	ENSG00000261373	VPS9D1-AS1	ENSG00000077312	SNRPA	2.62279e-07	4.09155e-05
ENSG00000088320	REM1	ENSG00000183784	DOCK8-AS1	ENSG00000172346	CSDC2	3.38267e-07	4.09303e-05
ENSG00000101452	DHX35	ENSG00000174365	SNHG11	ENSG00000131051	RBM39	2.27524e-07	4.09543e-05
ENSG00000169223	LMAN2	ENSG00000245970	AP003352.1	ENSG00000163694	RBM47	2.44332e-07	4.10477e-05
ENSG00000197183	NOL4L	ENSG00000260807	AC009041.2	ENSG00000086589	RBM22	3.40508e-07	4.12015e-05
ENSG00000156983	BRPF1	ENSG00000269982	AC018809.2	ENSG00000075975	MKRN2	2.88466e-07	4.12506e-05
ENSG00000157510	AFAP1L1	ENSG00000245164	LINC00861	ENSG00000106344	RBM28	3.13485e-07	4.13801e-05
ENSG00000132604	TERF2	ENSG00000255062	AP001318.2	ENSG00000168066	SF1	2.65377e-07	4.13988e-05
ENSG00000065243	PKN2	ENSG00000206567	AC022007.1	ENSG00000122729	ACO1	2.90003e-07	4.14704e-05
ENSG00000198677	TTC37	ENSG00000269293	ZSCAN16-AS1	ENSG00000155506	LARP1	3.14357e-07	4.14952e-05
ENSG00000063177	RPL18	ENSG00000226950	DANCR	ENSG00000075856	SART3	2.28556e-07	4.15972e-05
ENSG00000160310	PRMT2	ENSG00000239415	AP001469.3	ENSG00000160294	MCM3AP	1.73658e-07	4.1678e-05
ENSG00000117228	GBP1	ENSG00000237036	ZEB1-AS1	ENSG00000163714	U2SURP	2.90245e-07	4.17953e-05
ENSG00000168497	CAVIN2	ENSG00000212719	LINC02693	ENSG00000162775	RBM15	2.23617e-07	4.18163e-05
ENSG00000115486	GGCX	ENSG00000259834	AL365361.1	ENSG00000178199	ZC3H12D	2.30128e-07	4.18833e-05
ENSG00000148634	HERC4	ENSG00000221817	PPP3CB-AS1	ENSG00000096746	HNRNPH3	2.69827e-07	4.2093e-05
ENSG00000124785	NRN1	ENSG00000272870	AC097534.2	ENSG00000134597	RBMX2	3.19686e-07	4.21986e-05
ENSG00000039319	ZFYVE16	ENSG00000249042	AC008771.1	ENSG00000065526	SPEN	3.19858e-07	4.22213e-05
ENSG00000198815	FOXJ3	ENSG00000228775	WEE2-AS1	ENSG00000065978	YBX1	2.32286e-07	4.2276e-05
ENSG00000213859	KCTD11	ENSG00000240859	AC093627.4	ENSG00000078687	TNRC6C	2.74709e-07	4.23052e-05
ENSG00000043462	LCP2	ENSG00000255062	AP001318.2	ENSG00000168066	SF1	3.20793e-07	4.23447e-05
ENSG00000156804	FBXO32	ENSG00000224652	LINC00885	ENSG00000070756	PABPC1	3.2221e-07	4.25317e-05
ENSG00000026025	VIM	ENSG00000225963	AC009950.1	ENSG00000203867	RBM20	2.73029e-07	4.25925e-05
ENSG00000135317	SNX14	ENSG00000262823	AC127521.1	ENSG00000085872	CHERP	2.97871e-07	4.25955e-05
ENSG00000180233	ZNRF2	ENSG00000270344	POC1B-AS1	ENSG00000089682	RBM41	2.73286e-07	4.26326e-05
ENSG00000106853	PTGR1	ENSG00000226711	FAM66C	ENSG00000137462	TLR2	2.42313e-07	4.2647e-05
ENSG00000119596	YLPM1	ENSG00000251562	MALAT1	ENSG00000188529	SRSF10	2.96405e-07	4.26823e-05
ENSG00000175029	CTBP2	ENSG00000246451	AL049840.2	ENSG00000184863	RBM33	2.37222e-07	4.26999e-05
ENSG00000145050	MANF	ENSG00000172965	MIR4435-2HG	ENSG00000090097	PCBP4	5.54853e-07	4.27237e-05
ENSG00000106868	SUSD1	ENSG00000260686	AC008669.1	ENSG00000119314	PTBP3	2.99133e-07	4.2776e-05
ENSG00000197713	RPE	ENSG00000260686	AC008669.1	ENSG00000115053	NCL	2.74429e-07	4.28109e-05
ENSG00000069275	NUCKS1	ENSG00000230555	AL450326.1	ENSG00000161813	LARP4	2.7489e-07	4.28828e-05
ENSG00000152492	CCDC50	ENSG00000264247	LINC00909	ENSG00000176624	MEX3C	3.54723e-07	4.29215e-05
ENSG00000131508	UBE2D2	ENSG00000236778	INTS6-AS1	ENSG00000177733	HNRNPA0	2.98152e-07	4.29339e-05
ENSG00000101294	HM13	ENSG00000267868	AL356740.1	ENSG00000129245	FXR2	2.38575e-07	4.29435e-05
ENSG00000042062	RIPOR3	ENSG00000233184	AC093157.1	ENSG00000112183	RBM24	2.9854e-07	4.29898e-05
ENSG00000198951	NAGA	ENSG00000264456	AC138207.4	ENSG00000179950	PUF60	2.06823e-07	4.30192e-05
ENSG00000104695	PPP2CB	ENSG00000246089	AC016065.1	ENSG00000157110	RBPMS	2.6113e-07	4.30864e-05
ENSG00000171603	CLSTN1	ENSG00000230454	U73166.1	ENSG00000112183	RBM24	3.00315e-07	4.32453e-05
ENSG00000166266	CUL5	ENSG00000270179	AP002840.2	ENSG00000137760	ALKBH8	3.00811e-07	4.33168e-05
ENSG00000176428	VPS37D	ENSG00000196741	LINC01560	ENSG00000104177	MYEF2	2.63175e-07	4.34239e-05
ENSG00000101452	DHX35	ENSG00000260032	NORAD	ENSG00000131051	RBM39	2.43159e-07	4.37686e-05
ENSG00000259431	THTPA	ENSG00000260418	AL023284.4	ENSG00000178685	PARP10	2.43279e-07	4.37902e-05
ENSG00000126785	RHOJ	ENSG00000184068	SREBF2-AS1	ENSG00000161813	LARP4	2.24667e-07	4.381e-05
ENSG00000163714	U2SURP	ENSG00000206417	H1FX-AS1	ENSG00000114416	FXR1	3.04812e-07	4.3893e-05
ENSG00000101882	NKAP	ENSG00000234912	SNHG20	ENSG00000117360	PRPF3	3.33098e-07	4.39689e-05
ENSG00000149260	CAPN5	ENSG00000255135	AP002360.1	ENSG00000020577	SAMD4A	2.62114e-07	4.40351e-05
ENSG00000185479	KRT6B	ENSG00000231889	TRAF3IP2-AS1	ENSG00000048740	CELF2	3.64342e-07	4.40853e-05
ENSG00000135249	RINT1	ENSG00000274272	AC069281.2	ENSG00000162613	FUBP1	2.60862e-07	4.40857e-05
ENSG00000138814	PPP3CA	ENSG00000254531	AP001816.1	ENSG00000183570	PCBP3	1.84085e-07	4.41803e-05
ENSG00000204634	TBC1D8	ENSG00000261801	LOXL1-AS1	ENSG00000189306	RRP7A	2.27386e-07	4.43402e-05
ENSG00000142279	WTIP	ENSG00000267309	AC092295.2	ENSG00000119446	RBM18	3.08114e-07	4.43684e-05
ENSG00000166401	SERPINB8	ENSG00000255737	AGAP2-AS1	ENSG00000198492	YTHDF2	3.37147e-07	4.45034e-05
ENSG00000053371	AKR7A2	ENSG00000245532	NEAT1	ENSG00000169564	PCBP1	3.11234e-07	4.45064e-05
ENSG00000204262	COL5A2	ENSG00000253552	HOXA-AS2	ENSG00000136450	SRSF1	3.11254e-07	4.45093e-05
ENSG00000064419	TNPO3	ENSG00000233237	LINC00472	ENSG00000106344	RBM28	3.6799e-07	4.45268e-05
ENSG00000171115	GIMAP8	ENSG00000268001	CARD8-AS1	ENSG00000179134	SAMD4B	3.37528e-07	4.45537e-05
ENSG00000177542	SLC25A22	ENSG00000197291	RAMP2-AS1	ENSG00000132603	NIP7	2.8561e-07	4.45552e-05
ENSG00000165338	HECTD2	ENSG00000238117	AP000844.2	ENSG00000153944	MSI2	3.09413e-07	4.45554e-05
ENSG00000114942	EEF1B2	ENSG00000176124	DLEU1	ENSG00000155438	NIFK	3.37822e-07	4.45926e-05
ENSG00000115257	PCSK4	ENSG00000260920	AL031985.3	ENSG00000179950	PUF60	3.6854e-07	4.45934e-05
ENSG00000143418	CERS2	ENSG00000280195	AC245140.2	ENSG00000070756	PABPC1	3.69272e-07	4.46819e-05
ENSG00000099341	PSMD8	ENSG00000204387	SNHG32	ENSG00000179134	SAMD4B	1.84652e-07	4.46857e-05
ENSG00000119681	LTBP2	ENSG00000272141	AL390719.2	ENSG00000163694	RBM47	2.46807e-07	4.4919e-05
ENSG00000111707	SUDS3	ENSG00000255857	PXN-AS1	ENSG00000111786	SRSF9	3.14932e-07	4.50353e-05
ENSG00000160539	PLPP7	ENSG00000197670	AL157838.1	ENSG00000104413	ESRP1	3.42609e-07	4.52243e-05
ENSG00000143353	LYPLAL1	ENSG00000273373	AL355488.1	ENSG00000163694	RBM47	2.48496e-07	4.52263e-05
ENSG00000111885	MAN1A1	ENSG00000260000	AL133338.1	ENSG00000109819	PPARGC1A	1.90187e-07	4.52644e-05
ENSG00000007314	SCN4A	ENSG00000227036	LINC00511	ENSG00000137462	TLR2	3.43685e-07	4.53664e-05
ENSG00000196652	ZKSCAN5	ENSG00000260121	AC138028.4	ENSG00000103067	ESRP2	2.95045e-07	4.5437e-05
ENSG00000117475	BLZF1	ENSG00000266680	AL135905.1	ENSG00000117360	PRPF3	2.9137e-07	4.54538e-05
ENSG00000106605	BLVRA	ENSG00000239213	NCK1-DT	ENSG00000085872	CHERP	3.16761e-07	4.56135e-05
ENSG00000157954	WIPI2	ENSG00000225783	MIAT	ENSG00000188177	ZC3H6	3.7776e-07	4.57089e-05
ENSG00000119421	NDUFA8	ENSG00000261094	AC007066.2	ENSG00000139343	SNRPF	3.19803e-07	4.57318e-05
ENSG00000176788	BASP1	ENSG00000229852	AC019205.1	ENSG00000139910	NOVA1	3.4657e-07	4.57473e-05
ENSG00000138078	PREPL	ENSG00000236618	PITPNA-AS1	ENSG00000134453	RBM17	2.98664e-07	4.59942e-05
ENSG00000117118	SDHB	ENSG00000226137	BAIAP2-DT	ENSG00000132463	GRSF1	2.35111e-07	4.60817e-05
ENSG00000181016	LSMEM1	ENSG00000255874	LINC00346	ENSG00000080802	CNOT4	3.22792e-07	4.61593e-05
ENSG00000126581	BECN1	ENSG00000230555	AL450326.1	ENSG00000143368	SF3B4	2.5367e-07	4.61679e-05
ENSG00000012660	ELOVL5	ENSG00000271367	AL034374.1	ENSG00000184209	SNRNP35	2.96224e-07	4.6211e-05
ENSG00000180891	CUEDC1	ENSG00000235584	AC008268.1	ENSG00000020577	SAMD4A	3.00708e-07	4.63091e-05
ENSG00000136104	RNASEH2B	ENSG00000236778	INTS6-AS1	ENSG00000139746	RBM26	2.74721e-07	4.64278e-05
ENSG00000167785	ZNF558	ENSG00000224652	LINC00885	ENSG00000078269	SYNJ2	3.83969e-07	4.64603e-05
ENSG00000105258	POLR2I	ENSG00000232677	LINC00665	ENSG00000179134	SAMD4B	3.52035e-07	4.64686e-05
ENSG00000063176	SPHK2	ENSG00000260418	AL023284.4	ENSG00000129245	FXR2	3.01778e-07	4.64739e-05
ENSG00000132694	ARHGEF11	ENSG00000246985	SOCS2-AS1	ENSG00000138050	THUMPD2	3.52645e-07	4.65491e-05
ENSG00000013725	CD6	ENSG00000271122	AC018647.2	ENSG00000176624	MEX3C	3.02539e-07	4.65911e-05
ENSG00000175548	ALG10B	ENSG00000225313	AL513327.1	ENSG00000174720	LARP7	3.53792e-07	4.67005e-05
ENSG00000174529	TMEM81	ENSG00000273038	AL365203.2	ENSG00000058673	ZC3H11A	3.00585e-07	4.68912e-05
ENSG00000070610	GBA2	ENSG00000260917	AL158212.3	ENSG00000103067	ESRP2	3.55998e-07	4.69918e-05
ENSG00000146066	HIGD2A	ENSG00000224870	MRPL20-AS1	ENSG00000197111	PCBP2	3.28787e-07	4.70166e-05
ENSG00000101464	PIGU	ENSG00000225285	LINC01770	ENSG00000125970	RALY	3.56923e-07	4.71139e-05
ENSG00000188290	HES4	ENSG00000239415	AP001469.3	ENSG00000147140	NONO	2.80733e-07	4.71631e-05
ENSG00000198912	C1orf174	ENSG00000240731	AL139287.1	ENSG00000116754	SRSF11	2.45912e-07	4.7215e-05
ENSG00000112149	CD83	ENSG00000203644	AC083799.1	ENSG00000115875	SRSF7	3.02683e-07	4.72185e-05
ENSG00000039560	RAI14	ENSG00000267272	LINC01140	ENSG00000048740	CELF2	2.81677e-07	4.73218e-05
ENSG00000105254	TBCB	ENSG00000235437	LINC01278	ENSG00000168066	SF1	3.59324e-07	4.74308e-05
ENSG00000122912	SLC25A16	ENSG00000206567	AC022007.1	ENSG00000166831	RBPMS2	3.31988e-07	4.74742e-05
ENSG00000114850	SSR3	ENSG00000259976	AC093010.3	ENSG00000015479	MATR3	3.92693e-07	4.75159e-05
ENSG00000136869	TLR4	ENSG00000247982	LINC00926	ENSG00000167100	SAMD14	3.32716e-07	4.75784e-05
ENSG00000152969	JAKMIP1	ENSG00000255310	AF131215.5	ENSG00000143368	SF3B4	2.6162e-07	4.76148e-05
ENSG00000109066	TMEM104	ENSG00000263843	AC022211.2	ENSG00000135486	HNRNPA1	3.6078e-07	4.76229e-05
ENSG00000046889	PREX2	ENSG00000261098	AP000766.1	ENSG00000015479	MATR3	3.32115e-07	4.78245e-05
ENSG00000121690	DEPDC7	ENSG00000246100	LINC00900	ENSG00000111640	GAPDH	3.32144e-07	4.78287e-05
ENSG00000141098	GFOD2	ENSG00000267121	AC008105.3	ENSG00000139675	HNRNPA1L2	3.06768e-07	4.78559e-05
ENSG00000204628	RACK1	ENSG00000224032	EPB41L4A-AS1	ENSG00000143486	EIF2D	3.07048e-07	4.78995e-05
ENSG00000072135	PTPN18	ENSG00000204685	STARD7-AS1	ENSG00000196187	TMEM63A	2.83445e-07	4.79022e-05
ENSG00000198938	MT-CO3	ENSG00000253106	AC090198.1	ENSG00000099783	HNRNPM	3.62913e-07	4.79045e-05
ENSG00000196199	MPHOSPH8	ENSG00000271870	AC024060.2	ENSG00000121390	PSPC1	3.96271e-07	4.79488e-05
ENSG00000186517	ARHGAP30	ENSG00000188004	SNHG28	ENSG00000188739	RBM34	2.90608e-07	4.79504e-05
ENSG00000115935	WIPF1	ENSG00000268087	AC008764.2	ENSG00000122034	GTF3A	3.33618e-07	4.8041e-05
[truncated: 9,539 more rows]
