# Supplementary material for: Quantitative estimates of the regulatory influence of long non-coding RNAs on global gene expression variation using TCGA breast cancer transcriptomic data
Source: PLoS Comput Biol. 2024 Jun 5;20(6):e1012103. doi: 10.1371/journal.pcbi.1012103 (PMC11198904; doi:10.1371/journal.pcbi.1012103)
Supplement: S14 Table — “Count” represents the number of target genes for which the particular lncRNA-RBP pair had a significant interaction term. (XLSX) [file pcbi.1012103.s014.xlsx]

## Sheet: S14
lncRNA.id	lncRNA.name	RBP.id	RBP.name	count
ENSG00000260032	NORAD	ENSG00000131051	RBM39	9
ENSG00000281103	TRG-AS1	ENSG00000178199	ZC3H12D	8
ENSG00000174365	SNHG11	ENSG00000125870	SNRPB2	7
ENSG00000247774	PCED1B-AS1	ENSG00000178199	ZC3H12D	7
ENSG00000255468	AP001107.9	ENSG00000173933	RBM4	7
ENSG00000206567	AC022007.1	ENSG00000122729	ACO1	6
ENSG00000231770	TMEM44-AS1	ENSG00000114416	FXR1	6
ENSG00000246560	UBE2D3-AS1	ENSG00000174720	LARP7	6
ENSG00000247095	MIR210HG	ENSG00000111640	GAPDH	6
ENSG00000247982	LINC00926	ENSG00000178199	ZC3H12D	6
ENSG00000255062	AP001318.2	ENSG00000143368	SF3B4	6
ENSG00000214719	AC005562.1	ENSG00000109111	SUPT6H	5
ENSG00000255517	AP002748.4	ENSG00000173933	RBM4	5
ENSG00000278834	AC073508.3	ENSG00000109111	SUPT6H	5
ENSG00000196295	GARS-DT	ENSG00000136243	NUP42	4
ENSG00000197180	AC244090.1	ENSG00000130826	DKC1	4
ENSG00000224032	EPB41L4A-AS1	ENSG00000063046	EIF4B	4
ENSG00000225484	NUTM2B-AS1	ENSG00000138303	ASCC1	4
ENSG00000227543	SPAG5-AS1	ENSG00000109111	SUPT6H	4
ENSG00000234741	GAS5	ENSG00000063046	EIF4B	4
ENSG00000180139	ACTA2-AS1	ENSG00000073792	IGF2BP2	3
ENSG00000206567	AC022007.1	ENSG00000134077	THUMPD3	3
ENSG00000206567	AC022007.1	ENSG00000166831	RBPMS2	3
ENSG00000223797	ENTPD3-AS1	ENSG00000003756	RBM5	3
ENSG00000223797	ENTPD3-AS1	ENSG00000090097	PCBP4	3
ENSG00000224975	INE1	ENSG00000125870	SNRPB2	3
ENSG00000225733	FGD5-AS1	ENSG00000134077	THUMPD3	3
ENSG00000227354	RBM26-AS1	ENSG00000139746	RBM26	3
ENSG00000230555	AL450326.1	ENSG00000104413	ESRP1	3
ENSG00000234608	MAPKAPK5-AS1	ENSG00000075856	SART3	3
ENSG00000234608	MAPKAPK5-AS1	ENSG00000122965	RBM19	3
ENSG00000235437	LINC01278	ENSG00000162775	RBM15	3
ENSG00000238197	PAXBP1-AS1	ENSG00000159082	SYNJ1	3
ENSG00000242086	MUC20-OT1	ENSG00000114416	FXR1	3
ENSG00000248049	UBA6-AS1	ENSG00000132463	GRSF1	3
ENSG00000249859	PVT1	ENSG00000122729	ACO1	3
ENSG00000257621	PSMA3-AS1	ENSG00000134001	EIF2S1	3
ENSG00000258199	AC073896.4	ENSG00000169564	PCBP1	3
ENSG00000258738	AL121603.2	ENSG00000175324	LSM1	3
ENSG00000259834	AL365361.1	ENSG00000178199	ZC3H12D	3
ENSG00000266036	AC016888.1	ENSG00000103067	ESRP2	3
ENSG00000267244	AC012615.6	ENSG00000125870	SNRPB2	3
ENSG00000269982	AC018809.2	ENSG00000134077	THUMPD3	3
ENSG00000271147	ARMCX5-GPRASP2	ENSG00000126945	HNRNPH2	3
ENSG00000273142	LINC02604	ENSG00000168066	SF1	3
ENSG00000163597	SNHG16	ENSG00000132478	UNK	2
ENSG00000172965	MIR4435-2HG	ENSG00000167100	SAMD14	2
ENSG00000174365	SNHG11	ENSG00000131051	RBM39	2
ENSG00000175061	SNHG29	ENSG00000066654	THUMPD1	2
ENSG00000177410	ZFAS1	ENSG00000063046	EIF4B	2
ENSG00000177410	ZFAS1	ENSG00000070756	PABPC1	2
ENSG00000182165	TP53TG1	ENSG00000106682	EIF4H	2
ENSG00000182873	PRKCZ-AS1	ENSG00000104413	ESRP1	2
ENSG00000188242	AC010442.1	ENSG00000121486	TRMT1L	2
ENSG00000188242	AC010442.1	ENSG00000148843	PDCD11	2
ENSG00000188511	C22orf34	ENSG00000178199	ZC3H12D	2
ENSG00000197291	RAMP2-AS1	ENSG00000129245	FXR2	2
ENSG00000197536	C5orf56	ENSG00000059378	PARP12	2
ENSG00000197536	C5orf56	ENSG00000124562	SNRPC	2
ENSG00000197536	C5orf56	ENSG00000133606	MKRN1	2
ENSG00000197536	C5orf56	ENSG00000178199	ZC3H12D	2
ENSG00000197670	AL157838.1	ENSG00000099783	HNRNPM	2
ENSG00000203497	PDCD4-AS1	ENSG00000203867	RBM20	2
ENSG00000203993	ARRDC1-AS1	ENSG00000143977	SNRPG	2
ENSG00000203993	ARRDC1-AS1	ENSG00000149273	RPS3	2
ENSG00000204049	AL391421.1	ENSG00000153944	MSI2	2
ENSG00000204261	PSMB8-AS1	ENSG00000178199	ZC3H12D	2
ENSG00000206567	AC022007.1	ENSG00000075975	MKRN2	2
ENSG00000215039	CD27-AS1	ENSG00000134001	EIF2S1	2
ENSG00000215424	MCM3AP-AS1	ENSG00000160294	MCM3AP	2
ENSG00000215769	ARHGAP27P1-BPTFP1-KPNA2P3	ENSG00000188177	ZC3H6	2
ENSG00000219665	ZNF433-AS1	ENSG00000149187	CELF1	2
ENSG00000223797	ENTPD3-AS1	ENSG00000075975	MKRN2	2
ENSG00000223797	ENTPD3-AS1	ENSG00000103067	ESRP2	2
ENSG00000223813	AC007255.1	ENSG00000152601	MBNL1	2
ENSG00000224281	SLC25A5-AS1	ENSG00000102081	FMR1	2
ENSG00000224281	SLC25A5-AS1	ENSG00000126945	HNRNPH2	2
ENSG00000224424	PRKAR2A-AS1	ENSG00000101104	PABPC1L	2
ENSG00000224596	ZMIZ1-AS1	ENSG00000115677	HDLBP	2
ENSG00000224652	LINC00885	ENSG00000103067	ESRP2	2
ENSG00000224843	LINC00240	ENSG00000112081	SRSF3	2
ENSG00000224870	MRPL20-AS1	ENSG00000197111	PCBP2	2
ENSG00000224870	MRPL20-AS1	ENSG00000197114	ZGPAT	2
ENSG00000225177	AL590617.2	ENSG00000020577	SAMD4A	2
ENSG00000225313	AL513327.1	ENSG00000106355	LSM5	2
ENSG00000225361	PPP1R26-AS1	ENSG00000198000	NOL8	2
ENSG00000225377	NRSN2-AS1	ENSG00000125870	SNRPB2	2
ENSG00000225484	NUTM2B-AS1	ENSG00000100403	ZC3H7B	2
ENSG00000225733	FGD5-AS1	ENSG00000060339	CCAR1	2
ENSG00000225733	FGD5-AS1	ENSG00000170860	LSM3	2
ENSG00000226029	LINC01772	ENSG00000109111	SUPT6H	2
ENSG00000226711	FAM66C	ENSG00000162437	RAVER2	2
ENSG00000227039	ITGB2-AS1	ENSG00000178199	ZC3H12D	2
ENSG00000227540	AC016394.1	ENSG00000138303	ASCC1	2
ENSG00000228288	PCAT6	ENSG00000080802	CNOT4	2
ENSG00000228343	AC115618.2	ENSG00000169564	PCBP1	2
ENSG00000229589	ACVR2B-AS1	ENSG00000075975	MKRN2	2
ENSG00000229852	AC019205.1	ENSG00000135316	SYNCRIP	2
ENSG00000230630	DNM3OS	ENSG00000172346	CSDC2	2
ENSG00000230838	LINC01614	ENSG00000100650	SRSF5	2
ENSG00000230838	LINC01614	ENSG00000163694	RBM47	2
ENSG00000231064	AC234582.1	ENSG00000152518	ZFP36L2	2
ENSG00000232640	AL354892.2	ENSG00000204576	PRR3	2
ENSG00000232677	LINC00665	ENSG00000179134	SAMD4B	2
ENSG00000233038	AC011899.2	ENSG00000178199	ZC3H12D	2
ENSG00000233930	KRTAP5-AS1	ENSG00000104413	ESRP1	2
ENSG00000234494	SP2-AS1	ENSG00000067596	DHX8	2
ENSG00000234608	MAPKAPK5-AS1	ENSG00000111786	SRSF9	2
ENSG00000234741	GAS5	ENSG00000106682	EIF4H	2
ENSG00000234912	SNHG20	ENSG00000132478	UNK	2
ENSG00000235016	SEMA3F-AS1	ENSG00000090097	PCBP4	2
ENSG00000235280	MCF2L-AS1	ENSG00000166173	LARP6	2
ENSG00000235437	LINC01278	ENSG00000099995	SF3A1	2
ENSG00000235437	LINC01278	ENSG00000143368	SF3B4	2
ENSG00000235437	LINC01278	ENSG00000168066	SF1	2
ENSG00000235609	AF127577.4	ENSG00000122729	ACO1	2
ENSG00000236618	PITPNA-AS1	ENSG00000129245	FXR2	2
ENSG00000236753	MKLN1-AS	ENSG00000099783	HNRNPM	2
ENSG00000236778	INTS6-AS1	ENSG00000139746	RBM26	2
ENSG00000237686	AL109615.3	ENSG00000104177	MYEF2	2
ENSG00000237807	AC022034.1	ENSG00000116560	SFPQ	2
ENSG00000238197	PAXBP1-AS1	ENSG00000129245	FXR2	2
ENSG00000238197	PAXBP1-AS1	ENSG00000185650	ZFP36L1	2
ENSG00000244041	LINC01011	ENSG00000014164	ZC3H3	2
ENSG00000245060	LINC00847	ENSG00000177733	HNRNPA0	2
ENSG00000245146	MALINC1	ENSG00000091009	RBM27	2
ENSG00000245573	BDNF-AS	ENSG00000155438	NIFK	2
ENSG00000245970	AP003352.1	ENSG00000099995	SF3A1	2
ENSG00000246089	AC016065.1	ENSG00000090905	TNRC6A	2
ENSG00000246582	AC100861.1	ENSG00000114416	FXR1	2
ENSG00000246582	AC100861.1	ENSG00000157110	RBPMS	2
ENSG00000247137	AP000873.2	ENSG00000137760	ALKBH8	2
ENSG00000247137	AP000873.2	ENSG00000168002	POLR2G	2
ENSG00000247240	UBL7-AS1	ENSG00000136381	IREB2	2
ENSG00000247556	OIP5-AS1	ENSG00000104129	DNAJC17	2
ENSG00000247556	OIP5-AS1	ENSG00000132463	GRSF1	2
ENSG00000248008	NRAV	ENSG00000130749	ZC3H4	2
ENSG00000248049	UBA6-AS1	ENSG00000174720	LARP7	2
ENSG00000248092	NNT-AS1	ENSG00000130826	DKC1	2
ENSG00000249346	LINC01016	ENSG00000137462	TLR2	2
ENSG00000249673	NOP14-AS1	ENSG00000145214	DGKQ	2
ENSG00000249859	PVT1	ENSG00000090097	PCBP4	2
ENSG00000250988	SNHG21	ENSG00000104129	DNAJC17	2
ENSG00000251562	MALAT1	ENSG00000167978	SRRM2	2
ENSG00000251562	MALAT1	ENSG00000168002	POLR2G	2
ENSG00000251562	MALAT1	ENSG00000177733	HNRNPA0	2
ENSG00000251615	AC104825.1	ENSG00000149187	CELF1	2
ENSG00000253200	AC037459.2	ENSG00000148840	PPRC1	2
ENSG00000253200	AC037459.2	ENSG00000197111	PCBP2	2
ENSG00000253669	GASAL1	ENSG00000078269	SYNJ2	2
ENSG00000254363	AC011379.2	ENSG00000188177	ZC3H6	2
ENSG00000254473	AL354920.1	ENSG00000104413	ESRP1	2
ENSG00000254473	AL354920.1	ENSG00000114416	FXR1	2
ENSG00000254837	AP001372.2	ENSG00000149273	RPS3	2
ENSG00000255062	AP001318.2	ENSG00000115053	NCL	2
ENSG00000255062	AP001318.2	ENSG00000137760	ALKBH8	2
ENSG00000255062	AP001318.2	ENSG00000161847	RAVER1	2
ENSG00000255062	AP001318.2	ENSG00000169564	PCBP1	2
ENSG00000255121	CCDC84-DT	ENSG00000121057	AKAP1	2
ENSG00000255197	AC090559.1	ENSG00000161847	RAVER1	2
ENSG00000255197	AC090559.1	ENSG00000178199	ZC3H12D	2
ENSG00000255517	AP002748.4	ENSG00000168066	SF1	2
ENSG00000255717	SNHG1	ENSG00000148843	PDCD11	2
ENSG00000255737	AGAP2-AS1	ENSG00000107864	CPEB3	2
ENSG00000255857	PXN-AS1	ENSG00000061936	SFSWAP	2
ENSG00000257084	MIR200CHG	ENSG00000104413	ESRP1	2
ENSG00000257698	GIHCG	ENSG00000183496	MEX3B	2
ENSG00000258056	AC009779.2	ENSG00000244462	RBM12	2
ENSG00000258199	AC073896.4	ENSG00000100836	PABPN1	2
ENSG00000258199	AC073896.4	ENSG00000161847	RAVER1	2
ENSG00000258738	AL121603.2	ENSG00000065526	SPEN	2
ENSG00000258738	AL121603.2	ENSG00000075292	ZNF638	2
ENSG00000258738	AL121603.2	ENSG00000188177	ZC3H6	2
ENSG00000258920	FOXN3-AS1	ENSG00000060339	CCAR1	2
ENSG00000259605	AC074212.1	ENSG00000011304	PTBP1	2
ENSG00000259623	AC125257.1	ENSG00000067596	DHX8	2
ENSG00000259623	AC125257.1	ENSG00000112183	RBM24	2
ENSG00000259673	IQCH-AS1	ENSG00000136381	IREB2	2
ENSG00000259793	AC013726.1	ENSG00000065526	SPEN	2
ENSG00000259865	AL390728.6	ENSG00000075292	ZNF638	2
ENSG00000259865	AL390728.6	ENSG00000119705	SLIRP	2
ENSG00000259959	AC107068.1	ENSG00000174720	LARP7	2
ENSG00000259959	AC107068.1	ENSG00000176624	MEX3C	2
ENSG00000260121	AC138028.4	ENSG00000103067	ESRP2	2
ENSG00000260160	AC011468.1	ENSG00000090621	PABPC4	2
ENSG00000260244	AC104083.1	ENSG00000116001	TIA1	2
ENSG00000260461	AL133355.1	ENSG00000162775	RBM15	2
ENSG00000260711	AL121839.2	ENSG00000100227	POLDIP3	2
ENSG00000260912	AL158206.1	ENSG00000132603	NIP7	2
ENSG00000261094	AC007066.2	ENSG00000196187	TMEM63A	2
ENSG00000261183	SPINT1-AS1	ENSG00000107929	LARP4B	2
ENSG00000261351	AC116913.1	ENSG00000136381	IREB2	2
ENSG00000261351	AC116913.1	ENSG00000161847	RAVER1	2
ENSG00000261437	AC108860.2	ENSG00000148840	PPRC1	2
ENSG00000261455	LINC01003	ENSG00000080802	CNOT4	2
ENSG00000261526	AC012615.1	ENSG00000122729	ACO1	2
ENSG00000261534	AL596244.1	ENSG00000166173	LARP6	2
ENSG00000261971	MMP25-AS1	ENSG00000156304	SCAF4	2
ENSG00000262879	AC005670.3	ENSG00000132478	UNK	2
ENSG00000266036	AC016888.1	ENSG00000149016	TUT1	2
ENSG00000266036	AC016888.1	ENSG00000161847	RAVER1	2
ENSG00000266036	AC016888.1	ENSG00000168066	SF1	2
ENSG00000266036	AC016888.1	ENSG00000169249	ZRSR2	2
ENSG00000266053	NDUFV2-AS1	ENSG00000111786	SRSF9	2
ENSG00000266469	AC005288.1	ENSG00000204569	PPP1R10	2
ENSG00000266962	AC067852.2	ENSG00000067596	DHX8	2
ENSG00000267107	PCAT19	ENSG00000166831	RBPMS2	2
ENSG00000267152	AC093227.1	ENSG00000179134	SAMD4B	2
ENSG00000267244	AC012615.6	ENSG00000086589	RBM22	2
ENSG00000267278	MAP3K14-AS1	ENSG00000161847	RAVER1	2
ENSG00000267309	AC092295.2	ENSG00000179134	SAMD4B	2
ENSG00000267523	AC008735.2	ENSG00000099381	SETD1A	2
ENSG00000267523	AC008735.2	ENSG00000116001	TIA1	2
ENSG00000267523	AC008735.2	ENSG00000116747	RO60	2
ENSG00000267523	AC008735.2	ENSG00000135870	RC3H1	2
ENSG00000267523	AC008735.2	ENSG00000168066	SF1	2
ENSG00000268030	AC005253.1	ENSG00000005007	UPF1	2
ENSG00000268471	MIR4453HG	ENSG00000063046	EIF4B	2
ENSG00000268471	MIR4453HG	ENSG00000164167	LSM6	2
ENSG00000268713	AC005261.3	ENSG00000115677	HDLBP	2
ENSG00000269044	AC024075.2	ENSG00000167100	SAMD14	2
ENSG00000269176	AP001160.3	ENSG00000168066	SF1	2
ENSG00000269293	ZSCAN16-AS1	ENSG00000159082	SYNJ1	2
ENSG00000269293	ZSCAN16-AS1	ENSG00000163659	TIPARP	2
ENSG00000269609	RPARP-AS1	ENSG00000122299	ZC3H7A	2
ENSG00000269821	KCNQ1OT1	ENSG00000168066	SF1	2
ENSG00000269958	AL049840.5	ENSG00000003756	RBM5	2
ENSG00000269982	AC018809.2	ENSG00000075975	MKRN2	2
ENSG00000271122	AC018647.2	ENSG00000121390	PSPC1	2
ENSG00000271147	ARMCX5-GPRASP2	ENSG00000089682	RBM41	2
ENSG00000271367	AL034374.1	ENSG00000112183	RBM24	2
ENSG00000272009	AL121944.1	ENSG00000131503	ANKHD1	2
ENSG00000272129	AL359715.3	ENSG00000104413	ESRP1	2
ENSG00000272142	AL359643.3	ENSG00000168066	SF1	2
ENSG00000272335	AC093297.2	ENSG00000143977	SNRPG	2
ENSG00000272821	U62317.2	ENSG00000100227	POLDIP3	2
ENSG00000272841	AL139393.3	ENSG00000078687	TNRC6C	2
ENSG00000272902	TBC1D8-AS1	ENSG00000128534	LSM8	2
ENSG00000272994	AC012360.3	ENSG00000119314	PTBP3	2
ENSG00000273142	LINC02604	ENSG00000099381	SETD1A	2
ENSG00000273142	LINC02604	ENSG00000116747	RO60	2
ENSG00000273142	LINC02604	ENSG00000197111	PCBP2	2
ENSG00000273270	AC090114.2	ENSG00000086589	RBM22	2
ENSG00000273456	AC064836.3	ENSG00000065548	ZC3H15	2
ENSG00000273702	AC091271.1	ENSG00000198265	HELZ	2
ENSG00000274272	AC069281.2	ENSG00000104859	CLASRP	2
ENSG00000274561	AC005332.3	ENSG00000132478	UNK	2
ENSG00000274712	AC005332.4	ENSG00000100320	RBFOX2	2
ENSG00000274964	AC026356.1	ENSG00000152601	MBNL1	2
ENSG00000275234	AC010503.4	ENSG00000104413	ESRP1	2
ENSG00000275964	AL355001.2	ENSG00000121390	PSPC1	2
ENSG00000276334	AL133243.2	ENSG00000138709	LARP1B	2
ENSG00000276672	AL161891.1	ENSG00000152520	PAN3	2
ENSG00000277534	AC007996.1	ENSG00000104413	ESRP1	2
ENSG00000277969	AC006449.6	ENSG00000204569	PPP1R10	2
ENSG00000278133	AC135050.6	ENSG00000100227	POLDIP3	2
ENSG00000278730	AC005332.6	ENSG00000132478	UNK	2
ENSG00000278730	AC005332.6	ENSG00000198265	HELZ	2
ENSG00000278768	BACE1-AS	ENSG00000132478	UNK	2
ENSG00000278768	BACE1-AS	ENSG00000156304	SCAF4	2
ENSG00000279159	AC003681.1	ENSG00000091009	RBM27	2
ENSG00000280195	AC245140.2	ENSG00000130826	DKC1	2
ENSG00000117242	PINK1-AS	ENSG00000096746	HNRNPH3	1
ENSG00000117242	PINK1-AS	ENSG00000102317	RBM3	1
ENSG00000117242	PINK1-AS	ENSG00000103067	ESRP2	1
ENSG00000117242	PINK1-AS	ENSG00000121766	ZCCHC17	1
ENSG00000117242	PINK1-AS	ENSG00000131503	ANKHD1	1
ENSG00000117242	PINK1-AS	ENSG00000172346	CSDC2	1
ENSG00000117242	PINK1-AS	ENSG00000182004	SNRPE	1
ENSG00000117242	PINK1-AS	ENSG00000196187	TMEM63A	1
ENSG00000130600	H19	ENSG00000130254	SAFB2	1
ENSG00000130600	H19	ENSG00000161847	RAVER1	1
ENSG00000130600	H19	ENSG00000178199	ZC3H12D	1
ENSG00000145075	CCDC39	ENSG00000096746	HNRNPH3	1
ENSG00000145075	CCDC39	ENSG00000106682	EIF4H	1
ENSG00000145075	CCDC39	ENSG00000163728	TTC14	1
ENSG00000145075	CCDC39	ENSG00000175324	LSM1	1
ENSG00000145075	CCDC39	ENSG00000176624	MEX3C	1
ENSG00000152931	PART1	ENSG00000120658	ENOX1	1
ENSG00000152931	PART1	ENSG00000149658	YTHDF1	1
ENSG00000152931	PART1	ENSG00000176624	MEX3C	1
ENSG00000152931	PART1	ENSG00000177733	HNRNPA0	1
ENSG00000153363	LINC00467	ENSG00000058673	ZC3H11A	1
ENSG00000153363	LINC00467	ENSG00000141994	DUS3L	1
ENSG00000153363	LINC00467	ENSG00000182004	SNRPE	1
ENSG00000153363	LINC00467	ENSG00000204576	PRR3	1
ENSG00000157306	ZFHX2-AS1	ENSG00000107164	FUBP3	1
ENSG00000157306	ZFHX2-AS1	ENSG00000119446	RBM18	1
ENSG00000162913	OBSCN-AS1	ENSG00000068784	SRBD1	1
ENSG00000162913	OBSCN-AS1	ENSG00000101104	PABPC1L	1
ENSG00000162913	OBSCN-AS1	ENSG00000131013	PPIL4	1
ENSG00000162913	OBSCN-AS1	ENSG00000164167	LSM6	1
ENSG00000162913	OBSCN-AS1	ENSG00000179134	SAMD4B	1
ENSG00000162913	OBSCN-AS1	ENSG00000204569	PPP1R10	1
ENSG00000163364	LINC01116	ENSG00000099622	CIRBP	1
ENSG00000163364	LINC01116	ENSG00000132463	GRSF1	1
ENSG00000163364	LINC01116	ENSG00000132603	NIP7	1
ENSG00000163364	LINC01116	ENSG00000182134	TDRKH	1
ENSG00000163597	SNHG16	ENSG00000070756	PABPC1	1
ENSG00000163597	SNHG16	ENSG00000080802	CNOT4	1
ENSG00000163597	SNHG16	ENSG00000083896	YTHDC1	1
ENSG00000163597	SNHG16	ENSG00000102081	FMR1	1
ENSG00000163597	SNHG16	ENSG00000125835	SNRPB	1
ENSG00000163597	SNHG16	ENSG00000130749	ZC3H4	1
ENSG00000163597	SNHG16	ENSG00000132603	NIP7	1
ENSG00000163597	SNHG16	ENSG00000137074	APTX	1
ENSG00000163597	SNHG16	ENSG00000138035	PNPT1	1
ENSG00000163597	SNHG16	ENSG00000138303	ASCC1	1
ENSG00000163597	SNHG16	ENSG00000148840	PPRC1	1
ENSG00000163597	SNHG16	ENSG00000148843	PDCD11	1
ENSG00000163597	SNHG16	ENSG00000156304	SCAF4	1
ENSG00000163597	SNHG16	ENSG00000161547	SRSF2	1
ENSG00000163597	SNHG16	ENSG00000166783	MARF1	1
ENSG00000163597	SNHG16	ENSG00000176624	MEX3C	1
ENSG00000163597	SNHG16	ENSG00000196793	ZNF239	1
ENSG00000163597	SNHG16	ENSG00000198265	HELZ	1
ENSG00000163597	SNHG16	ENSG00000214575	CPEB1	1
ENSG00000165511	C10orf25	ENSG00000125352	RNF113A	1
ENSG00000165511	C10orf25	ENSG00000169813	HNRNPF	1
ENSG00000167920	TMEM99	ENSG00000060138	YBX3	1
ENSG00000167920	TMEM99	ENSG00000111786	SRSF9	1
ENSG00000167920	TMEM99	ENSG00000184209	SNRNP35	1
ENSG00000170919	TPT1-AS1	ENSG00000112081	SRSF3	1
ENSG00000170919	TPT1-AS1	ENSG00000120658	ENOX1	1
ENSG00000170919	TPT1-AS1	ENSG00000135486	HNRNPA1	1
ENSG00000170919	TPT1-AS1	ENSG00000147140	NONO	1
ENSG00000170919	TPT1-AS1	ENSG00000149187	CELF1	1
ENSG00000170919	TPT1-AS1	ENSG00000160917	CPSF4	1
ENSG00000170919	TPT1-AS1	ENSG00000162437	RAVER2	1
ENSG00000170919	TPT1-AS1	ENSG00000166831	RBPMS2	1
ENSG00000170919	TPT1-AS1	ENSG00000175324	LSM1	1
ENSG00000172965	MIR4435-2HG	ENSG00000090097	PCBP4	1
ENSG00000172965	MIR4435-2HG	ENSG00000116350	SRSF4	1
ENSG00000172965	MIR4435-2HG	ENSG00000122870	BICC1	1
ENSG00000172965	MIR4435-2HG	ENSG00000130749	ZC3H4	1
ENSG00000172965	MIR4435-2HG	ENSG00000137462	TLR2	1
ENSG00000172965	MIR4435-2HG	ENSG00000152332	UHMK1	1
ENSG00000172965	MIR4435-2HG	ENSG00000152518	ZFP36L2	1
ENSG00000172965	MIR4435-2HG	ENSG00000157110	RBPMS	1
ENSG00000172965	MIR4435-2HG	ENSG00000162437	RAVER2	1
ENSG00000172965	MIR4435-2HG	ENSG00000183570	PCBP3	1
ENSG00000174365	SNHG11	ENSG00000080802	CNOT4	1
ENSG00000174365	SNHG11	ENSG00000083896	YTHDC1	1
ENSG00000174365	SNHG11	ENSG00000117360	PRPF3	1
ENSG00000174365	SNHG11	ENSG00000122034	GTF3A	1
ENSG00000174365	SNHG11	ENSG00000125970	RALY	1
ENSG00000174365	SNHG11	ENSG00000132478	UNK	1
ENSG00000174365	SNHG11	ENSG00000155846	PPARGC1B	1
ENSG00000174365	SNHG11	ENSG00000182134	TDRKH	1
ENSG00000175061	SNHG29	ENSG00000020577	SAMD4A	1
ENSG00000175061	SNHG29	ENSG00000075856	SART3	1
ENSG00000175061	SNHG29	ENSG00000096746	HNRNPH3	1
ENSG00000175061	SNHG29	ENSG00000102317	RBM3	1
ENSG00000175061	SNHG29	ENSG00000116001	TIA1	1
ENSG00000175061	SNHG29	ENSG00000131503	ANKHD1	1
ENSG00000175061	SNHG29	ENSG00000135486	HNRNPA1	1
ENSG00000175061	SNHG29	ENSG00000139675	HNRNPA1L2	1
ENSG00000175061	SNHG29	ENSG00000143486	EIF2D	1
ENSG00000175061	SNHG29	ENSG00000149273	RPS3	1
ENSG00000175061	SNHG29	ENSG00000149658	YTHDF1	1
ENSG00000175061	SNHG29	ENSG00000152520	PAN3	1
ENSG00000175061	SNHG29	ENSG00000155858	LSM11	1
ENSG00000175061	SNHG29	ENSG00000169564	PCBP1	1
ENSG00000175061	SNHG29	ENSG00000197111	PCBP2	1
ENSG00000175061	SNHG29	ENSG00000213516	RBMXL1	1
ENSG00000175147	TMEM51-AS1	ENSG00000066654	THUMPD1	1
ENSG00000175147	TMEM51-AS1	ENSG00000076770	MBNL3	1
ENSG00000175147	TMEM51-AS1	ENSG00000096746	HNRNPH3	1
ENSG00000175611	LINC00476	ENSG00000197111	PCBP2	1
ENSG00000176124	DLEU1	ENSG00000005007	UPF1	1
ENSG00000176124	DLEU1	ENSG00000009307	CSDE1	1
ENSG00000176124	DLEU1	ENSG00000047188	YTHDC2	1
ENSG00000176124	DLEU1	ENSG00000085872	CHERP	1
ENSG00000176124	DLEU1	ENSG00000096746	HNRNPH3	1
ENSG00000176124	DLEU1	ENSG00000099995	SF3A1	1
ENSG00000176124	DLEU1	ENSG00000104907	TRMT1	1
ENSG00000176124	DLEU1	ENSG00000111640	GAPDH	1
ENSG00000176124	DLEU1	ENSG00000135097	MSI1	1
ENSG00000176124	DLEU1	ENSG00000139675	HNRNPA1L2	1
ENSG00000176124	DLEU1	ENSG00000153944	MSI2	1
ENSG00000176124	DLEU1	ENSG00000155438	NIFK	1
ENSG00000176124	DLEU1	ENSG00000173193	PARP14	1
ENSG00000176124	DLEU1	ENSG00000178199	ZC3H12D	1
ENSG00000176124	DLEU1	ENSG00000179950	PUF60	1
ENSG00000176593	AC008969.1	ENSG00000163694	RBM47	1
ENSG00000176593	AC008969.1	ENSG00000170860	LSM3	1
ENSG00000177337	DLGAP1-AS1	ENSG00000104967	NOVA2	1
ENSG00000177337	DLGAP1-AS1	ENSG00000149187	CELF1	1
ENSG00000177406	AC021054.1	ENSG00000120658	ENOX1	1
ENSG00000177406	AC021054.1	ENSG00000143977	SNRPG	1
ENSG00000177410	ZFAS1	ENSG00000003756	RBM5	1
ENSG00000177410	ZFAS1	ENSG00000014164	ZC3H3	1
ENSG00000177410	ZFAS1	ENSG00000060138	YBX3	1
ENSG00000177410	ZFAS1	ENSG00000060339	CCAR1	1
ENSG00000177410	ZFAS1	ENSG00000088247	KHSRP	1
ENSG00000177410	ZFAS1	ENSG00000090621	PABPC4	1
ENSG00000177410	ZFAS1	ENSG00000104859	CLASRP	1
ENSG00000177410	ZFAS1	ENSG00000114416	FXR1	1
ENSG00000177410	ZFAS1	ENSG00000115875	SRSF7	1
ENSG00000177410	ZFAS1	ENSG00000119446	RBM18	1
ENSG00000177410	ZFAS1	ENSG00000134644	PUM1	1
ENSG00000177410	ZFAS1	ENSG00000138757	G3BP2	1
ENSG00000177410	ZFAS1	ENSG00000139168	ZCRB1	1
ENSG00000177410	ZFAS1	ENSG00000149658	YTHDF1	1
ENSG00000177410	ZFAS1	ENSG00000161847	RAVER1	1
ENSG00000177410	ZFAS1	ENSG00000163950	SLBP	1
ENSG00000177410	ZFAS1	ENSG00000232119	MCTS1	1
ENSG00000177640	CASC2	ENSG00000003756	RBM5	1
ENSG00000177640	CASC2	ENSG00000011304	PTBP1	1
ENSG00000177640	CASC2	ENSG00000075292	ZNF638	1
ENSG00000177640	CASC2	ENSG00000090905	TNRC6A	1
ENSG00000177640	CASC2	ENSG00000100227	POLDIP3	1
ENSG00000177640	CASC2	ENSG00000106344	RBM28	1
ENSG00000177640	CASC2	ENSG00000116754	SRSF11	1
ENSG00000177640	CASC2	ENSG00000144161	ZC3H8	1
ENSG00000177640	CASC2	ENSG00000148843	PDCD11	1
ENSG00000177640	CASC2	ENSG00000151923	TIAL1	1
ENSG00000177640	CASC2	ENSG00000198000	NOL8	1
ENSG00000177640	CASC2	ENSG00000239306	RBM14	1
ENSG00000177788	AL162595.1	ENSG00000047188	YTHDC2	1
ENSG00000177788	AL162595.1	ENSG00000103067	ESRP2	1
ENSG00000177788	AL162595.1	ENSG00000119705	SLIRP	1
ENSG00000177788	AL162595.1	ENSG00000134001	EIF2S1	1
ENSG00000177788	AL162595.1	ENSG00000167978	SRRM2	1
ENSG00000177788	AL162595.1	ENSG00000178199	ZC3H12D	1
ENSG00000178977	LINC00324	ENSG00000102053	ZC3H12B	1
ENSG00000178977	LINC00324	ENSG00000122729	ACO1	1
ENSG00000178977	LINC00324	ENSG00000164167	LSM6	1
ENSG00000178977	LINC00324	ENSG00000178199	ZC3H12D	1
ENSG00000179406	LINC00174	ENSG00000196943	NOP9	1
ENSG00000179523	EIF3J-DT	ENSG00000102241	HTATSF1	1
ENSG00000179523	EIF3J-DT	ENSG00000125970	RALY	1
ENSG00000179743	AL450998.2	ENSG00000103067	ESRP2	1
ENSG00000179743	AL450998.2	ENSG00000107929	LARP4B	1
ENSG00000179743	AL450998.2	ENSG00000152601	MBNL1	1
ENSG00000179743	AL450998.2	ENSG00000155858	LSM11	1
ENSG00000179743	AL450998.2	ENSG00000163728	TTC14	1
ENSG00000179743	AL450998.2	ENSG00000197111	PCBP2	1
ENSG00000179743	AL450998.2	ENSG00000204569	PPP1R10	1
ENSG00000179818	PCBP1-AS1	ENSG00000090097	PCBP4	1
ENSG00000179818	PCBP1-AS1	ENSG00000114416	FXR1	1
ENSG00000179818	PCBP1-AS1	ENSG00000115875	SRSF7	1
ENSG00000179818	PCBP1-AS1	ENSG00000120948	TARDBP	1
ENSG00000179818	PCBP1-AS1	ENSG00000122965	RBM19	1
ENSG00000179818	PCBP1-AS1	ENSG00000132603	NIP7	1
ENSG00000179818	PCBP1-AS1	ENSG00000137776	SLTM	1
ENSG00000179818	PCBP1-AS1	ENSG00000169564	PCBP1	1
ENSG00000179818	PCBP1-AS1	ENSG00000183496	MEX3B	1
ENSG00000180139	ACTA2-AS1	ENSG00000070756	PABPC1	1
ENSG00000180139	ACTA2-AS1	ENSG00000078687	TNRC6C	1
ENSG00000180139	ACTA2-AS1	ENSG00000103248	MTHFSD	1
ENSG00000180139	ACTA2-AS1	ENSG00000114416	FXR1	1
ENSG00000180139	ACTA2-AS1	ENSG00000122729	ACO1	1
ENSG00000180139	ACTA2-AS1	ENSG00000149658	YTHDF1	1
ENSG00000180139	ACTA2-AS1	ENSG00000157110	RBPMS	1
ENSG00000180139	ACTA2-AS1	ENSG00000198945	L3MBTL3	1
ENSG00000180139	ACTA2-AS1	ENSG00000214575	CPEB1	1
ENSG00000180769	WDFY3-AS2	ENSG00000164167	LSM6	1
ENSG00000180769	WDFY3-AS2	ENSG00000188739	RBM34	1
ENSG00000182165	TP53TG1	ENSG00000102081	FMR1	1
ENSG00000182165	TP53TG1	ENSG00000109111	SUPT6H	1
ENSG00000182165	TP53TG1	ENSG00000125352	RNF113A	1
ENSG00000182165	TP53TG1	ENSG00000139168	ZCRB1	1
ENSG00000182165	TP53TG1	ENSG00000157110	RBPMS	1
ENSG00000182165	TP53TG1	ENSG00000179134	SAMD4B	1
ENSG00000182165	TP53TG1	ENSG00000197114	ZGPAT	1
ENSG00000182165	TP53TG1	ENSG00000197451	HNRNPAB	1
ENSG00000182165	TP53TG1	ENSG00000198265	HELZ	1
ENSG00000182873	PRKCZ-AS1	ENSG00000056586	RC3H2	1
ENSG00000182873	PRKCZ-AS1	ENSG00000099783	HNRNPM	1
ENSG00000182873	PRKCZ-AS1	ENSG00000138050	THUMPD2	1
ENSG00000182873	PRKCZ-AS1	ENSG00000156304	SCAF4	1
ENSG00000182873	PRKCZ-AS1	ENSG00000165119	HNRNPK	1
ENSG00000182873	PRKCZ-AS1	ENSG00000165675	ENOX2	1
ENSG00000182873	PRKCZ-AS1	ENSG00000167100	SAMD14	1
ENSG00000183250	LINC01547	ENSG00000126945	HNRNPH2	1
ENSG00000183250	LINC01547	ENSG00000156304	SCAF4	1
ENSG00000183250	LINC01547	ENSG00000198000	NOL8	1
ENSG00000184068	SREBF2-AS1	ENSG00000100227	POLDIP3	1
ENSG00000184068	SREBF2-AS1	ENSG00000100319	ZMAT5	1
ENSG00000184068	SREBF2-AS1	ENSG00000100403	ZC3H7B	1
ENSG00000184068	SREBF2-AS1	ENSG00000106263	EIF3B	1
ENSG00000184068	SREBF2-AS1	ENSG00000111786	SRSF9	1
ENSG00000184068	SREBF2-AS1	ENSG00000132485	ZRANB2	1
ENSG00000184068	SREBF2-AS1	ENSG00000161813	LARP4	1
ENSG00000184068	SREBF2-AS1	ENSG00000162775	RBM15	1
ENSG00000184068	SREBF2-AS1	ENSG00000185272	RBM11	1
ENSG00000184068	SREBF2-AS1	ENSG00000204569	PPP1R10	1
ENSG00000184441	AP001062.1	ENSG00000089280	FUS	1
ENSG00000184441	AP001062.1	ENSG00000100813	ACIN1	1
ENSG00000184441	AP001062.1	ENSG00000104129	DNAJC17	1
ENSG00000184441	AP001062.1	ENSG00000119314	PTBP3	1
ENSG00000184441	AP001062.1	ENSG00000125870	SNRPB2	1
ENSG00000184441	AP001062.1	ENSG00000129245	FXR2	1
ENSG00000184441	AP001062.1	ENSG00000139675	HNRNPA1L2	1
ENSG00000186056	MATN1-AS1	ENSG00000086589	RBM22	1
ENSG00000186056	MATN1-AS1	ENSG00000116560	SFPQ	1
ENSG00000186056	MATN1-AS1	ENSG00000121390	PSPC1	1
ENSG00000186056	MATN1-AS1	ENSG00000122729	ACO1	1
ENSG00000186056	MATN1-AS1	ENSG00000132773	TOE1	1
ENSG00000186056	MATN1-AS1	ENSG00000136243	NUP42	1
ENSG00000186056	MATN1-AS1	ENSG00000138385	SSB	1
ENSG00000186056	MATN1-AS1	ENSG00000139168	ZCRB1	1
ENSG00000186056	MATN1-AS1	ENSG00000151923	TIAL1	1
ENSG00000186056	MATN1-AS1	ENSG00000161265	U2AF1L4	1
ENSG00000186594	MIR22HG	ENSG00000059378	PARP12	1
ENSG00000186594	MIR22HG	ENSG00000076053	RBM7	1
ENSG00000186594	MIR22HG	ENSG00000107105	ELAVL2	1
ENSG00000186594	MIR22HG	ENSG00000111615	KRR1	1
ENSG00000186594	MIR22HG	ENSG00000112531	QKI	1
ENSG00000186594	MIR22HG	ENSG00000121390	PSPC1	1
ENSG00000186594	MIR22HG	ENSG00000121766	ZCCHC17	1
ENSG00000186594	MIR22HG	ENSG00000122729	ACO1	1
ENSG00000186594	MIR22HG	ENSG00000128016	ZFP36	1
ENSG00000186594	MIR22HG	ENSG00000132603	NIP7	1
ENSG00000186594	MIR22HG	ENSG00000138668	HNRNPD	1
ENSG00000186594	MIR22HG	ENSG00000147140	NONO	1
ENSG00000186594	MIR22HG	ENSG00000167978	SRRM2	1
ENSG00000186615	KTN1-AS1	ENSG00000099381	SETD1A	1
ENSG00000186615	KTN1-AS1	ENSG00000116350	SRSF4	1
ENSG00000186615	KTN1-AS1	ENSG00000119705	SLIRP	1
ENSG00000186615	KTN1-AS1	ENSG00000182004	SNRPE	1
ENSG00000186615	KTN1-AS1	ENSG00000185650	ZFP36L1	1
ENSG00000187951	AC091057.1	ENSG00000020577	SAMD4A	1
ENSG00000187951	AC091057.1	ENSG00000078269	SYNJ2	1
ENSG00000187951	AC091057.1	ENSG00000089280	FUS	1
ENSG00000187951	AC091057.1	ENSG00000104129	DNAJC17	1
ENSG00000187951	AC091057.1	ENSG00000112183	RBM24	1
ENSG00000187951	AC091057.1	ENSG00000125351	UPF3B	1
ENSG00000187951	AC091057.1	ENSG00000129566	TEP1	1
ENSG00000187951	AC091057.1	ENSG00000137776	SLTM	1
ENSG00000187951	AC091057.1	ENSG00000139793	MBNL2	1
ENSG00000187951	AC091057.1	ENSG00000157110	RBPMS	1
ENSG00000187951	AC091057.1	ENSG00000163714	U2SURP	1
ENSG00000187951	AC091057.1	ENSG00000166173	LARP6	1
ENSG00000187951	AC091057.1	ENSG00000184863	RBM33	1
ENSG00000187951	AC091057.1	ENSG00000188529	SRSF10	1
ENSG00000188004	SNHG28	ENSG00000100813	ACIN1	1
ENSG00000188004	SNHG28	ENSG00000188739	RBM34	1
ENSG00000188185	LINC00265	ENSG00000015479	MATR3	1
ENSG00000188185	LINC00265	ENSG00000048740	CELF2	1
ENSG00000188185	LINC00265	ENSG00000101104	PABPC1L	1
ENSG00000188185	LINC00265	ENSG00000122965	RBM19	1
ENSG00000188185	LINC00265	ENSG00000132603	NIP7	1
ENSG00000188185	LINC00265	ENSG00000138757	G3BP2	1
ENSG00000188185	LINC00265	ENSG00000157110	RBPMS	1
ENSG00000188185	LINC00265	ENSG00000160917	CPSF4	1
ENSG00000188185	LINC00265	ENSG00000162775	RBM15	1
ENSG00000188185	LINC00265	ENSG00000164548	TRA2A	1
ENSG00000188185	LINC00265	ENSG00000196187	TMEM63A	1
ENSG00000188242	AC010442.1	ENSG00000104907	TRMT1	1
ENSG00000188242	AC010442.1	ENSG00000105939	ZC3HAV1	1
ENSG00000188242	AC010442.1	ENSG00000107929	LARP4B	1
ENSG00000188242	AC010442.1	ENSG00000115946	PNO1	1
ENSG00000188511	C22orf34	ENSG00000103248	MTHFSD	1
ENSG00000188511	C22orf34	ENSG00000115677	HDLBP	1
ENSG00000188511	C22orf34	ENSG00000120948	TARDBP	1
ENSG00000188511	C22orf34	ENSG00000143368	SF3B4	1
ENSG00000188511	C22orf34	ENSG00000174106	LEMD3	1
ENSG00000188511	C22orf34	ENSG00000175324	LSM1	1
ENSG00000188825	LINC00910	ENSG00000100319	ZMAT5	1
ENSG00000188825	LINC00910	ENSG00000117360	PRPF3	1
ENSG00000188825	LINC00910	ENSG00000136450	SRSF1	1
ENSG00000188825	LINC00910	ENSG00000164548	TRA2A	1
ENSG00000188825	LINC00910	ENSG00000165119	HNRNPK	1
ENSG00000188825	LINC00910	ENSG00000182004	SNRPE	1
ENSG00000188825	LINC00910	ENSG00000182134	TDRKH	1
ENSG00000196167	COLCA1	ENSG00000132819	RBM38	1
ENSG00000196167	COLCA1	ENSG00000139675	HNRNPA1L2	1
ENSG00000196295	GARS-DT	ENSG00000065526	SPEN	1
ENSG00000196295	GARS-DT	ENSG00000088247	KHSRP	1
ENSG00000196295	GARS-DT	ENSG00000106355	LSM5	1
ENSG00000196295	GARS-DT	ENSG00000115053	NCL	1
ENSG00000196295	GARS-DT	ENSG00000130520	LSM4	1
ENSG00000196295	GARS-DT	ENSG00000149658	YTHDF1	1
ENSG00000196668	LINC00173	ENSG00000090097	PCBP4	1
ENSG00000196668	LINC00173	ENSG00000090621	PABPC4	1
ENSG00000196668	LINC00173	ENSG00000112183	RBM24	1
ENSG00000196668	LINC00173	ENSG00000122870	BICC1	1
ENSG00000196668	LINC00173	ENSG00000139718	SETD1B	1
ENSG00000196668	LINC00173	ENSG00000143977	SNRPG	1
ENSG00000196668	LINC00173	ENSG00000196793	ZNF239	1
ENSG00000196696	AC009022.1	ENSG00000089280	FUS	1
ENSG00000196696	AC009022.1	ENSG00000102241	HTATSF1	1
ENSG00000196696	AC009022.1	ENSG00000117360	PRPF3	1
ENSG00000196696	AC009022.1	ENSG00000135486	HNRNPA1	1
ENSG00000196696	AC009022.1	ENSG00000138385	SSB	1
ENSG00000196696	AC009022.1	ENSG00000143486	EIF2D	1
ENSG00000196696	AC009022.1	ENSG00000155858	LSM11	1
ENSG00000196696	AC009022.1	ENSG00000165119	HNRNPK	1
ENSG00000196741	LINC01560	ENSG00000066654	THUMPD1	1
ENSG00000196741	LINC01560	ENSG00000102317	RBM3	1
ENSG00000196741	LINC01560	ENSG00000133606	MKRN1	1
ENSG00000196741	LINC01560	ENSG00000140694	PARN	1
ENSG00000196741	LINC01560	ENSG00000184209	SNRNP35	1
ENSG00000196741	LINC01560	ENSG00000198265	HELZ	1
ENSG00000196756	SNHG17	ENSG00000015479	MATR3	1
ENSG00000196756	SNHG17	ENSG00000070756	PABPC1	1
ENSG00000196810	CTBP1-DT	ENSG00000058673	ZC3H11A	1
ENSG00000196810	CTBP1-DT	ENSG00000070756	PABPC1	1
ENSG00000196810	CTBP1-DT	ENSG00000124562	SNRPC	1
ENSG00000196810	CTBP1-DT	ENSG00000128016	ZFP36	1
ENSG00000196810	CTBP1-DT	ENSG00000155275	TRMT44	1
ENSG00000196810	CTBP1-DT	ENSG00000163950	SLBP	1
ENSG00000196810	CTBP1-DT	ENSG00000179134	SAMD4B	1
ENSG00000197180	AC244090.1	ENSG00000004534	RBM6	1
ENSG00000197180	AC244090.1	ENSG00000056586	RC3H2	1
ENSG00000197180	AC244090.1	ENSG00000080608	PUM3	1
ENSG00000197180	AC244090.1	ENSG00000107105	ELAVL2	1
ENSG00000197180	AC244090.1	ENSG00000131013	PPIL4	1
ENSG00000197180	AC244090.1	ENSG00000161082	CELF5	1
ENSG00000197180	AC244090.1	ENSG00000165119	HNRNPK	1
ENSG00000197182	MIRLET7BHG	ENSG00000066044	ELAVL1	1
ENSG00000197182	MIRLET7BHG	ENSG00000080802	CNOT4	1
ENSG00000197182	MIRLET7BHG	ENSG00000100227	POLDIP3	1
ENSG00000197182	MIRLET7BHG	ENSG00000115053	NCL	1
ENSG00000197182	MIRLET7BHG	ENSG00000125870	SNRPB2	1
ENSG00000197182	MIRLET7BHG	ENSG00000137760	ALKBH8	1
ENSG00000197182	MIRLET7BHG	ENSG00000179134	SAMD4B	1
ENSG00000197291	RAMP2-AS1	ENSG00000048740	CELF2	1
ENSG00000197291	RAMP2-AS1	ENSG00000060339	CCAR1	1
ENSG00000197291	RAMP2-AS1	ENSG00000065978	YBX1	1
ENSG00000197291	RAMP2-AS1	ENSG00000067596	DHX8	1
ENSG00000197291	RAMP2-AS1	ENSG00000073792	IGF2BP2	1
ENSG00000197291	RAMP2-AS1	ENSG00000111605	CPSF6	1
ENSG00000197291	RAMP2-AS1	ENSG00000128534	LSM8	1
ENSG00000197291	RAMP2-AS1	ENSG00000132463	GRSF1	1
ENSG00000197291	RAMP2-AS1	ENSG00000133226	SRRM1	1
ENSG00000197291	RAMP2-AS1	ENSG00000169564	PCBP1	1
ENSG00000197291	RAMP2-AS1	ENSG00000185650	ZFP36L1	1
ENSG00000197291	RAMP2-AS1	ENSG00000204569	PPP1R10	1
ENSG00000197308	GATA3-AS1	ENSG00000163950	SLBP	1
ENSG00000197308	GATA3-AS1	ENSG00000183570	PCBP3	1
ENSG00000197536	C5orf56	ENSG00000011304	PTBP1	1
ENSG00000197536	C5orf56	ENSG00000055917	PUM2	1
ENSG00000197536	C5orf56	ENSG00000102241	HTATSF1	1
ENSG00000197536	C5orf56	ENSG00000106682	EIF4H	1
ENSG00000197536	C5orf56	ENSG00000107164	FUBP3	1
ENSG00000197536	C5orf56	ENSG00000111786	SRSF9	1
ENSG00000197536	C5orf56	ENSG00000117569	PTBP2	1
ENSG00000197536	C5orf56	ENSG00000119446	RBM18	1
ENSG00000197536	C5orf56	ENSG00000119705	SLIRP	1
ENSG00000197536	C5orf56	ENSG00000120948	TARDBP	1
ENSG00000197536	C5orf56	ENSG00000125944	HNRNPR	1
ENSG00000197536	C5orf56	ENSG00000126945	HNRNPH2	1
ENSG00000197536	C5orf56	ENSG00000130826	DKC1	1
ENSG00000197536	C5orf56	ENSG00000143486	EIF2D	1
ENSG00000197536	C5orf56	ENSG00000145214	DGKQ	1
ENSG00000197536	C5orf56	ENSG00000148840	PPRC1	1
ENSG00000197536	C5orf56	ENSG00000148843	PDCD11	1
ENSG00000197536	C5orf56	ENSG00000167100	SAMD14	1
ENSG00000197536	C5orf56	ENSG00000173193	PARP14	1
ENSG00000197536	C5orf56	ENSG00000184863	RBM33	1
ENSG00000197536	C5orf56	ENSG00000188177	ZC3H6	1
ENSG00000197670	AL157838.1	ENSG00000020577	SAMD4A	1
ENSG00000197670	AL157838.1	ENSG00000065548	ZC3H15	1
ENSG00000197670	AL157838.1	ENSG00000080608	PUM3	1
ENSG00000197670	AL157838.1	ENSG00000102317	RBM3	1
ENSG00000197670	AL157838.1	ENSG00000125944	HNRNPR	1
ENSG00000197670	AL157838.1	ENSG00000137462	TLR2	1
ENSG00000197670	AL157838.1	ENSG00000148843	PDCD11	1
ENSG00000197670	AL157838.1	ENSG00000152332	UHMK1	1
ENSG00000197670	AL157838.1	ENSG00000174106	LEMD3	1
ENSG00000197670	AL157838.1	ENSG00000185272	RBM11	1
ENSG00000197670	AL157838.1	ENSG00000213079	SCAF8	1
ENSG00000197989	SNHG12	ENSG00000061936	SFSWAP	1
ENSG00000197989	SNHG12	ENSG00000084072	PPIE	1
ENSG00000197989	SNHG12	ENSG00000092199	HNRNPC	1
ENSG00000197989	SNHG12	ENSG00000096746	HNRNPH3	1
ENSG00000197989	SNHG12	ENSG00000100836	PABPN1	1
ENSG00000197989	SNHG12	ENSG00000131013	PPIL4	1
ENSG00000197989	SNHG12	ENSG00000137462	TLR2	1
ENSG00000197989	SNHG12	ENSG00000172348	RCAN2	1
ENSG00000197989	SNHG12	ENSG00000198492	YTHDF2	1
ENSG00000198221	AFDN-DT	ENSG00000143486	EIF2D	1
ENSG00000198221	AFDN-DT	ENSG00000149658	YTHDF1	1
ENSG00000198221	AFDN-DT	ENSG00000197111	PCBP2	1
ENSG00000198496	NBR2	ENSG00000077312	SNRPA	1
ENSG00000198496	NBR2	ENSG00000086589	RBM22	1
ENSG00000198496	NBR2	ENSG00000099381	SETD1A	1
ENSG00000198496	NBR2	ENSG00000104129	DNAJC17	1
ENSG00000198496	NBR2	ENSG00000130811	EIF3G	1
ENSG00000198496	NBR2	ENSG00000131773	KHDRBS3	1
ENSG00000198496	NBR2	ENSG00000143889	HNRNPLL	1
ENSG00000203280	AL022323.1	ENSG00000005007	UPF1	1
ENSG00000203280	AL022323.1	ENSG00000056097	ZFR	1
ENSG00000203280	AL022323.1	ENSG00000076770	MBNL3	1
ENSG00000203280	AL022323.1	ENSG00000100227	POLDIP3	1
ENSG00000203280	AL022323.1	ENSG00000100319	ZMAT5	1
ENSG00000203280	AL022323.1	ENSG00000104413	ESRP1	1
ENSG00000203280	AL022323.1	ENSG00000145214	DGKQ	1
ENSG00000203280	AL022323.1	ENSG00000163214	DHX57	1
ENSG00000203280	AL022323.1	ENSG00000174720	LARP7	1
ENSG00000203280	AL022323.1	ENSG00000198000	NOL8	1
ENSG00000203280	AL022323.1	ENSG00000198879	SFMBT2	1
ENSG00000203497	PDCD4-AS1	ENSG00000061936	SFSWAP	1
ENSG00000203497	PDCD4-AS1	ENSG00000111786	SRSF9	1
ENSG00000203497	PDCD4-AS1	ENSG00000122566	HNRNPA2B1	1
ENSG00000203497	PDCD4-AS1	ENSG00000196793	ZNF239	1
ENSG00000203635	AC144450.1	ENSG00000005007	UPF1	1
ENSG00000203635	AC144450.1	ENSG00000170144	HNRNPA3	1
ENSG00000203644	AC083799.1	ENSG00000005007	UPF1	1
ENSG00000203644	AC083799.1	ENSG00000048740	CELF2	1
ENSG00000203644	AC083799.1	ENSG00000065526	SPEN	1
ENSG00000203644	AC083799.1	ENSG00000070756	PABPC1	1
ENSG00000203644	AC083799.1	ENSG00000091009	RBM27	1
ENSG00000203644	AC083799.1	ENSG00000104413	ESRP1	1
ENSG00000203644	AC083799.1	ENSG00000106263	EIF3B	1
ENSG00000203644	AC083799.1	ENSG00000120658	ENOX1	1
ENSG00000203644	AC083799.1	ENSG00000135486	HNRNPA1	1
ENSG00000203644	AC083799.1	ENSG00000137776	SLTM	1
ENSG00000203644	AC083799.1	ENSG00000138385	SSB	1
ENSG00000203644	AC083799.1	ENSG00000143977	SNRPG	1
ENSG00000203644	AC083799.1	ENSG00000145907	G3BP1	1
ENSG00000203644	AC083799.1	ENSG00000148840	PPRC1	1
ENSG00000203644	AC083799.1	ENSG00000148843	PDCD11	1
ENSG00000203644	AC083799.1	ENSG00000151657	KIN	1
ENSG00000203644	AC083799.1	ENSG00000155438	NIFK	1
ENSG00000203644	AC083799.1	ENSG00000167978	SRRM2	1
ENSG00000203644	AC083799.1	ENSG00000174720	LARP7	1
ENSG00000203644	AC083799.1	ENSG00000177733	HNRNPA0	1
ENSG00000203644	AC083799.1	ENSG00000182004	SNRPE	1
ENSG00000203644	AC083799.1	ENSG00000184209	SNRNP35	1
ENSG00000203644	AC083799.1	ENSG00000184863	RBM33	1
ENSG00000203644	AC083799.1	ENSG00000185728	YTHDF3	1
ENSG00000203644	AC083799.1	ENSG00000197114	ZGPAT	1
ENSG00000203706	SERTAD4-AS1	ENSG00000020577	SAMD4A	1
ENSG00000203706	SERTAD4-AS1	ENSG00000060339	CCAR1	1
ENSG00000203706	SERTAD4-AS1	ENSG00000109111	SUPT6H	1
ENSG00000203706	SERTAD4-AS1	ENSG00000115677	HDLBP	1
ENSG00000203706	SERTAD4-AS1	ENSG00000137449	CPEB2	1
ENSG00000203706	SERTAD4-AS1	ENSG00000155846	PPARGC1B	1
ENSG00000203709	MIR29B2CHG	ENSG00000139910	NOVA1	1
ENSG00000203709	MIR29B2CHG	ENSG00000184863	RBM33	1
ENSG00000203711	C6orf99	ENSG00000102241	HTATSF1	1
ENSG00000203711	C6orf99	ENSG00000122729	ACO1	1
ENSG00000203711	C6orf99	ENSG00000181588	MEX3D	1
ENSG00000203865	ATP1A1-AS1	ENSG00000131773	KHDRBS3	1
ENSG00000203865	ATP1A1-AS1	ENSG00000158545	ZC3H18	1
ENSG00000203865	ATP1A1-AS1	ENSG00000182134	TDRKH	1
ENSG00000203865	ATP1A1-AS1	ENSG00000184898	RBM43	1
ENSG00000203875	SNHG5	ENSG00000061936	SFSWAP	1
ENSG00000203875	SNHG5	ENSG00000099381	SETD1A	1
ENSG00000203875	SNHG5	ENSG00000148843	PDCD11	1
ENSG00000203875	SNHG5	ENSG00000149658	YTHDF1	1
ENSG00000203993	ARRDC1-AS1	ENSG00000056586	RC3H2	1
ENSG00000203993	ARRDC1-AS1	ENSG00000099783	HNRNPM	1
ENSG00000203993	ARRDC1-AS1	ENSG00000099995	SF3A1	1
ENSG00000203993	ARRDC1-AS1	ENSG00000104129	DNAJC17	1
ENSG00000203993	ARRDC1-AS1	ENSG00000115128	SF3B6	1
ENSG00000203993	ARRDC1-AS1	ENSG00000122965	RBM19	1
ENSG00000203993	ARRDC1-AS1	ENSG00000135486	HNRNPA1	1
ENSG00000203993	ARRDC1-AS1	ENSG00000197451	HNRNPAB	1
ENSG00000204049	AL391421.1	ENSG00000112531	QKI	1
ENSG00000204049	AL391421.1	ENSG00000122729	ACO1	1
ENSG00000204049	AL391421.1	ENSG00000132463	GRSF1	1
ENSG00000204049	AL391421.1	ENSG00000137449	CPEB2	1
ENSG00000204049	AL391421.1	ENSG00000152332	UHMK1	1
ENSG00000204049	AL391421.1	ENSG00000232119	MCTS1	1
ENSG00000204054	LINC00963	ENSG00000065548	ZC3H15	1
ENSG00000204054	LINC00963	ENSG00000107929	LARP4B	1
ENSG00000204054	LINC00963	ENSG00000139793	MBNL2	1
ENSG00000204054	LINC00963	ENSG00000149187	CELF1	1
ENSG00000204054	LINC00963	ENSG00000157110	RBPMS	1
ENSG00000204054	LINC00963	ENSG00000197114	ZGPAT	1
ENSG00000204261	PSMB8-AS1	ENSG00000146858	ZC3HAV1L	1
ENSG00000204261	PSMB8-AS1	ENSG00000153048	CARHSP1	1
ENSG00000204261	PSMB8-AS1	ENSG00000169564	PCBP1	1
ENSG00000204261	PSMB8-AS1	ENSG00000172346	CSDC2	1
ENSG00000204261	PSMB8-AS1	ENSG00000173193	PARP14	1
ENSG00000204261	PSMB8-AS1	ENSG00000179134	SAMD4B	1
ENSG00000204261	PSMB8-AS1	ENSG00000184898	RBM43	1
ENSG00000204282	TNRC6C-AS1	ENSG00000078687	TNRC6C	1
ENSG00000204282	TNRC6C-AS1	ENSG00000103067	ESRP2	1
ENSG00000204282	TNRC6C-AS1	ENSG00000116754	SRSF11	1
ENSG00000204282	TNRC6C-AS1	ENSG00000120948	TARDBP	1
ENSG00000204282	TNRC6C-AS1	ENSG00000163728	TTC14	1
ENSG00000204282	TNRC6C-AS1	ENSG00000178199	ZC3H12D	1
ENSG00000204387	SNHG32	ENSG00000063046	EIF4B	1
ENSG00000204387	SNHG32	ENSG00000124562	SNRPC	1
ENSG00000204387	SNHG32	ENSG00000139746	RBM26	1
ENSG00000204387	SNHG32	ENSG00000162613	FUBP1	1
ENSG00000204387	SNHG32	ENSG00000179134	SAMD4B	1
ENSG00000204387	SNHG32	ENSG00000204356	NELFE	1
ENSG00000204682	MIR1915HG	ENSG00000063046	EIF4B	1
ENSG00000204682	MIR1915HG	ENSG00000099783	HNRNPM	1
ENSG00000204682	MIR1915HG	ENSG00000155858	LSM11	1
ENSG00000204685	STARD7-AS1	ENSG00000015479	MATR3	1
ENSG00000204685	STARD7-AS1	ENSG00000064607	SUGP2	1
ENSG00000204685	STARD7-AS1	ENSG00000066654	THUMPD1	1
ENSG00000204685	STARD7-AS1	ENSG00000070756	PABPC1	1
ENSG00000204685	STARD7-AS1	ENSG00000085872	CHERP	1
ENSG00000204685	STARD7-AS1	ENSG00000122299	ZC3H7A	1
ENSG00000204685	STARD7-AS1	ENSG00000139746	RBM26	1
ENSG00000204685	STARD7-AS1	ENSG00000169564	PCBP1	1
ENSG00000204685	STARD7-AS1	ENSG00000188529	SRSF10	1
ENSG00000204685	STARD7-AS1	ENSG00000196187	TMEM63A	1
ENSG00000204685	STARD7-AS1	ENSG00000204576	PRR3	1
ENSG00000204934	ATP6V0E2-AS1	ENSG00000047188	YTHDC2	1
ENSG00000204934	ATP6V0E2-AS1	ENSG00000112081	SRSF3	1
ENSG00000204934	ATP6V0E2-AS1	ENSG00000112183	RBM24	1
ENSG00000204934	ATP6V0E2-AS1	ENSG00000163694	RBM47	1
ENSG00000205181	LINC00654	ENSG00000177733	HNRNPA0	1
ENSG00000205488	CALML3-AS1	ENSG00000135486	HNRNPA1	1
ENSG00000205488	CALML3-AS1	ENSG00000173933	RBM4	1
ENSG00000205791	LOH12CR2	ENSG00000147274	RBMX	1
ENSG00000205791	LOH12CR2	ENSG00000148840	PPRC1	1
ENSG00000205791	LOH12CR2	ENSG00000161082	CELF5	1
ENSG00000205791	LOH12CR2	ENSG00000162775	RBM15	1
ENSG00000205791	LOH12CR2	ENSG00000179134	SAMD4B	1
ENSG00000205791	LOH12CR2	ENSG00000183496	MEX3B	1
ENSG00000205791	LOH12CR2	ENSG00000196943	NOP9	1
ENSG00000205885	C1RL-AS1	ENSG00000015479	MATR3	1
ENSG00000205885	C1RL-AS1	ENSG00000078687	TNRC6C	1
ENSG00000205885	C1RL-AS1	ENSG00000115128	SF3B6	1
ENSG00000205885	C1RL-AS1	ENSG00000120658	ENOX1	1
ENSG00000205885	C1RL-AS1	ENSG00000131051	RBM39	1
ENSG00000205885	C1RL-AS1	ENSG00000134077	THUMPD3	1
ENSG00000205885	C1RL-AS1	ENSG00000138757	G3BP2	1
ENSG00000205885	C1RL-AS1	ENSG00000148843	PDCD11	1
ENSG00000205885	C1RL-AS1	ENSG00000162775	RBM15	1
ENSG00000205885	C1RL-AS1	ENSG00000167978	SRRM2	1
ENSG00000205885	C1RL-AS1	ENSG00000168066	SF1	1
ENSG00000205890	AC108134.1	ENSG00000003756	RBM5	1
ENSG00000205890	AC108134.1	ENSG00000080608	PUM3	1
ENSG00000205890	AC108134.1	ENSG00000104413	ESRP1	1
ENSG00000205890	AC108134.1	ENSG00000104859	CLASRP	1
ENSG00000205890	AC108134.1	ENSG00000111640	GAPDH	1
ENSG00000205890	AC108134.1	ENSG00000133606	MKRN1	1
ENSG00000205890	AC108134.1	ENSG00000140694	PARN	1
ENSG00000205890	AC108134.1	ENSG00000166783	MARF1	1
ENSG00000205890	AC108134.1	ENSG00000177613	CSTF2T	1
ENSG00000205890	AC108134.1	ENSG00000178199	ZC3H12D	1
ENSG00000205890	AC108134.1	ENSG00000185252	ZNF74	1
ENSG00000205913	SRRM2-AS1	ENSG00000020577	SAMD4A	1
ENSG00000205913	SRRM2-AS1	ENSG00000099783	HNRNPM	1
ENSG00000206337	HCP5	ENSG00000059378	PARP12	1
ENSG00000206337	HCP5	ENSG00000073792	IGF2BP2	1
ENSG00000206337	HCP5	ENSG00000078687	TNRC6C	1
ENSG00000206337	HCP5	ENSG00000109819	PPARGC1A	1
ENSG00000206337	HCP5	ENSG00000119446	RBM18	1
ENSG00000206337	HCP5	ENSG00000122965	RBM19	1
ENSG00000206337	HCP5	ENSG00000138050	THUMPD2	1
ENSG00000206337	HCP5	ENSG00000138757	G3BP2	1
ENSG00000206337	HCP5	ENSG00000152601	MBNL1	1
ENSG00000206337	HCP5	ENSG00000204392	LSM2	1
ENSG00000206344	HCG27	ENSG00000084072	PPIE	1
ENSG00000206417	H1FX-AS1	ENSG00000114416	FXR1	1
ENSG00000206417	H1FX-AS1	ENSG00000184209	SNRNP35	1
ENSG00000206567	AC022007.1	ENSG00000065548	ZC3H15	1
ENSG00000206567	AC022007.1	ENSG00000075292	ZNF638	1
ENSG00000206567	AC022007.1	ENSG00000107105	ELAVL2	1
ENSG00000206567	AC022007.1	ENSG00000119705	SLIRP	1
ENSG00000206567	AC022007.1	ENSG00000136243	NUP42	1
ENSG00000206567	AC022007.1	ENSG00000138035	PNPT1	1
ENSG00000206567	AC022007.1	ENSG00000147140	NONO	1
ENSG00000206567	AC022007.1	ENSG00000151923	TIAL1	1
ENSG00000206567	AC022007.1	ENSG00000153944	MSI2	1
ENSG00000206567	AC022007.1	ENSG00000155858	LSM11	1
ENSG00000206567	AC022007.1	ENSG00000157110	RBPMS	1
ENSG00000206567	AC022007.1	ENSG00000172348	RCAN2	1
ENSG00000206567	AC022007.1	ENSG00000182004	SNRPE	1
ENSG00000206567	AC022007.1	ENSG00000241058	NSUN6	1
ENSG00000206573	THUMPD3-AS1	ENSG00000020577	SAMD4A	1
ENSG00000206573	THUMPD3-AS1	ENSG00000104824	HNRNPL	1
ENSG00000206573	THUMPD3-AS1	ENSG00000131503	ANKHD1	1
ENSG00000206573	THUMPD3-AS1	ENSG00000134077	THUMPD3	1
ENSG00000206573	THUMPD3-AS1	ENSG00000136527	TRA2B	1
ENSG00000206573	THUMPD3-AS1	ENSG00000139746	RBM26	1
ENSG00000206573	THUMPD3-AS1	ENSG00000151657	KIN	1
ENSG00000206573	THUMPD3-AS1	ENSG00000151923	TIAL1	1
ENSG00000206573	THUMPD3-AS1	ENSG00000161813	LARP4	1
ENSG00000206573	THUMPD3-AS1	ENSG00000172346	CSDC2	1
ENSG00000212694	LINC01089	ENSG00000047188	YTHDC2	1
ENSG00000212694	LINC01089	ENSG00000061936	SFSWAP	1
ENSG00000212694	LINC01089	ENSG00000160917	CPSF4	1
ENSG00000212719	LINC02693	ENSG00000107105	ELAVL2	1
ENSG00000212719	LINC02693	ENSG00000111615	KRR1	1
ENSG00000212719	LINC02693	ENSG00000119446	RBM18	1
ENSG00000212719	LINC02693	ENSG00000138385	SSB	1
ENSG00000212719	LINC02693	ENSG00000161847	RAVER1	1
ENSG00000212719	LINC02693	ENSG00000162775	RBM15	1
ENSG00000212719	LINC02693	ENSG00000167100	SAMD14	1
ENSG00000212719	LINC02693	ENSG00000183496	MEX3B	1
ENSG00000212766	EWSAT1	ENSG00000111640	GAPDH	1
ENSG00000212766	EWSAT1	ENSG00000116001	TIA1	1
ENSG00000212766	EWSAT1	ENSG00000138385	SSB	1
ENSG00000212766	EWSAT1	ENSG00000139910	NOVA1	1
ENSG00000212766	EWSAT1	ENSG00000152520	PAN3	1
ENSG00000213057	C1orf220	ENSG00000060138	YBX3	1
ENSG00000213057	C1orf220	ENSG00000090905	TNRC6A	1
ENSG00000213057	C1orf220	ENSG00000179134	SAMD4B	1
ENSG00000213057	C1orf220	ENSG00000181817	LSM10	1
ENSG00000213062	Z99572.1	ENSG00000080608	PUM3	1
ENSG00000213062	Z99572.1	ENSG00000099381	SETD1A	1
ENSG00000213062	Z99572.1	ENSG00000173193	PARP14	1
ENSG00000213742	ZNF337-AS1	ENSG00000005189	REXO5	1
ENSG00000213742	ZNF337-AS1	ENSG00000115053	NCL	1
ENSG00000213742	ZNF337-AS1	ENSG00000135097	MSI1	1
ENSG00000213742	ZNF337-AS1	ENSG00000138757	G3BP2	1
ENSG00000213742	ZNF337-AS1	ENSG00000149187	CELF1	1
ENSG00000213888	LINC01521	ENSG00000100319	ZMAT5	1
ENSG00000213888	LINC01521	ENSG00000104859	CLASRP	1
ENSG00000213888	LINC01521	ENSG00000139910	NOVA1	1
ENSG00000213888	LINC01521	ENSG00000152518	ZFP36L2	1
ENSG00000213888	LINC01521	ENSG00000152520	PAN3	1
ENSG00000213888	LINC01521	ENSG00000167100	SAMD14	1
ENSG00000213888	LINC01521	ENSG00000170860	LSM3	1
ENSG00000213904	LIPE-AS1	ENSG00000083896	YTHDC1	1
ENSG00000213904	LIPE-AS1	ENSG00000099783	HNRNPM	1
ENSG00000213904	LIPE-AS1	ENSG00000104907	TRMT1	1
ENSG00000213904	LIPE-AS1	ENSG00000122729	ACO1	1
ENSG00000213904	LIPE-AS1	ENSG00000141994	DUS3L	1
ENSG00000213904	LIPE-AS1	ENSG00000149016	TUT1	1
ENSG00000213904	LIPE-AS1	ENSG00000161847	RAVER1	1
ENSG00000213904	LIPE-AS1	ENSG00000198492	YTHDF2	1
ENSG00000213963	AC019080.1	ENSG00000126945	HNRNPH2	1
ENSG00000213963	AC019080.1	ENSG00000132463	GRSF1	1
ENSG00000213963	AC019080.1	ENSG00000135097	MSI1	1
ENSG00000213963	AC019080.1	ENSG00000137449	CPEB2	1
ENSG00000213963	AC019080.1	ENSG00000138668	HNRNPD	1
ENSG00000214293	APTR	ENSG00000106344	RBM28	1
ENSG00000214293	APTR	ENSG00000137449	CPEB2	1
ENSG00000214293	APTR	ENSG00000160917	CPSF4	1
ENSG00000214548	MEG3	ENSG00000091009	RBM27	1
ENSG00000214548	MEG3	ENSG00000111640	GAPDH	1
ENSG00000214548	MEG3	ENSG00000121766	ZCCHC17	1
ENSG00000214548	MEG3	ENSG00000132463	GRSF1	1
ENSG00000214548	MEG3	ENSG00000133606	MKRN1	1
ENSG00000214548	MEG3	ENSG00000143368	SF3B4	1
ENSG00000214548	MEG3	ENSG00000148840	PPRC1	1
ENSG00000214548	MEG3	ENSG00000152601	MBNL1	1
ENSG00000214548	MEG3	ENSG00000167100	SAMD14	1
ENSG00000214548	MEG3	ENSG00000172346	CSDC2	1
ENSG00000214719	AC005562.1	ENSG00000139675	HNRNPA1L2	1
ENSG00000214783	POLR2J4	ENSG00000121774	KHDRBS1	1
ENSG00000214783	POLR2J4	ENSG00000184209	SNRNP35	1
ENSG00000214870	AC004540.1	ENSG00000106355	LSM5	1
ENSG00000214870	AC004540.1	ENSG00000124193	SRSF6	1
ENSG00000214870	AC004540.1	ENSG00000148843	PDCD11	1
ENSG00000214900	LINC01588	ENSG00000056097	ZFR	1
ENSG00000214900	LINC01588	ENSG00000204392	LSM2	1
ENSG00000214922	HLA-F-AS1	ENSG00000020577	SAMD4A	1
ENSG00000214922	HLA-F-AS1	ENSG00000102053	ZC3H12B	1
ENSG00000214922	HLA-F-AS1	ENSG00000149187	CELF1	1
ENSG00000214922	HLA-F-AS1	ENSG00000152795	HNRNPDL	1
ENSG00000214922	HLA-F-AS1	ENSG00000167978	SRRM2	1
ENSG00000215039	CD27-AS1	ENSG00000020577	SAMD4A	1
ENSG00000215039	CD27-AS1	ENSG00000063046	EIF4B	1
ENSG00000215039	CD27-AS1	ENSG00000075856	SART3	1
ENSG00000215039	CD27-AS1	ENSG00000099783	HNRNPM	1
ENSG00000215039	CD27-AS1	ENSG00000111640	GAPDH	1
ENSG00000215039	CD27-AS1	ENSG00000116001	TIA1	1
ENSG00000215039	CD27-AS1	ENSG00000121766	ZCCHC17	1
ENSG00000215039	CD27-AS1	ENSG00000132478	UNK	1
ENSG00000215039	CD27-AS1	ENSG00000144161	ZC3H8	1
ENSG00000215039	CD27-AS1	ENSG00000149016	TUT1	1
ENSG00000215039	CD27-AS1	ENSG00000149273	RPS3	1
ENSG00000215039	CD27-AS1	ENSG00000152520	PAN3	1
ENSG00000215039	CD27-AS1	ENSG00000157110	RBPMS	1
ENSG00000215039	CD27-AS1	ENSG00000159082	SYNJ1	1
ENSG00000215039	CD27-AS1	ENSG00000160917	CPSF4	1
ENSG00000215039	CD27-AS1	ENSG00000169045	HNRNPH1	1
ENSG00000215039	CD27-AS1	ENSG00000184863	RBM33	1
ENSG00000215039	CD27-AS1	ENSG00000197111	PCBP2	1
ENSG00000215067	ALOX12-AS1	ENSG00000099899	TRMT2A	1
ENSG00000215067	ALOX12-AS1	ENSG00000135482	ZC3H10	1
ENSG00000215068	AC025171.2	ENSG00000003756	RBM5	1
ENSG00000215068	AC025171.2	ENSG00000004534	RBM6	1
ENSG00000215068	AC025171.2	ENSG00000131773	KHDRBS3	1
ENSG00000215068	AC025171.2	ENSG00000177733	HNRNPA0	1
ENSG00000215256	DHRS4-AS1	ENSG00000090097	PCBP4	1
ENSG00000215256	DHRS4-AS1	ENSG00000100461	RBM23	1
ENSG00000215256	DHRS4-AS1	ENSG00000129566	TEP1	1
ENSG00000215256	DHRS4-AS1	ENSG00000174106	LEMD3	1
ENSG00000215386	MIR99AHG	ENSG00000020577	SAMD4A	1
ENSG00000215386	MIR99AHG	ENSG00000103067	ESRP2	1
ENSG00000215386	MIR99AHG	ENSG00000113742	CPEB4	1
ENSG00000215386	MIR99AHG	ENSG00000125351	UPF3B	1
ENSG00000215386	MIR99AHG	ENSG00000135486	HNRNPA1	1
ENSG00000215386	MIR99AHG	ENSG00000162613	FUBP1	1
ENSG00000215386	MIR99AHG	ENSG00000176624	MEX3C	1
ENSG00000215424	MCM3AP-AS1	ENSG00000064607	SUGP2	1
ENSG00000215424	MCM3AP-AS1	ENSG00000067596	DHX8	1
ENSG00000215424	MCM3AP-AS1	ENSG00000084072	PPIE	1
ENSG00000215424	MCM3AP-AS1	ENSG00000090905	TNRC6A	1
ENSG00000215424	MCM3AP-AS1	ENSG00000092199	HNRNPC	1
ENSG00000215424	MCM3AP-AS1	ENSG00000100403	ZC3H7B	1
ENSG00000215424	MCM3AP-AS1	ENSG00000107929	LARP4B	1
ENSG00000215424	MCM3AP-AS1	ENSG00000148840	PPRC1	1
ENSG00000215424	MCM3AP-AS1	ENSG00000155846	PPARGC1B	1
ENSG00000215424	MCM3AP-AS1	ENSG00000156304	SCAF4	1
ENSG00000215458	AATBC	ENSG00000006047	YBX2	1
ENSG00000215458	AATBC	ENSG00000100813	ACIN1	1
ENSG00000215458	AATBC	ENSG00000130811	EIF3G	1
ENSG00000215769	ARHGAP27P1-BPTFP1-KPNA2P3	ENSG00000006047	YBX2	1
ENSG00000215769	ARHGAP27P1-BPTFP1-KPNA2P3	ENSG00000065978	YBX1	1
ENSG00000215769	ARHGAP27P1-BPTFP1-KPNA2P3	ENSG00000090905	TNRC6A	1
ENSG00000215769	ARHGAP27P1-BPTFP1-KPNA2P3	ENSG00000099381	SETD1A	1
ENSG00000215769	ARHGAP27P1-BPTFP1-KPNA2P3	ENSG00000099995	SF3A1	1
ENSG00000215769	ARHGAP27P1-BPTFP1-KPNA2P3	ENSG00000103248	MTHFSD	1
ENSG00000215769	ARHGAP27P1-BPTFP1-KPNA2P3	ENSG00000125870	SNRPB2	1
ENSG00000215769	ARHGAP27P1-BPTFP1-KPNA2P3	ENSG00000129245	FXR2	1
ENSG00000215769	ARHGAP27P1-BPTFP1-KPNA2P3	ENSG00000132463	GRSF1	1
ENSG00000215769	ARHGAP27P1-BPTFP1-KPNA2P3	ENSG00000155275	TRMT44	1
ENSG00000215769	ARHGAP27P1-BPTFP1-KPNA2P3	ENSG00000173933	RBM4	1
ENSG00000215769	ARHGAP27P1-BPTFP1-KPNA2P3	ENSG00000197111	PCBP2	1
ENSG00000216895	AC009403.1	ENSG00000099899	TRMT2A	1
ENSG00000216895	AC009403.1	ENSG00000104177	MYEF2	1
ENSG00000216895	AC009403.1	ENSG00000116747	RO60	1
ENSG00000216895	AC009403.1	ENSG00000138757	G3BP2	1
ENSG00000216895	AC009403.1	ENSG00000139343	SNRPF	1
ENSG00000216895	AC009403.1	ENSG00000140694	PARN	1
ENSG00000218416	AC110619.1	ENSG00000005007	UPF1	1
ENSG00000218416	AC110619.1	ENSG00000119314	PTBP3	1
ENSG00000218416	AC110619.1	ENSG00000131773	KHDRBS3	1
ENSG00000218416	AC110619.1	ENSG00000137776	SLTM	1
ENSG00000218416	AC110619.1	ENSG00000181588	MEX3D	1
ENSG00000218510	LINC00339	ENSG00000121774	KHDRBS1	1
ENSG00000218510	LINC00339	ENSG00000132463	GRSF1	1
ENSG00000218510	LINC00339	ENSG00000133226	SRRM1	1
ENSG00000218510	LINC00339	ENSG00000143368	SF3B4	1
ENSG00000218510	LINC00339	ENSG00000169564	PCBP1	1
ENSG00000218510	LINC00339	ENSG00000180098	TRNAU1AP	1
ENSG00000218510	LINC00339	ENSG00000183684	ALYREF	1
ENSG00000219665	ZNF433-AS1	ENSG00000063046	EIF4B	1
ENSG00000219665	ZNF433-AS1	ENSG00000070756	PABPC1	1
ENSG00000219665	ZNF433-AS1	ENSG00000102241	HTATSF1	1
ENSG00000219665	ZNF433-AS1	ENSG00000126945	HNRNPH2	1
ENSG00000219665	ZNF433-AS1	ENSG00000130811	EIF3G	1
ENSG00000219665	ZNF433-AS1	ENSG00000133606	MKRN1	1
ENSG00000219665	ZNF433-AS1	ENSG00000162775	RBM15	1
ENSG00000219665	ZNF433-AS1	ENSG00000169564	PCBP1	1
ENSG00000219665	ZNF433-AS1	ENSG00000178685	PARP10	1
ENSG00000219665	ZNF433-AS1	ENSG00000198879	SFMBT2	1
ENSG00000219665	ZNF433-AS1	ENSG00000204569	PPP1R10	1
ENSG00000219665	ZNF433-AS1	ENSG00000204576	PRR3	1
ENSG00000221817	PPP3CB-AS1	ENSG00000090621	PABPC4	1
ENSG00000221817	PPP3CB-AS1	ENSG00000096746	HNRNPH3	1
ENSG00000221817	PPP3CB-AS1	ENSG00000122870	BICC1	1
ENSG00000221817	PPP3CB-AS1	ENSG00000138303	ASCC1	1
ENSG00000221817	PPP3CB-AS1	ENSG00000155438	NIFK	1
ENSG00000221817	PPP3CB-AS1	ENSG00000163950	SLBP	1
ENSG00000221817	PPP3CB-AS1	ENSG00000178199	ZC3H12D	1
ENSG00000221817	PPP3CB-AS1	ENSG00000181588	MEX3D	1
ENSG00000221817	PPP3CB-AS1	ENSG00000181817	LSM10	1
ENSG00000221817	PPP3CB-AS1	ENSG00000204576	PRR3	1
ENSG00000221990	EXOC3-AS1	ENSG00000157110	RBPMS	1
ENSG00000222041	CYTOR	ENSG00000104177	MYEF2	1
ENSG00000222041	CYTOR	ENSG00000122034	GTF3A	1
ENSG00000222041	CYTOR	ENSG00000125944	HNRNPR	1
ENSG00000222041	CYTOR	ENSG00000138050	THUMPD2	1
ENSG00000222041	CYTOR	ENSG00000179134	SAMD4B	1
ENSG00000223478	AL441992.1	ENSG00000080608	PUM3	1
ENSG00000223478	AL441992.1	ENSG00000101104	PABPC1L	1
ENSG00000223478	AL441992.1	ENSG00000103067	ESRP2	1
ENSG00000223478	AL441992.1	ENSG00000117360	PRPF3	1
ENSG00000223478	AL441992.1	ENSG00000119446	RBM18	1
ENSG00000223478	AL441992.1	ENSG00000135316	SYNCRIP	1
ENSG00000223478	AL441992.1	ENSG00000153048	CARHSP1	1
ENSG00000223478	AL441992.1	ENSG00000164167	LSM6	1
ENSG00000223482	NUTM2A-AS1	ENSG00000131503	ANKHD1	1
ENSG00000223482	NUTM2A-AS1	ENSG00000151923	TIAL1	1
ENSG00000223482	NUTM2A-AS1	ENSG00000155438	NIFK	1
ENSG00000223482	NUTM2A-AS1	ENSG00000185252	ZNF74	1
ENSG00000223546	LINC00630	ENSG00000075292	ZNF638	1
ENSG00000223546	LINC00630	ENSG00000105939	ZC3HAV1	1
ENSG00000223546	LINC00630	ENSG00000138668	HNRNPD	1
ENSG00000223546	LINC00630	ENSG00000188177	ZC3H6	1
ENSG00000223745	CCDC18-AS1	ENSG00000091009	RBM27	1
ENSG00000223745	CCDC18-AS1	ENSG00000104177	MYEF2	1
ENSG00000223745	CCDC18-AS1	ENSG00000132485	ZRANB2	1
ENSG00000223745	CCDC18-AS1	ENSG00000164167	LSM6	1
ENSG00000223749	MIR503HG	ENSG00000107164	FUBP3	1
ENSG00000223764	LINC02593	ENSG00000204392	LSM2	1
ENSG00000223768	LINC00205	ENSG00000123200	ZC3H13	1
ENSG00000223768	LINC00205	ENSG00000174106	LEMD3	1
ENSG00000223797	ENTPD3-AS1	ENSG00000004534	RBM6	1
ENSG00000223797	ENTPD3-AS1	ENSG00000115128	SF3B6	1
ENSG00000223797	ENTPD3-AS1	ENSG00000145907	G3BP1	1
ENSG00000223797	ENTPD3-AS1	ENSG00000152795	HNRNPDL	1
ENSG00000223813	AC007255.1	ENSG00000130811	EIF3G	1
ENSG00000223891	OSER1-DT	ENSG00000115677	HDLBP	1
ENSG00000223891	OSER1-DT	ENSG00000115875	SRSF7	1
ENSG00000223891	OSER1-DT	ENSG00000121390	PSPC1	1
ENSG00000223891	OSER1-DT	ENSG00000124193	SRSF6	1
ENSG00000223891	OSER1-DT	ENSG00000125870	SNRPB2	1
ENSG00000223891	OSER1-DT	ENSG00000138668	HNRNPD	1
ENSG00000223891	OSER1-DT	ENSG00000152518	ZFP36L2	1
ENSG00000223891	OSER1-DT	ENSG00000152520	PAN3	1
ENSG00000223891	OSER1-DT	ENSG00000166173	LARP6	1
ENSG00000223891	OSER1-DT	ENSG00000185650	ZFP36L1	1
ENSG00000223960	CHROMR	ENSG00000065548	ZC3H15	1
ENSG00000223960	CHROMR	ENSG00000138385	SSB	1
ENSG00000223960	CHROMR	ENSG00000155506	LARP1	1
ENSG00000223960	CHROMR	ENSG00000177733	HNRNPA0	1
ENSG00000223960	CHROMR	ENSG00000197451	HNRNPAB	1
ENSG00000224023	EDRF1-DT	ENSG00000090097	PCBP4	1
ENSG00000224023	EDRF1-DT	ENSG00000126945	HNRNPH2	1
ENSG00000224023	EDRF1-DT	ENSG00000132773	TOE1	1
ENSG00000224023	EDRF1-DT	ENSG00000152520	PAN3	1
ENSG00000224032	EPB41L4A-AS1	ENSG00000070756	PABPC1	1
ENSG00000224032	EPB41L4A-AS1	ENSG00000078687	TNRC6C	1
ENSG00000224032	EPB41L4A-AS1	ENSG00000086589	RBM22	1
ENSG00000224032	EPB41L4A-AS1	ENSG00000090621	PABPC4	1
ENSG00000224032	EPB41L4A-AS1	ENSG00000107929	LARP4B	1
ENSG00000224032	EPB41L4A-AS1	ENSG00000111615	KRR1	1
ENSG00000224032	EPB41L4A-AS1	ENSG00000123200	ZC3H13	1
ENSG00000224032	EPB41L4A-AS1	ENSG00000131503	ANKHD1	1
ENSG00000224032	EPB41L4A-AS1	ENSG00000132463	GRSF1	1
ENSG00000224032	EPB41L4A-AS1	ENSG00000143486	EIF2D	1
ENSG00000224032	EPB41L4A-AS1	ENSG00000145907	G3BP1	1
ENSG00000224032	EPB41L4A-AS1	ENSG00000148840	PPRC1	1
ENSG00000224032	EPB41L4A-AS1	ENSG00000149273	RPS3	1
ENSG00000224032	EPB41L4A-AS1	ENSG00000179134	SAMD4B	1
ENSG00000224032	EPB41L4A-AS1	ENSG00000180098	TRNAU1AP	1
ENSG00000224032	EPB41L4A-AS1	ENSG00000214575	CPEB1	1
ENSG00000224078	SNHG14	ENSG00000125970	RALY	1
ENSG00000224086	AC245452.1	ENSG00000059378	PARP12	1
ENSG00000224086	AC245452.1	ENSG00000065526	SPEN	1
ENSG00000224086	AC245452.1	ENSG00000099783	HNRNPM	1
ENSG00000224086	AC245452.1	ENSG00000099995	SF3A1	1
ENSG00000224086	AC245452.1	ENSG00000100461	RBM23	1
ENSG00000224086	AC245452.1	ENSG00000104413	ESRP1	1
ENSG00000224086	AC245452.1	ENSG00000121057	AKAP1	1
ENSG00000224086	AC245452.1	ENSG00000178685	PARP10	1
ENSG00000224152	AC009506.1	ENSG00000090621	PABPC4	1
ENSG00000224152	AC009506.1	ENSG00000107864	CPEB3	1
ENSG00000224152	AC009506.1	ENSG00000137462	TLR2	1
ENSG00000224152	AC009506.1	ENSG00000148843	PDCD11	1
ENSG00000224152	AC009506.1	ENSG00000184898	RBM43	1
ENSG00000224165	DNAJC27-AS1	ENSG00000122729	ACO1	1
ENSG00000224165	DNAJC27-AS1	ENSG00000163214	DHX57	1
ENSG00000224165	DNAJC27-AS1	ENSG00000188529	SRSF10	1
ENSG00000224186	C5orf66	ENSG00000100403	ZC3H7B	1
ENSG00000224186	C5orf66	ENSG00000119707	RBM25	1
ENSG00000224186	C5orf66	ENSG00000139793	MBNL2	1
ENSG00000224186	C5orf66	ENSG00000155506	LARP1	1
ENSG00000224186	C5orf66	ENSG00000177733	HNRNPA0	1
ENSG00000224189	HAGLR	ENSG00000104177	MYEF2	1
ENSG00000224189	HAGLR	ENSG00000148840	PPRC1	1
ENSG00000224189	HAGLR	ENSG00000170144	HNRNPA3	1
ENSG00000224189	HAGLR	ENSG00000173914	RBM4B	1
ENSG00000224281	SLC25A5-AS1	ENSG00000104413	ESRP1	1
ENSG00000224281	SLC25A5-AS1	ENSG00000131503	ANKHD1	1
ENSG00000224281	SLC25A5-AS1	ENSG00000149187	CELF1	1
ENSG00000224376	AC017104.1	ENSG00000090097	PCBP4	1
ENSG00000224376	AC017104.1	ENSG00000129245	FXR2	1
ENSG00000224376	AC017104.1	ENSG00000132603	NIP7	1
ENSG00000224376	AC017104.1	ENSG00000135482	ZC3H10	1
ENSG00000224376	AC017104.1	ENSG00000153250	RBMS1	1
ENSG00000224376	AC017104.1	ENSG00000170860	LSM3	1
ENSG00000224397	SMIM25	ENSG00000065978	YBX1	1
ENSG00000224397	SMIM25	ENSG00000119446	RBM18	1
ENSG00000224397	SMIM25	ENSG00000135097	MSI1	1
ENSG00000224397	SMIM25	ENSG00000146858	ZC3HAV1L	1
ENSG00000224397	SMIM25	ENSG00000162437	RAVER2	1
ENSG00000224397	SMIM25	ENSG00000163694	RBM47	1
ENSG00000224397	SMIM25	ENSG00000173193	PARP14	1
ENSG00000224424	PRKAR2A-AS1	ENSG00000004534	RBM6	1
ENSG00000224424	PRKAR2A-AS1	ENSG00000075975	MKRN2	1
ENSG00000224424	PRKAR2A-AS1	ENSG00000104413	ESRP1	1
ENSG00000224424	PRKAR2A-AS1	ENSG00000148843	PDCD11	1
ENSG00000224424	PRKAR2A-AS1	ENSG00000151923	TIAL1	1
ENSG00000224424	PRKAR2A-AS1	ENSG00000161265	U2AF1L4	1
ENSG00000224424	PRKAR2A-AS1	ENSG00000172348	RCAN2	1
ENSG00000224424	PRKAR2A-AS1	ENSG00000181588	MEX3D	1
ENSG00000224559	LINC01087	ENSG00000060138	YBX3	1
ENSG00000224596	ZMIZ1-AS1	ENSG00000130749	ZC3H4	1
ENSG00000224596	ZMIZ1-AS1	ENSG00000149016	TUT1	1
ENSG00000224596	ZMIZ1-AS1	ENSG00000169045	HNRNPH1	1
ENSG00000224596	ZMIZ1-AS1	ENSG00000179134	SAMD4B	1
ENSG00000224596	ZMIZ1-AS1	ENSG00000182872	RBM10	1
ENSG00000224596	ZMIZ1-AS1	ENSG00000205937	RNPS1	1
ENSG00000224652	LINC00885	ENSG00000020577	SAMD4A	1
ENSG00000224652	LINC00885	ENSG00000066654	THUMPD1	1
ENSG00000224652	LINC00885	ENSG00000070756	PABPC1	1
ENSG00000224652	LINC00885	ENSG00000100650	SRSF5	1
ENSG00000224652	LINC00885	ENSG00000104413	ESRP1	1
ENSG00000224652	LINC00885	ENSG00000106355	LSM5	1
ENSG00000224652	LINC00885	ENSG00000120658	ENOX1	1
ENSG00000224652	LINC00885	ENSG00000121057	AKAP1	1
ENSG00000224652	LINC00885	ENSG00000128016	ZFP36	1
ENSG00000224652	LINC00885	ENSG00000132478	UNK	1
ENSG00000224652	LINC00885	ENSG00000133606	MKRN1	1
ENSG00000224652	LINC00885	ENSG00000134077	THUMPD3	1
ENSG00000224652	LINC00885	ENSG00000137776	SLTM	1
ENSG00000224652	LINC00885	ENSG00000145214	DGKQ	1
ENSG00000224652	LINC00885	ENSG00000149658	YTHDF1	1
ENSG00000224652	LINC00885	ENSG00000162775	RBM15	1
ENSG00000224652	LINC00885	ENSG00000173933	RBM4	1
ENSG00000224652	LINC00885	ENSG00000185650	ZFP36L1	1
ENSG00000224660	SH3BP5-AS1	ENSG00000122034	GTF3A	1
ENSG00000224660	SH3BP5-AS1	ENSG00000123200	ZC3H13	1
ENSG00000224660	SH3BP5-AS1	ENSG00000130826	DKC1	1
ENSG00000224660	SH3BP5-AS1	ENSG00000155438	NIFK	1
ENSG00000224699	LAMTOR5-AS1	ENSG00000075856	SART3	1
ENSG00000224699	LAMTOR5-AS1	ENSG00000115677	HDLBP	1
ENSG00000224699	LAMTOR5-AS1	ENSG00000121486	TRMT1L	1
ENSG00000224699	LAMTOR5-AS1	ENSG00000138050	THUMPD2	1
ENSG00000224699	LAMTOR5-AS1	ENSG00000144161	ZC3H8	1
ENSG00000224699	LAMTOR5-AS1	ENSG00000181817	LSM10	1
ENSG00000224842	AL161908.1	ENSG00000063046	EIF4B	1
ENSG00000224842	AL161908.1	ENSG00000119446	RBM18	1
ENSG00000224842	AL161908.1	ENSG00000145214	DGKQ	1
ENSG00000224842	AL161908.1	ENSG00000175324	LSM1	1
ENSG00000224848	AL589843.1	ENSG00000129245	FXR2	1
ENSG00000224848	AL589843.1	ENSG00000137462	TLR2	1
ENSG00000224848	AL589843.1	ENSG00000198000	NOL8	1
ENSG00000224870	MRPL20-AS1	ENSG00000066654	THUMPD1	1
ENSG00000224870	MRPL20-AS1	ENSG00000086589	RBM22	1
ENSG00000224870	MRPL20-AS1	ENSG00000099783	HNRNPM	1
ENSG00000224870	MRPL20-AS1	ENSG00000103067	ESRP2	1
ENSG00000224870	MRPL20-AS1	ENSG00000104129	DNAJC17	1
ENSG00000224870	MRPL20-AS1	ENSG00000104859	CLASRP	1
ENSG00000224870	MRPL20-AS1	ENSG00000106263	EIF3B	1
ENSG00000224870	MRPL20-AS1	ENSG00000129566	TEP1	1
ENSG00000224870	MRPL20-AS1	ENSG00000130254	SAFB2	1
ENSG00000224870	MRPL20-AS1	ENSG00000130749	ZC3H4	1
ENSG00000224870	MRPL20-AS1	ENSG00000146858	ZC3HAV1L	1
ENSG00000224870	MRPL20-AS1	ENSG00000158545	ZC3H18	1
ENSG00000224870	MRPL20-AS1	ENSG00000188177	ZC3H6	1
ENSG00000224870	MRPL20-AS1	ENSG00000203867	RBM20	1
ENSG00000224914	LINC00863	ENSG00000132603	NIP7	1
ENSG00000224914	LINC00863	ENSG00000143368	SF3B4	1
ENSG00000224914	LINC00863	ENSG00000169564	PCBP1	1
ENSG00000224934	AL391684.1	ENSG00000107864	CPEB3	1
ENSG00000224934	AL391684.1	ENSG00000125351	UPF3B	1
ENSG00000224934	AL391684.1	ENSG00000138303	ASCC1	1
ENSG00000224934	AL391684.1	ENSG00000144161	ZC3H8	1
ENSG00000224934	AL391684.1	ENSG00000151923	TIAL1	1
ENSG00000224934	AL391684.1	ENSG00000183808	RBM12B	1
ENSG00000224975	INE1	ENSG00000075975	MKRN2	1
ENSG00000224975	INE1	ENSG00000119705	SLIRP	1
ENSG00000224975	INE1	ENSG00000120948	TARDBP	1
ENSG00000224975	INE1	ENSG00000156304	SCAF4	1
ENSG00000224975	INE1	ENSG00000167978	SRRM2	1
ENSG00000225032	AL162586.1	ENSG00000099381	SETD1A	1
ENSG00000225032	AL162586.1	ENSG00000099783	HNRNPM	1
ENSG00000225032	AL162586.1	ENSG00000116350	SRSF4	1
ENSG00000225032	AL162586.1	ENSG00000125835	SNRPB	1
ENSG00000225032	AL162586.1	ENSG00000148840	PPRC1	1
ENSG00000225032	AL162586.1	ENSG00000169813	HNRNPF	1
ENSG00000225138	SLC9A3-AS1	ENSG00000162775	RBM15	1
ENSG00000225138	SLC9A3-AS1	ENSG00000170144	HNRNPA3	1
ENSG00000225177	AL590617.2	ENSG00000167978	SRRM2	1
ENSG00000225265	TAF1A-AS1	ENSG00000066654	THUMPD1	1
ENSG00000225265	TAF1A-AS1	ENSG00000196187	TMEM63A	1
ENSG00000225285	LINC01770	ENSG00000004534	RBM6	1
ENSG00000225285	LINC01770	ENSG00000075975	MKRN2	1
ENSG00000225285	LINC01770	ENSG00000083896	YTHDC1	1
ENSG00000225285	LINC01770	ENSG00000125970	RALY	1
ENSG00000225285	LINC01770	ENSG00000138709	LARP1B	1
ENSG00000225285	LINC01770	ENSG00000161813	LARP4	1
ENSG00000225285	LINC01770	ENSG00000161847	RAVER1	1
ENSG00000225285	LINC01770	ENSG00000198879	SFMBT2	1
ENSG00000225313	AL513327.1	ENSG00000084072	PPIE	1
ENSG00000225313	AL513327.1	ENSG00000115875	SRSF7	1
ENSG00000225313	AL513327.1	ENSG00000132773	TOE1	1
ENSG00000225313	AL513327.1	ENSG00000139168	ZCRB1	1
ENSG00000225313	AL513327.1	ENSG00000147140	NONO	1
ENSG00000225313	AL513327.1	ENSG00000148843	PDCD11	1
ENSG00000225313	AL513327.1	ENSG00000156304	SCAF4	1
ENSG00000225313	AL513327.1	ENSG00000170144	HNRNPA3	1
ENSG00000225313	AL513327.1	ENSG00000184863	RBM33	1
ENSG00000225361	PPP1R26-AS1	ENSG00000070756	PABPC1	1
ENSG00000225361	PPP1R26-AS1	ENSG00000101104	PABPC1L	1
ENSG00000225361	PPP1R26-AS1	ENSG00000102241	HTATSF1	1
ENSG00000225361	PPP1R26-AS1	ENSG00000119314	PTBP3	1
ENSG00000225361	PPP1R26-AS1	ENSG00000124193	SRSF6	1
ENSG00000225361	PPP1R26-AS1	ENSG00000148840	PPRC1	1
ENSG00000225361	PPP1R26-AS1	ENSG00000164167	LSM6	1
ENSG00000225361	PPP1R26-AS1	ENSG00000196187	TMEM63A	1
ENSG00000225377	NRSN2-AS1	ENSG00000056097	ZFR	1
ENSG00000225377	NRSN2-AS1	ENSG00000091009	RBM27	1
ENSG00000225377	NRSN2-AS1	ENSG00000149532	CPSF7	1
ENSG00000225377	NRSN2-AS1	ENSG00000149658	YTHDF1	1
ENSG00000225377	NRSN2-AS1	ENSG00000184863	RBM33	1
ENSG00000225439	BOLA3-AS1	ENSG00000066044	ELAVL1	1
ENSG00000225439	BOLA3-AS1	ENSG00000073792	IGF2BP2	1
ENSG00000225439	BOLA3-AS1	ENSG00000100403	ZC3H7B	1
ENSG00000225439	BOLA3-AS1	ENSG00000132478	UNK	1
ENSG00000225439	BOLA3-AS1	ENSG00000140694	PARN	1
ENSG00000225439	BOLA3-AS1	ENSG00000153250	RBMS1	1
ENSG00000225439	BOLA3-AS1	ENSG00000166173	LARP6	1
ENSG00000225439	BOLA3-AS1	ENSG00000169249	ZRSR2	1
ENSG00000225439	BOLA3-AS1	ENSG00000184898	RBM43	1
ENSG00000225439	BOLA3-AS1	ENSG00000198945	L3MBTL3	1
ENSG00000225470	JPX	ENSG00000100227	POLDIP3	1
ENSG00000225470	JPX	ENSG00000109111	SUPT6H	1
ENSG00000225470	JPX	ENSG00000122034	GTF3A	1
ENSG00000225470	JPX	ENSG00000125970	RALY	1
ENSG00000225470	JPX	ENSG00000139168	ZCRB1	1
ENSG00000225470	JPX	ENSG00000147140	NONO	1
ENSG00000225470	JPX	ENSG00000204576	PRR3	1
ENSG00000225484	NUTM2B-AS1	ENSG00000009307	CSDE1	1
ENSG00000225484	NUTM2B-AS1	ENSG00000064607	SUGP2	1
ENSG00000225484	NUTM2B-AS1	ENSG00000075292	ZNF638	1
ENSG00000225484	NUTM2B-AS1	ENSG00000076770	MBNL3	1
ENSG00000225484	NUTM2B-AS1	ENSG00000078269	SYNJ2	1
ENSG00000225484	NUTM2B-AS1	ENSG00000080608	PUM3	1
ENSG00000225484	NUTM2B-AS1	ENSG00000088247	KHSRP	1
ENSG00000225484	NUTM2B-AS1	ENSG00000119707	RBM25	1
ENSG00000225484	NUTM2B-AS1	ENSG00000126945	HNRNPH2	1
ENSG00000225484	NUTM2B-AS1	ENSG00000148840	PPRC1	1
ENSG00000225484	NUTM2B-AS1	ENSG00000148843	PDCD11	1
ENSG00000225484	NUTM2B-AS1	ENSG00000173193	PARP14	1
ENSG00000225484	NUTM2B-AS1	ENSG00000213516	RBMXL1	1
ENSG00000225733	FGD5-AS1	ENSG00000064607	SUGP2	1
ENSG00000225733	FGD5-AS1	ENSG00000075975	MKRN2	1
ENSG00000225733	FGD5-AS1	ENSG00000104129	DNAJC17	1
ENSG00000225733	FGD5-AS1	ENSG00000104852	SNRNP70	1
ENSG00000225733	FGD5-AS1	ENSG00000111786	SRSF9	1
ENSG00000225733	FGD5-AS1	ENSG00000114416	FXR1	1
ENSG00000225733	FGD5-AS1	ENSG00000147140	NONO	1
ENSG00000225733	FGD5-AS1	ENSG00000176624	MEX3C	1
ENSG00000225733	FGD5-AS1	ENSG00000197451	HNRNPAB	1
ENSG00000225783	MIAT	ENSG00000005007	UPF1	1
ENSG00000225783	MIAT	ENSG00000011304	PTBP1	1
ENSG00000225783	MIAT	ENSG00000103067	ESRP2	1
ENSG00000225783	MIAT	ENSG00000104967	NOVA2	1
ENSG00000225783	MIAT	ENSG00000121057	AKAP1	1
ENSG00000225783	MIAT	ENSG00000125743	SNRPD2	1
ENSG00000225783	MIAT	ENSG00000132603	NIP7	1
ENSG00000225783	MIAT	ENSG00000139168	ZCRB1	1
ENSG00000225783	MIAT	ENSG00000152601	MBNL1	1
ENSG00000225783	MIAT	ENSG00000178199	ZC3H12D	1
ENSG00000225783	MIAT	ENSG00000179134	SAMD4B	1
ENSG00000225783	MIAT	ENSG00000181817	LSM10	1
ENSG00000225783	MIAT	ENSG00000183496	MEX3B	1
ENSG00000225783	MIAT	ENSG00000183808	RBM12B	1
ENSG00000225783	MIAT	ENSG00000188177	ZC3H6	1
ENSG00000225791	TRAM2-AS1	ENSG00000100403	ZC3H7B	1
ENSG00000225791	TRAM2-AS1	ENSG00000122965	RBM19	1
ENSG00000225791	TRAM2-AS1	ENSG00000188177	ZC3H6	1
ENSG00000225855	RUSC1-AS1	ENSG00000058673	ZC3H11A	1
ENSG00000225855	RUSC1-AS1	ENSG00000063046	EIF4B	1
ENSG00000225855	RUSC1-AS1	ENSG00000075292	ZNF638	1
ENSG00000225855	RUSC1-AS1	ENSG00000086589	RBM22	1
ENSG00000225855	RUSC1-AS1	ENSG00000090905	TNRC6A	1
ENSG00000225855	RUSC1-AS1	ENSG00000122034	GTF3A	1
ENSG00000225855	RUSC1-AS1	ENSG00000125970	RALY	1
ENSG00000225855	RUSC1-AS1	ENSG00000132603	NIP7	1
ENSG00000225855	RUSC1-AS1	ENSG00000183808	RBM12B	1
ENSG00000225855	RUSC1-AS1	ENSG00000185946	RNPC3	1
ENSG00000225963	AC009950.1	ENSG00000173193	PARP14	1
ENSG00000225963	AC009950.1	ENSG00000183496	MEX3B	1
ENSG00000225963	AC009950.1	ENSG00000203867	RBM20	1
ENSG00000226029	LINC01772	ENSG00000113742	CPEB4	1
ENSG00000226029	LINC01772	ENSG00000119705	SLIRP	1
ENSG00000226029	LINC01772	ENSG00000122034	GTF3A	1
ENSG00000226029	LINC01772	ENSG00000198492	YTHDF2	1
ENSG00000226067	LINC00623	ENSG00000048740	CELF2	1
ENSG00000226067	LINC00623	ENSG00000149187	CELF1	1
ENSG00000226067	LINC00623	ENSG00000196793	ZNF239	1
ENSG00000226137	BAIAP2-DT	ENSG00000065526	SPEN	1
ENSG00000226137	BAIAP2-DT	ENSG00000091009	RBM27	1
ENSG00000226137	BAIAP2-DT	ENSG00000099995	SF3A1	1
ENSG00000226137	BAIAP2-DT	ENSG00000100461	RBM23	1
ENSG00000226137	BAIAP2-DT	ENSG00000116350	SRSF4	1
ENSG00000226137	BAIAP2-DT	ENSG00000125944	HNRNPR	1
ENSG00000226137	BAIAP2-DT	ENSG00000132463	GRSF1	1
ENSG00000226137	BAIAP2-DT	ENSG00000132478	UNK	1
ENSG00000226137	BAIAP2-DT	ENSG00000148840	PPRC1	1
ENSG00000226137	BAIAP2-DT	ENSG00000148843	PDCD11	1
ENSG00000226137	BAIAP2-DT	ENSG00000155846	PPARGC1B	1
ENSG00000226137	BAIAP2-DT	ENSG00000169564	PCBP1	1
ENSG00000226137	BAIAP2-DT	ENSG00000170860	LSM3	1
ENSG00000226137	BAIAP2-DT	ENSG00000183808	RBM12B	1
ENSG00000226137	BAIAP2-DT	ENSG00000184209	SNRNP35	1
ENSG00000226137	BAIAP2-DT	ENSG00000188529	SRSF10	1
ENSG00000226137	BAIAP2-DT	ENSG00000232119	MCTS1	1
ENSG00000226200	SGMS1-AS1	ENSG00000115875	SRSF7	1
ENSG00000226328	NUP50-DT	ENSG00000133226	SRRM1	1
ENSG00000226328	NUP50-DT	ENSG00000152518	ZFP36L2	1
ENSG00000226328	NUP50-DT	ENSG00000163214	DHX57	1
ENSG00000226332	AL354836.1	ENSG00000003756	RBM5	1
ENSG00000226332	AL354836.1	ENSG00000055917	PUM2	1
ENSG00000226332	AL354836.1	ENSG00000115946	PNO1	1
ENSG00000226332	AL354836.1	ENSG00000130826	DKC1	1
ENSG00000226332	AL354836.1	ENSG00000138757	G3BP2	1
ENSG00000226332	AL354836.1	ENSG00000145214	DGKQ	1
ENSG00000226332	AL354836.1	ENSG00000158545	ZC3H18	1
ENSG00000226332	AL354836.1	ENSG00000198265	HELZ	1
ENSG00000226419	SLC16A1-AS1	ENSG00000103067	ESRP2	1
ENSG00000226419	SLC16A1-AS1	ENSG00000125944	HNRNPR	1
ENSG00000226419	SLC16A1-AS1	ENSG00000126945	HNRNPH2	1
ENSG00000226419	SLC16A1-AS1	ENSG00000140694	PARN	1
ENSG00000226419	SLC16A1-AS1	ENSG00000160917	CPSF4	1
ENSG00000226419	SLC16A1-AS1	ENSG00000162775	RBM15	1
ENSG00000226419	SLC16A1-AS1	ENSG00000198879	SFMBT2	1
ENSG00000226471	Z93930.2	ENSG00000099622	CIRBP	1
ENSG00000226471	Z93930.2	ENSG00000100319	ZMAT5	1
ENSG00000226471	Z93930.2	ENSG00000125870	SNRPB2	1
ENSG00000226688	ENTPD1-AS1	ENSG00000004534	RBM6	1
ENSG00000226688	ENTPD1-AS1	ENSG00000020577	SAMD4A	1
ENSG00000226688	ENTPD1-AS1	ENSG00000065526	SPEN	1
ENSG00000226688	ENTPD1-AS1	ENSG00000099995	SF3A1	1
ENSG00000226688	ENTPD1-AS1	ENSG00000100320	RBFOX2	1
ENSG00000226688	ENTPD1-AS1	ENSG00000101104	PABPC1L	1
ENSG00000226688	ENTPD1-AS1	ENSG00000111786	SRSF9	1
ENSG00000226688	ENTPD1-AS1	ENSG00000116747	RO60	1
ENSG00000226688	ENTPD1-AS1	ENSG00000133606	MKRN1	1
ENSG00000226688	ENTPD1-AS1	ENSG00000146858	ZC3HAV1L	1
ENSG00000226688	ENTPD1-AS1	ENSG00000159082	SYNJ1	1
ENSG00000226688	ENTPD1-AS1	ENSG00000170144	HNRNPA3	1
ENSG00000226688	ENTPD1-AS1	ENSG00000173933	RBM4	1
ENSG00000226696	LENG8-AS1	ENSG00000106355	LSM5	1
ENSG00000226696	LENG8-AS1	ENSG00000185252	ZNF74	1
ENSG00000226711	FAM66C	ENSG00000066654	THUMPD1	1
ENSG00000226711	FAM66C	ENSG00000070756	PABPC1	1
ENSG00000226711	FAM66C	ENSG00000078269	SYNJ2	1
ENSG00000226711	FAM66C	ENSG00000102053	ZC3H12B	1
ENSG00000226711	FAM66C	ENSG00000156304	SCAF4	1
ENSG00000226711	FAM66C	ENSG00000163214	DHX57	1
ENSG00000226711	FAM66C	ENSG00000169564	PCBP1	1
ENSG00000226711	FAM66C	ENSG00000180098	TRNAU1AP	1
ENSG00000226711	FAM66C	ENSG00000197451	HNRNPAB	1
ENSG00000226950	DANCR	ENSG00000075856	SART3	1
ENSG00000226950	DANCR	ENSG00000080608	PUM3	1
ENSG00000226950	DANCR	ENSG00000091009	RBM27	1
ENSG00000226950	DANCR	ENSG00000104967	NOVA2	1
ENSG00000226950	DANCR	ENSG00000143977	SNRPG	1
ENSG00000226950	DANCR	ENSG00000152332	UHMK1	1
ENSG00000226950	DANCR	ENSG00000155438	NIFK	1
ENSG00000226950	DANCR	ENSG00000155858	LSM11	1
ENSG00000226950	DANCR	ENSG00000157110	RBPMS	1
ENSG00000226950	DANCR	ENSG00000204569	PPP1R10	1
ENSG00000227036	LINC00511	ENSG00000071626	DAZAP1	1
ENSG00000227036	LINC00511	ENSG00000100028	SNRPD3	1
ENSG00000227036	LINC00511	ENSG00000104907	TRMT1	1
ENSG00000227036	LINC00511	ENSG00000116560	SFPQ	1
ENSG00000227036	LINC00511	ENSG00000130520	LSM4	1
ENSG00000227036	LINC00511	ENSG00000144161	ZC3H8	1
ENSG00000227036	LINC00511	ENSG00000145907	G3BP1	1
ENSG00000227036	LINC00511	ENSG00000159082	SYNJ1	1
ENSG00000227036	LINC00511	ENSG00000167088	SNRPD1	1
ENSG00000227036	LINC00511	ENSG00000174720	LARP7	1
ENSG00000227039	ITGB2-AS1	ENSG00000058673	ZC3H11A	1
ENSG00000227039	ITGB2-AS1	ENSG00000111640	GAPDH	1
ENSG00000227039	ITGB2-AS1	ENSG00000173193	PARP14	1
ENSG00000227199	ST7-AS1	ENSG00000004534	RBM6	1
ENSG00000227199	ST7-AS1	ENSG00000128534	LSM8	1
ENSG00000227199	ST7-AS1	ENSG00000131013	PPIL4	1
ENSG00000227199	ST7-AS1	ENSG00000138303	ASCC1	1
ENSG00000227199	ST7-AS1	ENSG00000198879	SFMBT2	1
ENSG00000227218	AL157935.1	ENSG00000143977	SNRPG	1
ENSG00000227354	RBM26-AS1	ENSG00000083635	NUFIP1	1
ENSG00000227354	RBM26-AS1	ENSG00000131773	KHDRBS3	1
ENSG00000227398	KIF9-AS1	ENSG00000100461	RBM23	1
ENSG00000227398	KIF9-AS1	ENSG00000119705	SLIRP	1
ENSG00000227398	KIF9-AS1	ENSG00000139718	SETD1B	1
ENSG00000227540	AC016394.1	ENSG00000115128	SF3B6	1
ENSG00000227540	AC016394.1	ENSG00000134644	PUM1	1
ENSG00000227540	AC016394.1	ENSG00000198265	HELZ	1
ENSG00000227540	AC016394.1	ENSG00000244462	RBM12	1
ENSG00000227543	SPAG5-AS1	ENSG00000061936	SFSWAP	1
ENSG00000227543	SPAG5-AS1	ENSG00000066654	THUMPD1	1
ENSG00000227543	SPAG5-AS1	ENSG00000080802	CNOT4	1
ENSG00000227543	SPAG5-AS1	ENSG00000099381	SETD1A	1
ENSG00000227543	SPAG5-AS1	ENSG00000122034	GTF3A	1
ENSG00000227543	SPAG5-AS1	ENSG00000136381	IREB2	1
ENSG00000227543	SPAG5-AS1	ENSG00000138035	PNPT1	1
ENSG00000227543	SPAG5-AS1	ENSG00000143368	SF3B4	1
ENSG00000227543	SPAG5-AS1	ENSG00000149658	YTHDF1	1
ENSG00000227543	SPAG5-AS1	ENSG00000232119	MCTS1	1
ENSG00000227630	LINC01132	ENSG00000065526	SPEN	1
ENSG00000227630	LINC01132	ENSG00000076067	RBMS2	1
ENSG00000227630	LINC01132	ENSG00000107105	ELAVL2	1
ENSG00000227630	LINC01132	ENSG00000116001	TIA1	1
ENSG00000227630	LINC01132	ENSG00000117360	PRPF3	1
ENSG00000227630	LINC01132	ENSG00000121390	PSPC1	1
ENSG00000227630	LINC01132	ENSG00000162613	FUBP1	1
ENSG00000227719	AC006042.1	ENSG00000086589	RBM22	1
ENSG00000227719	AC006042.1	ENSG00000114416	FXR1	1
ENSG00000227719	AC006042.1	ENSG00000132819	RBM38	1
ENSG00000227719	AC006042.1	ENSG00000134001	EIF2S1	1
ENSG00000227719	AC006042.1	ENSG00000164548	TRA2A	1
ENSG00000227719	AC006042.1	ENSG00000175324	LSM1	1
ENSG00000227719	AC006042.1	ENSG00000181817	LSM10	1
ENSG00000227896	AL731569.1	ENSG00000159082	SYNJ1	1
ENSG00000227896	AL731569.1	ENSG00000165119	HNRNPK	1
ENSG00000227896	AL731569.1	ENSG00000184863	RBM33	1
ENSG00000227946	AC007383.2	ENSG00000065548	ZC3H15	1
ENSG00000227946	AC007383.2	ENSG00000119446	RBM18	1
ENSG00000227946	AC007383.2	ENSG00000132603	NIP7	1
ENSG00000227946	AC007383.2	ENSG00000138385	SSB	1
ENSG00000227946	AC007383.2	ENSG00000143889	HNRNPLL	1
ENSG00000227946	AC007383.2	ENSG00000155438	NIFK	1
ENSG00000227946	AC007383.2	ENSG00000155636	RBM45	1
ENSG00000227946	AC007383.2	ENSG00000161847	RAVER1	1
ENSG00000227946	AC007383.2	ENSG00000184898	RBM43	1
ENSG00000227946	AC007383.2	ENSG00000196943	NOP9	1
ENSG00000228065	LINC01515	ENSG00000116754	SRSF11	1
ENSG00000228106	AL392172.1	ENSG00000061936	SFSWAP	1
ENSG00000228106	AL392172.1	ENSG00000065548	ZC3H15	1
ENSG00000228106	AL392172.1	ENSG00000099783	HNRNPM	1
ENSG00000228106	AL392172.1	ENSG00000103067	ESRP2	1
ENSG00000228106	AL392172.1	ENSG00000106682	EIF4H	1
ENSG00000228106	AL392172.1	ENSG00000125351	UPF3B	1
ENSG00000228109	MELTF-AS1	ENSG00000090097	PCBP4	1
ENSG00000228109	MELTF-AS1	ENSG00000104852	SNRNP70	1
ENSG00000228109	MELTF-AS1	ENSG00000109111	SUPT6H	1
ENSG00000228109	MELTF-AS1	ENSG00000120948	TARDBP	1
ENSG00000228109	MELTF-AS1	ENSG00000132463	GRSF1	1
ENSG00000228109	MELTF-AS1	ENSG00000132819	RBM38	1
ENSG00000228109	MELTF-AS1	ENSG00000138668	HNRNPD	1
ENSG00000228109	MELTF-AS1	ENSG00000155846	PPARGC1B	1
ENSG00000228109	MELTF-AS1	ENSG00000170144	HNRNPA3	1
ENSG00000228109	MELTF-AS1	ENSG00000174720	LARP7	1
ENSG00000228203	RNF144A-AS1	ENSG00000119314	PTBP3	1
ENSG00000228203	RNF144A-AS1	ENSG00000132773	TOE1	1
ENSG00000228203	RNF144A-AS1	ENSG00000151923	TIAL1	1
ENSG00000228203	RNF144A-AS1	ENSG00000172348	RCAN2	1
ENSG00000228203	RNF144A-AS1	ENSG00000198492	YTHDF2	1
ENSG00000228223	HCG11	ENSG00000146858	ZC3HAV1L	1
ENSG00000228274	AL021707.2	ENSG00000111640	GAPDH	1
ENSG00000228274	AL021707.2	ENSG00000117569	PTBP2	1
ENSG00000228274	AL021707.2	ENSG00000120948	TARDBP	1
ENSG00000228274	AL021707.2	ENSG00000125944	HNRNPR	1
ENSG00000228274	AL021707.2	ENSG00000169813	HNRNPF	1
ENSG00000228274	AL021707.2	ENSG00000197451	HNRNPAB	1
ENSG00000228288	PCAT6	ENSG00000058673	ZC3H11A	1
ENSG00000228288	PCAT6	ENSG00000059378	PARP12	1
ENSG00000228288	PCAT6	ENSG00000064607	SUGP2	1
ENSG00000228288	PCAT6	ENSG00000065548	ZC3H15	1
ENSG00000228288	PCAT6	ENSG00000090621	PABPC4	1
ENSG00000228288	PCAT6	ENSG00000100227	POLDIP3	1
ENSG00000228288	PCAT6	ENSG00000115128	SF3B6	1
ENSG00000228288	PCAT6	ENSG00000121057	AKAP1	1
ENSG00000228288	PCAT6	ENSG00000122034	GTF3A	1
ENSG00000228288	PCAT6	ENSG00000134597	RBMX2	1
ENSG00000228288	PCAT6	ENSG00000160633	SAFB	1
ENSG00000228288	PCAT6	ENSG00000167100	SAMD14	1
ENSG00000228288	PCAT6	ENSG00000182004	SNRPE	1
ENSG00000228288	PCAT6	ENSG00000188529	SRSF10	1
ENSG00000228288	PCAT6	ENSG00000204576	PRR3	1
ENSG00000228288	PCAT6	ENSG00000239306	RBM14	1
ENSG00000228343	AC115618.2	ENSG00000005189	REXO5	1
ENSG00000228343	AC115618.2	ENSG00000056586	RC3H2	1
ENSG00000228343	AC115618.2	ENSG00000101811	CSTF2	1
ENSG00000228343	AC115618.2	ENSG00000102317	RBM3	1
ENSG00000228343	AC115618.2	ENSG00000105939	ZC3HAV1	1
ENSG00000228343	AC115618.2	ENSG00000107164	FUBP3	1
ENSG00000228343	AC115618.2	ENSG00000116754	SRSF11	1
ENSG00000228343	AC115618.2	ENSG00000130254	SAFB2	1
ENSG00000228343	AC115618.2	ENSG00000148840	PPRC1	1
ENSG00000228343	AC115618.2	ENSG00000182134	TDRKH	1
ENSG00000228393	LINC01004	ENSG00000102241	HTATSF1	1
ENSG00000228393	LINC01004	ENSG00000152520	PAN3	1
ENSG00000228393	LINC01004	ENSG00000241058	NSUN6	1
ENSG00000228544	CCDC183-AS1	ENSG00000009307	CSDE1	1
ENSG00000228544	CCDC183-AS1	ENSG00000090097	PCBP4	1
ENSG00000228613	AC141930.1	ENSG00000056586	RC3H2	1
ENSG00000228613	AC141930.1	ENSG00000112183	RBM24	1
ENSG00000228613	AC141930.1	ENSG00000119446	RBM18	1
ENSG00000228613	AC141930.1	ENSG00000130811	EIF3G	1
ENSG00000228613	AC141930.1	ENSG00000138050	THUMPD2	1
ENSG00000228613	AC141930.1	ENSG00000148840	PPRC1	1
ENSG00000228613	AC141930.1	ENSG00000157110	RBPMS	1
ENSG00000228613	AC141930.1	ENSG00000161847	RAVER1	1
ENSG00000228630	HOTAIR	ENSG00000112183	RBM24	1
ENSG00000228775	WEE2-AS1	ENSG00000058673	ZC3H11A	1
ENSG00000228775	WEE2-AS1	ENSG00000064607	SUGP2	1
ENSG00000228775	WEE2-AS1	ENSG00000065978	YBX1	1
ENSG00000228775	WEE2-AS1	ENSG00000102241	HTATSF1	1
ENSG00000228775	WEE2-AS1	ENSG00000133226	SRRM1	1
ENSG00000228775	WEE2-AS1	ENSG00000160917	CPSF4	1
ENSG00000228794	LINC01128	ENSG00000084072	PPIE	1
ENSG00000228794	LINC01128	ENSG00000102241	HTATSF1	1
ENSG00000228794	LINC01128	ENSG00000103067	ESRP2	1
ENSG00000228794	LINC01128	ENSG00000107864	CPEB3	1
ENSG00000228794	LINC01128	ENSG00000116350	SRSF4	1
ENSG00000228794	LINC01128	ENSG00000130826	DKC1	1
ENSG00000228794	LINC01128	ENSG00000139910	NOVA1	1
ENSG00000228794	LINC01128	ENSG00000152332	UHMK1	1
ENSG00000228794	LINC01128	ENSG00000158545	ZC3H18	1
ENSG00000228794	LINC01128	ENSG00000162437	RAVER2	1
ENSG00000228794	LINC01128	ENSG00000169564	PCBP1	1
ENSG00000228801	AC064807.1	ENSG00000078687	TNRC6C	1
ENSG00000228801	AC064807.1	ENSG00000119314	PTBP3	1
ENSG00000228801	AC064807.1	ENSG00000147140	NONO	1
ENSG00000228801	AC064807.1	ENSG00000160917	CPSF4	1
ENSG00000228801	AC064807.1	ENSG00000163728	TTC14	1
ENSG00000228801	AC064807.1	ENSG00000163874	ZC3H12A	1
ENSG00000228801	AC064807.1	ENSG00000203867	RBM20	1
ENSG00000228878	SEPTIN7-AS1	ENSG00000076053	RBM7	1
ENSG00000228878	SEPTIN7-AS1	ENSG00000113742	CPEB4	1
ENSG00000228878	SEPTIN7-AS1	ENSG00000136243	NUP42	1
ENSG00000228878	SEPTIN7-AS1	ENSG00000152795	HNRNPDL	1
ENSG00000228878	SEPTIN7-AS1	ENSG00000170144	HNRNPA3	1
ENSG00000228878	SEPTIN7-AS1	ENSG00000183496	MEX3B	1
ENSG00000228878	SEPTIN7-AS1	ENSG00000188177	ZC3H6	1
ENSG00000228889	UBAC2-AS1	ENSG00000121390	PSPC1	1
ENSG00000228889	UBAC2-AS1	ENSG00000139746	RBM26	1
ENSG00000228889	UBAC2-AS1	ENSG00000169564	PCBP1	1
ENSG00000229043	AC091729.3	ENSG00000099783	HNRNPM	1
ENSG00000229043	AC091729.3	ENSG00000136243	NUP42	1
ENSG00000229043	AC091729.3	ENSG00000155438	NIFK	1
ENSG00000229043	AC091729.3	ENSG00000184898	RBM43	1
ENSG00000229124	VIM-AS1	ENSG00000100227	POLDIP3	1
ENSG00000229152	ANKRD10-IT1	ENSG00000101104	PABPC1L	1
ENSG00000229152	ANKRD10-IT1	ENSG00000106263	EIF3B	1
ENSG00000229152	ANKRD10-IT1	ENSG00000112183	RBM24	1
ENSG00000229152	ANKRD10-IT1	ENSG00000119707	RBM25	1
ENSG00000229152	ANKRD10-IT1	ENSG00000135482	ZC3H10	1
ENSG00000229152	ANKRD10-IT1	ENSG00000164167	LSM6	1
ENSG00000229152	ANKRD10-IT1	ENSG00000176624	MEX3C	1
ENSG00000229589	ACVR2B-AS1	ENSG00000003756	RBM5	1
ENSG00000229589	ACVR2B-AS1	ENSG00000090097	PCBP4	1
ENSG00000229589	ACVR2B-AS1	ENSG00000114416	FXR1	1
ENSG00000229589	ACVR2B-AS1	ENSG00000115677	HDLBP	1
ENSG00000229589	ACVR2B-AS1	ENSG00000134077	THUMPD3	1
ENSG00000229589	ACVR2B-AS1	ENSG00000163659	TIPARP	1
ENSG00000229589	ACVR2B-AS1	ENSG00000164167	LSM6	1
ENSG00000229589	ACVR2B-AS1	ENSG00000169564	PCBP1	1
ENSG00000229589	ACVR2B-AS1	ENSG00000184863	RBM33	1
ENSG00000229619	MBNL1-AS1	ENSG00000003756	RBM5	1
ENSG00000229619	MBNL1-AS1	ENSG00000102081	FMR1	1
ENSG00000229619	MBNL1-AS1	ENSG00000114416	FXR1	1
ENSG00000229619	MBNL1-AS1	ENSG00000121486	TRMT1L	1
ENSG00000229619	MBNL1-AS1	ENSG00000152601	MBNL1	1
ENSG00000229619	MBNL1-AS1	ENSG00000162775	RBM15	1
ENSG00000229619	MBNL1-AS1	ENSG00000167088	SNRPD1	1
ENSG00000229619	MBNL1-AS1	ENSG00000183684	ALYREF	1
ENSG00000229619	MBNL1-AS1	ENSG00000198945	L3MBTL3	1
ENSG00000229619	MBNL1-AS1	ENSG00000205937	RNPS1	1
ENSG00000229692	SOS1-IT1	ENSG00000055917	PUM2	1
ENSG00000229692	SOS1-IT1	ENSG00000076053	RBM7	1
ENSG00000229692	SOS1-IT1	ENSG00000099381	SETD1A	1
ENSG00000229692	SOS1-IT1	ENSG00000099995	SF3A1	1
ENSG00000229692	SOS1-IT1	ENSG00000112081	SRSF3	1
ENSG00000229692	SOS1-IT1	ENSG00000115946	PNO1	1
ENSG00000229692	SOS1-IT1	ENSG00000116001	TIA1	1
ENSG00000229692	SOS1-IT1	ENSG00000121774	KHDRBS1	1
ENSG00000229692	SOS1-IT1	ENSG00000133606	MKRN1	1
ENSG00000229692	SOS1-IT1	ENSG00000137776	SLTM	1
ENSG00000229692	SOS1-IT1	ENSG00000138050	THUMPD2	1
ENSG00000229692	SOS1-IT1	ENSG00000163214	DHX57	1
ENSG00000229692	SOS1-IT1	ENSG00000166831	RBPMS2	1
ENSG00000229692	SOS1-IT1	ENSG00000172346	CSDC2	1
ENSG00000229807	XIST	ENSG00000126945	HNRNPH2	1
ENSG00000229807	XIST	ENSG00000130520	LSM4	1
ENSG00000229807	XIST	ENSG00000149289	ZC3H12C	1
ENSG00000229807	XIST	ENSG00000169564	PCBP1	1
ENSG00000229807	XIST	ENSG00000183808	RBM12B	1
ENSG00000229807	XIST	ENSG00000198265	HELZ	1
ENSG00000229852	AC019205.1	ENSG00000060138	YBX3	1
ENSG00000229852	AC019205.1	ENSG00000102053	ZC3H12B	1
ENSG00000229852	AC019205.1	ENSG00000104177	MYEF2	1
ENSG00000229852	AC019205.1	ENSG00000112183	RBM24	1
ENSG00000229852	AC019205.1	ENSG00000115677	HDLBP	1
ENSG00000229852	AC019205.1	ENSG00000115875	SRSF7	1
ENSG00000229852	AC019205.1	ENSG00000125351	UPF3B	1
ENSG00000229852	AC019205.1	ENSG00000131503	ANKHD1	1
ENSG00000229852	AC019205.1	ENSG00000132478	UNK	1
ENSG00000229852	AC019205.1	ENSG00000133606	MKRN1	1
ENSG00000229852	AC019205.1	ENSG00000139168	ZCRB1	1
ENSG00000229852	AC019205.1	ENSG00000152332	UHMK1	1
ENSG00000229852	AC019205.1	ENSG00000173193	PARP14	1
ENSG00000229891	LINC01315	ENSG00000099899	TRMT2A	1
ENSG00000229891	LINC01315	ENSG00000103067	ESRP2	1
ENSG00000229891	LINC01315	ENSG00000116001	TIA1	1
ENSG00000229891	LINC01315	ENSG00000197111	PCBP2	1
ENSG00000229950	TFAP2A-AS1	ENSG00000060339	CCAR1	1
ENSG00000229950	TFAP2A-AS1	ENSG00000080802	CNOT4	1
ENSG00000229950	TFAP2A-AS1	ENSG00000111786	SRSF9	1
ENSG00000229950	TFAP2A-AS1	ENSG00000114416	FXR1	1
ENSG00000229950	TFAP2A-AS1	ENSG00000115053	NCL	1
ENSG00000229950	TFAP2A-AS1	ENSG00000119314	PTBP3	1
ENSG00000229950	TFAP2A-AS1	ENSG00000119446	RBM18	1
ENSG00000229950	TFAP2A-AS1	ENSG00000121057	AKAP1	1
ENSG00000229950	TFAP2A-AS1	ENSG00000126945	HNRNPH2	1
ENSG00000229950	TFAP2A-AS1	ENSG00000131013	PPIL4	1
ENSG00000229950	TFAP2A-AS1	ENSG00000137462	TLR2	1
ENSG00000229950	TFAP2A-AS1	ENSG00000138757	G3BP2	1
ENSG00000229950	TFAP2A-AS1	ENSG00000148843	PDCD11	1
ENSG00000229950	TFAP2A-AS1	ENSG00000149187	CELF1	1
ENSG00000229950	TFAP2A-AS1	ENSG00000161813	LARP4	1
ENSG00000229950	TFAP2A-AS1	ENSG00000167100	SAMD14	1
ENSG00000229950	TFAP2A-AS1	ENSG00000204576	PRR3	1
ENSG00000229980	TOB1-AS1	ENSG00000103067	ESRP2	1
ENSG00000229980	TOB1-AS1	ENSG00000121057	AKAP1	1
ENSG00000229980	TOB1-AS1	ENSG00000121774	KHDRBS1	1
ENSG00000229980	TOB1-AS1	ENSG00000130811	EIF3G	1
ENSG00000229980	TOB1-AS1	ENSG00000157110	RBPMS	1
ENSG00000229980	TOB1-AS1	ENSG00000161547	SRSF2	1
ENSG00000230061	TRPM2-AS	ENSG00000128016	ZFP36	1
ENSG00000230061	TRPM2-AS	ENSG00000152795	HNRNPDL	1
ENSG00000230061	TRPM2-AS	ENSG00000175324	LSM1	1
ENSG00000230074	AL162231.2	ENSG00000106344	RBM28	1
ENSG00000230091	TMEM254-AS1	ENSG00000162775	RBM15	1
ENSG00000230091	TMEM254-AS1	ENSG00000165119	HNRNPK	1
ENSG00000230148	HOXB-AS1	ENSG00000004534	RBM6	1
ENSG00000230148	HOXB-AS1	ENSG00000092199	HNRNPC	1
ENSG00000230148	HOXB-AS1	ENSG00000135482	ZC3H10	1
ENSG00000230148	HOXB-AS1	ENSG00000198492	YTHDF2	1
ENSG00000230163	AL122010.1	ENSG00000068784	SRBD1	1
ENSG00000230163	AL122010.1	ENSG00000126945	HNRNPH2	1
ENSG00000230163	AL122010.1	ENSG00000139675	HNRNPA1L2	1
ENSG00000230163	AL122010.1	ENSG00000149016	TUT1	1
ENSG00000230393	AC092667.1	ENSG00000005189	REXO5	1
ENSG00000230393	AC092667.1	ENSG00000139718	SETD1B	1
ENSG00000230438	SERPINB9P1	ENSG00000204392	LSM2	1
ENSG00000230454	U73166.1	ENSG00000015479	MATR3	1
ENSG00000230454	U73166.1	ENSG00000122729	ACO1	1
ENSG00000230454	U73166.1	ENSG00000167978	SRRM2	1
ENSG00000230454	U73166.1	ENSG00000168066	SF1	1
ENSG00000230454	U73166.1	ENSG00000181588	MEX3D	1
ENSG00000230454	U73166.1	ENSG00000198879	SFMBT2	1
ENSG00000230487	PSMG3-AS1	ENSG00000130811	EIF3G	1
ENSG00000230487	PSMG3-AS1	ENSG00000132478	UNK	1
ENSG00000230487	PSMG3-AS1	ENSG00000162775	RBM15	1
ENSG00000230551	AC021078.1	ENSG00000101104	PABPC1L	1
ENSG00000230551	AC021078.1	ENSG00000116350	SRSF4	1
ENSG00000230551	AC021078.1	ENSG00000119705	SLIRP	1
ENSG00000230551	AC021078.1	ENSG00000131503	ANKHD1	1
ENSG00000230551	AC021078.1	ENSG00000147140	NONO	1
ENSG00000230551	AC021078.1	ENSG00000149658	YTHDF1	1
ENSG00000230551	AC021078.1	ENSG00000168002	POLR2G	1
ENSG00000230551	AC021078.1	ENSG00000182004	SNRPE	1
ENSG00000230555	AL450326.1	ENSG00000065526	SPEN	1
ENSG00000230555	AL450326.1	ENSG00000068784	SRBD1	1
ENSG00000230555	AL450326.1	ENSG00000106682	EIF4H	1
ENSG00000230555	AL450326.1	ENSG00000107864	CPEB3	1
ENSG00000230555	AL450326.1	ENSG00000119705	SLIRP	1
ENSG00000230555	AL450326.1	ENSG00000121057	AKAP1	1
ENSG00000230555	AL450326.1	ENSG00000139343	SNRPF	1
ENSG00000230555	AL450326.1	ENSG00000149532	CPSF7	1
ENSG00000230555	AL450326.1	ENSG00000161813	LARP4	1
ENSG00000230555	AL450326.1	ENSG00000164167	LSM6	1
ENSG00000230555	AL450326.1	ENSG00000169564	PCBP1	1
ENSG00000230555	AL450326.1	ENSG00000173914	RBM4B	1
ENSG00000230555	AL450326.1	ENSG00000181588	MEX3D	1
ENSG00000230555	AL450326.1	ENSG00000185272	RBM11	1
ENSG00000230590	FTX	ENSG00000116754	SRSF11	1
ENSG00000230590	FTX	ENSG00000121486	TRMT1L	1
ENSG00000230590	FTX	ENSG00000138668	HNRNPD	1
ENSG00000230590	FTX	ENSG00000158545	ZC3H18	1
ENSG00000230590	FTX	ENSG00000162613	FUBP1	1
ENSG00000230590	FTX	ENSG00000168066	SF1	1
ENSG00000230630	DNM3OS	ENSG00000099783	HNRNPM	1
ENSG00000230630	DNM3OS	ENSG00000100403	ZC3H7B	1
ENSG00000230630	DNM3OS	ENSG00000102241	HTATSF1	1
ENSG00000230630	DNM3OS	ENSG00000115677	HDLBP	1
ENSG00000230630	DNM3OS	ENSG00000130749	ZC3H4	1
ENSG00000230630	DNM3OS	ENSG00000130826	DKC1	1
ENSG00000230630	DNM3OS	ENSG00000131503	ANKHD1	1
ENSG00000230630	DNM3OS	ENSG00000132603	NIP7	1
ENSG00000230630	DNM3OS	ENSG00000141994	DUS3L	1
ENSG00000230630	DNM3OS	ENSG00000147274	RBMX	1
ENSG00000230630	DNM3OS	ENSG00000174720	LARP7	1
ENSG00000230630	DNM3OS	ENSG00000197111	PCBP2	1
ENSG00000230630	DNM3OS	ENSG00000244462	RBM12	1
ENSG00000230733	AC092171.2	ENSG00000059378	PARP12	1
ENSG00000230733	AC092171.2	ENSG00000070756	PABPC1	1
ENSG00000230733	AC092171.2	ENSG00000099995	SF3A1	1
ENSG00000230733	AC092171.2	ENSG00000100227	POLDIP3	1
ENSG00000230733	AC092171.2	ENSG00000100403	ZC3H7B	1
ENSG00000230733	AC092171.2	ENSG00000104967	NOVA2	1
ENSG00000230733	AC092171.2	ENSG00000105939	ZC3HAV1	1
ENSG00000230733	AC092171.2	ENSG00000106355	LSM5	1
ENSG00000230733	AC092171.2	ENSG00000111786	SRSF9	1
ENSG00000230733	AC092171.2	ENSG00000115677	HDLBP	1
ENSG00000230733	AC092171.2	ENSG00000125743	SNRPD2	1
ENSG00000230733	AC092171.2	ENSG00000138035	PNPT1	1
ENSG00000230733	AC092171.2	ENSG00000152601	MBNL1	1
ENSG00000230733	AC092171.2	ENSG00000153944	MSI2	1
ENSG00000230733	AC092171.2	ENSG00000155506	LARP1	1
ENSG00000230733	AC092171.2	ENSG00000163214	DHX57	1
ENSG00000230733	AC092171.2	ENSG00000176624	MEX3C	1
ENSG00000230733	AC092171.2	ENSG00000181588	MEX3D	1
ENSG00000230733	AC092171.2	ENSG00000183496	MEX3B	1
ENSG00000230798	FOXD3-AS1	ENSG00000011304	PTBP1	1
ENSG00000230798	FOXD3-AS1	ENSG00000104413	ESRP1	1
ENSG00000230798	FOXD3-AS1	ENSG00000198000	NOL8	1
ENSG00000230838	LINC01614	ENSG00000065548	ZC3H15	1
ENSG00000230838	LINC01614	ENSG00000068784	SRBD1	1
ENSG00000230838	LINC01614	ENSG00000102081	FMR1	1
ENSG00000230838	LINC01614	ENSG00000122729	ACO1	1
ENSG00000230838	LINC01614	ENSG00000125944	HNRNPR	1
ENSG00000230838	LINC01614	ENSG00000164167	LSM6	1
ENSG00000230838	LINC01614	ENSG00000167100	SAMD14	1
ENSG00000230838	LINC01614	ENSG00000185650	ZFP36L1	1
ENSG00000230844	ZNF674-AS1	ENSG00000009307	CSDE1	1
ENSG00000230844	ZNF674-AS1	ENSG00000047188	YTHDC2	1
ENSG00000230844	ZNF674-AS1	ENSG00000106263	EIF3B	1
ENSG00000230844	ZNF674-AS1	ENSG00000117360	PRPF3	1
ENSG00000230844	ZNF674-AS1	ENSG00000122870	BICC1	1
ENSG00000230844	ZNF674-AS1	ENSG00000132478	UNK	1
ENSG00000230844	ZNF674-AS1	ENSG00000151657	KIN	1
ENSG00000230844	ZNF674-AS1	ENSG00000155506	LARP1	1
ENSG00000230844	ZNF674-AS1	ENSG00000163694	RBM47	1
ENSG00000230844	ZNF674-AS1	ENSG00000169249	ZRSR2	1
ENSG00000230844	ZNF674-AS1	ENSG00000173933	RBM4	1
ENSG00000230844	ZNF674-AS1	ENSG00000185728	YTHDF3	1
ENSG00000230896	AL604028.1	ENSG00000084072	PPIE	1
ENSG00000230896	AL604028.1	ENSG00000099783	HNRNPM	1
ENSG00000230896	AL604028.1	ENSG00000116754	SRSF11	1
ENSG00000230896	AL604028.1	ENSG00000135316	SYNCRIP	1
ENSG00000230896	AL604028.1	ENSG00000139675	HNRNPA1L2	1
ENSG00000230896	AL604028.1	ENSG00000155636	RBM45	1
ENSG00000230896	AL604028.1	ENSG00000176624	MEX3C	1
ENSG00000230937	MIR205HG	ENSG00000006047	YBX2	1
ENSG00000230937	MIR205HG	ENSG00000105939	ZC3HAV1	1
ENSG00000230937	MIR205HG	ENSG00000129566	TEP1	1
ENSG00000230937	MIR205HG	ENSG00000135486	HNRNPA1	1
ENSG00000230937	MIR205HG	ENSG00000137462	TLR2	1
ENSG00000231064	AC234582.1	ENSG00000107164	FUBP3	1
ENSG00000231064	AC234582.1	ENSG00000121486	TRMT1L	1
ENSG00000231064	AC234582.1	ENSG00000138709	LARP1B	1
ENSG00000231064	AC234582.1	ENSG00000164167	LSM6	1
ENSG00000231064	AC234582.1	ENSG00000170860	LSM3	1
ENSG00000231064	AC234582.1	ENSG00000179134	SAMD4B	1
ENSG00000231074	HCG18	ENSG00000064607	SUGP2	1
ENSG00000231074	HCG18	ENSG00000102053	ZC3H12B	1
ENSG00000231074	HCG18	ENSG00000120658	ENOX1	1
ENSG00000231074	HCG18	ENSG00000144161	ZC3H8	1
ENSG00000231074	HCG18	ENSG00000158545	ZC3H18	1
ENSG00000231074	HCG18	ENSG00000169813	HNRNPF	1
ENSG00000231074	HCG18	ENSG00000197111	PCBP2	1
ENSG00000231074	HCG18	ENSG00000204356	NELFE	1
ENSG00000231113	AL035587.1	ENSG00000009307	CSDE1	1
ENSG00000231113	AL035587.1	ENSG00000070756	PABPC1	1
ENSG00000231113	AL035587.1	ENSG00000123200	ZC3H13	1
ENSG00000231113	AL035587.1	ENSG00000126945	HNRNPH2	1
ENSG00000231113	AL035587.1	ENSG00000148840	PPRC1	1
ENSG00000231113	AL035587.1	ENSG00000151923	TIAL1	1
ENSG00000231113	AL035587.1	ENSG00000172348	RCAN2	1
ENSG00000231113	AL035587.1	ENSG00000178199	ZC3H12D	1
ENSG00000231113	AL035587.1	ENSG00000185252	ZNF74	1
ENSG00000231113	AL035587.1	ENSG00000197111	PCBP2	1
ENSG00000231160	KLF3-AS1	ENSG00000128016	ZFP36	1
ENSG00000231160	KLF3-AS1	ENSG00000134597	RBMX2	1
ENSG00000231160	KLF3-AS1	ENSG00000138050	THUMPD2	1
ENSG00000231160	KLF3-AS1	ENSG00000138385	SSB	1
ENSG00000231160	KLF3-AS1	ENSG00000177733	HNRNPA0	1
ENSG00000231160	KLF3-AS1	ENSG00000183684	ALYREF	1
ENSG00000231312	MAP4K3-DT	ENSG00000065978	YBX1	1
ENSG00000231312	MAP4K3-DT	ENSG00000068784	SRBD1	1
ENSG00000231312	MAP4K3-DT	ENSG00000106682	EIF4H	1
ENSG00000231312	MAP4K3-DT	ENSG00000174720	LARP7	1
ENSG00000231312	MAP4K3-DT	ENSG00000183684	ALYREF	1
ENSG00000231365	WARS2-AS1	ENSG00000137760	ALKBH8	1
ENSG00000231365	WARS2-AS1	ENSG00000153048	CARHSP1	1
ENSG00000231528	FAM225A	ENSG00000104413	ESRP1	1
ENSG00000231528	FAM225A	ENSG00000119446	RBM18	1
ENSG00000231607	DLEU2	ENSG00000119705	SLIRP	1
ENSG00000231607	DLEU2	ENSG00000133226	SRRM1	1
ENSG00000231607	DLEU2	ENSG00000138385	SSB	1
ENSG00000231607	DLEU2	ENSG00000140694	PARN	1
ENSG00000231607	DLEU2	ENSG00000148843	PDCD11	1
ENSG00000231607	DLEU2	ENSG00000153944	MSI2	1
ENSG00000231607	DLEU2	ENSG00000167088	SNRPD1	1
ENSG00000231607	DLEU2	ENSG00000168066	SF1	1
ENSG00000231607	DLEU2	ENSG00000169249	ZRSR2	1
ENSG00000231607	DLEU2	ENSG00000204569	PPP1R10	1
ENSG00000231663	COA6-AS1	ENSG00000188739	RBM34	1
ENSG00000231711	LINC00899	ENSG00000004534	RBM6	1
ENSG00000231711	LINC00899	ENSG00000140694	PARN	1
ENSG00000231711	LINC00899	ENSG00000164548	TRA2A	1
ENSG00000231721	LINC-PINT	ENSG00000006047	YBX2	1
ENSG00000231721	LINC-PINT	ENSG00000065548	ZC3H15	1
ENSG00000231721	LINC-PINT	ENSG00000091009	RBM27	1
ENSG00000231721	LINC-PINT	ENSG00000100320	RBFOX2	1
ENSG00000231721	LINC-PINT	ENSG00000104907	TRMT1	1
ENSG00000231721	LINC-PINT	ENSG00000115677	HDLBP	1
ENSG00000231721	LINC-PINT	ENSG00000116754	SRSF11	1
ENSG00000231721	LINC-PINT	ENSG00000128016	ZFP36	1
ENSG00000231721	LINC-PINT	ENSG00000134077	THUMPD3	1
ENSG00000231721	LINC-PINT	ENSG00000138050	THUMPD2	1
ENSG00000231721	LINC-PINT	ENSG00000139746	RBM26	1
ENSG00000231721	LINC-PINT	ENSG00000143368	SF3B4	1
ENSG00000231721	LINC-PINT	ENSG00000162775	RBM15	1
ENSG00000231721	LINC-PINT	ENSG00000198945	L3MBTL3	1
ENSG00000231770	TMEM44-AS1	ENSG00000086589	RBM22	1
ENSG00000231770	TMEM44-AS1	ENSG00000104413	ESRP1	1
ENSG00000231770	TMEM44-AS1	ENSG00000106682	EIF4H	1
ENSG00000231770	TMEM44-AS1	ENSG00000132463	GRSF1	1
ENSG00000231770	TMEM44-AS1	ENSG00000136527	TRA2B	1
ENSG00000231826	LINC01819	ENSG00000117360	PRPF3	1
ENSG00000231826	LINC01819	ENSG00000130332	LSM7	1
ENSG00000231826	LINC01819	ENSG00000131773	KHDRBS3	1
ENSG00000231826	LINC01819	ENSG00000135097	MSI1	1
ENSG00000231826	LINC01819	ENSG00000135316	SYNCRIP	1
ENSG00000231826	LINC01819	ENSG00000166831	RBPMS2	1
ENSG00000231856	AL162377.1	ENSG00000101811	CSTF2	1
ENSG00000231856	AL162377.1	ENSG00000122034	GTF3A	1
ENSG00000231856	AL162377.1	ENSG00000129245	FXR2	1
ENSG00000231856	AL162377.1	ENSG00000139746	RBM26	1
ENSG00000231856	AL162377.1	ENSG00000163694	RBM47	1
ENSG00000231889	TRAF3IP2-AS1	ENSG00000086589	RBM22	1
ENSG00000231889	TRAF3IP2-AS1	ENSG00000135482	ZC3H10	1
ENSG00000231889	TRAF3IP2-AS1	ENSG00000139343	SNRPF	1
ENSG00000231889	TRAF3IP2-AS1	ENSG00000145214	DGKQ	1
ENSG00000231889	TRAF3IP2-AS1	ENSG00000160294	MCM3AP	1
ENSG00000231889	TRAF3IP2-AS1	ENSG00000168066	SF1	1
ENSG00000231889	TRAF3IP2-AS1	ENSG00000174106	LEMD3	1
ENSG00000231890	DARS-AS1	ENSG00000121766	ZCCHC17	1
ENSG00000232093	DCST1-AS1	ENSG00000075856	SART3	1
ENSG00000232093	DCST1-AS1	ENSG00000100722	ZC3H14	1
ENSG00000232093	DCST1-AS1	ENSG00000119446	RBM18	1
ENSG00000232093	DCST1-AS1	ENSG00000121057	AKAP1	1
ENSG00000232093	DCST1-AS1	ENSG00000128534	LSM8	1
ENSG00000232093	DCST1-AS1	ENSG00000149187	CELF1	1
ENSG00000232093	DCST1-AS1	ENSG00000169564	PCBP1	1
ENSG00000232093	DCST1-AS1	ENSG00000197111	PCBP2	1
ENSG00000232093	DCST1-AS1	ENSG00000197451	HNRNPAB	1
ENSG00000232098	AC012313.1	ENSG00000014164	ZC3H3	1
ENSG00000232098	AC012313.1	ENSG00000060339	CCAR1	1
ENSG00000232098	AC012313.1	ENSG00000100227	POLDIP3	1
ENSG00000232098	AC012313.1	ENSG00000173933	RBM4	1
ENSG00000232098	AC012313.1	ENSG00000185252	ZNF74	1
ENSG00000232160	RAP2C-AS1	ENSG00000003756	RBM5	1
ENSG00000232160	RAP2C-AS1	ENSG00000111786	SRSF9	1
ENSG00000232160	RAP2C-AS1	ENSG00000181817	LSM10	1
ENSG00000232229	LINC00865	ENSG00000060138	YBX3	1
ENSG00000232229	LINC00865	ENSG00000163214	DHX57	1
ENSG00000232229	LINC00865	ENSG00000180098	TRNAU1AP	1
ENSG00000232386	AC015712.1	ENSG00000076770	MBNL3	1
ENSG00000232386	AC015712.1	ENSG00000099381	SETD1A	1
ENSG00000232386	AC015712.1	ENSG00000126945	HNRNPH2	1
ENSG00000232386	AC015712.1	ENSG00000139910	NOVA1	1
ENSG00000232386	AC015712.1	ENSG00000174106	LEMD3	1
ENSG00000232386	AC015712.1	ENSG00000196187	TMEM63A	1
ENSG00000232442	MHENCR	ENSG00000143368	SF3B4	1
ENSG00000232442	MHENCR	ENSG00000204576	PRR3	1
ENSG00000232445	AC006329.1	ENSG00000059378	PARP12	1
ENSG00000232445	AC006329.1	ENSG00000063046	EIF4B	1
ENSG00000232445	AC006329.1	ENSG00000104413	ESRP1	1
ENSG00000232445	AC006329.1	ENSG00000139793	MBNL2	1
ENSG00000232445	AC006329.1	ENSG00000143368	SF3B4	1
ENSG00000232445	AC006329.1	ENSG00000153250	RBMS1	1
ENSG00000232445	AC006329.1	ENSG00000161813	LARP4	1
ENSG00000232445	AC006329.1	ENSG00000163694	RBM47	1
ENSG00000232445	AC006329.1	ENSG00000239306	RBM14	1
ENSG00000232533	AC093673.1	ENSG00000086589	RBM22	1
ENSG00000232533	AC093673.1	ENSG00000100320	RBFOX2	1
ENSG00000232533	AC093673.1	ENSG00000115677	HDLBP	1
ENSG00000232533	AC093673.1	ENSG00000121057	AKAP1	1
ENSG00000232533	AC093673.1	ENSG00000137462	TLR2	1
ENSG00000232611	AL683813.1	ENSG00000080608	PUM3	1
ENSG00000232611	AL683813.1	ENSG00000134597	RBMX2	1
ENSG00000232611	AL683813.1	ENSG00000144161	ZC3H8	1
ENSG00000232640	AL354892.2	ENSG00000105939	ZC3HAV1	1
ENSG00000232640	AL354892.2	ENSG00000135097	MSI1	1
ENSG00000232640	AL354892.2	ENSG00000147274	RBMX	1
ENSG00000232640	AL354892.2	ENSG00000162437	RAVER2	1
ENSG00000232640	AL354892.2	ENSG00000166831	RBPMS2	1
ENSG00000232640	AL354892.2	ENSG00000169813	HNRNPF	1
ENSG00000232677	LINC00665	ENSG00000066044	ELAVL1	1
ENSG00000232677	LINC00665	ENSG00000137462	TLR2	1
ENSG00000232677	LINC00665	ENSG00000166173	LARP6	1
ENSG00000232677	LINC00665	ENSG00000185650	ZFP36L1	1
ENSG00000232807	AL137186.2	ENSG00000004534	RBM6	1
ENSG00000232807	AL137186.2	ENSG00000115875	SRSF7	1
ENSG00000232807	AL137186.2	ENSG00000135486	HNRNPA1	1
ENSG00000232811	AL360270.1	ENSG00000080802	CNOT4	1
ENSG00000232811	AL360270.1	ENSG00000100320	RBFOX2	1
ENSG00000232811	AL360270.1	ENSG00000119314	PTBP3	1
ENSG00000232811	AL360270.1	ENSG00000134453	RBM17	1
ENSG00000232811	AL360270.1	ENSG00000147274	RBMX	1
ENSG00000232811	AL360270.1	ENSG00000198492	YTHDF2	1
ENSG00000232931	LINC00342	ENSG00000075292	ZNF638	1
ENSG00000232931	LINC00342	ENSG00000087087	SRRT	1
ENSG00000232931	LINC00342	ENSG00000102081	FMR1	1
ENSG00000232931	LINC00342	ENSG00000103067	ESRP2	1
ENSG00000232931	LINC00342	ENSG00000109819	PPARGC1A	1
ENSG00000232931	LINC00342	ENSG00000157110	RBPMS	1
ENSG00000232956	SNHG15	ENSG00000083635	NUFIP1	1
ENSG00000232956	SNHG15	ENSG00000096746	HNRNPH3	1
ENSG00000232956	SNHG15	ENSG00000130826	DKC1	1
ENSG00000232956	SNHG15	ENSG00000134001	EIF2S1	1
ENSG00000232956	SNHG15	ENSG00000163659	TIPARP	1
ENSG00000232995	AL592435.1	ENSG00000058673	ZC3H11A	1
ENSG00000232995	AL592435.1	ENSG00000116350	SRSF4	1
ENSG00000232995	AL592435.1	ENSG00000213516	RBMXL1	1
ENSG00000233016	SNHG7	ENSG00000060339	CCAR1	1
ENSG00000233016	SNHG7	ENSG00000071626	DAZAP1	1
ENSG00000233016	SNHG7	ENSG00000101104	PABPC1L	1
ENSG00000233016	SNHG7	ENSG00000143977	SNRPG	1
ENSG00000233016	SNHG7	ENSG00000169249	ZRSR2	1
ENSG00000233038	AC011899.2	ENSG00000061936	SFSWAP	1
ENSG00000233038	AC011899.2	ENSG00000070756	PABPC1	1
ENSG00000233038	AC011899.2	ENSG00000080608	PUM3	1
ENSG00000233038	AC011899.2	ENSG00000103067	ESRP2	1
ENSG00000233038	AC011899.2	ENSG00000137760	ALKBH8	1
ENSG00000233038	AC011899.2	ENSG00000138303	ASCC1	1
ENSG00000233038	AC011899.2	ENSG00000162437	RAVER2	1
ENSG00000233038	AC011899.2	ENSG00000162613	FUBP1	1
ENSG00000233038	AC011899.2	ENSG00000167100	SAMD14	1
ENSG00000233038	AC011899.2	ENSG00000176624	MEX3C	1
ENSG00000233058	LINC00884	ENSG00000102053	ZC3H12B	1
ENSG00000233058	LINC00884	ENSG00000104413	ESRP1	1
ENSG00000233117	LINC00702	ENSG00000020577	SAMD4A	1
ENSG00000233117	LINC00702	ENSG00000048740	CELF2	1
ENSG00000233117	LINC00702	ENSG00000073792	IGF2BP2	1
ENSG00000233117	LINC00702	ENSG00000115875	SRSF7	1
ENSG00000233117	LINC00702	ENSG00000121486	TRMT1L	1
[truncated: 4,385 more rows]
