# Supplementary material for: Quantitative estimates of the regulatory influence of long non-coding RNAs on global gene expression variation using TCGA breast cancer transcriptomic data
Source: PLoS Comput Biol. 2024 Jun 5;20(6):e1012103. doi: 10.1371/journal.pcbi.1012103 (PMC11198904; doi:10.1371/journal.pcbi.1012103)
Supplement: S15 Table — For each lncRNA (lncRNA.id, lncRNA.name), Column C (#gene) shows the distinct target genes for which an interaction term involving this lncRNA and some RBP was statistically significant; Column D (#rbp) shows the number of distinct RBPs represented in these interaction terms. (XLSX) [file pcbi.1012103.s015.xlsx]

## Sheet: S15
lncRNA.id	lncRNA.name	#gene	#rbp
ENSG00000255062	AP001318.2	31	39
ENSG00000235437	LINC01278	26	26
ENSG00000251562	MALAT1	26	24
ENSG00000197536	C5orf56	25	28
ENSG00000203644	AC083799.1	25	24
ENSG00000261183	SPINT1-AS1	25	23
ENSG00000247556	OIP5-AS1	24	24
ENSG00000258199	AC073896.4	23	24
ENSG00000267523	AC008735.2	23	26
ENSG00000268516	AC020915.2	23	21
ENSG00000258738	AL121603.2	22	24
ENSG00000261971	MMP25-AS1	22	21
ENSG00000275234	AC010503.4	22	20
ENSG00000247137	AP000873.2	21	18
ENSG00000273142	LINC02604	21	24
ENSG00000281398	SNHG4	21	17
ENSG00000163597	SNHG16	20	17
ENSG00000262823	AC127521.1	20	16
ENSG00000177410	ZFAS1	19	21
ENSG00000215039	CD27-AS1	19	18
ENSG00000224652	LINC00885	19	19
ENSG00000230733	AC092171.2	19	17
ENSG00000234741	GAS5	19	22
ENSG00000261534	AL596244.1	19	18
ENSG00000206567	AC022007.1	18	25
ENSG00000238197	PAXBP1-AS1	18	19
ENSG00000257027	AC010186.3	18	17
ENSG00000260418	AL023284.4	18	16
ENSG00000175061	SNHG29	17	18
ENSG00000224032	EPB41L4A-AS1	17	20
ENSG00000226137	BAIAP2-DT	17	15
ENSG00000228288	PCAT6	17	17
ENSG00000229950	TFAP2A-AS1	17	16
ENSG00000234608	MAPKAPK5-AS1	17	21
ENSG00000254473	AL354920.1	17	14
ENSG00000259623	AC125257.1	17	18
ENSG00000259865	AL390728.6	17	19
ENSG00000266036	AC016888.1	17	20
ENSG00000224870	MRPL20-AS1	16	17
ENSG00000251442	LINC01094	16	12
ENSG00000255737	AGAP2-AS1	16	15
ENSG00000255857	PXN-AS1	16	16
ENSG00000267278	MAP3K14-AS1	16	16
ENSG00000272168	CASC15	16	16
ENSG00000176124	DLEU1	15	15
ENSG00000225484	NUTM2B-AS1	15	14
ENSG00000225783	MIAT	15	13
ENSG00000230555	AL450326.1	15	16
ENSG00000246263	UBR5-AS1	15	14
ENSG00000246560	UBE2D3-AS1	15	14
ENSG00000257671	KRT7-AS	15	15
ENSG00000258056	AC009779.2	15	16
ENSG00000260912	AL158206.1	15	13
ENSG00000267169	AC022098.1	15	15
ENSG00000268713	AC005261.3	15	15
ENSG00000272841	AL139393.3	15	15
ENSG00000187951	AC091057.1	14	13
ENSG00000229692	SOS1-IT1	14	12
ENSG00000229852	AC019205.1	14	15
ENSG00000230630	DNM3OS	14	14
ENSG00000231721	LINC-PINT	14	12
ENSG00000245060	LINC00847	14	12
ENSG00000248049	UBA6-AS1	14	16
ENSG00000259834	AL365361.1	14	15
ENSG00000260686	AC008669.1	14	14
ENSG00000261373	VPS9D1-AS1	14	13
ENSG00000266962	AC067852.2	14	15
ENSG00000267121	AC008105.3	14	13
ENSG00000269609	RPARP-AS1	14	14
ENSG00000270696	AC005034.3	14	14
ENSG00000272933	AL391121.1	14	13
ENSG00000273247	AC097376.3	14	14
ENSG00000280798	LINC00294	14	13
ENSG00000186594	MIR22HG	13	12
ENSG00000197291	RAMP2-AS1	13	13
ENSG00000215769	ARHGAP27P1-BPTFP1-KPNA2P3	13	13
ENSG00000219665	ZNF433-AS1	13	13
ENSG00000226688	ENTPD1-AS1	13	13
ENSG00000257084	MIR200CHG	13	10
ENSG00000257621	PSMA3-AS1	13	13
ENSG00000262879	AC005670.3	13	12
ENSG00000269293	ZSCAN16-AS1	13	15
ENSG00000269825	AC022150.4	13	12
ENSG00000270084	GAS5-AS1	13	12
ENSG00000271976	AC012467.2	13	11
ENSG00000273329	AC078846.1	13	12
ENSG00000273702	AC091271.1	13	11
ENSG00000274964	AC026356.1	13	12
ENSG00000279738	AL022311.1	13	13
ENSG00000279833	AL031846.2	13	11
ENSG00000281649	EBLN3P	13	12
ENSG00000177640	CASC2	12	12
ENSG00000197670	AL157838.1	12	12
ENSG00000225733	FGD5-AS1	12	13
ENSG00000230844	ZNF674-AS1	12	10
ENSG00000233117	LINC00702	12	10
ENSG00000234912	SNHG20	12	13
ENSG00000236017	ASMTL-AS1	12	11
ENSG00000242622	AC092910.3	12	12
ENSG00000247095	MIR210HG	12	16
ENSG00000247240	UBL7-AS1	12	13
ENSG00000250903	GMDS-DT	12	11
ENSG00000259605	AC074212.1	12	12
ENSG00000260032	NORAD	12	19
ENSG00000260160	AC011468.1	12	13
ENSG00000260711	AL121839.2	12	12
ENSG00000263843	AC022211.2	12	12
ENSG00000272189	AL024508.2	12	12
ENSG00000275764	AC092747.4	12	12
ENSG00000278768	BACE1-AS	12	14
ENSG00000279159	AC003681.1	12	12
ENSG00000172965	MIR4435-2HG	11	11
ENSG00000188185	LINC00265	11	10
ENSG00000203280	AL022323.1	11	10
ENSG00000204685	STARD7-AS1	11	10
ENSG00000205885	C1RL-AS1	11	11
ENSG00000205890	AC108134.1	11	10
ENSG00000215424	MCM3AP-AS1	11	11
ENSG00000227543	SPAG5-AS1	11	13
ENSG00000228343	AC115618.2	11	12
ENSG00000228794	LINC01128	11	11
ENSG00000233038	AC011899.2	11	10
ENSG00000236144	TMEM147-AS1	11	10
ENSG00000247774	PCED1B-AS1	11	16
ENSG00000248092	NNT-AS1	11	10
ENSG00000249669	CARMN	11	8
ENSG00000251136	AF117829.1	11	10
ENSG00000259291	ZNF710-AS1	11	9
ENSG00000259495	AC016705.2	11	10
ENSG00000260276	AC022167.2	11	11
ENSG00000267244	AC012615.6	11	13
ENSG00000269352	PTOV1-AS2	11	10
ENSG00000269982	AC018809.2	11	8
ENSG00000270194	AC097359.2	11	11
ENSG00000272455	AL391244.2	11	11
ENSG00000272686	AC006333.2	11	11
ENSG00000272888	LINC01578	11	10
ENSG00000274173	AL035661.1	11	9
ENSG00000174365	SNHG11	10	13
ENSG00000180139	ACTA2-AS1	10	10
ENSG00000182165	TP53TG1	10	9
ENSG00000184068	SREBF2-AS1	10	10
ENSG00000186056	MATN1-AS1	10	9
ENSG00000203993	ARRDC1-AS1	10	10
ENSG00000206337	HCP5	10	9
ENSG00000206573	THUMPD3-AS1	10	9
ENSG00000214548	MEG3	10	8
ENSG00000221817	PPP3CB-AS1	10	9
ENSG00000223891	OSER1-DT	10	10
ENSG00000225313	AL513327.1	10	11
ENSG00000225439	BOLA3-AS1	10	10
ENSG00000225855	RUSC1-AS1	10	10
ENSG00000226711	FAM66C	10	11
ENSG00000226950	DANCR	10	10
ENSG00000227036	LINC00511	10	8
ENSG00000227946	AC007383.2	10	7
ENSG00000228109	MELTF-AS1	10	10
ENSG00000229589	ACVR2B-AS1	10	11
ENSG00000229619	MBNL1-AS1	10	10
ENSG00000230838	LINC01614	10	11
ENSG00000231113	AL035587.1	10	9
ENSG00000231607	DLEU2	10	10
ENSG00000236778	INTS6-AS1	10	10
ENSG00000236901	MIR600HG	10	9
ENSG00000237807	AC022034.1	10	11
ENSG00000238178	AC078993.1	10	9
ENSG00000242861	AL591895.1	10	10
ENSG00000246089	AC016065.1	10	11
ENSG00000247271	ZBED5-AS1	10	10
ENSG00000247400	DNAJC3-DT	10	9
ENSG00000249859	PVT1	10	12
ENSG00000250132	AC004803.1	10	10
ENSG00000253930	TNFRSF10A-AS1	10	10
ENSG00000257698	GIHCG	10	10
ENSG00000259807	AC009093.1	10	10
ENSG00000261061	AC092718.4	10	10
ENSG00000261094	AC007066.2	10	10
ENSG00000261455	LINC01003	10	10
ENSG00000267152	AC093227.1	10	11
ENSG00000267259	ERVE-1	10	10
ENSG00000267296	CEBPA-DT	10	10
ENSG00000267309	AC092295.2	10	10
ENSG00000270157	AC004918.4	10	9
ENSG00000271870	AC024060.2	10	10
ENSG00000271895	AL109811.2	10	10
ENSG00000272054	AC007390.2	10	10
ENSG00000272345	AL031775.1	10	9
ENSG00000272902	TBC1D8-AS1	10	10
ENSG00000273271	AP000254.2	10	10
ENSG00000273599	AL731571.1	10	8
ENSG00000276529	AP001505.1	10	10
ENSG00000281332	LINC00997	10	9
ENSG00000170919	TPT1-AS1	9	9
ENSG00000179818	PCBP1-AS1	9	8
ENSG00000197989	SNHG12	9	8
ENSG00000224424	PRKAR2A-AS1	9	8
ENSG00000225361	PPP1R26-AS1	9	9
ENSG00000232093	DCST1-AS1	9	8
ENSG00000232445	AC006329.1	9	8
ENSG00000234494	SP2-AS1	9	8
ENSG00000235823	OLMALINC	9	8
ENSG00000236540	AC006547.1	9	9
ENSG00000236618	PITPNA-AS1	9	10
ENSG00000236830	CBR3-AS1	9	7
ENSG00000238164	TNFRSF14-AS1	9	9
ENSG00000242282	AC108488.1	9	9
ENSG00000244625	MIATNB	9	8
ENSG00000245164	LINC00861	9	9
ENSG00000246859	STARD4-AS1	9	9
ENSG00000247982	LINC00926	9	11
ENSG00000250899	AC125807.2	9	8
ENSG00000255240	AP001636.3	9	9
ENSG00000255874	LINC00346	9	7
ENSG00000257167	TMPO-AS1	9	9
ENSG00000259768	AC004943.2	9	9
ENSG00000259820	AC083843.3	9	7
ENSG00000259976	AC093010.3	9	9
ENSG00000260077	AC104794.3	9	7
ENSG00000260121	AC138028.4	9	8
ENSG00000260231	KDM7A-DT	9	9
ENSG00000260244	AC104083.1	9	10
ENSG00000260401	AP002761.4	9	8
ENSG00000260461	AL133355.1	9	10
ENSG00000261098	AP000766.1	9	9
ENSG00000261167	AC107027.3	9	8
ENSG00000261326	LINC01355	9	8
ENSG00000261437	AC108860.2	9	10
ENSG00000261799	AC007406.5	9	9
ENSG00000262001	DLGAP1-AS2	9	8
ENSG00000264577	AC010761.1	9	9
ENSG00000265415	AC099850.3	9	7
ENSG00000266469	AC005288.1	9	10
ENSG00000267390	AC036176.1	9	9
ENSG00000268471	MIR4453HG	9	10
ENSG00000269958	AL049840.5	9	10
ENSG00000269985	AL021328.1	9	9
ENSG00000270580	AC139256.2	9	8
ENSG00000271858	CYB561D2	9	8
ENSG00000272129	AL359715.3	9	9
ENSG00000272758	AC083798.2	9	9
ENSG00000273311	DGCR11	9	9
ENSG00000276334	AL133243.2	9	10
ENSG00000277559	AC018553.1	9	7
ENSG00000280927	CTBP1-AS	9	9
ENSG00000117242	PINK1-AS	8	8
ENSG00000182873	PRKCZ-AS1	8	9
ENSG00000196696	AC009022.1	8	8
ENSG00000197180	AC244090.1	8	11
ENSG00000204261	PSMB8-AS1	8	8
ENSG00000212719	LINC02693	8	4
ENSG00000213904	LIPE-AS1	8	7
ENSG00000223478	AL441992.1	8	8
ENSG00000223797	ENTPD3-AS1	8	13
ENSG00000224086	AC245452.1	8	8
ENSG00000225285	LINC01770	8	8
ENSG00000226332	AL354836.1	8	7
ENSG00000228613	AC141930.1	8	6
ENSG00000230551	AC021078.1	8	8
ENSG00000231074	HCG18	8	8
ENSG00000233237	LINC00472	8	8
ENSG00000233461	AL445524.1	8	8
ENSG00000233806	LINC01237	8	8
ENSG00000233930	KRTAP5-AS1	8	7
ENSG00000234072	AC074117.1	8	8
ENSG00000234290	AC116366.1	8	8
ENSG00000235027	AC068580.3	8	8
ENSG00000235381	AL596202.1	8	8
ENSG00000235954	TTC28-AS1	8	8
ENSG00000237424	FOXD2-AS1	8	8
ENSG00000237686	AL109615.3	8	5
ENSG00000244513	AC109587.1	8	7
ENSG00000245571	FAM111A-DT	8	7
ENSG00000245910	SNHG6	8	7
ENSG00000246695	RASSF8-AS1	8	8
ENSG00000250802	ZBED3-AS1	8	8
ENSG00000251034	AC087854.1	8	6
ENSG00000253200	AC037459.2	8	8
ENSG00000259426	AC027237.3	8	7
ENSG00000260196	AC124798.1	8	7
ENSG00000260257	AL035071.1	8	8
ENSG00000260317	AC009812.4	8	7
ENSG00000260526	AC109347.1	8	8
ENSG00000260917	AL158212.3	8	6
ENSG00000261116	AL049555.1	8	7
ENSG00000264112	AC015813.1	8	8
ENSG00000267317	AC027307.2	8	8
ENSG00000267565	AC011477.3	8	8
ENSG00000267787	AC027097.2	8	6
ENSG00000267868	AL356740.1	8	8
ENSG00000269386	RAB11B-AS1	8	8
ENSG00000269821	KCNQ1OT1	8	7
ENSG00000269893	SNHG8	8	8
ENSG00000270344	POC1B-AS1	8	7
ENSG00000270933	AC010719.1	8	8
ENSG00000272518	AC036214.2	8	7
ENSG00000272604	AC073073.2	8	8
ENSG00000272631	AC067750.1	8	8
ENSG00000274272	AC069281.2	8	9
ENSG00000277476	AC005332.5	8	8
ENSG00000277534	AC007996.1	8	9
ENSG00000280195	AC245140.2	8	9
ENSG00000280206	AC026401.3	8	6
ENSG00000179743	AL450998.2	7	7
ENSG00000184441	AP001062.1	7	7
ENSG00000188511	C22orf34	7	7
ENSG00000188825	LINC00910	7	7
ENSG00000196295	GARS-DT	7	9
ENSG00000196668	LINC00173	7	7
ENSG00000196810	CTBP1-DT	7	6
ENSG00000197182	MIRLET7BHG	7	7
ENSG00000198496	NBR2	7	5
ENSG00000204049	AL391421.1	7	8
ENSG00000205791	LOH12CR2	7	7
ENSG00000213888	LINC01521	7	7
ENSG00000215386	MIR99AHG	7	7
ENSG00000218510	LINC00339	7	6
ENSG00000224397	SMIM25	7	7
ENSG00000224596	ZMIZ1-AS1	7	6
ENSG00000225470	JPX	7	7
ENSG00000226419	SLC16A1-AS1	7	7
ENSG00000227630	LINC01132	7	7
ENSG00000227719	AC006042.1	7	7
ENSG00000228801	AC064807.1	7	7
ENSG00000228878	SEPTIN7-AS1	7	7
ENSG00000229152	ANKRD10-IT1	7	7
ENSG00000230896	AL604028.1	7	6
ENSG00000231064	AC234582.1	7	8
ENSG00000231889	TRAF3IP2-AS1	7	7
ENSG00000232640	AL354892.2	7	8
ENSG00000234028	EIF2AK3-DT	7	7
ENSG00000235016	SEMA3F-AS1	7	8
ENSG00000235314	LINC00957	7	6
ENSG00000235531	MSC-AS1	7	6
ENSG00000235609	AF127577.4	7	8
ENSG00000236753	MKLN1-AS	7	7
ENSG00000237126	AC073254.1	7	7
ENSG00000237248	LINC00987	7	7
ENSG00000240731	AL139287.1	7	7
ENSG00000244041	LINC01011	7	8
ENSG00000245937	LINC01184	7	6
ENSG00000245970	AP003352.1	7	7
ENSG00000246273	SBF2-AS1	7	7
ENSG00000246451	AL049840.2	7	7
ENSG00000246582	AC100861.1	7	9
ENSG00000246985	SOCS2-AS1	7	7
ENSG00000247796	AC008966.1	7	7
ENSG00000247828	TMEM161B-AS1	7	6
ENSG00000249346	LINC01016	7	8
ENSG00000250742	LINC02381	7	6
ENSG00000251432	LINC02615	7	7
ENSG00000251602	AL928654.1	7	7
ENSG00000251867	AC009812.1	7	7
ENSG00000253669	GASAL1	7	6
ENSG00000253768	AC008663.1	7	6
ENSG00000253854	AC010834.3	7	7
ENSG00000254815	AP006284.1	7	7
ENSG00000257086	AP001453.2	7	7
ENSG00000257270	AL928654.2	7	7
ENSG00000257815	AC025159.1	7	7
ENSG00000258441	LINC00641	7	7
ENSG00000258701	LINC00638	7	7
ENSG00000258727	AL135999.1	7	7
ENSG00000259153	AC004816.1	7	7
ENSG00000259642	ST20-AS1	7	7
ENSG00000259673	IQCH-AS1	7	8
ENSG00000259959	AC107068.1	7	8
ENSG00000260793	AC003102.1	7	7
ENSG00000260966	AP001486.2	7	7
ENSG00000261039	LINC02544	7	7
ENSG00000261068	AL512274.1	7	6
ENSG00000261754	AC008555.1	7	7
ENSG00000264247	LINC00909	7	6
ENSG00000267040	AC027097.1	7	7
ENSG00000267493	CIRBP-AS1	7	7
ENSG00000268030	AC005253.1	7	8
ENSG00000269044	AC024075.2	7	7
ENSG00000270179	AP002840.2	7	5
ENSG00000271109	AC008555.4	7	6
ENSG00000271971	AC120053.1	7	7
ENSG00000272009	AL121944.1	7	8
ENSG00000272077	AC124045.1	7	7
ENSG00000272106	AL691432.2	7	7
ENSG00000272142	AL359643.3	7	8
ENSG00000272654	AL358472.2	7	7
ENSG00000272821	U62317.2	7	7
ENSG00000273033	LINC02035	7	6
ENSG00000273145	BX537318.1	7	6
ENSG00000273373	AL355488.1	7	7
ENSG00000273680	AC009318.2	7	6
ENSG00000275202	AL161421.1	7	6
ENSG00000275765	AC091982.3	7	7
ENSG00000277142	LINC00235	7	7
ENSG00000277449	CEBPB-AS1	7	7
ENSG00000280832	GSEC	7	5
ENSG00000281344	HELLPAR	7	7
ENSG00000162913	OBSCN-AS1	6	6
ENSG00000177788	AL162595.1	6	5
ENSG00000188242	AC010442.1	6	8
ENSG00000196741	LINC01560	6	5
ENSG00000203706	SERTAD4-AS1	6	5
ENSG00000204054	LINC00963	6	6
ENSG00000204282	TNRC6C-AS1	6	6
ENSG00000204387	SNHG32	6	6
ENSG00000216895	AC009403.1	6	5
ENSG00000224376	AC017104.1	6	5
ENSG00000224699	LAMTOR5-AS1	6	5
ENSG00000224934	AL391684.1	6	5
ENSG00000224975	INE1	6	8
ENSG00000225032	AL162586.1	6	5
ENSG00000225377	NRSN2-AS1	6	6
ENSG00000228106	AL392172.1	6	6
ENSG00000228274	AL021707.2	6	6
ENSG00000228775	WEE2-AS1	6	6
ENSG00000229807	XIST	6	6
ENSG00000229980	TOB1-AS1	6	4
ENSG00000230454	U73166.1	6	6
ENSG00000230590	FTX	6	6
ENSG00000231160	KLF3-AS1	6	5
ENSG00000231770	TMEM44-AS1	6	10
ENSG00000231826	LINC01819	6	5
ENSG00000232386	AC015712.1	6	6
ENSG00000232811	AL360270.1	6	5
ENSG00000232931	LINC00342	6	6
ENSG00000234771	SLC25A25-AS1	6	6
ENSG00000234949	AC104667.2	6	5
ENSG00000235280	MCF2L-AS1	6	7
ENSG00000235560	AC002310.1	6	6
ENSG00000235919	ASH1L-AS1	6	6
ENSG00000236199	AL359076.1	6	6
ENSG00000237753	AC079922.2	6	6
ENSG00000237883	DGUOK-AS1	6	6
ENSG00000239415	AP001469.3	6	6
ENSG00000239665	AL157392.3	6	6
ENSG00000240219	AL512306.2	6	6
ENSG00000240859	AC093627.4	6	6
ENSG00000241288	LINC02614	6	6
ENSG00000245213	AC105285.1	6	4
ENSG00000245556	SCAMP1-AS1	6	6
ENSG00000246067	RAB30-DT	6	6
ENSG00000246100	LINC00900	6	5
ENSG00000247708	STX18-AS1	6	6
ENSG00000247903	AC024896.1	6	6
ENSG00000248008	NRAV	6	6
ENSG00000249348	UGDH-AS1	6	6
ENSG00000250988	SNHG21	6	6
ENSG00000251022	THAP9-AS1	6	5
ENSG00000253982	AC100810.1	6	6
ENSG00000255182	AC084125.2	6	6
ENSG00000255248	MIR100HG	6	5
ENSG00000255468	AP001107.9	6	12
ENSG00000257702	LBX2-AS1	6	6
ENSG00000258708	SLC25A21-AS1	6	6
ENSG00000258768	AL356019.2	6	4
ENSG00000258920	FOXN3-AS1	6	6
ENSG00000260219	CD2BP2-DT	6	6
ENSG00000260274	AC068338.2	6	6
ENSG00000260400	AL513534.2	6	6
ENSG00000260920	AL031985.3	6	6
ENSG00000260942	CAPN10-DT	6	6
ENSG00000261087	AP003469.4	6	6
ENSG00000261338	AC021016.2	6	6
ENSG00000261505	AL031714.1	6	6
ENSG00000261659	Z92544.2	6	6
ENSG00000261888	AC144831.1	6	6
ENSG00000262580	AC087741.1	6	6
ENSG00000263272	AC004148.1	6	6
ENSG00000264456	AC138207.4	6	6
ENSG00000267080	ASB16-AS1	6	6
ENSG00000268087	AC008764.2	6	6
ENSG00000268204	AC008763.1	6	6
ENSG00000268403	AC132192.2	6	6
ENSG00000268970	AC022150.2	6	6
ENSG00000269887	AL391001.1	6	6
ENSG00000269973	AC010969.2	6	6
ENSG00000270820	AC016727.1	6	6
ENSG00000271147	ARMCX5-GPRASP2	6	8
ENSG00000271367	AL034374.1	6	7
ENSG00000271533	Z83843.1	6	6
ENSG00000272720	AL022322.1	6	6
ENSG00000272760	AC093726.1	6	6
ENSG00000272849	AC084018.1	6	6
ENSG00000272913	AC009237.14	6	6
ENSG00000273015	AC008124.1	6	5
ENSG00000273084	AC092171.5	6	5
ENSG00000273270	AC090114.2	6	7
ENSG00000273456	AC064836.3	6	6
ENSG00000273466	AC012510.1	6	6
ENSG00000273576	AC009283.1	6	5
ENSG00000275964	AL355001.2	6	5
ENSG00000276855	AC015922.3	6	6
ENSG00000278133	AC135050.6	6	7
ENSG00000278385	AC121338.2	6	5
ENSG00000278730	AC005332.6	6	7
ENSG00000278834	AC073508.3	6	8
ENSG00000281005	LINC00921	6	6
ENSG00000281103	TRG-AS1	6	12
ENSG00000145075	CCDC39	5	5
ENSG00000186615	KTN1-AS1	5	5
ENSG00000203497	PDCD4-AS1	5	5
ENSG00000212766	EWSAT1	5	4
ENSG00000213742	ZNF337-AS1	5	5
ENSG00000213963	AC019080.1	5	4
ENSG00000214922	HLA-F-AS1	5	5
ENSG00000218416	AC110619.1	5	5
ENSG00000222041	CYTOR	5	4
ENSG00000223960	CHROMR	5	4
ENSG00000224152	AC009506.1	5	5
ENSG00000224186	C5orf66	5	5
ENSG00000224281	SLC25A5-AS1	5	7
ENSG00000226029	LINC01772	5	6
ENSG00000227199	ST7-AS1	5	5
ENSG00000227540	AC016394.1	5	6
ENSG00000228203	RNF144A-AS1	5	5
ENSG00000230937	MIR205HG	5	5
ENSG00000231312	MAP4K3-DT	5	5
ENSG00000231856	AL162377.1	5	5
ENSG00000232098	AC012313.1	5	5
ENSG00000232533	AC093673.1	5	5
ENSG00000232677	LINC00665	5	5
ENSG00000232956	SNHG15	5	5
ENSG00000233016	SNHG7	5	5
ENSG00000234390	USP27X-AS1	5	5
ENSG00000234614	C2CD4D-AS1	5	5
ENSG00000234684	SDCBP2-AS1	5	5
ENSG00000234899	SOX9-AS1	5	5
ENSG00000235584	AC008268.1	5	5
ENSG00000235831	BHLHE40-AS1	5	4
ENSG00000236859	NIFK-AS1	5	5
ENSG00000237187	NR2F1-AS1	5	4
ENSG00000241769	LINC00893	5	5
ENSG00000241990	PRR34-AS1	5	5
ENSG00000245532	NEAT1	5	5
ENSG00000245552	AP000787.1	5	5
ENSG00000245573	BDNF-AS	5	6
ENSG00000246898	LINC00920	5	5
ENSG00000247317	LY6E-DT	5	5
ENSG00000248275	TRIM52-AS1	5	5
ENSG00000248932	AC046134.2	5	5
ENSG00000253320	AZIN1-AS1	5	5
ENSG00000253552	HOXA-AS2	5	5
ENSG00000253738	OTUD6B-AS1	5	5
ENSG00000254231	AC103760.1	5	5
ENSG00000254389	RHPN1-AS1	5	4
ENSG00000254682	AP002387.2	5	4
ENSG00000254837	AP001372.2	5	5
ENSG00000255121	CCDC84-DT	5	6
ENSG00000255517	AP002748.4	5	9
ENSG00000255571	MIR9-3HG	5	5
ENSG00000256073	URB1-AS1	5	5
ENSG00000257556	LINC02298	5	5
ENSG00000259366	AC108449.2	5	5
ENSG00000259459	LINC02568	5	5
ENSG00000260083	MIR762HG	5	4
ENSG00000260233	SSSCA1-AS1	5	5
ENSG00000260630	SNAI3-AS1	5	5
ENSG00000260804	LINC01963	5	5
ENSG00000261126	RBFADN	5	5
ENSG00000261324	AC010168.2	5	5
ENSG00000261526	AC012615.1	5	6
ENSG00000261663	AC009065.8	5	4
ENSG00000262691	AC040160.1	5	5
ENSG00000263004	AC007114.1	5	5
ENSG00000263731	AC145207.5	5	4
ENSG00000264920	AC018521.5	5	4
ENSG00000266208	AC080112.1	5	4
ENSG00000267106	ZNF561-AS1	5	5
ENSG00000267249	AP005482.3	5	5
ENSG00000267519	AC020916.1	5	5
ENSG00000268205	AC005261.1	5	5
ENSG00000268912	AC012313.5	5	4
ENSG00000268996	MAN1B1-DT	5	5
ENSG00000271122	AC018647.2	5	5
ENSG00000272079	AC004233.2	5	5
ENSG00000272086	AC025181.2	5	4
ENSG00000272087	AC080013.4	5	4
ENSG00000272288	AL451165.2	5	5
ENSG00000272323	AC026801.2	5	5
ENSG00000272374	Z97832.2	5	5
ENSG00000272462	U91328.1	5	5
ENSG00000272711	AC019069.1	5	5
ENSG00000272750	AL592148.3	5	4
ENSG00000273203	AC006946.2	5	5
ENSG00000273230	AC102953.2	5	5
ENSG00000273382	AL356488.3	5	5
ENSG00000273486	AC096992.2	5	5
ENSG00000277287	AL109976.1	5	5
ENSG00000278921	EPB41L4A-DT	5	5
ENSG00000278970	HEIH	5	4
ENSG00000281026	N4BP2L2-IT2	5	5
ENSG00000152931	PART1	4	4
ENSG00000153363	LINC00467	4	4
ENSG00000163364	LINC01116	4	4
ENSG00000178977	LINC00324	4	4
ENSG00000203865	ATP1A1-AS1	4	3
ENSG00000203875	SNHG5	4	4
ENSG00000204934	ATP6V0E2-AS1	4	4
ENSG00000213057	C1orf220	4	4
ENSG00000215068	AC025171.2	4	3
ENSG00000215256	DHRS4-AS1	4	4
ENSG00000223482	NUTM2A-AS1	4	3
ENSG00000223546	LINC00630	4	4
ENSG00000223745	CCDC18-AS1	4	3
ENSG00000224023	EDRF1-DT	4	4
ENSG00000224189	HAGLR	4	4
ENSG00000224660	SH3BP5-AS1	4	4
ENSG00000224842	AL161908.1	4	3
ENSG00000227039	ITGB2-AS1	4	5
ENSG00000229043	AC091729.3	4	4
ENSG00000229891	LINC01315	4	4
ENSG00000230148	HOXB-AS1	4	3
ENSG00000230163	AL122010.1	4	3
ENSG00000233184	AC093157.1	4	4
ENSG00000233396	LINC01719	4	4
ENSG00000233527	ZNF529-AS1	4	4
ENSG00000233593	LINC02609	4	4
ENSG00000233834	AC005083.1	4	4
ENSG00000233937	AC008443.1	4	4
ENSG00000234380	LINC01426	4	4
ENSG00000234678	ELF3-AS1	4	4
ENSG00000235501	AC105942.1	4	4
ENSG00000235652	AL356599.1	4	4
ENSG00000235703	LINC00894	4	3
ENSG00000235947	EGOT	4	3
ENSG00000236255	AC009404.1	4	3
ENSG00000237037	NDUFA6-DT	4	4
ENSG00000239569	KMT2E-AS1	4	4
ENSG00000240137	ERICH6-AS1	4	4
ENSG00000244161	FLNB-AS1	4	4
ENSG00000244701	AC004918.1	4	4
ENSG00000245146	MALINC1	4	5
ENSG00000247081	BAALC-AS1	4	4
ENSG00000247373	TMED2-DT	4	4
ENSG00000248429	FAM198B-AS1	4	3
ENSG00000248508	SRP14-AS1	4	4
ENSG00000249592	AC139887.2	4	4
ENSG00000249700	SRD5A3-AS1	4	4
ENSG00000251143	AP002490.1	4	4
ENSG00000253106	AC090198.1	4	4
ENSG00000254343	AC091563.1	4	4
ENSG00000254614	AP003068.2	4	3
ENSG00000255197	AC090559.1	4	6
ENSG00000255320	AP000759.1	4	4
ENSG00000255455	AP003486.1	4	4
ENSG00000257261	AC008014.1	4	3
ENSG00000258655	ARHGAP5-AS1	4	4
ENSG00000259319	AF111167.2	4	4
ENSG00000259802	AC012640.2	4	4
ENSG00000260025	CRIM1-DT	4	4
ENSG00000260228	AC009119.1	4	3
ENSG00000260260	SNHG19	4	4
ENSG00000260552	AC023043.1	4	4
ENSG00000260563	AC132872.1	4	4
ENSG00000260708	AL118516.1	4	4
ENSG00000260807	AC009041.2	4	4
ENSG00000261351	AC116913.1	4	6
ENSG00000261488	TBILA	4	4
ENSG00000261512	AC092368.3	4	4
ENSG00000261578	AP003119.3	4	4
ENSG00000261664	TTC39A-AS1	4	4
ENSG00000261801	LOXL1-AS1	4	4
ENSG00000263069	RNF213-AS1	4	4
ENSG00000263327	TAPT1-AS1	4	4
ENSG00000266916	ZNF793-AS1	4	4
ENSG00000267002	AC060780.1	4	4
ENSG00000267100	ILF3-DT	4	4
ENSG00000267454	ZNF582-AS1	4	4
ENSG00000267481	AC011477.2	4	3
ENSG00000268001	CARD8-AS1	4	4
ENSG00000268006	PTOV1-AS1	4	4
ENSG00000268061	NAPA-AS1	4	3
ENSG00000268362	AC092279.1	4	4
ENSG00000268895	A1BG-AS1	4	4
ENSG00000269906	AL606834.1	4	4
ENSG00000270012	AC232271.1	4	4
ENSG00000270504	AL391422.4	4	4
ENSG00000270571	AC007681.1	4	4
ENSG00000270605	AL353622.1	4	4
ENSG00000271643	AC112220.2	4	4
ENSG00000271646	AC099343.3	4	4
ENSG00000271918	AC034236.2	4	4
ENSG00000272078	AL139423.1	4	4
ENSG00000272143	FGF14-AS2	4	4
ENSG00000272405	AL365181.3	4	4
ENSG00000272447	AL135925.1	4	4
ENSG00000272512	AL645608.7	4	4
ENSG00000272894	AC004982.2	4	4
ENSG00000273226	AL391834.2	4	4
ENSG00000274422	AC245060.5	4	4
ENSG00000274561	AC005332.3	4	4
ENSG00000274712	AC005332.4	4	5
ENSG00000274828	AC068473.5	4	4
ENSG00000274922	AL139384.1	4	4
ENSG00000276672	AL161891.1	4	5
ENSG00000276900	AC023157.3	4	3
ENSG00000277283	AC004812.2	4	4
ENSG00000277496	AL357033.4	4	4
ENSG00000278175	GLIDR	4	4
ENSG00000278621	AC037198.2	4	3
ENSG00000279278	AC245060.6	4	4
ENSG00000280734	LINC01232	4	4
ENSG00000281404	LINC01176	4	4
ENSG00000281912	LINC01144	4	4
ENSG00000130600	H19	3	2
ENSG00000167920	TMEM99	3	2
ENSG00000175147	TMEM51-AS1	3	2
ENSG00000183250	LINC01547	3	2
ENSG00000198221	AFDN-DT	3	3
ENSG00000203711	C6orf99	3	3
ENSG00000204682	MIR1915HG	3	3
ENSG00000212694	LINC01089	3	3
ENSG00000213062	Z99572.1	3	3
ENSG00000214293	APTR	3	3
ENSG00000214870	AC004540.1	3	3
ENSG00000215458	AATBC	3	3
ENSG00000224165	DNAJC27-AS1	3	3
ENSG00000224848	AL589843.1	3	3
ENSG00000224914	LINC00863	3	3
ENSG00000225791	TRAM2-AS1	3	3
ENSG00000225963	AC009950.1	3	3
ENSG00000226067	LINC00623	3	2
ENSG00000226328	NUP50-DT	3	3
ENSG00000226471	Z93930.2	3	3
ENSG00000227354	RBM26-AS1	3	4
ENSG00000227398	KIF9-AS1	3	3
ENSG00000227896	AL731569.1	3	3
ENSG00000228393	LINC01004	3	3
ENSG00000228889	UBAC2-AS1	3	3
ENSG00000230061	TRPM2-AS	3	1
ENSG00000230487	PSMG3-AS1	3	3
ENSG00000230798	FOXD3-AS1	3	3
ENSG00000231711	LINC00899	3	3
ENSG00000232160	RAP2C-AS1	3	3
ENSG00000232229	LINC00865	3	3
ENSG00000232611	AL683813.1	3	3
ENSG00000232807	AL137186.2	3	3
ENSG00000232995	AL592435.1	3	3
ENSG00000233223	AC016876.1	3	3
ENSG00000233621	LINC01137	3	3
ENSG00000233901	LINC01503	3	3
ENSG00000234160	AL513165.1	3	3
ENSG00000234171	RNASEH1-AS1	3	3
ENSG00000234327	AC012146.1	3	3
ENSG00000234432	AC092171.3	3	3
ENSG00000234456	MAGI2-AS3	3	3
ENSG00000234869	AL021392.1	3	3
ENSG00000234918	AL157387.1	3	3
ENSG00000236088	COX10-AS1	3	3
ENSG00000237036	ZEB1-AS1	3	3
ENSG00000237188	AC242426.2	3	3
ENSG00000237298	TTN-AS1	3	2
ENSG00000237310	AC008267.5	3	3
ENSG00000239911	PRKAG2-AS1	3	3
ENSG00000242086	MUC20-OT1	3	5
ENSG00000242588	AC108010.1	3	3
ENSG00000244468	AC093001.1	3	3
ENSG00000245105	A2M-AS1	3	3
ENSG00000245149	RNF139-AS1	3	3
ENSG00000247121	AC009126.1	3	3
ENSG00000247679	AC139795.2	3	3
ENSG00000247934	AC022364.1	3	3
ENSG00000248866	USP46-AS1	3	3
ENSG00000249042	AC008771.1	3	3
ENSG00000249087	ZNF436-AS1	3	3
ENSG00000249641	HOXC13-AS	3	3
ENSG00000249673	NOP14-AS1	3	4
ENSG00000250091	DNAH10OS	3	3
ENSG00000250303	LINC02762	3	3
ENSG00000251364	AC107884.1	3	2
ENSG00000251580	LINC02482	3	2
ENSG00000253125	AC055854.1	3	3
ENSG00000254290	AC124067.4	3	2
ENSG00000254363	AC011379.2	3	4
ENSG00000255135	AP002360.1	3	3
ENSG00000255224	AC109322.1	3	3
ENSG00000255284	AP006621.3	3	3
ENSG00000255310	AF131215.5	3	3
ENSG00000255717	SNHG1	3	4
ENSG00000257337	AC068888.1	3	3
ENSG00000257354	AC048341.1	3	3
ENSG00000258634	AL160006.1	3	2
ENSG00000259248	USP3-AS1	3	3
ENSG00000259456	ADNP-AS1	3	3
ENSG00000259583	AC015712.2	3	3
ENSG00000259793	AC013726.1	3	4
ENSG00000259877	AC009113.1	3	3
ENSG00000259953	AL138756.1	3	3
ENSG00000259972	AC009120.2	3	3
ENSG00000259994	AL353796.1	3	3
ENSG00000260267	AC026471.1	3	3
ENSG00000260669	AL096870.2	3	3
ENSG00000260805	AC092803.1	3	2
ENSG00000261188	Z95115.1	3	3
ENSG00000261327	AC134312.5	3	3
ENSG00000261824	LINC00662	3	2
ENSG00000262089	AC040977.1	3	2
ENSG00000264772	AC016876.2	3	3
ENSG00000265369	PCAT18	3	3
ENSG00000265688	MAFG-DT	3	3
ENSG00000266053	NDUFV2-AS1	3	4
ENSG00000266680	AL135905.1	3	3
ENSG00000266904	LINC00663	3	2
ENSG00000267107	PCAT19	3	4
ENSG00000267272	LINC01140	3	3
ENSG00000267470	ZNF571-AS1	3	2
ENSG00000267858	MZF1-AS1	3	3
ENSG00000267934	AC010300.1	3	3
ENSG00000268858	AL118506.1	3	3
ENSG00000269176	AP001160.3	3	4
ENSG00000270175	AC023509.3	3	3
ENSG00000270362	HMGN3-AS1	3	3
ENSG00000271614	ATP2B1-AS1	3	3
ENSG00000272173	U47924.2	3	3
ENSG00000272316	AL021368.2	3	2
ENSG00000272449	AL139246.5	3	3
ENSG00000272501	AL662844.4	3	3
ENSG00000272695	GAS6-DT	3	3
ENSG00000272734	ADIRF-AS1	3	3
ENSG00000272994	AC012360.3	3	4
ENSG00000273014	AC018645.3	3	3
ENSG00000273038	AL365203.2	3	3
ENSG00000273058	AL359921.2	3	3
ENSG00000273148	LINC00653	3	3
ENSG00000273151	AC073957.3	3	3
ENSG00000273619	AL121832.2	3	3
ENSG00000276107	AC037198.1	3	3
ENSG00000276728	AC142472.1	3	3
ENSG00000277182	AC006449.5	3	3
ENSG00000277969	AC006449.6	3	4
ENSG00000157306	ZFHX2-AS1	2	1
ENSG00000165511	C10orf25	2	2
ENSG00000176593	AC008969.1	2	2
ENSG00000177337	DLGAP1-AS1	2	2
ENSG00000177406	AC021054.1	2	2
ENSG00000179523	EIF3J-DT	2	2
ENSG00000180769	WDFY3-AS2	2	1
ENSG00000188004	SNHG28	2	2
ENSG00000196167	COLCA1	2	2
ENSG00000196756	SNHG17	2	2
ENSG00000197308	GATA3-AS1	2	2
ENSG00000203635	AC144450.1	2	2
ENSG00000203709	MIR29B2CHG	2	2
ENSG00000205488	CALML3-AS1	2	2
ENSG00000205913	SRRM2-AS1	2	2
ENSG00000206417	H1FX-AS1	2	2
ENSG00000214719	AC005562.1	2	6
ENSG00000214783	POLR2J4	2	2
ENSG00000214900	LINC01588	2	2
ENSG00000215067	ALOX12-AS1	2	2
ENSG00000223768	LINC00205	2	2
ENSG00000223813	AC007255.1	2	3
ENSG00000225138	SLC9A3-AS1	2	2
ENSG00000225177	AL590617.2	2	3
ENSG00000225265	TAF1A-AS1	2	2
ENSG00000226696	LENG8-AS1	2	2
ENSG00000228544	CCDC183-AS1	2	2
ENSG00000230091	TMEM254-AS1	2	2
ENSG00000230393	AC092667.1	2	2
ENSG00000231365	WARS2-AS1	2	2
ENSG00000231528	FAM225A	2	2
ENSG00000232442	MHENCR	2	2
ENSG00000233058	LINC00884	2	2
ENSG00000233695	GAS6-AS1	2	2
ENSG00000235257	ITGA9-AS1	2	2
ENSG00000236810	ELOA-AS1	2	2
ENSG00000238045	AC009133.1	2	2
ENSG00000238117	AP000844.2	2	2
ENSG00000239213	NCK1-DT	2	2
ENSG00000240207	AC080013.1	2	2
ENSG00000241472	PTPRG-AS1	2	2
ENSG00000241764	AC002467.1	2	1
ENSG00000244300	GATA2-AS1	2	2
ENSG00000244879	GABPB1-AS1	2	2
ENSG00000244968	LIFR-AS1	2	2
ENSG00000245694	CRNDE	2	2
ENSG00000246174	KCTD21-AS1	2	1
ENSG00000247092	SNHG10	2	2
ENSG00000247572	CKMT2-AS1	2	2
ENSG00000250208	FZD10-AS1	2	2
ENSG00000250790	AC127070.2	2	2
ENSG00000251615	AC104825.1	2	3
ENSG00000254531	AP001816.1	2	1
ENSG00000254635	WAC-AS1	2	2
ENSG00000254973	AC105219.4	2	2
ENSG00000255198	SNHG9	2	2
ENSG00000255399	TBX5-AS1	2	2
ENSG00000255774	LINC02747	2	2
ENSG00000256628	ZBTB11-AS1	2	2
ENSG00000257176	AC009318.1	2	2
ENSG00000257497	AC121761.1	2	1
ENSG00000258376	AC004846.1	2	2
ENSG00000259172	AC023024.1	2	2
ENSG00000259891	AC107375.1	2	2
ENSG00000260136	AC008915.2	2	2
ENSG00000260517	AC009093.2	2	2
ENSG00000260618	AC025917.1	2	2
ENSG00000261474	AC026471.4	2	2
ENSG00000261572	AC097639.1	2	2
ENSG00000261879	AC087500.1	2	1
ENSG00000262049	AC139530.1	2	2
ENSG00000262714	AC007342.5	2	2
ENSG00000262772	LINC01977	2	2
ENSG00000263072	ZNF213-AS1	2	2
ENSG00000264278	ZNF236-DT	2	2
ENSG00000264575	LINC00526	2	2
ENSG00000265519	AC015922.2	2	2
ENSG00000265666	RARA-AS1	2	2
ENSG00000267251	AC139100.1	2	2
ENSG00000267745	AC060766.7	2	2
ENSG00000267751	AC009005.1	2	2
ENSG00000267904	AC024075.1	2	1
ENSG00000268049	AC012313.2	2	2
ENSG00000268119	AC010615.2	2	2
ENSG00000268416	AC010329.1	2	2
ENSG00000268575	AL031282.2	2	2
ENSG00000269834	ZNF528-AS1	2	2
ENSG00000269867	AC010326.3	2	2
ENSG00000269918	AF131215.6	2	2
ENSG00000269940	AL049840.4	2	2
ENSG00000270021	AC026691.1	2	2
ENSG00000270055	AC127502.2	2	2
ENSG00000270164	LINC01480	2	2
ENSG00000270959	LPP-AS2	2	2
ENSG00000271133	AC004130.2	2	2
ENSG00000271780	AL118558.3	2	2
ENSG00000271851	AC087501.4	2	2
ENSG00000272068	AL365181.2	2	2
ENSG00000272141	AL390719.2	2	2
ENSG00000272341	AL137003.2	2	2
ENSG00000272463	AL357054.4	2	2
ENSG00000272568	AC005162.3	2	2
ENSG00000272667	AC012306.2	2	2
ENSG00000272808	AC015712.6	2	2
ENSG00000273314	AC005229.4	2	2
ENSG00000273344	PAXIP1-AS1	2	2
ENSG00000273472	AC096733.2	2	2
ENSG00000275367	AC092111.1	2	2
ENSG00000276846	AC016590.3	2	2
ENSG00000277013	AC008556.1	2	2
ENSG00000278376	AP004609.3	2	2
ENSG00000278600	AC015871.4	2	2
ENSG00000278709	NKILA	2	2
ENSG00000175611	LINC00476	1	1
ENSG00000179406	LINC00174	1	1
ENSG00000205181	LINC00654	1	1
ENSG00000206344	HCG27	1	1
ENSG00000221990	EXOC3-AS1	1	1
ENSG00000223749	MIR503HG	1	1
ENSG00000223764	LINC02593	1	1
ENSG00000224078	SNHG14	1	1
ENSG00000224559	LINC01087	1	1
ENSG00000224843	LINC00240	1	2
ENSG00000226200	SGMS1-AS1	1	1
ENSG00000227218	AL157935.1	1	1
ENSG00000228065	LINC01515	1	1
ENSG00000228223	HCG11	1	1
ENSG00000228630	HOTAIR	1	1
ENSG00000229124	VIM-AS1	1	1
ENSG00000230074	AL162231.2	1	1
ENSG00000230438	SERPINB9P1	1	1
ENSG00000231663	COA6-AS1	1	1
ENSG00000231890	DARS-AS1	1	1
ENSG00000233429	HOTAIRM1	1	1
ENSG00000235049	LINC00940	1	1
ENSG00000235706	DICER1-AS1	1	1
ENSG00000236682	MAP3K2-DT	1	1
ENSG00000237149	ZNF503-AS2	1	1
ENSG00000237361	TUSC8	1	1
ENSG00000237499	WAKMAR2	1	1
ENSG00000238142	BX284668.5	1	1
ENSG00000239467	AC007405.3	1	1
ENSG00000240291	AL450384.2	1	1
ENSG00000242125	SNHG3	1	1
ENSG00000243069	ARHGEF26-AS1	1	1
ENSG00000243701	DUBR	1	1
ENSG00000244479	OR2A1-AS1	1	1
ENSG00000246090	AP002026.1	1	1
ENSG00000248019	FAM13A-AS1	1	1
ENSG00000250616	AC012645.1	1	1
ENSG00000253636	AC022893.1	1	1
ENSG00000253716	MINCR	1	1
ENSG00000256576	LINC02361	1	1
ENSG00000259725	AC106738.2	1	1
ENSG00000259943	AL050341.2	1	1
ENSG00000260565	ERVK13-1	1	1
ENSG00000260710	AC120498.4	1	1
ENSG00000260855	AL591848.4	1	1
ENSG00000261189	AL031058.1	1	1
ENSG00000261211	AL031123.2	1	1
ENSG00000261269	AC093278.2	1	1
ENSG00000262877	AC110285.2	1	1
ENSG00000263345	AC006435.2	1	1
ENSG00000266947	AC022916.1	1	1
ENSG00000267254	ZNF790-AS1	1	1
ENSG00000267321	SNHG30	1	1
ENSG00000267414	AC120049.1	1	1
ENSG00000267532	MIR497HG	1	1
ENSG00000267575	AC006504.5	1	1
ENSG00000269397	AC011503.2	1	1
ENSG00000269399	AC008764.6	1	1
ENSG00000270547	LINC01235	1	1
ENSG00000270673	YTHDF3-AS1	1	1
ENSG00000271270	TMCC1-AS1	1	1
ENSG00000272335	AC093297.2	1	2
ENSG00000272622	AC010735.2	1	1
ENSG00000272870	AC097534.2	1	1
ENSG00000272909	AL122035.2	1	1
ENSG00000272990	AC084036.1	1	1
ENSG00000273117	AC144652.1	1	1
ENSG00000274605	PCCA-DT	1	1
ENSG00000274925	ZKSCAN2-DT	1	1
ENSG00000278784	AL136295.7	1	1
ENSG00000280303	ERICD	1	1
ENSG00000281183	NPTN-IT1	1	1
ENSG00000281501	SEPSECS-AS1	1	1
