# Supplementary material for: Quantitative estimates of the regulatory influence of long non-coding RNAs on global gene expression variation using TCGA breast cancer transcriptomic data
Source: PLoS Comput Biol. 2024 Jun 5;20(6):e1012103. doi: 10.1371/journal.pcbi.1012103 (PMC11198904; doi:10.1371/journal.pcbi.1012103)
Supplement: S16 Table — For each RBP (RBP.id, RBP.name), Column C (#gene) shows the distinct target genes for which an interaction term involving this RBP and some lncRNA was statistically significant; Column D (#lncRNA) shows the number of distinct lncRNAs represented in these interaction terms. (XLSX) [file pcbi.1012103.s016.xlsx]

## Sheet: S16
RBP.id	RBP.name	#gene	#lncRNA
ENSG00000169564	PCBP1	71	70
ENSG00000103067	ESRP2	60	59
ENSG00000063046	EIF4B	53	57
ENSG00000104413	ESRP1	52	57
ENSG00000148843	PDCD11	50	50
ENSG00000115677	HDLBP	47	49
ENSG00000099783	HNRNPM	46	47
ENSG00000119705	SLIRP	46	44
ENSG00000114416	FXR1	43	47
ENSG00000148840	PPRC1	43	44
ENSG00000168066	SF1	43	50
ENSG00000099381	SETD1A	42	43
ENSG00000129245	FXR2	42	41
ENSG00000179134	SAMD4B	41	35
ENSG00000099995	SF3A1	40	38
ENSG00000161847	RAVER1	39	39
ENSG00000184863	RBM33	39	35
ENSG00000162775	RBM15	38	40
ENSG00000131503	ANKHD1	37	36
ENSG00000163694	RBM47	37	37
ENSG00000100227	POLDIP3	36	37
ENSG00000178199	ZC3H12D	36	59
ENSG00000102241	HTATSF1	35	31
ENSG00000121057	AKAP1	35	34
ENSG00000135486	HNRNPA1	35	33
ENSG00000137462	TLR2	35	30
ENSG00000157110	RBPMS	34	33
ENSG00000197111	PCBP2	34	34
ENSG00000086589	RBM22	33	32
ENSG00000119446	RBM18	33	33
ENSG00000164167	LSM6	33	27
ENSG00000204576	PRR3	33	32
ENSG00000070756	PABPC1	32	31
ENSG00000122729	ACO1	32	38
ENSG00000125870	SNRPB2	32	34
ENSG00000132478	UNK	32	38
ENSG00000143368	SF3B4	32	34
ENSG00000132463	GRSF1	31	32
ENSG00000134001	EIF2S1	31	29
ENSG00000109111	SUPT6H	30	32
ENSG00000126945	HNRNPH2	30	31
ENSG00000135097	MSI1	30	27
ENSG00000149658	YTHDF1	30	27
ENSG00000080802	CNOT4	29	28
ENSG00000090097	PCBP4	29	31
ENSG00000133606	MKRN1	29	27
ENSG00000138385	SSB	29	28
ENSG00000149187	CELF1	29	27
ENSG00000169813	HNRNPF	29	27
ENSG00000173933	RBM4	29	27
ENSG00000188177	ZC3H6	29	29
ENSG00000132603	NIP7	28	29
ENSG00000198492	YTHDF2	28	25
ENSG00000004534	RBM6	27	26
ENSG00000133226	SRRM1	27	25
ENSG00000155846	PPARGC1B	27	25
ENSG00000167100	SAMD14	27	29
ENSG00000176624	MEX3C	27	25
ENSG00000064607	SUGP2	26	26
ENSG00000091009	RBM27	26	25
ENSG00000101104	PABPC1L	26	26
ENSG00000106355	LSM5	26	23
ENSG00000116001	TIA1	26	28
ENSG00000116350	SRSF4	26	23
ENSG00000156304	SCAF4	26	26
ENSG00000183496	MEX3B	26	25
ENSG00000198265	HELZ	26	25
ENSG00000130749	ZC3H4	25	25
ENSG00000130811	EIF3G	25	23
ENSG00000143486	EIF2D	25	24
ENSG00000149273	RPS3	25	26
ENSG00000152520	PAN3	25	24
ENSG00000166831	RBPMS2	25	28
ENSG00000167978	SRRM2	25	25
ENSG00000173193	PARP14	25	23
ENSG00000181588	MEX3D	25	22
ENSG00000185650	ZFP36L1	25	24
ENSG00000020577	SAMD4A	24	22
ENSG00000075856	SART3	24	24
ENSG00000100320	RBFOX2	24	24
ENSG00000100403	ZC3H7B	24	24
ENSG00000106682	EIF4H	24	23
ENSG00000111786	SRSF9	24	25
ENSG00000152795	HNRNPDL	24	24
ENSG00000165119	HNRNPK	24	23
ENSG00000080608	PUM3	23	19
ENSG00000090621	PABPC4	23	22
ENSG00000129566	TEP1	23	21
ENSG00000147140	NONO	23	21
ENSG00000155438	NIFK	23	20
ENSG00000182004	SNRPE	23	22
ENSG00000065548	ZC3H15	22	22
ENSG00000096746	HNRNPH3	22	19
ENSG00000102317	RBM3	22	21
ENSG00000107929	LARP4B	22	21
ENSG00000111640	GAPDH	22	22
ENSG00000119314	PTBP3	22	21
ENSG00000131051	RBM39	22	24
ENSG00000137776	SLTM	22	21
ENSG00000144161	ZC3H8	22	19
ENSG00000162437	RAVER2	22	22
ENSG00000196187	TMEM63A	22	22
ENSG00000197451	HNRNPAB	22	20
ENSG00000204569	PPP1R10	22	22
ENSG00000003756	RBM5	21	23
ENSG00000065526	SPEN	21	22
ENSG00000066654	THUMPD1	21	20
ENSG00000067596	DHX8	21	23
ENSG00000078687	TNRC6C	21	19
ENSG00000106344	RBM28	21	18
ENSG00000122034	GTF3A	21	21
ENSG00000139746	RBM26	21	22
ENSG00000145214	DGKQ	21	21
ENSG00000146858	ZC3HAV1L	21	19
ENSG00000151923	TIAL1	21	19
ENSG00000153944	MSI2	21	19
ENSG00000162613	FUBP1	21	20
ENSG00000166173	LARP6	21	19
ENSG00000175324	LSM1	21	20
ENSG00000183808	RBM12B	21	19
ENSG00000060138	YBX3	20	19
ENSG00000117360	PRPF3	20	17
ENSG00000119707	RBM25	20	18
ENSG00000120658	ENOX1	20	16
ENSG00000132819	RBM38	20	19
ENSG00000137760	ALKBH8	20	21
ENSG00000138050	THUMPD2	20	20
ENSG00000011304	PTBP1	19	19
ENSG00000056586	RC3H2	19	17
ENSG00000068784	SRBD1	19	18
ENSG00000075292	ZNF638	19	19
ENSG00000090905	TNRC6A	19	20
ENSG00000100461	RBM23	19	18
ENSG00000100650	SRSF5	19	20
ENSG00000102053	ZC3H12B	19	18
ENSG00000104177	MYEF2	19	17
ENSG00000106263	EIF3B	19	18
ENSG00000107864	CPEB3	19	19
ENSG00000115875	SRSF7	19	18
ENSG00000116754	SRSF11	19	18
ENSG00000121390	PSPC1	19	18
ENSG00000122870	BICC1	19	19
ENSG00000122965	RBM19	19	20
ENSG00000138757	G3BP2	19	18
ENSG00000152601	MBNL1	19	19
ENSG00000169045	HNRNPH1	19	19
ENSG00000170144	HNRNPA3	19	17
ENSG00000170860	LSM3	19	17
ENSG00000172346	CSDC2	19	19
ENSG00000181817	LSM10	19	17
ENSG00000198879	SFMBT2	19	17
ENSG00000015479	MATR3	18	17
ENSG00000058673	ZC3H11A	18	16
ENSG00000102081	FMR1	18	17
ENSG00000112183	RBM24	18	20
ENSG00000130826	DKC1	18	17
ENSG00000132773	TOE1	18	18
ENSG00000145907	G3BP1	18	17
ENSG00000152518	ZFP36L2	18	18
ENSG00000155858	LSM11	18	17
ENSG00000174106	LEMD3	18	14
ENSG00000182134	TDRKH	18	16
ENSG00000196943	NOP9	18	18
ENSG00000197114	ZGPAT	18	19
ENSG00000005007	UPF1	17	16
ENSG00000009307	CSDE1	17	15
ENSG00000089280	FUS	17	15
ENSG00000120948	TARDBP	17	16
ENSG00000121486	TRMT1L	17	17
ENSG00000131013	PPIL4	17	17
ENSG00000137449	CPEB2	17	16
ENSG00000138668	HNRNPD	17	17
ENSG00000139675	HNRNPA1L2	17	16
ENSG00000149532	CPSF7	17	15
ENSG00000158545	ZC3H18	17	17
ENSG00000163950	SLBP	17	15
ENSG00000174720	LARP7	17	21
ENSG00000065978	YBX1	16	14
ENSG00000100813	ACIN1	16	16
ENSG00000115946	PNO1	16	15
ENSG00000143977	SNRPG	16	17
ENSG00000155506	LARP1	16	16
ENSG00000159082	SYNJ1	16	17
ENSG00000160917	CPSF4	16	15
ENSG00000163214	DHX57	16	16
ENSG00000177733	HNRNPA0	16	18
ENSG00000185252	ZNF74	16	16
ENSG00000198000	NOL8	16	17
ENSG00000232119	MCTS1	16	15
ENSG00000076053	RBM7	15	14
ENSG00000078269	SYNJ2	15	15
ENSG00000104967	NOVA2	15	14
ENSG00000107164	FUBP3	15	14
ENSG00000124193	SRSF6	15	14
ENSG00000128016	ZFP36	15	15
ENSG00000135482	ZC3H10	15	14
ENSG00000140694	PARN	15	15
ENSG00000168002	POLR2G	15	16
ENSG00000172348	RCAN2	15	15
ENSG00000184209	SNRNP35	15	15
ENSG00000196793	ZNF239	15	14
ENSG00000244462	RBM12	15	16
ENSG00000085872	CHERP	14	14
ENSG00000104129	DNAJC17	14	14
ENSG00000105939	ZC3HAV1	14	14
ENSG00000115053	NCL	14	12
ENSG00000125944	HNRNPR	14	14
ENSG00000135316	SYNCRIP	14	14
ENSG00000138709	LARP1B	14	14
ENSG00000139718	SETD1B	14	12
ENSG00000151657	KIN	14	13
ENSG00000161813	LARP4	14	12
ENSG00000164548	TRA2A	14	14
ENSG00000173914	RBM4B	14	14
ENSG00000184898	RBM43	14	14
ENSG00000005189	REXO5	13	13
ENSG00000006047	YBX2	13	12
ENSG00000061936	SFSWAP	13	14
ENSG00000063244	U2AF2	13	12
ENSG00000073792	IGF2BP2	13	13
ENSG00000075975	MKRN2	13	15
ENSG00000103248	MTHFSD	13	13
ENSG00000104859	CLASRP	13	12
ENSG00000107105	ELAVL2	13	12
ENSG00000112081	SRSF3	13	14
ENSG00000121774	KHDRBS1	13	13
ENSG00000122299	ZC3H7A	13	14
ENSG00000138303	ASCC1	13	14
ENSG00000139168	ZCRB1	13	12
ENSG00000139343	SNRPF	13	12
ENSG00000139793	MBNL2	13	12
ENSG00000155636	RBM45	13	12
ENSG00000160633	SAFB	13	13
ENSG00000161547	SRSF2	13	12
ENSG00000163728	TTC14	13	13
ENSG00000178685	PARP10	13	11
ENSG00000183684	ALYREF	13	11
ENSG00000056097	ZFR	12	12
ENSG00000060339	CCAR1	12	14
ENSG00000076067	RBMS2	12	11
ENSG00000083896	YTHDC1	12	12
ENSG00000116560	SFPQ	12	13
ENSG00000121766	ZCCHC17	12	12
ENSG00000134077	THUMPD3	12	16
ENSG00000136243	NUP42	12	15
ENSG00000136381	IREB2	12	13
ENSG00000136450	SRSF1	12	10
ENSG00000152332	UHMK1	12	11
ENSG00000153048	CARHSP1	12	12
ENSG00000169249	ZRSR2	12	13
ENSG00000188739	RBM34	12	11
ENSG00000198945	L3MBTL3	12	12
ENSG00000204356	NELFE	12	12
ENSG00000205937	RNPS1	12	12
ENSG00000014164	ZC3H3	11	12
ENSG00000059378	PARP12	11	11
ENSG00000066044	ELAVL1	11	11
ENSG00000084072	PPIE	11	10
ENSG00000100836	PABPN1	11	11
ENSG00000101811	CSTF2	11	7
ENSG00000117569	PTBP2	11	11
ENSG00000123200	ZC3H13	11	11
ENSG00000125743	SNRPD2	11	10
ENSG00000134453	RBM17	11	11
ENSG00000135870	RC3H1	11	12
ENSG00000139910	NOVA1	11	11
ENSG00000149016	TUT1	11	12
ENSG00000153250	RBMS1	11	10
ENSG00000185272	RBM11	11	11
ENSG00000203867	RBM20	11	11
ENSG00000047188	YTHDC2	10	9
ENSG00000048740	CELF2	10	9
ENSG00000083635	NUFIP1	10	10
ENSG00000099622	CIRBP	10	9
ENSG00000104907	TRMT1	10	9
ENSG00000109819	PPARGC1A	10	10
ENSG00000111605	CPSF6	10	6
ENSG00000125352	RNF113A	10	10
ENSG00000126254	RBM42	10	9
ENSG00000128534	LSM8	10	9
ENSG00000131773	KHDRBS3	10	10
ENSG00000155275	TRMT44	10	10
ENSG00000161265	U2AF1L4	10	10
ENSG00000180098	TRNAU1AP	10	10
ENSG00000182872	RBM10	10	10
ENSG00000185728	YTHDF3	10	9
ENSG00000239306	RBM14	10	10
ENSG00000092199	HNRNPC	9	8
ENSG00000100319	ZMAT5	9	9
ENSG00000111615	KRR1	9	9
ENSG00000115128	SF3B6	9	9
ENSG00000125351	UPF3B	9	8
ENSG00000125970	RALY	9	7
ENSG00000132485	ZRANB2	9	8
ENSG00000134597	RBMX2	9	9
ENSG00000136527	TRA2B	9	9
ENSG00000147274	RBMX	9	8
ENSG00000241058	NSUN6	9	9
ENSG00000071626	DAZAP1	8	8
ENSG00000099899	TRMT2A	8	7
ENSG00000100722	ZC3H14	8	8
ENSG00000124562	SNRPC	8	8
ENSG00000137074	APTX	8	8
ENSG00000138035	PNPT1	8	8
ENSG00000141994	DUS3L	8	8
ENSG00000143889	HNRNPLL	8	7
ENSG00000163874	ZC3H12A	8	8
ENSG00000167088	SNRPD1	8	7
ENSG00000177613	CSTF2T	8	8
ENSG00000188529	SRSF10	8	8
ENSG00000213079	SCAF8	8	7
ENSG00000213516	RBMXL1	8	8
ENSG00000214575	CPEB1	8	8
ENSG00000076770	MBNL3	7	7
ENSG00000122566	HNRNPA2B1	7	6
ENSG00000160294	MCM3AP	7	7
ENSG00000163714	U2SURP	7	7
ENSG00000165675	ENOX2	7	7
ENSG00000179950	PUF60	7	7
ENSG00000055917	PUM2	6	6
ENSG00000077312	SNRPA	6	5
ENSG00000088247	KHSRP	6	5
ENSG00000089682	RBM41	6	7
ENSG00000104824	HNRNPL	6	6
ENSG00000105705	SUGP1	6	6
ENSG00000112531	QKI	6	6
ENSG00000116747	RO60	6	8
ENSG00000134644	PUM1	6	6
ENSG00000149289	ZC3H12C	6	6
ENSG00000163659	TIPARP	6	7
ENSG00000185946	RNPC3	6	6
ENSG00000204392	LSM2	6	6
ENSG00000100028	SNRPD3	5	5
ENSG00000104852	SNRNP70	5	5
ENSG00000113742	CPEB4	5	5
ENSG00000125835	SNRPB	5	5
ENSG00000130520	LSM4	5	5
ENSG00000153914	SREK1	5	5
ENSG00000161082	CELF5	5	5
ENSG00000128739	SNRPN	4	4
ENSG00000130254	SAFB2	4	4
ENSG00000144642	RBMS3	4	4
ENSG00000166783	MARF1	4	4
ENSG00000130332	LSM7	3	3
ENSG00000132466	ANKRD17	3	3
ENSG00000183011	NAA38	3	3
ENSG00000183570	PCBP3	3	3
ENSG00000087087	SRRT	2	2
ENSG00000182944	EWSR1	1	1
ENSG00000189306	RRP7A	1	1
