# Supplementary material for: Quantitative estimates of the regulatory influence of long non-coding RNAs on global gene expression variation using TCGA breast cancer transcriptomic data
Source: PLoS Comput Biol. 2024 Jun 5;20(6):e1012103. doi: 10.1371/journal.pcbi.1012103 (PMC11198904; doi:10.1371/journal.pcbi.1012103)
Supplement: S17 Table — Columns A-F indicate the id and name of the target gene, lncRNA and RBP in that order, while column G reports the Bonferroni corrected p-value for the interaction term. Columns H-Q report on the p-value of differential expression of the target genes between two groups of samples defined as: HH = samples with high levels of lncRNA and high levels of RBP; HL = samples with high levels of lncRNA and low levels of RBP; LH = samples with low levels of lncRNA and high levels of RBP; LL = samples with low levels of lncRNA and low levels of RBP. Thus columns labeled as HH-LH report on differential expression (of target gene) between the HH and LH groups, etc. For each contrast, column with label suffixed with “.direction” reports on whether the average gene expression is higher (1) or lower (-1) in the first group compared to the second group; column with label suffixed with “.p” reports the p-value from a T-test between the two groups. The selection of triplets shown here meet the additional criteria that the HH-HL, HH-LH, and HH-LL contrasts are statistically significant (p < 0.05) and have the same direction of differential expression (all 1 or all -1). (XLSX) [file pcbi.1012103.s017.xlsx]

## Sheet: S17
gene.id	gene.name	lncrna.id	lncrna.name	rbp.id	rbp.name	bonferroni.ols.p	HH-LH.direction	HH-LH.p	HH-HL.direction	HH-HL.p	HH-LL.direction	HH-LL.p	Consistent?
ENSG00000136878	USP20	ENSG00000281103	TRG-AS1	ENSG00000178199	ZC3H12D	3.40185e-21	1	0.00378	1	5.83e-07	1	1.97e-07	TRUE
ENSG00000275066	SYNRG	ENSG00000281103	TRG-AS1	ENSG00000178199	ZC3H12D	5.21465e-20	1	0.00074	1	2.46e-08	1	9.53e-10	TRUE
ENSG00000101109	STK4	ENSG00000247982	LINC00926	ENSG00000178199	ZC3H12D	2.36652e-18	1	2e-08	1	2.08e-06	1	8.72e-08	TRUE
ENSG00000127314	RAP1B	ENSG00000257815	AC025159.1	ENSG00000111605	CPSF6	3.81162e-18	1	4.91e-08	1	0.000727	1	7.62e-10	TRUE
ENSG00000101413	RPRD1B	ENSG00000174365	SNHG11	ENSG00000125870	SNRPB2	5.50217e-17	1	0.00939	1	6.24e-11	1	5.71e-15	TRUE
ENSG00000172081	MOB3A	ENSG00000247982	LINC00926	ENSG00000178199	ZC3H12D	7.35556e-17	1	0.0327	1	0.0341	1	0.0432	TRUE
ENSG00000101608	MYL12A	ENSG00000247556	OIP5-AS1	ENSG00000114416	FXR1	7.78515e-17	1	0.0283	1	9.77e-06	1	0.00279	TRUE
ENSG00000104814	MAP4K1	ENSG00000267309	AC092295.2	ENSG00000179134	SAMD4B	2.42945e-15	1	0.031	1	1.05e-05	1	1.15e-06	TRUE
ENSG00000185129	PURA	ENSG00000245146	MALINC1	ENSG00000060138	YBX3	1.58665e-14	1	0.0133	1	1.37e-09	1	1.69e-14	TRUE
ENSG00000068489	PRR11	ENSG00000265415	AC099850.3	ENSG00000198265	HELZ	1.90946e-14	1	6.39e-07	1	1.89e-07	1	5.25e-30	TRUE
ENSG00000275023	MLLT6	ENSG00000277969	AC006449.6	ENSG00000204569	PPP1R10	7.88203e-14	1	0.01	1	1.66e-11	1	3.14e-08	TRUE
ENSG00000172748	ZNF596	ENSG00000253982	AC100810.1	ENSG00000145907	G3BP1	1.04753e-13	1	0.0319	1	8.37e-11	1	3.44e-05	TRUE
ENSG00000101363	MANBAL	ENSG00000174365	SNHG11	ENSG00000125870	SNRPB2	3.58545e-13	1	0.000152	1	1.65e-08	1	2.61e-09	TRUE
ENSG00000132792	CTNNBL1	ENSG00000174365	SNHG11	ENSG00000125870	SNRPB2	5.24641e-13	1	7.82e-10	1	3.15e-07	1	1.78e-08	TRUE
ENSG00000171148	TADA3	ENSG00000206567	AC022007.1	ENSG00000075975	MKRN2	7.74892e-13	1	2.33e-07	1	0.0238	1	3.55e-22	TRUE
ENSG00000109118	PHF12	ENSG00000227543	SPAG5-AS1	ENSG00000109111	SUPT6H	1.94906e-12	1	7.92e-16	1	1.89e-12	1	2.65e-34	TRUE
ENSG00000105193	RPS16	ENSG00000267152	AC093227.1	ENSG00000179134	SAMD4B	3.32956e-12	1	0.00302	1	4.7e-05	1	9.69e-09	TRUE
ENSG00000155755	TMEM237	ENSG00000273456	AC064836.3	ENSG00000065548	ZC3H15	6.299e-12	1	0.0168	1	0.0116	1	7.08e-10	TRUE
ENSG00000149311	ATM	ENSG00000247774	PCED1B-AS1	ENSG00000178199	ZC3H12D	1.00702e-11	1	6.19e-10	1	2.83e-09	1	1.33e-33	TRUE
ENSG00000176208	ATAD5	ENSG00000214719	AC005562.1	ENSG00000109111	SUPT6H	1.08989e-11	1	0.00286	1	6.36e-06	1	1.48e-10	TRUE
ENSG00000086015	MAST2	ENSG00000277534	AC007996.1	ENSG00000104413	ESRP1	1.16839e-11	-1	0.00032	-1	0.00794	-1	7.63e-07	TRUE
ENSG00000174197	MGA	ENSG00000273203	AC006946.2	ENSG00000006047	YBX2	1.43415e-11	-1	1.93e-08	-1	7.4e-07	-1	2.93e-08	TRUE
ENSG00000182196	ARL6IP4	ENSG00000266036	AC016888.1	ENSG00000103067	ESRP2	1.45853e-11	-1	0.000327	-1	0.00236	-1	1.45e-05	TRUE
ENSG00000106355	LSM5	ENSG00000196295	GARS-DT	ENSG00000136243	NUP42	1.62511e-11	1	0.00749	1	0.0142	1	8.64e-07	TRUE
ENSG00000251192	ZNF674	ENSG00000230844	ZNF674-AS1	ENSG00000151657	KIN	1.64826e-11	1	0.000169	1	1.4e-10	1	1.52e-22	TRUE
ENSG00000108587	GOSR1	ENSG00000214719	AC005562.1	ENSG00000109111	SUPT6H	2.95658e-11	1	2.66e-13	1	9.79e-09	1	4.25e-35	TRUE
ENSG00000165512	ZNF22	ENSG00000165511	C10orf25	ENSG00000169813	HNRNPF	3.9958e-11	1	8.5e-13	1	2.02e-21	1	1.68e-24	TRUE
ENSG00000174516	PELI3	ENSG00000255517	AP002748.4	ENSG00000173933	RBM4	5.58138e-11	1	2.82e-07	1	5.62e-08	1	2.98e-15	TRUE
ENSG00000253797	UTP14C	ENSG00000231856	AL162377.1	ENSG00000129245	FXR2	1.49839e-10	1	0.00173	1	5.32e-07	1	4.34e-15	TRUE
ENSG00000125962	ARMCX5	ENSG00000271147	ARMCX5-GPRASP2	ENSG00000126945	HNRNPH2	1.72205e-10	1	0.0186	1	1.16e-08	1	1.52e-23	TRUE
ENSG00000174744	BRMS1	ENSG00000255468	AP001107.9	ENSG00000173933	RBM4	2.49792e-10	1	2.11e-16	1	2.87e-06	1	7.93e-27	TRUE
ENSG00000129473	BCL2L2	ENSG00000258727	AL135999.1	ENSG00000196943	NOP9	2.66298e-10	1	0.000974	1	2.31e-06	1	5.35e-12	TRUE
ENSG00000110063	DCPS	ENSG00000255062	AP001318.2	ENSG00000115053	NCL	2.98286e-10	1	1.8e-06	1	3.28e-17	1	9.5e-21	TRUE
ENSG00000111615	KRR1	ENSG00000257497	AC121761.1	ENSG00000174106	LEMD3	3.37179e-10	1	4.58e-05	1	1.72e-07	1	6.6e-18	TRUE
ENSG00000139436	GIT2	ENSG00000281103	TRG-AS1	ENSG00000178199	ZC3H12D	3.86704e-10	1	4.2e-05	1	0.00667	1	2.04e-05	TRUE
ENSG00000100075	SLC25A1	ENSG00000206567	AC022007.1	ENSG00000122729	ACO1	3.98878e-10	1	3.07e-09	1	5.92e-10	1	5.06e-10	TRUE
ENSG00000198771	RCSD1	ENSG00000260244	AC104083.1	ENSG00000065978	YBX1	4.3605e-10	1	2.37e-05	1	0.000524	1	5.61e-05	TRUE
ENSG00000166619	BLCAP	ENSG00000174365	SNHG11	ENSG00000125870	SNRPB2	4.97234e-10	1	0.000431	1	6.67e-09	1	2.03e-10	TRUE
ENSG00000131375	CAPN7	ENSG00000225733	FGD5-AS1	ENSG00000197451	HNRNPAB	5.12979e-10	1	0.0182	1	4.41e-16	1	1.57e-11	TRUE
ENSG00000177963	RIC8A	ENSG00000269821	KCNQ1OT1	ENSG00000149187	CELF1	6.73865e-10	1	6.79e-06	1	0.0487	1	9.37e-13	TRUE
ENSG00000115524	SF3B1	ENSG00000254815	AP006284.1	ENSG00000083896	YTHDC1	7.06902e-10	1	1.14e-08	1	5.1e-05	1	3.52e-10	TRUE
ENSG00000225663	MCRIP1	ENSG00000231889	TRAF3IP2-AS1	ENSG00000135482	ZC3H10	7.83159e-10	1	0.00454	1	0.00033	1	8.35e-15	TRUE
ENSG00000162735	PEX19	ENSG00000206567	AC022007.1	ENSG00000122729	ACO1	9.01287e-10	1	5.78e-05	1	2.32e-09	1	1.01e-08	TRUE
ENSG00000174851	YIF1A	ENSG00000255468	AP001107.9	ENSG00000173933	RBM4	9.6521e-10	1	4.47e-08	1	4.61e-06	1	1.5e-13	TRUE
ENSG00000182866	LCK	ENSG00000251562	MALAT1	ENSG00000133226	SRRM1	1.03846e-09	-1	1.51e-06	-1	3.19e-05	-1	6.15e-14	TRUE
ENSG00000145337	PYURF	ENSG00000258738	AL121603.2	ENSG00000133606	MKRN1	1.06426e-09	1	6.85e-06	1	0.000655	1	1.59e-11	TRUE
ENSG00000277972	CISD3	ENSG00000277969	AC006449.6	ENSG00000204569	PPP1R10	1.26538e-09	1	0.00052	1	1.12e-13	1	7.16e-15	TRUE
ENSG00000100902	PSMA6	ENSG00000232995	AL592435.1	ENSG00000058673	ZC3H11A	1.31909e-09	-1	0.0206	-1	0.00366	-1	4.04e-14	TRUE
ENSG00000115165	CYTIP	ENSG00000245213	AC105285.1	ENSG00000139793	MBNL2	1.3664e-09	1	6.63e-09	1	8.1e-11	1	3.39e-09	TRUE
ENSG00000086666	ZFAND6	ENSG00000231721	LINC-PINT	ENSG00000065548	ZC3H15	1.51222e-09	1	8.76e-06	1	0.000253	1	8.84e-07	TRUE
ENSG00000135070	ISCA1	ENSG00000254473	AL354920.1	ENSG00000065978	YBX1	1.7948e-09	1	9.34e-15	1	3.99e-12	1	2.04e-19	TRUE
ENSG00000239900	ADSL	ENSG00000272129	AL359715.3	ENSG00000114416	FXR1	1.89499e-09	1	1.08e-06	1	1.77e-06	1	1.27e-08	TRUE
ENSG00000136908	DPM2	ENSG00000261094	AC007066.2	ENSG00000168002	POLR2G	2.44139e-09	1	5.4e-13	1	8.12e-15	1	9.95e-16	TRUE
ENSG00000068438	FTSJ1	ENSG00000196741	LINC01560	ENSG00000102317	RBM3	2.89586e-09	1	1.34e-05	1	0.0182	1	2.96e-08	TRUE
ENSG00000152492	CCDC50	ENSG00000231770	TMEM44-AS1	ENSG00000114416	FXR1	3.25821e-09	1	1.22e-10	1	2.14e-10	1	5.69e-22	TRUE
ENSG00000125812	GZF1	ENSG00000241990	PRR34-AS1	ENSG00000132463	GRSF1	3.41009e-09	1	8.51e-05	1	1.8e-07	1	6.4e-10	TRUE
ENSG00000118816	CCNI	ENSG00000177410	ZFAS1	ENSG00000138757	G3BP2	3.55759e-09	1	1.75e-08	1	1.51e-13	1	1.07e-21	TRUE
ENSG00000151327	FAM177A1	ENSG00000258738	AL121603.2	ENSG00000175324	LSM1	3.83086e-09	1	2.38e-05	1	7.72e-14	1	3.79e-22	TRUE
ENSG00000109390	NDUFC1	ENSG00000247556	OIP5-AS1	ENSG00000132463	GRSF1	3.94556e-09	1	2.49e-11	1	1.17e-06	1	9.22e-16	TRUE
ENSG00000197077	KIAA1671	ENSG00000257084	MIR200CHG	ENSG00000099995	SF3A1	4.06867e-09	1	4.09e-07	1	0.00765	1	9.82e-11	TRUE
ENSG00000106009	BRAT1	ENSG00000265415	AC099850.3	ENSG00000106263	EIF3B	4.29983e-09	1	2.38e-16	1	3.09e-08	1	8.43e-23	TRUE
ENSG00000099949	LZTR1	ENSG00000235280	MCF2L-AS1	ENSG00000132819	RBM38	4.54607e-09	-1	0.0144	-1	0.0456	-1	1.34e-12	TRUE
ENSG00000106100	NOD1	ENSG00000196295	GARS-DT	ENSG00000136243	NUP42	4.80604e-09	1	5.65e-06	1	4.8e-06	1	1.44e-16	TRUE
ENSG00000171148	TADA3	ENSG00000206567	AC022007.1	ENSG00000134077	THUMPD3	5.26945e-09	1	2.28e-16	1	0.000385	1	1.92e-23	TRUE
ENSG00000084093	REST	ENSG00000238197	PAXBP1-AS1	ENSG00000159082	SYNJ1	6.11345e-09	-1	0.000978	-1	5.44e-11	-1	9.38e-13	TRUE
ENSG00000108587	GOSR1	ENSG00000227543	SPAG5-AS1	ENSG00000109111	SUPT6H	6.14478e-09	1	6.74e-11	1	0.00604	1	2e-19	TRUE
ENSG00000117640	MTFR1L	ENSG00000247556	OIP5-AS1	ENSG00000132463	GRSF1	6.55727e-09	1	5.27e-06	1	0.0163	1	7.55e-09	TRUE
ENSG00000167257	RNF214	ENSG00000278970	HEIH	ENSG00000169564	PCBP1	6.93577e-09	1	0.000221	1	2.59e-05	1	6.34e-09	TRUE
ENSG00000172530	BANP	ENSG00000226688	ENTPD1-AS1	ENSG00000116747	RO60	8.30978e-09	1	0.002	1	0.00059	1	2.71e-11	TRUE
ENSG00000164535	DAGLB	ENSG00000251442	LINC01094	ENSG00000137462	TLR2	9.78858e-09	1	1.19e-08	1	4.54e-14	1	3.87e-11	TRUE
ENSG00000174695	TMEM167A	ENSG00000247828	TMEM161B-AS1	ENSG00000232119	MCTS1	1.00667e-08	1	4.77e-12	1	1.24e-05	1	4.89e-14	TRUE
ENSG00000196455	PIK3R4	ENSG00000203644	AC083799.1	ENSG00000138385	SSB	1.02879e-08	1	8.18e-05	1	2.52e-06	1	3.67e-11	TRUE
ENSG00000100226	GTPBP1	ENSG00000197536	C5orf56	ENSG00000059378	PARP12	1.24374e-08	1	1.47e-15	1	1.07e-09	1	1.73e-22	TRUE
ENSG00000153179	RASSF3	ENSG00000258056	AC009779.2	ENSG00000174106	LEMD3	1.46878e-08	1	1e-05	1	0.00013	1	3.17e-09	TRUE
ENSG00000108510	MED13	ENSG00000273702	AC091271.1	ENSG00000198265	HELZ	2.03346e-08	1	9.32e-05	1	0.0212	1	7.98e-16	TRUE
ENSG00000151414	NEK7	ENSG00000186594	MIR22HG	ENSG00000122729	ACO1	2.07353e-08	1	4.63e-05	1	3.42e-11	1	3.17e-10	TRUE
ENSG00000120910	PPP3CC	ENSG00000251034	AC087854.1	ENSG00000138709	LARP1B	2.10218e-08	1	1.16e-10	1	1.27e-13	1	6.53e-20	TRUE
ENSG00000188243	COMMD6	ENSG00000170919	TPT1-AS1	ENSG00000112081	SRSF3	2.28598e-08	1	3.29e-06	1	1.64e-11	1	3.12e-18	TRUE
ENSG00000169375	SIN3A	ENSG00000261183	SPINT1-AS1	ENSG00000112183	RBM24	2.31912e-08	1	2.42e-09	1	7.38e-14	1	4.8e-16	TRUE
ENSG00000135900	MRPL44	ENSG00000246263	UBR5-AS1	ENSG00000138385	SSB	2.37842e-08	1	3.23e-17	1	7.35e-13	1	5.24e-15	TRUE
ENSG00000151131	C12orf45	ENSG00000234741	GAS5	ENSG00000063046	EIF4B	2.39744e-08	1	4.91e-06	1	5.81e-10	1	1.68e-10	TRUE
ENSG00000188612	SUMO2	ENSG00000163597	SNHG16	ENSG00000132478	UNK	2.48806e-08	1	2.64e-06	1	9.17e-13	1	2.54e-13	TRUE
ENSG00000171202	TMEM126A	ENSG00000246067	RAB30-DT	ENSG00000196943	NOP9	2.65531e-08	1	0.027	1	5.35e-09	1	1.93e-27	TRUE
ENSG00000173638	SLC19A1	ENSG00000215424	MCM3AP-AS1	ENSG00000107929	LARP4B	2.81395e-08	1	3.37e-07	1	3.06e-09	1	5.33e-10	TRUE
ENSG00000173208	ABCD2	ENSG00000267272	LINC01140	ENSG00000122729	ACO1	2.83237e-08	1	2.13e-06	1	1.94e-06	1	1.97e-05	TRUE
ENSG00000163755	HPS3	ENSG00000240137	ERICH6-AS1	ENSG00000114416	FXR1	2.9675e-08	1	2.45e-05	1	7.45e-07	1	2.87e-10	TRUE
ENSG00000187792	ZNF70	ENSG00000232533	AC093673.1	ENSG00000100320	RBFOX2	3.02899e-08	1	0.000907	1	0.0011	1	1.04e-09	TRUE
ENSG00000129515	SNX6	ENSG00000258738	AL121603.2	ENSG00000175324	LSM1	3.16298e-08	1	0.000231	1	2.51e-06	1	1.15e-14	TRUE
ENSG00000155629	PIK3AP1	ENSG00000280832	GSEC	ENSG00000065548	ZC3H15	3.77074e-08	1	0.000264	1	7.02e-05	1	1.13e-05	TRUE
ENSG00000089818	NECAP1	ENSG00000228106	AL392172.1	ENSG00000065548	ZC3H15	4.10401e-08	1	4.57e-06	1	2.17e-06	1	3.03e-14	TRUE
ENSG00000116604	MEF2D	ENSG00000117242	PINK1-AS	ENSG00000103067	ESRP2	4.23571e-08	-1	9.78e-07	-1	5.04e-09	-1	1.11e-09	TRUE
ENSG00000129473	BCL2L2	ENSG00000197989	SNHG12	ENSG00000100836	PABPN1	4.44507e-08	1	1.01e-06	1	0.0146	1	8.16e-18	TRUE
ENSG00000180626	ZNF594	ENSG00000261879	AC087500.1	ENSG00000129245	FXR2	4.47496e-08	1	1.82e-06	1	4.48e-07	1	7.24e-22	TRUE
ENSG00000174483	BBS1	ENSG00000255517	AP002748.4	ENSG00000173914	RBM4B	4.51892e-08	1	9.06e-07	1	3.08e-12	1	2.27e-19	TRUE
ENSG00000105270	CLIP3	ENSG00000235280	MCF2L-AS1	ENSG00000166173	LARP6	4.65179e-08	1	4.68e-07	1	8.25e-05	1	2.79e-07	TRUE
ENSG00000138448	ITGAV	ENSG00000271895	AL109811.2	ENSG00000102053	ZC3H12B	4.87373e-08	-1	2.27e-10	-1	7.49e-16	-1	9.95e-17	TRUE
ENSG00000149806	FAU	ENSG00000255517	AP002748.4	ENSG00000168066	SF1	5.12533e-08	1	6.18e-09	1	0.0059	1	1.43e-10	TRUE
ENSG00000163155	LYSMD1	ENSG00000272462	U91328.1	ENSG00000117360	PRPF3	5.56148e-08	1	0.0238	1	0.000159	1	4.1e-06	TRUE
ENSG00000108055	SMC3	ENSG00000236830	CBR3-AS1	ENSG00000129566	TEP1	5.61991e-08	-1	6.56e-07	-1	7.41e-09	-1	6.36e-12	TRUE
ENSG00000102178	UBL4A	ENSG00000280195	AC245140.2	ENSG00000130826	DKC1	6.45729e-08	1	3.34e-14	1	2.4e-11	1	2.45e-12	TRUE
ENSG00000170734	POLH	ENSG00000272821	U62317.2	ENSG00000100227	POLDIP3	6.98406e-08	1	3.7e-05	1	2.54e-09	1	1.2e-08	TRUE
ENSG00000174684	B4GAT1	ENSG00000255468	AP001107.9	ENSG00000173933	RBM4	7.17799e-08	1	2.23e-06	1	0.00144	1	9.16e-12	TRUE
ENSG00000050327	ARHGEF5	ENSG00000275764	AC092747.4	ENSG00000111640	GAPDH	7.23694e-08	-1	9.92e-07	-1	8.95e-06	-1	2.27e-08	TRUE
ENSG00000198517	MAFK	ENSG00000234290	AC116366.1	ENSG00000169564	PCBP1	7.37584e-08	1	0.0172	1	0.00772	1	3.4e-08	TRUE
ENSG00000105137	SYDE1	ENSG00000247095	MIR210HG	ENSG00000111640	GAPDH	8.88807e-08	1	0.0152	1	1.41e-06	1	1.41e-06	TRUE
ENSG00000111642	CHD4	ENSG00000225855	RUSC1-AS1	ENSG00000185946	RNPC3	8.89785e-08	-1	8.18e-05	-1	8.69e-10	-1	5.07e-11	TRUE
ENSG00000065802	ASB1	ENSG00000260917	AL158212.3	ENSG00000144161	ZC3H8	9.08101e-08	1	7.59e-05	1	1.17e-06	1	8.81e-10	TRUE
ENSG00000174996	KLC2	ENSG00000255468	AP001107.9	ENSG00000173933	RBM4	9.52219e-08	1	5.99e-08	1	6.48e-07	1	4.04e-18	TRUE
ENSG00000103510	KAT8	ENSG00000272913	AC009237.14	ENSG00000139718	SETD1B	1.08813e-07	-1	0.0425	-1	0.00335	-1	5.17e-17	TRUE
ENSG00000050327	ARHGEF5	ENSG00000244479	OR2A1-AS1	ENSG00000106344	RBM28	1.23383e-07	1	4.02e-06	1	1.27e-22	1	4.72e-30	TRUE
ENSG00000149591	TAGLN	ENSG00000272054	AC007390.2	ENSG00000204576	PRR3	1.23742e-07	-1	0.0065	-1	0.000263	-1	0.00105	TRUE
ENSG00000176894	PXMP2	ENSG00000230555	AL450326.1	ENSG00000121057	AKAP1	1.26473e-07	1	4.4e-06	1	1.68e-05	1	4.71e-13	TRUE
ENSG00000111707	SUDS3	ENSG00000234608	MAPKAPK5-AS1	ENSG00000075856	SART3	1.3797e-07	1	0.00231	1	0.00267	1	3.42e-20	TRUE
ENSG00000159346	ADIPOR1	ENSG00000228288	PCAT6	ENSG00000058673	ZC3H11A	1.41729e-07	1	1.2e-07	1	5.91e-06	1	1.08e-10	TRUE
ENSG00000116852	KIF21B	ENSG00000242622	AC092910.3	ENSG00000102241	HTATSF1	1.44747e-07	1	0.00883	1	0.000142	1	3.58e-08	TRUE
ENSG00000184428	TOP1MT	ENSG00000196810	CTBP1-DT	ENSG00000124562	SNRPC	1.48181e-07	-1	1.96e-07	-1	1.19e-09	-1	1.99e-14	TRUE
ENSG00000143575	HAX1	ENSG00000254473	AL354920.1	ENSG00000143368	SF3B4	1.50904e-07	1	0.031	1	0.0392	1	1.17e-16	TRUE
ENSG00000182979	MTA1	ENSG00000260711	AL121839.2	ENSG00000119705	SLIRP	1.52356e-07	1	2.21e-06	1	0.00017	1	4.74e-16	TRUE
ENSG00000138658	ZGRF1	ENSG00000267121	AC008105.3	ENSG00000164167	LSM6	1.52561e-07	1	5.27e-07	1	6.88e-06	1	3.15e-12	TRUE
ENSG00000167986	DDB1	ENSG00000237126	AC073254.1	ENSG00000149532	CPSF7	1.58733e-07	1	3.33e-12	1	1.15e-07	1	7.67e-18	TRUE
ENSG00000186834	HEXIM1	ENSG00000259623	AC125257.1	ENSG00000076067	RBMS2	1.61997e-07	1	0.00026	1	5.96e-07	1	1.01e-11	TRUE
ENSG00000174197	MGA	ENSG00000273270	AC090114.2	ENSG00000119446	RBM18	1.64686e-07	-1	9.61e-05	-1	0.000298	-1	2.24e-05	TRUE
ENSG00000139266	2022-03-09	ENSG00000255737	AGAP2-AS1	ENSG00000174106	LEMD3	1.67125e-07	1	3.55e-05	1	2.85e-05	1	3.14e-13	TRUE
ENSG00000172922	RNASEH2C	ENSG00000260233	SSSCA1-AS1	ENSG00000173933	RBM4	1.68027e-07	1	4.09e-15	1	5.02e-17	1	6.29e-32	TRUE
ENSG00000117000	RLF	ENSG00000247095	MIR210HG	ENSG00000090621	PABPC4	1.79876e-07	1	9.14e-10	1	2.46e-19	1	9.16e-26	TRUE
ENSG00000131051	RBM39	ENSG00000271971	AC120053.1	ENSG00000244462	RBM12	1.88881e-07	1	1.81e-05	1	1.1e-09	1	1.83e-14	TRUE
ENSG00000107021	TBC1D13	ENSG00000236901	MIR600HG	ENSG00000105939	ZC3HAV1	2.03622e-07	1	7.08e-05	1	0.000103	1	3.3e-21	TRUE
ENSG00000115806	GORASP2	ENSG00000227946	AC007383.2	ENSG00000138385	SSB	2.20864e-07	1	0.000268	1	0.0152	1	3.54e-12	TRUE
ENSG00000170471	RALGAPB	ENSG00000174365	SNHG11	ENSG00000125870	SNRPB2	2.22678e-07	1	0.000432	1	2.34e-17	1	3.27e-22	TRUE
ENSG00000114767	RRP9	ENSG00000271976	AC012467.2	ENSG00000115053	NCL	2.2368e-07	1	4.6e-08	1	7.84e-10	1	1.79e-14	TRUE
ENSG00000105997	HOXA3	ENSG00000253552	HOXA-AS2	ENSG00000132819	RBM38	2.24554e-07	1	8.18e-12	1	1.19e-08	1	1.2e-12	TRUE
ENSG00000169967	MAP3K2	ENSG00000205488	CALML3-AS1	ENSG00000135486	HNRNPA1	2.27078e-07	-1	1.19e-09	-1	2e-07	-1	2.13e-19	TRUE
ENSG00000185862	EVI2B	ENSG00000255062	AP001318.2	ENSG00000197111	PCBP2	2.28929e-07	1	7.52e-07	1	1.9e-07	1	1.69e-27	TRUE
ENSG00000116266	STXBP3	ENSG00000279159	AC003681.1	ENSG00000155506	LARP1	2.32124e-07	-1	0.000112	-1	0.00489	-1	8.93e-09	TRUE
ENSG00000126777	KTN1	ENSG00000266036	AC016888.1	ENSG00000101104	PABPC1L	2.33982e-07	1	0.0168	1	0.000111	1	0.000239	TRUE
ENSG00000182866	LCK	ENSG00000259248	USP3-AS1	ENSG00000090905	TNRC6A	2.49203e-07	-1	1.18e-06	-1	3.39e-05	-1	4.55e-15	TRUE
ENSG00000173914	RBM4B	ENSG00000255517	AP002748.4	ENSG00000173933	RBM4	2.59268e-07	1	2.06e-07	1	2.92e-06	1	6.94e-22	TRUE
ENSG00000163719	MTMR14	ENSG00000225733	FGD5-AS1	ENSG00000134077	THUMPD3	2.73326e-07	1	3.39e-09	1	0.0109	1	1.12e-25	TRUE
ENSG00000117385	P3H1	ENSG00000234614	C2CD4D-AS1	ENSG00000121057	AKAP1	2.74659e-07	-1	0.000211	-1	0.00328	-1	1.58e-14	TRUE
ENSG00000134333	LDHA	ENSG00000235501	AC105942.1	ENSG00000134001	EIF2S1	2.81306e-07	1	0.000695	1	0.00337	1	7.69e-12	TRUE
ENSG00000272391	POM121C	ENSG00000214293	APTR	ENSG00000160917	CPSF4	2.87873e-07	1	1.99e-05	1	0.000156	1	8.76e-10	TRUE
ENSG00000181038	METTL23	ENSG00000163597	SNHG16	ENSG00000161547	SRSF2	2.95482e-07	1	0.00892	1	8.32e-08	1	2.2e-08	TRUE
ENSG00000072952	MRVI1	ENSG00000272695	GAS6-DT	ENSG00000172348	RCAN2	2.99691e-07	1	5.78e-05	1	2.24e-05	1	5.19e-09	TRUE
ENSG00000180104	EXOC3	ENSG00000188242	AC010442.1	ENSG00000148843	PDCD11	3.03649e-07	1	4.63e-06	1	2.68e-10	1	4.74e-09	TRUE
ENSG00000076924	XAB2	ENSG00000268204	AC008763.1	ENSG00000067596	DHX8	3.2795e-07	1	0.00122	1	4.94e-07	1	1.3e-14	TRUE
ENSG00000153721	CNKSR3	ENSG00000249592	AC139887.2	ENSG00000137449	CPEB2	3.3755e-07	1	0.00891	1	0.00138	1	0.000105	TRUE
ENSG00000161265	U2AF1L4	ENSG00000267523	AC008735.2	ENSG00000185946	RNPC3	3.37677e-07	1	0.00271	1	1.47e-05	1	1.58e-21	TRUE
ENSG00000198791	CNOT7	ENSG00000215068	AC025171.2	ENSG00000003756	RBM5	3.48962e-07	-1	0.0198	-1	0.00343	-1	1.44e-14	TRUE
ENSG00000114353	GNAI2	ENSG00000234912	SNHG20	ENSG00000161082	CELF5	3.53518e-07	-1	8.7e-06	-1	5.49e-11	-1	1.06e-13	TRUE
ENSG00000120688	WBP4	ENSG00000236618	PITPNA-AS1	ENSG00000123200	ZC3H13	3.54259e-07	1	1.32e-07	1	1.87e-10	1	1.06e-16	TRUE
ENSG00000150593	PDCD4	ENSG00000203497	PDCD4-AS1	ENSG00000203867	RBM20	3.63801e-07	1	1.63e-27	1	7.66e-18	1	1.55e-77	TRUE
ENSG00000174165	ZDHHC24	ENSG00000255468	AP001107.9	ENSG00000173933	RBM4	3.83855e-07	1	7.45e-11	1	0.00497	1	5.38e-16	TRUE
ENSG00000012232	EXTL3	ENSG00000272758	AC083798.2	ENSG00000164167	LSM6	3.8785e-07	-1	5.96e-08	-1	2.79e-13	-1	2.1e-16	TRUE
ENSG00000133574	GIMAP4	ENSG00000279159	AC003681.1	ENSG00000148840	PPRC1	3.95819e-07	-1	3.64e-07	-1	1.02e-09	-1	1.35e-12	TRUE
ENSG00000100902	PSMA6	ENSG00000258738	AL121603.2	ENSG00000175324	LSM1	4.31373e-07	1	0.00168	1	0.000402	1	3.48e-12	TRUE
ENSG00000130813	SHFL	ENSG00000267169	AC022098.1	ENSG00000064607	SUGP2	4.39474e-07	1	9.43e-06	1	2.95e-10	1	6.05e-22	TRUE
ENSG00000132591	ERAL1	ENSG00000227543	SPAG5-AS1	ENSG00000143368	SF3B4	4.54398e-07	1	0.000392	1	3.55e-18	1	1.57e-17	TRUE
ENSG00000101457	DNTTIP1	ENSG00000258655	ARHGAP5-AS1	ENSG00000132603	NIP7	4.77615e-07	1	1.21e-05	1	1.29e-07	1	2.12e-07	TRUE
ENSG00000019144	PHLDB1	ENSG00000260121	AC138028.4	ENSG00000090905	TNRC6A	4.90472e-07	1	0.000495	1	7.72e-09	1	1.46e-14	TRUE
ENSG00000135749	PCNX2	ENSG00000249641	HOXC13-AS	ENSG00000138050	THUMPD2	4.94405e-07	1	0.000514	1	5.29e-09	1	6.88e-11	TRUE
ENSG00000132467	UTP3	ENSG00000248049	UBA6-AS1	ENSG00000132463	GRSF1	5.14585e-07	1	2.34e-09	1	3.07e-07	1	1.37e-10	TRUE
ENSG00000109381	ELF2	ENSG00000246560	UBE2D3-AS1	ENSG00000153048	CARHSP1	5.29248e-07	1	0.00627	1	0.0185	1	2.64e-13	TRUE
ENSG00000140836	ZFHX3	ENSG00000172965	MIR4435-2HG	ENSG00000167100	SAMD14	5.77438e-07	1	1.61e-05	1	2.59e-05	1	6.1e-17	TRUE
ENSG00000099381	SETD1A	ENSG00000261971	MMP25-AS1	ENSG00000099995	SF3A1	5.78636e-07	1	2.95e-05	1	4.6e-06	1	1.35e-15	TRUE
ENSG00000181481	RNF135	ENSG00000214719	AC005562.1	ENSG00000109111	SUPT6H	5.7989e-07	1	0.0167	1	4.8e-07	1	5.12e-15	TRUE
ENSG00000112514	CUTA	ENSG00000242282	AC108488.1	ENSG00000089280	FUS	6.04969e-07	-1	0.00521	-1	4.96e-05	-1	1.16e-17	TRUE
ENSG00000186462	NAP1L2	ENSG00000275367	AC092111.1	ENSG00000128739	SNRPN	6.16157e-07	1	4.26e-06	1	0.000985	1	2.42e-05	TRUE
ENSG00000024422	EHD2	ENSG00000219665	ZNF433-AS1	ENSG00000162775	RBM15	6.29734e-07	-1	8.4e-07	-1	0.000134	-1	8.38e-07	TRUE
ENSG00000116350	SRSF4	ENSG00000213904	LIPE-AS1	ENSG00000083896	YTHDC1	6.30217e-07	1	8.01e-10	1	8.47e-07	1	2e-16	TRUE
ENSG00000198625	MDM4	ENSG00000260317	AC009812.4	ENSG00000182004	SNRPE	6.38125e-07	1	7.37e-10	1	3.43e-08	1	3.12e-13	TRUE
ENSG00000188566	NDOR1	ENSG00000234741	GAS5	ENSG00000065978	YBX1	6.67737e-07	-1	0.000472	-1	9.88e-06	-1	3.37e-17	TRUE
ENSG00000135930	EIF4E2	ENSG00000266036	AC016888.1	ENSG00000099995	SF3A1	6.75733e-07	-1	0.0169	-1	0.00841	-1	4.17e-06	TRUE
ENSG00000187801	ZFP69B	ENSG00000260920	AL031985.3	ENSG00000138757	G3BP2	7.18005e-07	1	0.0057	1	8.17e-30	1	1.23e-29	TRUE
ENSG00000011258	MBTD1	ENSG00000229980	TOB1-AS1	ENSG00000121057	AKAP1	7.52511e-07	1	0.00307	1	3.07e-06	1	2.26e-26	TRUE
ENSG00000125037	EMC3	ENSG00000269982	AC018809.2	ENSG00000134077	THUMPD3	7.57483e-07	1	1.61e-07	1	1.31e-07	1	1.5e-47	TRUE
ENSG00000198771	RCSD1	ENSG00000237248	LINC00987	ENSG00000143486	EIF2D	7.81976e-07	1	6.7e-05	1	0.000325	1	9.84e-06	TRUE
ENSG00000183801	OLFML1	ENSG00000225313	AL513327.1	ENSG00000148843	PDCD11	8.53907e-07	-1	0.00178	-1	1.8e-07	-1	1.88e-14	TRUE
ENSG00000280987	MATR3	ENSG00000197536	C5orf56	ENSG00000143486	EIF2D	8.77437e-07	1	2.54e-05	1	1.12e-05	1	1.02e-16	TRUE
ENSG00000176390	CRLF3	ENSG00000214719	AC005562.1	ENSG00000109111	SUPT6H	8.84824e-07	1	0.00629	1	4.58e-10	1	2.15e-10	TRUE
ENSG00000177469	CAVIN1	ENSG00000230454	U73166.1	ENSG00000015479	MATR3	8.98638e-07	-1	0.00185	-1	3.84e-06	-1	2.59e-18	TRUE
ENSG00000186654	PRR5	ENSG00000206567	AC022007.1	ENSG00000122729	ACO1	9.39363e-07	1	2e-05	1	2.43e-10	1	4.28e-05	TRUE
ENSG00000113739	STC2	ENSG00000253768	AC008663.1	ENSG00000073792	IGF2BP2	9.6136e-07	1	0.0383	1	1.88e-29	1	3.14e-63	TRUE
ENSG00000214717	ZBED1	ENSG00000236017	ASMTL-AS1	ENSG00000121774	KHDRBS1	9.94587e-07	1	5.57e-06	1	3.21e-06	1	1.31e-07	TRUE
ENSG00000167702	KIFC2	ENSG00000254815	AP006284.1	ENSG00000153944	MSI2	1.00166e-06	1	5.63e-10	1	4.36e-14	1	7.88e-37	TRUE
ENSG00000198886	MT-ND4	ENSG00000255062	AP001318.2	ENSG00000143368	SF3B4	1.00868e-06	1	0.0169	1	0.0356	1	1.04e-06	TRUE
ENSG00000142676	RPL11	ENSG00000272758	AC083798.2	ENSG00000134644	PUM1	1.01197e-06	1	2.04e-07	1	1.44e-10	1	5.6e-30	TRUE
ENSG00000064726	BTBD1	ENSG00000279833	AL031846.2	ENSG00000078269	SYNJ2	1.04293e-06	-1	1.59e-05	-1	0.000175	-1	1.55e-12	TRUE
ENSG00000220205	VAMP2	ENSG00000234327	AC012146.1	ENSG00000204576	PRR3	1.05116e-06	1	7.14e-11	1	2.47e-07	1	2.98e-11	TRUE
ENSG00000101464	PIGU	ENSG00000260032	NORAD	ENSG00000131051	RBM39	1.05491e-06	1	0.00382	1	1.08e-12	1	5.26e-20	TRUE
ENSG00000132670	PTPRA	ENSG00000247373	TMED2-DT	ENSG00000131503	ANKHD1	1.07101e-06	-1	0.0107	-1	3.45e-06	-1	4.86e-18	TRUE
ENSG00000147684	NDUFB9	ENSG00000253106	AC090198.1	ENSG00000138385	SSB	1.08468e-06	1	2.38e-07	1	8.12e-12	1	4.84e-13	TRUE
ENSG00000139726	DENR	ENSG00000255857	PXN-AS1	ENSG00000099783	HNRNPM	1.14568e-06	1	6.12e-14	1	2.81e-09	1	2.43e-17	TRUE
ENSG00000115520	COQ10B	ENSG00000259865	AL390728.6	ENSG00000065548	ZC3H15	1.15935e-06	1	6.45e-09	1	5.83e-06	1	3.63e-23	TRUE
ENSG00000125870	SNRPB2	ENSG00000225377	NRSN2-AS1	ENSG00000149658	YTHDF1	1.24487e-06	1	1.42e-13	1	3.85e-16	1	7.99e-19	TRUE
ENSG00000176055	MBLAC2	ENSG00000248092	NNT-AS1	ENSG00000130826	DKC1	1.31028e-06	1	3.11e-05	1	0.0319	1	2.01e-11	TRUE
ENSG00000128626	MRPS12	ENSG00000233527	ZNF529-AS1	ENSG00000179134	SAMD4B	1.3721e-06	1	2.92e-07	1	0.000492	1	2.4e-11	TRUE
ENSG00000182872	RBM10	ENSG00000230844	ZNF674-AS1	ENSG00000117360	PRPF3	1.37701e-06	1	9.82e-11	1	7.9e-08	1	2.12e-14	TRUE
ENSG00000249115	HAUS5	ENSG00000236144	TMEM147-AS1	ENSG00000161265	U2AF1L4	1.44481e-06	1	0.021	1	3.71e-10	1	1.1e-18	TRUE
ENSG00000186918	ZNF395	ENSG00000247095	MIR210HG	ENSG00000111640	GAPDH	1.48139e-06	1	0.000281	1	9.39e-05	1	0.00341	TRUE
ENSG00000184545	DUSP8	ENSG00000233930	KRTAP5-AS1	ENSG00000090097	PCBP4	1.54794e-06	1	0.0422	1	4.4e-35	1	4.36e-56	TRUE
ENSG00000077312	SNRPA	ENSG00000265415	AC099850.3	ENSG00000065978	YBX1	1.70949e-06	1	5.57e-05	1	5.51e-05	1	2.08e-31	TRUE
ENSG00000076928	ARHGEF1	ENSG00000204282	TNRC6C-AS1	ENSG00000178199	ZC3H12D	1.7146e-06	1	0.0248	1	1.41e-05	1	0.00224	TRUE
ENSG00000145241	CENPC	ENSG00000248049	UBA6-AS1	ENSG00000132463	GRSF1	1.76266e-06	1	0.0126	1	2.12e-09	1	2.63e-11	TRUE
ENSG00000160685	ZBTB7B	ENSG00000254290	AC124067.4	ENSG00000135097	MSI1	1.93701e-06	-1	6.27e-05	-1	2.97e-05	-1	1.55e-20	TRUE
ENSG00000101474	APMAP	ENSG00000274173	AL035661.1	ENSG00000138757	G3BP2	1.94647e-06	1	0.00324	1	0.000159	1	2.79e-09	TRUE
ENSG00000106993	CDC37L1	ENSG00000236199	AL359076.1	ENSG00000120948	TARDBP	1.94907e-06	1	3.98e-07	1	2.85e-07	1	2.53e-10	TRUE
ENSG00000174109	C16orf91	ENSG00000226029	LINC01772	ENSG00000109111	SUPT6H	1.96135e-06	-1	3.17e-05	-1	1.15e-09	-1	2.61e-14	TRUE
ENSG00000131477	RAMP2	ENSG00000197291	RAMP2-AS1	ENSG00000067596	DHX8	2.00647e-06	1	9.63e-08	1	1.04e-56	1	6.58e-59	TRUE
ENSG00000162300	ZFPL1	ENSG00000255517	AP002748.4	ENSG00000168066	SF1	2.06795e-06	1	0.0119	1	0.028	1	3.27e-08	TRUE
ENSG00000114302	PRKAR2A	ENSG00000259291	ZNF710-AS1	ENSG00000090097	PCBP4	2.0986e-06	1	7.23e-05	1	0.000403	1	1.14e-09	TRUE
ENSG00000125970	RALY	ENSG00000260032	NORAD	ENSG00000131051	RBM39	2.13521e-06	1	0.0228	1	0.000891	1	5.21e-12	TRUE
ENSG00000102908	NFAT5	ENSG00000244513	AC109587.1	ENSG00000119707	RBM25	2.13893e-06	1	2.09e-06	1	7.83e-10	1	2.51e-15	TRUE
ENSG00000168497	CAVIN2	ENSG00000212719	LINC02693	ENSG00000167100	SAMD14	2.14575e-06	-1	2.09e-08	-1	2.41e-05	-1	5.38e-14	TRUE
ENSG00000173812	EIF1	ENSG00000259623	AC125257.1	ENSG00000135486	HNRNPA1	2.21097e-06	1	8.42e-06	1	1.82e-08	1	1.22e-18	TRUE
ENSG00000162032	SPSB3	ENSG00000268516	AC020915.2	ENSG00000106355	LSM5	2.24677e-06	-1	0.000239	-1	0.000229	-1	8.96e-09	TRUE
ENSG00000171840	NINJ2	ENSG00000177406	AC021054.1	ENSG00000143977	SNRPG	2.25586e-06	1	1.99e-14	1	9.3e-14	1	1.04e-21	TRUE
ENSG00000075218	GTSE1	ENSG00000253738	OTUD6B-AS1	ENSG00000185728	YTHDF3	2.29531e-06	-1	0.000159	-1	1.64e-06	-1	1.74e-15	TRUE
ENSG00000185803	SLC52A2	ENSG00000267169	AC022098.1	ENSG00000184863	RBM33	2.33603e-06	-1	3.25e-05	-1	7.26e-07	-1	2.98e-14	TRUE
ENSG00000137500	CCDC90B	ENSG00000247137	AP000873.2	ENSG00000107105	ELAVL2	2.35495e-06	1	1.92e-05	1	4.25e-16	1	1.97e-19	TRUE
ENSG00000168101	NUDT16L1	ENSG00000196696	AC009022.1	ENSG00000117360	PRPF3	2.39538e-06	-1	0.000233	-1	2.98e-12	-1	4.31e-23	TRUE
ENSG00000198695	MT-ND6	ENSG00000267523	AC008735.2	ENSG00000135870	RC3H1	2.39826e-06	1	5.27e-16	1	2.73e-05	1	1.32e-25	TRUE
ENSG00000140479	PCSK6	ENSG00000230393	AC092667.1	ENSG00000005189	REXO5	2.54885e-06	-1	7.09e-05	-1	0.00222	-1	0.00466	TRUE
ENSG00000254986	DPP3	ENSG00000255517	AP002748.4	ENSG00000173933	RBM4	2.60002e-06	1	6.59e-24	1	4.22e-08	1	4.8e-27	TRUE
ENSG00000156261	CCT8	ENSG00000264456	AC138207.4	ENSG00000184863	RBM33	2.63912e-06	-1	0.00608	-1	0.00467	-1	2.82e-05	TRUE
ENSG00000131023	LATS1	ENSG00000235652	AL356599.1	ENSG00000163694	RBM47	2.69048e-06	1	1.5e-05	1	3.04e-08	1	6.56e-13	TRUE
ENSG00000099849	RASSF7	ENSG00000274964	AC026356.1	ENSG00000104413	ESRP1	2.74345e-06	1	0.00362	1	0.000562	1	9.54e-08	TRUE
ENSG00000163818	LZTFL1	ENSG00000269825	AC022150.4	ENSG00000132466	ANKRD17	2.76257e-06	-1	0.0156	-1	0.0123	-1	4.5e-13	TRUE
ENSG00000115685	PPP1R7	ENSG00000234432	AC092171.3	ENSG00000099381	SETD1A	2.78629e-06	-1	2.52e-05	-1	0.0451	-1	5.08e-18	TRUE
ENSG00000140400	MAN2C1	ENSG00000269352	PTOV1-AS2	ENSG00000004534	RBM6	2.80569e-06	1	0.00359	1	0.0032	1	2.05e-08	TRUE
ENSG00000100567	PSMA3	ENSG00000257621	PSMA3-AS1	ENSG00000131503	ANKHD1	2.90208e-06	1	0.0142	1	5.13e-06	1	8.19e-11	TRUE
ENSG00000147274	RBMX	ENSG00000224032	EPB41L4A-AS1	ENSG00000063046	EIF4B	3.06182e-06	1	1.42e-08	1	5.56e-09	1	8.06e-18	TRUE
ENSG00000105270	CLIP3	ENSG00000225439	BOLA3-AS1	ENSG00000166173	LARP6	3.11691e-06	1	0.000228	1	0.00121	1	9.85e-08	TRUE
ENSG00000143033	MTF2	ENSG00000223745	CCDC18-AS1	ENSG00000164167	LSM6	3.16866e-06	1	0.000405	1	0.00199	1	7e-10	TRUE
ENSG00000089022	MAPKAPK5	ENSG00000234608	MAPKAPK5-AS1	ENSG00000122965	RBM19	3.17331e-06	1	3.64e-06	1	2.32e-09	1	1.3e-25	TRUE
ENSG00000196329	GIMAP5	ENSG00000234290	AC116366.1	ENSG00000184863	RBM33	3.21175e-06	1	5.1e-08	1	4.77e-06	1	1.17e-26	TRUE
ENSG00000147526	TACC1	ENSG00000260231	KDM7A-DT	ENSG00000175324	LSM1	3.22061e-06	1	2.11e-13	1	0.0002	1	2.61e-11	TRUE
ENSG00000166750	SLFN5	ENSG00000251867	AC009812.1	ENSG00000244462	RBM12	3.26208e-06	-1	3.33e-06	-1	7.79e-06	-1	1.24e-07	TRUE
ENSG00000114127	XRN1	ENSG00000281103	TRG-AS1	ENSG00000178685	PARP10	3.27148e-06	1	8.13e-14	1	1.02e-14	1	9.69e-25	TRUE
ENSG00000167524	RSKR	ENSG00000227543	SPAG5-AS1	ENSG00000109111	SUPT6H	3.31733e-06	1	2.25e-12	1	3.2e-21	1	6.15e-41	TRUE
ENSG00000083535	PIBF1	ENSG00000259834	AL365361.1	ENSG00000105939	ZC3HAV1	3.31796e-06	-1	3.47e-07	-1	6.61e-06	-1	2.53e-08	TRUE
ENSG00000177105	RHOG	ENSG00000246273	SBF2-AS1	ENSG00000143368	SF3B4	3.35436e-06	1	7.73e-06	1	9.71e-06	1	1.83e-06	TRUE
ENSG00000099331	MYO9B	ENSG00000267904	AC024075.1	ENSG00000198265	HELZ	3.453e-06	1	5.61e-07	1	2.73e-06	1	2.89e-18	TRUE
ENSG00000123159	GIPC1	ENSG00000224032	EPB41L4A-AS1	ENSG00000063046	EIF4B	3.50599e-06	-1	3.3e-08	-1	4.13e-13	-1	4.63e-19	TRUE
ENSG00000157106	SMG1	ENSG00000270580	AC139256.2	ENSG00000066654	THUMPD1	3.50668e-06	1	2.07e-17	1	4.22e-21	1	2.93e-40	TRUE
ENSG00000150455	TIRAP	ENSG00000255062	AP001318.2	ENSG00000169564	PCBP1	3.58658e-06	1	1.63e-05	1	4.48e-24	1	3.74e-33	TRUE
ENSG00000136450	SRSF1	ENSG00000246560	UBE2D3-AS1	ENSG00000119705	SLIRP	3.61283e-06	1	1.25e-07	1	7.78e-08	1	3.48e-17	TRUE
ENSG00000183155	RABIF	ENSG00000228288	PCAT6	ENSG00000182004	SNRPE	3.61601e-06	1	3.72e-07	1	0.00103	1	1.12e-11	TRUE
ENSG00000128245	YWHAH	ENSG00000235954	TTC28-AS1	ENSG00000100319	ZMAT5	3.63081e-06	1	1.35e-07	1	0.0016	1	7.76e-08	TRUE
ENSG00000116752	BCAS2	ENSG00000225484	NUTM2B-AS1	ENSG00000100403	ZC3H7B	3.67659e-06	-1	0.000135	-1	0.00142	-1	4.18e-10	TRUE
ENSG00000258429	PDF	ENSG00000266036	AC016888.1	ENSG00000103067	ESRP2	3.74332e-06	1	2.29e-11	1	3.52e-09	1	1.38e-15	TRUE
ENSG00000125037	EMC3	ENSG00000269982	AC018809.2	ENSG00000170860	LSM3	3.81887e-06	1	2.17e-10	1	2.47e-15	1	7.65e-46	TRUE
ENSG00000163719	MTMR14	ENSG00000225733	FGD5-AS1	ENSG00000075975	MKRN2	3.89597e-06	1	0.00154	1	0.0338	1	3.29e-23	TRUE
ENSG00000165775	FUNDC2	ENSG00000197180	AC244090.1	ENSG00000130826	DKC1	4.0183e-06	1	3.12e-06	1	4.41e-07	1	1.39e-10	TRUE
ENSG00000100221	JOSD1	ENSG00000260552	AC023043.1	ENSG00000100320	RBFOX2	4.11541e-06	1	0.000545	1	0.0124	1	4.08e-11	TRUE
ENSG00000167987	VPS37C	ENSG00000257086	AP001453.2	ENSG00000168002	POLR2G	4.13841e-06	1	0.000103	1	0.00164	1	2.72e-11	TRUE
ENSG00000160014	CALM3	ENSG00000227036	LINC00511	ENSG00000104907	TRMT1	4.13903e-06	-1	0.000175	-1	0.000417	-1	2.38e-10	TRUE
ENSG00000175463	TBC1D10C	ENSG00000230454	U73166.1	ENSG00000167978	SRRM2	4.16985e-06	1	1.27e-06	1	3.62e-24	1	2.73e-48	TRUE
ENSG00000169696	ASPSCR1	ENSG00000234912	SNHG20	ENSG00000132478	UNK	4.34782e-06	1	4.62e-08	1	0.000146	1	1.1e-11	TRUE
ENSG00000167106	FAM102A	ENSG00000251562	MALAT1	ENSG00000188177	ZC3H6	4.35259e-06	-1	0.00218	-1	0.00156	-1	5.94e-06	TRUE
ENSG00000143252	SDHC	ENSG00000254473	AL354920.1	ENSG00000009307	CSDE1	4.40686e-06	1	4.5e-05	1	1.04e-09	1	9.57e-08	TRUE
ENSG00000104814	MAP4K1	ENSG00000162913	OBSCN-AS1	ENSG00000179134	SAMD4B	4.46073e-06	1	0.0129	1	5.67e-05	1	0.000147	TRUE
ENSG00000101452	DHX35	ENSG00000174365	SNHG11	ENSG00000155846	PPARGC1B	4.5041e-06	1	0.000343	1	8.63e-12	1	4.83e-16	TRUE
ENSG00000090924	PLEKHG2	ENSG00000247095	MIR210HG	ENSG00000179134	SAMD4B	4.50413e-06	1	1.92e-10	1	0.000253	1	1.77e-16	TRUE
ENSG00000137767	SQOR	ENSG00000231889	TRAF3IP2-AS1	ENSG00000145214	DGKQ	4.58492e-06	-1	0.000901	-1	0.000113	-1	6.01e-17	TRUE
ENSG00000088038	CNOT3	ENSG00000242588	AC108010.1	ENSG00000063244	U2AF2	4.59138e-06	1	0.00354	1	0.00145	1	2.86e-15	TRUE
ENSG00000114054	PCCB	ENSG00000280798	LINC00294	ENSG00000152795	HNRNPDL	4.60261e-06	-1	0.00837	-1	0.00319	-1	8.07e-13	TRUE
ENSG00000229809	ZNF688	ENSG00000188511	C22orf34	ENSG00000178199	ZC3H12D	4.73606e-06	1	0.000902	1	1.89e-06	1	7.05e-11	TRUE
ENSG00000249751	ECSCR	ENSG00000272933	AL391121.1	ENSG00000169564	PCBP1	4.79967e-06	-1	0.00143	-1	6.27e-08	-1	7.76e-19	TRUE
ENSG00000198331	HYLS1	ENSG00000255062	AP001318.2	ENSG00000143368	SF3B4	4.89226e-06	1	0.00314	1	1.06e-19	1	3.38e-23	TRUE
ENSG00000100243	CYB5R3	ENSG00000184068	SREBF2-AS1	ENSG00000100227	POLDIP3	4.8997e-06	1	2.55e-19	1	0.000541	1	2.3e-26	TRUE
ENSG00000188976	NOC2L	ENSG00000272455	AL391244.2	ENSG00000134644	PUM1	5.04923e-06	1	0.0015	1	7.06e-06	1	2.12e-23	TRUE
ENSG00000144647	POMGNT2	ENSG00000229589	ACVR2B-AS1	ENSG00000075975	MKRN2	5.05793e-06	1	0.0096	1	3.2e-05	1	5.78e-09	TRUE
ENSG00000137145	DENND4C	ENSG00000260912	AL158206.1	ENSG00000080608	PUM3	5.17644e-06	1	9.29e-05	1	0.00273	1	3.42e-25	TRUE
ENSG00000060642	PIGV	ENSG00000254473	AL354920.1	ENSG00000198492	YTHDF2	5.39064e-06	1	1.01e-13	1	1.01e-15	1	1.43e-30	TRUE
ENSG00000139343	SNRPF	ENSG00000236540	AC006547.1	ENSG00000100403	ZC3H7B	5.43963e-06	-1	0.000233	-1	8.12e-06	-1	2.9e-15	TRUE
ENSG00000126214	KLC1	ENSG00000246451	AL049840.2	ENSG00000056586	RC3H2	5.54469e-06	1	2.68e-10	1	3.35e-16	1	8.21e-19	TRUE
ENSG00000143368	SF3B4	ENSG00000235437	LINC01278	ENSG00000011304	PTBP1	5.6235e-06	1	5.53e-05	1	0.00036	1	1.44e-12	TRUE
ENSG00000065183	WDR3	ENSG00000281501	SEPSECS-AS1	ENSG00000151923	TIAL1	5.66985e-06	-1	0.0342	-1	0.00698	-1	2.07e-07	TRUE
ENSG00000125430	HS3ST3B1	ENSG00000236088	COX10-AS1	ENSG00000175324	LSM1	5.6781e-06	1	3.54e-06	1	6.58e-14	1	8.59e-18	TRUE
ENSG00000188542	DUSP28	ENSG00000224699	LAMTOR5-AS1	ENSG00000144161	ZC3H8	5.69695e-06	1	3.29e-08	1	5.12e-08	1	6.6e-14	TRUE
ENSG00000203896	LIME1	ENSG00000267523	AC008735.2	ENSG00000178199	ZC3H12D	5.74557e-06	1	0.00222	1	9.4e-07	1	7.63e-30	TRUE
ENSG00000147454	SLC25A37	ENSG00000257027	AC010186.3	ENSG00000125870	SNRPB2	5.75136e-06	-1	0.00539	-1	0.0368	-1	1.17e-08	TRUE
ENSG00000146109	ABT1	ENSG00000272345	AL031775.1	ENSG00000125870	SNRPB2	5.91599e-06	1	7.23e-06	1	7.76e-06	1	2.93e-06	TRUE
ENSG00000197021	CXorf40B	ENSG00000235703	LINC00894	ENSG00000165675	ENOX2	5.92351e-06	1	0.000208	1	0.000125	1	2.91e-15	TRUE
ENSG00000198824	CHAMP1	ENSG00000261534	AL596244.1	ENSG00000099995	SF3A1	5.95758e-06	1	0.000296	1	2.68e-05	1	2.75e-11	TRUE
ENSG00000204428	LY6G5C	ENSG00000219665	ZNF433-AS1	ENSG00000204569	PPP1R10	6.08578e-06	1	0.00147	1	3.2e-06	1	2.6e-09	TRUE
ENSG00000153914	SREK1	ENSG00000212694	LINC01089	ENSG00000047188	YTHDC2	6.12461e-06	1	0.00061	1	6.97e-08	1	1.02e-14	TRUE
ENSG00000184924	PTRHD1	ENSG00000175061	SNHG29	ENSG00000102317	RBM3	6.27407e-06	1	0.00211	1	3.26e-06	1	1.95e-14	TRUE
ENSG00000172757	CFL1	ENSG00000281398	SNHG4	ENSG00000184863	RBM33	6.28073e-06	-1	4.7e-05	-1	0.000128	-1	8.83e-22	TRUE
ENSG00000139343	SNRPF	ENSG00000234608	MAPKAPK5-AS1	ENSG00000075856	SART3	6.28886e-06	1	0.0105	1	0.000549	1	3.21e-24	TRUE
ENSG00000164692	COL1A2	ENSG00000231160	KLF3-AS1	ENSG00000128016	ZFP36	6.30515e-06	-1	0.0189	-1	0.000304	-1	7.99e-16	TRUE
ENSG00000163516	ANKZF1	ENSG00000231721	LINC-PINT	ENSG00000115677	HDLBP	6.38399e-06	1	0.0497	1	0.0289	1	1.03e-12	TRUE
ENSG00000102030	NAA10	ENSG00000197180	AC244090.1	ENSG00000130826	DKC1	6.47412e-06	1	5.82e-28	1	4.04e-07	1	1.58e-29	TRUE
ENSG00000170633	RNF34	ENSG00000268713	AC005261.3	ENSG00000184209	SNRNP35	6.52671e-06	1	1.4e-10	1	0.0317	1	3.67e-23	TRUE
ENSG00000164088	PPM1M	ENSG00000271858	CYB561D2	ENSG00000198265	HELZ	6.53369e-06	1	0.0438	1	2.13e-10	1	0.0063	TRUE
ENSG00000064545	TMEM161A	ENSG00000221817	PPP3CB-AS1	ENSG00000181588	MEX3D	6.58451e-06	-1	3.65e-08	-1	1.55e-08	-1	1.33e-12	TRUE
ENSG00000072818	ACAP1	ENSG00000215067	ALOX12-AS1	ENSG00000099899	TRMT2A	7.01356e-06	1	1.3e-07	1	7.78e-13	1	2.63e-40	TRUE
ENSG00000167004	PDIA3	ENSG00000260077	AC104794.3	ENSG00000122965	RBM19	7.02692e-06	-1	0.0471	-1	0.0177	-1	3.52e-15	TRUE
ENSG00000115687	PASK	ENSG00000247982	LINC00926	ENSG00000178199	ZC3H12D	7.09926e-06	1	0.00449	1	0.000113	1	1.39e-07	TRUE
ENSG00000149257	SERPINH1	ENSG00000246174	KCTD21-AS1	ENSG00000149273	RPS3	7.11936e-06	1	4.39e-05	1	0.000304	1	2.7e-05	TRUE
ENSG00000259431	THTPA	ENSG00000234171	RNASEH1-AS1	ENSG00000169564	PCBP1	7.16498e-06	1	0.000127	1	0.000161	1	1.52e-09	TRUE
ENSG00000148926	ADM	ENSG00000247095	MIR210HG	ENSG00000111640	GAPDH	7.18563e-06	1	2.33e-05	1	8.8e-20	1	7.69e-18	TRUE
ENSG00000113068	PFDN1	ENSG00000245937	LINC01184	ENSG00000131503	ANKHD1	7.30171e-06	1	9.64e-06	1	0.00322	1	6.15e-25	TRUE
ENSG00000103005	USB1	ENSG00000235437	LINC01278	ENSG00000143368	SF3B4	7.37783e-06	1	0.00052	1	5.76e-05	1	2.22e-10	TRUE
ENSG00000204217	BMPR2	ENSG00000273456	AC064836.3	ENSG00000065548	ZC3H15	7.39636e-06	1	0.0337	1	0.0395	1	0.00924	TRUE
ENSG00000109534	GAR1	ENSG00000237248	LINC00987	ENSG00000185252	ZNF74	7.41602e-06	1	0.0265	1	0.0214	1	0.00212	TRUE
ENSG00000132406	TMEM128	ENSG00000246451	AL049840.2	ENSG00000075292	ZNF638	7.4185e-06	-1	2.72e-06	-1	0.00308	-1	4.09e-09	TRUE
ENSG00000172780	RAB43	ENSG00000261512	AC092368.3	ENSG00000136527	TRA2B	7.43372e-06	1	6.22e-11	1	1.03e-23	1	1.53e-29	TRUE
ENSG00000071054	MAP4K4	ENSG00000236778	INTS6-AS1	ENSG00000137462	TLR2	7.52689e-06	-1	0.000516	-1	6.07e-06	-1	3.32e-15	TRUE
ENSG00000110237	ARHGEF17	ENSG00000254837	AP001372.2	ENSG00000149273	RPS3	7.71222e-06	1	0.000977	1	4.35e-06	1	9.3e-12	TRUE
ENSG00000087157	PGS1	ENSG00000253768	AC008663.1	ENSG00000078687	TNRC6C	7.91247e-06	1	8.17e-07	1	0.00142	1	5.5e-18	TRUE
ENSG00000155629	PIK3AP1	ENSG00000280832	GSEC	ENSG00000196187	TMEM63A	7.92354e-06	1	0.0283	1	0.00112	1	1.18e-05	TRUE
ENSG00000123933	MXD4	ENSG00000224652	LINC00885	ENSG00000132478	UNK	8.05354e-06	-1	0.00344	-1	1.32e-05	-1	2.12e-08	TRUE
ENSG00000157020	SEC13	ENSG00000206567	AC022007.1	ENSG00000075975	MKRN2	8.28399e-06	1	4.56e-11	1	0.00094	1	2.85e-30	TRUE
ENSG00000105339	DENND3	ENSG00000254389	RHPN1-AS1	ENSG00000014164	ZC3H3	8.32373e-06	1	1.97e-06	1	0.000316	1	9.57e-09	TRUE
ENSG00000170088	TMEM192	ENSG00000180769	WDFY3-AS2	ENSG00000164167	LSM6	8.3245e-06	1	6.84e-08	1	7.89e-05	1	3.9e-17	TRUE
ENSG00000100147	CCDC134	ENSG00000184068	SREBF2-AS1	ENSG00000100403	ZC3H7B	8.42099e-06	1	0.000326	1	2.89e-05	1	1.09e-12	TRUE
ENSG00000168096	ANKS3	ENSG00000259807	AC009093.1	ENSG00000122870	BICC1	8.45307e-06	1	0.00159	1	0.00173	1	1.86e-15	TRUE
ENSG00000123810	B9D2	ENSG00000228288	PCAT6	ENSG00000121057	AKAP1	8.49511e-06	-1	0.000486	-1	0.0011	-1	4.64e-18	TRUE
ENSG00000172171	TEFM	ENSG00000214719	AC005562.1	ENSG00000109111	SUPT6H	8.95724e-06	1	0.00572	1	5.87e-06	1	6.41e-10	TRUE
ENSG00000125818	PSMF1	ENSG00000236017	ASMTL-AS1	ENSG00000182872	RBM10	9.01153e-06	-1	0.00673	-1	5.54e-05	-1	1.82e-14	TRUE
ENSG00000135945	REV1	ENSG00000204685	STARD7-AS1	ENSG00000169564	PCBP1	9.04335e-06	1	1e-07	1	5.82e-11	1	1.51e-15	TRUE
ENSG00000158941	CCAR2	ENSG00000253200	AC037459.2	ENSG00000075856	SART3	9.07899e-06	1	2.41e-08	1	1.39e-11	1	2.07e-21	TRUE
ENSG00000106144	CASP2	ENSG00000273344	PAXIP1-AS1	ENSG00000153250	RBMS1	9.43641e-06	1	0.00024	1	1.75e-08	1	9.44e-12	TRUE
ENSG00000135617	PRADC1	ENSG00000269293	ZSCAN16-AS1	ENSG00000159082	SYNJ1	9.4509e-06	1	9.21e-08	1	5.42e-08	1	6.64e-18	TRUE
ENSG00000178295	GEN1	ENSG00000234290	AC116366.1	ENSG00000075292	ZNF638	9.52865e-06	1	5.4e-09	1	7.53e-07	1	5.32e-23	TRUE
ENSG00000179144	GIMAP7	ENSG00000214548	MEG3	ENSG00000167100	SAMD14	9.58231e-06	-1	3.84e-06	-1	1.68e-07	-1	3.87e-11	TRUE
ENSG00000008710	PKD1	ENSG00000270580	AC139256.2	ENSG00000056586	RC3H2	9.74977e-06	1	6.27e-15	1	1.09e-15	1	6.86e-39	TRUE
ENSG00000198856	OSTC	ENSG00000248049	UBA6-AS1	ENSG00000174720	LARP7	9.99265e-06	1	1.25e-07	1	3.84e-10	1	2.71e-12	TRUE
ENSG00000119865	CNRIP1	ENSG00000234290	AC116366.1	ENSG00000161847	RAVER1	9.99438e-06	-1	5.57e-08	-1	4.46e-09	-1	8.36e-26	TRUE
ENSG00000047932	GOPC	ENSG00000230844	ZNF674-AS1	ENSG00000155506	LARP1	1.00719e-05	-1	2.49e-05	-1	0.00191	-1	1.1e-08	TRUE
ENSG00000109332	UBE2D3	ENSG00000246560	UBE2D3-AS1	ENSG00000132463	GRSF1	1.03485e-05	1	7.35e-10	1	1.28e-10	1	2.38e-26	TRUE
ENSG00000197774	EME2	ENSG00000225138	SLC9A3-AS1	ENSG00000162775	RBM15	1.04737e-05	1	0.029	1	0.00531	1	4.49e-12	TRUE
ENSG00000138069	RAB1A	ENSG00000270696	AC005034.3	ENSG00000169564	PCBP1	1.09262e-05	1	0.000951	1	0.0157	1	1.51e-12	TRUE
ENSG00000051620	HEBP2	ENSG00000206567	AC022007.1	ENSG00000157110	RBPMS	1.09308e-05	1	4.85e-08	1	0.000494	1	3.28e-07	TRUE
ENSG00000184900	SUMO3	ENSG00000239415	AP001469.3	ENSG00000156304	SCAF4	1.10181e-05	1	0.000108	1	7.2e-05	1	7.66e-09	TRUE
ENSG00000141524	TMC6	ENSG00000204282	TNRC6C-AS1	ENSG00000078687	TNRC6C	1.11948e-05	1	1.05e-07	1	6.77e-37	1	1.12e-45	TRUE
ENSG00000145949	MYLK4	ENSG00000250903	GMDS-DT	ENSG00000188177	ZC3H6	1.11986e-05	1	0.00836	1	0.000401	1	3.07e-16	TRUE
ENSG00000160392	C19orf47	ENSG00000267470	ZNF571-AS1	ENSG00000198879	SFMBT2	1.14779e-05	1	1.03e-05	1	0.00185	1	6e-06	TRUE
ENSG00000183963	SMTN	ENSG00000197536	C5orf56	ENSG00000059378	PARP12	1.1524e-05	-1	1.69e-06	-1	4.24e-07	-1	1.91e-08	TRUE
ENSG00000121064	SCPEP1	ENSG00000237807	AC022034.1	ENSG00000163694	RBM47	1.15745e-05	1	1.42e-05	1	3.96e-07	1	1.53e-14	TRUE
ENSG00000174939	ASPHD1	ENSG00000238197	PAXBP1-AS1	ENSG00000146858	ZC3HAV1L	1.15886e-05	1	2.31e-05	1	0.00136	1	5.58e-08	TRUE
ENSG00000174442	ZWILCH	ENSG00000261351	AC116913.1	ENSG00000136381	IREB2	1.15977e-05	1	5.41e-05	1	2.72e-06	1	7.44e-18	TRUE
ENSG00000142173	COL6A2	ENSG00000236199	AL359076.1	ENSG00000139746	RBM26	1.16025e-05	-1	7.45e-07	-1	7.94e-06	-1	1.41e-10	TRUE
ENSG00000114942	EEF1B2	ENSG00000247556	OIP5-AS1	ENSG00000155438	NIFK	1.1674e-05	1	2.93e-13	1	1.17e-14	1	1.3e-27	TRUE
ENSG00000183813	CCR4	ENSG00000230838	LINC01614	ENSG00000163694	RBM47	1.17105e-05	1	4.81e-09	1	1.42e-05	1	4.56e-26	TRUE
ENSG00000241973	PI4KA	ENSG00000273311	DGCR11	ENSG00000099899	TRMT2A	1.18554e-05	1	0.00363	1	0.0198	1	7.12e-17	TRUE
ENSG00000167740	CYB5D2	ENSG00000267523	AC008735.2	ENSG00000089280	FUS	1.19885e-05	-1	0.00564	-1	2.08e-06	-1	1.69e-14	TRUE
ENSG00000134884	ARGLU1	ENSG00000272143	FGF14-AS2	ENSG00000139746	RBM26	1.21215e-05	1	2.13e-05	1	2.38e-07	1	5.63e-19	TRUE
ENSG00000105409	ATP1A3	ENSG00000255737	AGAP2-AS1	ENSG00000159082	SYNJ1	1.21645e-05	1	6.75e-08	1	3.16e-09	1	4.46e-10	TRUE
ENSG00000159259	CHAF1B	ENSG00000246451	AL049840.2	ENSG00000169564	PCBP1	1.24726e-05	-1	0.0192	-1	0.000334	-1	1.53e-12	TRUE
ENSG00000146282	RARS2	ENSG00000253854	AC010834.3	ENSG00000162775	RBM15	1.26008e-05	-1	0.000666	-1	0.00605	-1	1.57e-12	TRUE
ENSG00000162298	SYVN1	ENSG00000254614	AP003068.2	ENSG00000173914	RBM4B	1.27587e-05	1	0.0167	1	0.000555	1	2.59e-06	TRUE
ENSG00000181016	LSMEM1	ENSG00000255874	LINC00346	ENSG00000132463	GRSF1	1.27804e-05	1	0.000773	1	0.0118	1	6.15e-05	TRUE
ENSG00000146425	DYNLT1	ENSG00000259459	LINC02568	ENSG00000078269	SYNJ2	1.30618e-05	1	5.61e-09	1	4.36e-10	1	8.35e-15	TRUE
ENSG00000181924	COA4	ENSG00000260401	AP002761.4	ENSG00000153944	MSI2	1.31352e-05	1	1.51e-06	1	9.12e-06	1	1.77e-07	TRUE
ENSG00000173992	CCS	ENSG00000255517	AP002748.4	ENSG00000173933	RBM4	1.31653e-05	1	4.28e-13	1	6.97e-08	1	5e-30	TRUE
ENSG00000120727	PAIP2	ENSG00000231607	DLEU2	ENSG00000153944	MSI2	1.32406e-05	1	2.32e-05	1	0.000152	1	4.16e-09	TRUE
ENSG00000100883	SRP54	ENSG00000258738	AL121603.2	ENSG00000149658	YTHDF1	1.32473e-05	1	7.84e-05	1	1.17e-07	1	7.1e-08	TRUE
ENSG00000153485	TMEM251	ENSG00000273142	LINC02604	ENSG00000099381	SETD1A	1.32672e-05	-1	0.000165	-1	0.0443	-1	1.12e-06	TRUE
ENSG00000206503	HLA-A	ENSG00000271976	AC012467.2	ENSG00000103248	MTHFSD	1.33493e-05	1	5e-06	1	5.71e-05	1	7.54e-05	TRUE
ENSG00000134287	ARF3	ENSG00000230454	U73166.1	ENSG00000181588	MEX3D	1.34652e-05	-1	1.87e-11	-1	2.14e-09	-1	4.95e-25	TRUE
ENSG00000108953	YWHAE	ENSG00000236618	PITPNA-AS1	ENSG00000131013	PPIL4	1.35709e-05	1	0.00171	1	3.14e-05	1	1.36e-15	TRUE
ENSG00000151849	CENPJ	ENSG00000236144	TMEM147-AS1	ENSG00000152520	PAN3	1.3634e-05	1	0.00205	1	1.99e-09	1	3.73e-12	TRUE
ENSG00000103335	PIEZO1	ENSG00000260121	AC138028.4	ENSG00000107164	FUBP3	1.37061e-05	1	8.27e-08	1	1.03e-23	1	1.78e-41	TRUE
ENSG00000184661	CDCA2	ENSG00000246582	AC100861.1	ENSG00000157110	RBPMS	1.37968e-05	1	5.09e-06	1	5.96e-14	1	1.49e-39	TRUE
ENSG00000175787	ZNF169	ENSG00000227039	ITGB2-AS1	ENSG00000178199	ZC3H12D	1.43086e-05	1	0.0261	1	2.73e-08	1	7.34e-14	TRUE
ENSG00000116497	S100PBP	ENSG00000258768	AL356019.2	ENSG00000063046	EIF4B	1.44206e-05	-1	0.000197	-1	0.00221	-1	3.83e-09	TRUE
ENSG00000124198	ARFGEF2	ENSG00000174365	SNHG11	ENSG00000131051	RBM39	1.45092e-05	1	0.049	1	0.000382	1	3.84e-06	TRUE
ENSG00000116095	PLEKHA3	ENSG00000259623	AC125257.1	ENSG00000112183	RBM24	1.46519e-05	1	0.00463	1	1.69e-11	1	8.34e-10	TRUE
ENSG00000280987	MATR3	ENSG00000281398	SNHG4	ENSG00000086589	RBM22	1.47848e-05	1	4.41e-10	1	6.83e-29	1	4.02e-63	TRUE
ENSG00000136141	LRCH1	ENSG00000176124	DLEU1	ENSG00000139675	HNRNPA1L2	1.4817e-05	1	8.53e-05	1	0.000424	1	5.48e-26	TRUE
ENSG00000148672	GLUD1	ENSG00000223482	NUTM2A-AS1	ENSG00000155438	NIFK	1.48306e-05	1	1.12e-09	1	5.36e-14	1	6.3e-21	TRUE
ENSG00000169372	CRADD	ENSG00000226688	ENTPD1-AS1	ENSG00000111786	SRSF9	1.48498e-05	1	9.52e-08	1	0.000351	1	2.57e-16	TRUE
ENSG00000110092	CCND1	ENSG00000262823	AC127521.1	ENSG00000125351	UPF3B	1.52195e-05	-1	0.000274	-1	8.85e-07	-1	5.7e-17	TRUE
ENSG00000153551	CMTM7	ENSG00000261971	MMP25-AS1	ENSG00000122034	GTF3A	1.53572e-05	1	0.00034	1	0.000157	1	2.57e-08	TRUE
ENSG00000149480	MTA2	ENSG00000230163	AL122010.1	ENSG00000149016	TUT1	1.55421e-05	1	0.000683	1	0.0304	1	3.47e-06	TRUE
ENSG00000197021	CXorf40B	ENSG00000235703	LINC00894	ENSG00000102081	FMR1	1.61984e-05	1	3.94e-05	1	0.000294	1	5.43e-13	TRUE
ENSG00000182180	MRPS16	ENSG00000227540	AC016394.1	ENSG00000138303	ASCC1	1.64914e-05	1	4.28e-25	1	0.000144	1	4.16e-25	TRUE
ENSG00000176871	WSB2	ENSG00000230733	AC092171.2	ENSG00000111786	SRSF9	1.67609e-05	1	1.34e-07	1	3.53e-07	1	2.19e-15	TRUE
ENSG00000240053	LY6G5B	ENSG00000269352	PTOV1-AS2	ENSG00000204356	NELFE	1.68902e-05	1	0.000114	1	0.00015	1	2.5e-16	TRUE
ENSG00000101546	RBFA	ENSG00000241990	PRR34-AS1	ENSG00000106344	RBM28	1.69644e-05	1	6.17e-07	1	2.45e-06	1	8.85e-13	TRUE
ENSG00000171566	PLRG1	ENSG00000268471	MIR4453HG	ENSG00000164167	LSM6	1.71174e-05	1	7.16e-09	1	0.00469	1	6.13e-12	TRUE
ENSG00000204822	MRPL53	ENSG00000247137	AP000873.2	ENSG00000135482	ZC3H10	1.72867e-05	1	0.0436	1	9.24e-05	1	1.89e-10	TRUE
ENSG00000197461	PDGFA	ENSG00000197291	RAMP2-AS1	ENSG00000048740	CELF2	1.73915e-05	-1	0.000124	-1	0.00356	-1	1e-08	TRUE
ENSG00000132153	DHX30	ENSG00000223797	ENTPD3-AS1	ENSG00000004534	RBM6	1.77317e-05	1	1.16e-06	1	5.85e-05	1	1.6e-28	TRUE
ENSG00000204394	VARS	ENSG00000261801	LOXL1-AS1	ENSG00000116350	SRSF4	1.78067e-05	-1	4.51e-07	-1	0.00021	-1	1.24e-10	TRUE
ENSG00000162191	UBXN1	ENSG00000227036	LINC00511	ENSG00000130520	LSM4	1.81832e-05	-1	0.0249	-1	4.51e-05	-1	1.9e-11	TRUE
ENSG00000105227	PRX	ENSG00000236144	TMEM147-AS1	ENSG00000179134	SAMD4B	1.82714e-05	1	0.00565	1	1.05e-05	1	9.51e-11	TRUE
ENSG00000171320	ESCO2	ENSG00000246582	AC100861.1	ENSG00000157110	RBPMS	1.83506e-05	1	8.86e-10	1	2.57e-14	1	1.31e-37	TRUE
ENSG00000187713	TMEM203	ENSG00000203993	ARRDC1-AS1	ENSG00000115128	SF3B6	1.84297e-05	1	2.1e-05	1	1.78e-05	1	2.77e-06	TRUE
ENSG00000146540	C7orf50	ENSG00000271895	AL109811.2	ENSG00000090621	PABPC4	1.84395e-05	-1	0.0119	-1	5.84e-06	-1	3.15e-10	TRUE
ENSG00000181220	ZNF746	ENSG00000268970	AC022150.2	ENSG00000183808	RBM12B	1.8515e-05	-1	3.87e-11	-1	2.43e-05	-1	1.44e-14	TRUE
ENSG00000156017	CARNMT1	ENSG00000254473	AL354920.1	ENSG00000115946	PNO1	1.85428e-05	1	3.45e-08	1	1.4e-09	1	9.06e-17	TRUE
ENSG00000164068	RNF123	ENSG00000235016	SEMA3F-AS1	ENSG00000169564	PCBP1	1.8952e-05	1	0.0345	1	0.00575	1	5.92e-12	TRUE
ENSG00000106330	MOSPD3	ENSG00000255062	AP001318.2	ENSG00000143368	SF3B4	1.94462e-05	1	0.0019	1	0.00902	1	1.08e-10	TRUE
ENSG00000137161	CNPY3	ENSG00000231113	AL035587.1	ENSG00000172348	RCAN2	1.9459e-05	1	0.000975	1	1.18e-09	1	4.31e-20	TRUE
ENSG00000187741	FANCA	ENSG00000261373	VPS9D1-AS1	ENSG00000103248	MTHFSD	1.95865e-05	1	7.83e-13	1	7.46e-05	1	3.8e-20	TRUE
ENSG00000166169	POLL	ENSG00000224934	AL391684.1	ENSG00000107864	CPEB3	1.96678e-05	1	0.0281	1	1.38e-06	1	4.81e-17	TRUE
ENSG00000114767	RRP9	ENSG00000271976	AC012467.2	ENSG00000134001	EIF2S1	1.9973e-05	1	0.0194	1	0.000356	1	4.85e-14	TRUE
ENSG00000100201	DDX17	ENSG00000279833	AL031846.2	ENSG00000100650	SRSF5	1.99883e-05	1	9.21e-08	1	1.95e-06	1	1.6e-23	TRUE
ENSG00000155903	RASA2	ENSG00000260807	AC009041.2	ENSG00000163714	U2SURP	2.01182e-05	1	1.43e-06	1	1.1e-16	1	2.39e-17	TRUE
ENSG00000117139	KDM5B	ENSG00000228288	PCAT6	ENSG00000090621	PABPC4	2.04774e-05	1	2e-05	1	5.95e-07	1	4.18e-09	TRUE
ENSG00000184900	SUMO3	ENSG00000215424	MCM3AP-AS1	ENSG00000084072	PPIE	2.05883e-05	1	0.000274	1	9.04e-07	1	7.21e-10	TRUE
ENSG00000185515	BRCC3	ENSG00000197180	AC244090.1	ENSG00000130826	DKC1	2.07525e-05	1	8.4e-06	1	1.45e-05	1	7.77e-08	TRUE
ENSG00000167393	PPP2R3B	ENSG00000229589	ACVR2B-AS1	ENSG00000184863	RBM33	2.08598e-05	1	0.000163	1	6.26e-06	1	4.03e-08	TRUE
ENSG00000101596	SMCHD1	ENSG00000204261	PSMB8-AS1	ENSG00000178199	ZC3H12D	2.09332e-05	1	0.0013	1	2.6e-06	1	1.34e-12	TRUE
ENSG00000148843	PDCD11	ENSG00000269609	RPARP-AS1	ENSG00000151923	TIAL1	2.14624e-05	1	0.00322	1	0.0351	1	3.26e-15	TRUE
ENSG00000101986	ABCD1	ENSG00000234614	C2CD4D-AS1	ENSG00000102241	HTATSF1	2.17228e-05	1	2.15e-11	1	2.42e-07	1	2.91e-15	TRUE
ENSG00000005339	CREBBP	ENSG00000281005	LINC00921	ENSG00000166831	RBPMS2	2.17646e-05	1	1.36e-05	1	5.92e-05	1	1.18e-19	TRUE
ENSG00000163933	RFT1	ENSG00000263327	TAPT1-AS1	ENSG00000083635	NUFIP1	2.19394e-05	1	9.93e-05	1	6.91e-07	1	4.03e-09	TRUE
ENSG00000104765	BNIP3L	ENSG00000235609	AF127577.4	ENSG00000122729	ACO1	2.23201e-05	1	0.00142	1	2.57e-07	1	3.86e-11	TRUE
ENSG00000170379	TCAF2	ENSG00000214293	APTR	ENSG00000137449	CPEB2	2.2326e-05	1	0.000508	1	2.37e-08	1	4.06e-06	TRUE
ENSG00000092036	HAUS4	ENSG00000234741	GAS5	ENSG00000100461	RBM23	2.23611e-05	1	2.16e-05	1	5.24e-07	1	8.46e-12	TRUE
ENSG00000187778	MCRS1	ENSG00000250802	ZBED3-AS1	ENSG00000164167	LSM6	2.28002e-05	1	0.0237	1	0.00143	1	6.57e-10	TRUE
ENSG00000163875	MEAF6	ENSG00000244625	MIATNB	ENSG00000064607	SUGP2	2.30996e-05	-1	0.0436	-1	0.0297	-1	1.77e-08	TRUE
ENSG00000176055	MBLAC2	ENSG00000175061	SNHG29	ENSG00000143486	EIF2D	2.32579e-05	1	0.000463	1	8.13e-10	1	3.19e-21	TRUE
ENSG00000167232	ZNF91	ENSG00000268119	AC010615.2	ENSG00000115053	NCL	2.33916e-05	-1	0.00804	-1	0.023	-1	1.09e-09	TRUE
ENSG00000107874	CUEDC2	ENSG00000240731	AL139287.1	ENSG00000149658	YTHDF1	2.36847e-05	-1	0.0164	-1	0.00113	-1	6.35e-13	TRUE
ENSG00000065665	SEC61A2	ENSG00000206337	HCP5	ENSG00000073792	IGF2BP2	2.42264e-05	-1	3.11e-05	-1	1.09e-08	-1	9.56e-10	TRUE
ENSG00000100575	TIMM9	ENSG00000257621	PSMA3-AS1	ENSG00000196943	NOP9	2.50413e-05	1	0.00833	1	6.83e-10	1	4.07e-16	TRUE
ENSG00000196923	PDLIM7	ENSG00000180139	ACTA2-AS1	ENSG00000073792	IGF2BP2	2.56508e-05	1	0.00041	1	0.000182	1	1.96e-12	TRUE
ENSG00000168495	POLR3D	ENSG00000253200	AC037459.2	ENSG00000183496	MEX3B	2.56984e-05	1	0.00134	1	3.89e-09	1	1.14e-13	TRUE
ENSG00000177311	ZBTB38	ENSG00000254389	RHPN1-AS1	ENSG00000131051	RBM39	2.57656e-05	-1	4.42e-11	-1	1.5e-12	-1	1.03e-17	TRUE
ENSG00000099341	PSMD8	ENSG00000267152	AC093227.1	ENSG00000179134	SAMD4B	2.63204e-05	1	4.73e-07	1	0.00718	1	8.36e-07	TRUE
ENSG00000197361	FBXL22	ENSG00000180139	ACTA2-AS1	ENSG00000103248	MTHFSD	2.66235e-05	1	6.67e-06	1	5.59e-05	1	9.06e-07	TRUE
ENSG00000138660	AP1AR	ENSG00000260526	AC109347.1	ENSG00000183684	ALYREF	2.67047e-05	1	2.64e-10	1	3.83e-23	1	2.58e-33	TRUE
ENSG00000125534	PPDPF	ENSG00000281332	LINC00997	ENSG00000149658	YTHDF1	2.68668e-05	1	0.00423	1	0.000143	1	1.05e-10	TRUE
ENSG00000155508	CNOT8	ENSG00000241472	PTPRG-AS1	ENSG00000080802	CNOT4	2.68896e-05	-1	0.00575	-1	0.0161	-1	4.5e-08	TRUE
ENSG00000006607	FARP2	ENSG00000272462	U91328.1	ENSG00000130749	ZC3H4	2.69931e-05	-1	0.00181	-1	6.29e-10	-1	4.4e-10	TRUE
ENSG00000163093	BBS5	ENSG00000237298	TTN-AS1	ENSG00000138385	SSB	2.70445e-05	1	1.67e-05	1	0.0428	1	7.18e-16	TRUE
ENSG00000113838	TBCCD1	ENSG00000231770	TMEM44-AS1	ENSG00000136527	TRA2B	2.71656e-05	1	6.64e-06	1	9.73e-07	1	6.62e-10	TRUE
ENSG00000164692	COL1A2	ENSG00000153363	LINC00467	ENSG00000182004	SNRPE	2.72639e-05	1	5.33e-07	1	3.65e-05	1	5.9e-17	TRUE
ENSG00000160345	C9orf116	ENSG00000262580	AC087741.1	ENSG00000169045	HNRNPH1	2.74418e-05	-1	0.000189	-1	8.78e-05	-1	2.49e-11	TRUE
ENSG00000171634	BPTF	ENSG00000278730	AC005332.6	ENSG00000198265	HELZ	2.75706e-05	1	3.37e-07	1	3.81e-07	1	2.03e-34	TRUE
ENSG00000163626	COX18	ENSG00000249700	SRD5A3-AS1	ENSG00000132466	ANKRD17	2.80745e-05	1	2.05e-05	1	0.00265	1	2.6e-12	TRUE
ENSG00000005339	CREBBP	ENSG00000229619	MBNL1-AS1	ENSG00000205937	RNPS1	2.80828e-05	1	5.89e-05	1	8.16e-07	1	5.55e-19	TRUE
ENSG00000181924	COA4	ENSG00000254837	AP001372.2	ENSG00000153944	MSI2	2.84356e-05	1	6.76e-06	1	9.11e-24	1	4.36e-28	TRUE
ENSG00000107625	DDX50	ENSG00000228288	PCAT6	ENSG00000065548	ZC3H15	2.86077e-05	-1	0.0016	-1	6.8e-09	-1	6.05e-07	TRUE
ENSG00000065308	TRAM2	ENSG00000231721	LINC-PINT	ENSG00000139746	RBM26	2.87405e-05	-1	0.000873	-1	8.69e-06	-1	4.79e-14	TRUE
ENSG00000135245	HILPDA	ENSG00000260912	AL158206.1	ENSG00000106344	RBM28	2.91807e-05	1	5.59e-08	1	0.000106	1	1.21e-15	TRUE
ENSG00000101882	NKAP	ENSG00000215424	MCM3AP-AS1	ENSG00000092199	HNRNPC	3.01154e-05	-1	0.00611	-1	9.8e-06	-1	1.14e-09	TRUE
ENSG00000213465	ARL2	ENSG00000176124	DLEU1	ENSG00000153944	MSI2	3.14945e-05	-1	0.00203	-1	0.00014	-1	3.36e-09	TRUE
ENSG00000138172	CALHM2	ENSG00000204049	AL391421.1	ENSG00000153944	MSI2	3.16363e-05	1	0.000138	1	0.0182	1	2.58e-08	TRUE
ENSG00000178537	SLC25A20	ENSG00000271976	AC012467.2	ENSG00000143486	EIF2D	3.16545e-05	1	0.00022	1	4.59e-06	1	1.67e-09	TRUE
ENSG00000113719	ERGIC1	ENSG00000266053	NDUFV2-AS1	ENSG00000116001	TIA1	3.18086e-05	-1	0.000234	-1	3.04e-05	-1	2.98e-14	TRUE
ENSG00000253729	PRKDC	ENSG00000270673	YTHDF3-AS1	ENSG00000185728	YTHDF3	3.18822e-05	1	3.32e-09	1	2.38e-05	1	9.36e-19	TRUE
ENSG00000123575	FAM199X	ENSG00000271147	ARMCX5-GPRASP2	ENSG00000126945	HNRNPH2	3.19148e-05	1	9.66e-05	1	0.00337	1	2.27e-12	TRUE
ENSG00000119778	ATAD2B	ENSG00000229692	SOS1-IT1	ENSG00000138050	THUMPD2	3.2192e-05	1	3.45e-06	1	0.00514	1	7.93e-17	TRUE
ENSG00000105677	TMEM147	ENSG00000233527	ZNF529-AS1	ENSG00000115946	PNO1	3.27718e-05	1	5.07e-07	1	7.47e-06	1	2e-19	TRUE
ENSG00000138190	EXOC6	ENSG00000215424	MCM3AP-AS1	ENSG00000090905	TNRC6A	3.28135e-05	-1	0.0246	-1	3.81e-05	-1	2.06e-05	TRUE
ENSG00000141232	TOB1	ENSG00000261116	AL049555.1	ENSG00000121057	AKAP1	3.28162e-05	1	2.62e-06	1	6.45e-07	1	9.88e-06	TRUE
ENSG00000118407	FILIP1	ENSG00000229619	MBNL1-AS1	ENSG00000121486	TRMT1L	3.31762e-05	1	1.22e-05	1	0.00108	1	9.77e-05	TRUE
ENSG00000178035	IMPDH2	ENSG00000224424	PRKAR2A-AS1	ENSG00000148843	PDCD11	3.33723e-05	1	2.51e-13	1	8.65e-05	1	2.76e-17	TRUE
ENSG00000160310	PRMT2	ENSG00000226137	BAIAP2-DT	ENSG00000116350	SRSF4	3.36757e-05	1	2.15e-06	1	6e-06	1	4.87e-08	TRUE
ENSG00000108256	NUFIP2	ENSG00000227543	SPAG5-AS1	ENSG00000109111	SUPT6H	3.3799e-05	1	1.48e-22	1	2.3e-08	1	2.74e-34	TRUE
ENSG00000105953	OGDH	ENSG00000248049	UBA6-AS1	ENSG00000174720	LARP7	3.38915e-05	-1	4.56e-07	-1	1.53e-09	-1	3.33e-09	TRUE
ENSG00000113391	FAM172A	ENSG00000182873	PRKCZ-AS1	ENSG00000156304	SCAF4	3.40783e-05	-1	0.000252	-1	0.00287	-1	1.72e-06	TRUE
ENSG00000122026	RPL21	ENSG00000258199	AC073896.4	ENSG00000169564	PCBP1	3.45552e-05	-1	0.000234	-1	1.07e-09	-1	2.72e-15	TRUE
ENSG00000155868	MED7	ENSG00000259865	AL390728.6	ENSG00000124562	SNRPC	3.46673e-05	1	6.17e-05	1	0.00186	1	8.98e-08	TRUE
ENSG00000135245	HILPDA	ENSG00000270157	AC004918.4	ENSG00000106344	RBM28	3.47107e-05	1	0.00589	1	0.0171	1	1.5e-15	TRUE
ENSG00000141349	G6PC3	ENSG00000273599	AL731571.1	ENSG00000160633	SAFB	3.47498e-05	-1	0.0101	-1	0.000289	-1	9.83e-20	TRUE
ENSG00000132406	TMEM128	ENSG00000245970	AP003352.1	ENSG00000152795	HNRNPDL	3.47603e-05	1	0.00939	1	5.52e-07	1	4.92e-10	TRUE
ENSG00000147912	FBXO10	ENSG00000261327	AC134312.5	ENSG00000214575	CPEB1	3.48486e-05	1	6.82e-06	1	1.62e-08	1	1.31e-12	TRUE
ENSG00000197785	ATAD3A	ENSG00000224870	MRPL20-AS1	ENSG00000146858	ZC3HAV1L	3.56998e-05	1	4.43e-16	1	2.47e-14	1	6.18e-24	TRUE
ENSG00000141295	SCRN2	ENSG00000266962	AC067852.2	ENSG00000139746	RBM26	3.5761e-05	1	0.000396	1	4.87e-06	1	1.68e-12	TRUE
ENSG00000280987	MATR3	ENSG00000281398	SNHG4	ENSG00000155506	LARP1	3.64962e-05	1	6.44e-05	1	3.54e-32	1	1.26e-42	TRUE
ENSG00000277161	PIGW	ENSG00000277182	AC006449.5	ENSG00000103067	ESRP2	3.66621e-05	1	0.031	1	1.9e-05	1	1.73e-10	TRUE
ENSG00000185787	MORF4L1	ENSG00000223546	LINC00630	ENSG00000188177	ZC3H6	3.6729e-05	-1	0.0154	-1	0.000379	-1	2.27e-11	TRUE
ENSG00000172530	BANP	ENSG00000273466	AC012510.1	ENSG00000197451	HNRNPAB	3.67732e-05	-1	1.02e-08	-1	3.12e-07	-1	2.51e-10	TRUE
ENSG00000156983	BRPF1	ENSG00000269982	AC018809.2	ENSG00000134077	THUMPD3	3.71252e-05	1	7.66e-06	1	0.000838	1	1.1e-23	TRUE
ENSG00000102786	INTS6	ENSG00000255121	CCDC84-DT	ENSG00000047188	YTHDC2	3.71968e-05	-1	6.43e-06	-1	4.14e-05	-1	9.52e-13	TRUE
ENSG00000122565	CBX3	ENSG00000257698	GIHCG	ENSG00000106355	LSM5	3.72193e-05	1	6.76e-09	1	0.00882	1	7.09e-14	TRUE
ENSG00000089053	ANAPC5	ENSG00000226137	BAIAP2-DT	ENSG00000183808	RBM12B	3.76491e-05	-1	0.00023	-1	0.0093	-1	6.54e-08	TRUE
ENSG00000068796	KIF2A	ENSG00000235437	LINC01278	ENSG00000107864	CPEB3	3.78626e-05	-1	0.0106	-1	0.000111	-1	4.9e-24	TRUE
ENSG00000141232	TOB1	ENSG00000267519	AC020916.1	ENSG00000137776	SLTM	3.78977e-05	1	0.000347	1	6.76e-08	1	2.03e-06	TRUE
ENSG00000158417	EIF5B	ENSG00000255062	AP001318.2	ENSG00000075292	ZNF638	3.84211e-05	1	2.43e-09	1	2.03e-08	1	1.14e-15	TRUE
ENSG00000137824	RMDN3	ENSG00000261183	SPINT1-AS1	ENSG00000107929	LARP4B	3.88872e-05	1	9.19e-06	1	6.15e-09	1	6.71e-10	TRUE
ENSG00000189079	ARID2	ENSG00000257261	AC008014.1	ENSG00000104852	SNRNP70	3.89601e-05	1	0.00596	1	8e-06	1	7e-09	TRUE
ENSG00000172172	MRPL13	ENSG00000273203	AC006946.2	ENSG00000132478	UNK	3.91552e-05	-1	0.000243	-1	0.000265	-1	1.4e-14	TRUE
ENSG00000196968	FUT11	ENSG00000221817	PPP3CB-AS1	ENSG00000138303	ASCC1	3.95206e-05	1	4.93e-11	1	8.32e-06	1	6.19e-08	TRUE
ENSG00000146826	MAP11	ENSG00000260260	SNHG19	ENSG00000130811	EIF3G	3.95443e-05	-1	0.0194	-1	0.00141	-1	6.02e-13	TRUE
ENSG00000041802	LSG1	ENSG00000242086	MUC20-OT1	ENSG00000114416	FXR1	3.98377e-05	1	1.7e-07	1	0.000984	1	2.18e-11	TRUE
ENSG00000114268	PFKFB4	ENSG00000247095	MIR210HG	ENSG00000111640	GAPDH	4.00225e-05	1	0.00105	1	1.18e-10	1	1.78e-11	TRUE
ENSG00000183617	MRPL54	ENSG00000234072	AC074117.1	ENSG00000014164	ZC3H3	4.02563e-05	-1	1.97e-05	-1	6.44e-07	-1	1.41e-37	TRUE
ENSG00000012061	ERCC1	ENSG00000261663	AC009065.8	ENSG00000196943	NOP9	4.0536e-05	-1	5.02e-07	-1	1.37e-10	-1	2.1e-14	TRUE
ENSG00000213639	PPP1CB	ENSG00000260244	AC104083.1	ENSG00000116001	TIA1	4.0911e-05	1	1.99e-07	1	9.58e-07	1	2.21e-12	TRUE
ENSG00000101452	DHX35	ENSG00000174365	SNHG11	ENSG00000131051	RBM39	4.09543e-05	1	0.00146	1	1.01e-09	1	5.55e-15	TRUE
ENSG00000156983	BRPF1	ENSG00000269982	AC018809.2	ENSG00000075975	MKRN2	4.12506e-05	1	3.61e-05	1	0.00362	1	1.14e-26	TRUE
ENSG00000198677	TTC37	ENSG00000269293	ZSCAN16-AS1	ENSG00000155506	LARP1	4.14952e-05	1	1.79e-12	1	3e-11	1	1.61e-14	TRUE
ENSG00000160310	PRMT2	ENSG00000239415	AP001469.3	ENSG00000160294	MCM3AP	4.1678e-05	1	6.34e-10	1	2.82e-08	1	4.06e-25	TRUE
ENSG00000168497	CAVIN2	ENSG00000212719	LINC02693	ENSG00000162775	RBM15	4.18163e-05	-1	0.000711	-1	0.000285	-1	1.81e-08	TRUE
ENSG00000148634	HERC4	ENSG00000221817	PPP3CB-AS1	ENSG00000096746	HNRNPH3	4.2093e-05	1	0.00249	1	0.00878	1	6.68e-06	TRUE
ENSG00000156804	FBXO32	ENSG00000224652	LINC00885	ENSG00000070756	PABPC1	4.25317e-05	1	1.13e-05	1	0.000408	1	6.31e-15	TRUE
ENSG00000145050	MANF	ENSG00000172965	MIR4435-2HG	ENSG00000090097	PCBP4	4.27237e-05	1	0.000295	1	0.000451	1	3.61e-05	TRUE
ENSG00000163714	U2SURP	ENSG00000206417	H1FX-AS1	ENSG00000114416	FXR1	4.3893e-05	1	5.61e-09	1	2.56e-11	1	2.28e-17	TRUE
ENSG00000101882	NKAP	ENSG00000234912	SNHG20	ENSG00000117360	PRPF3	4.39689e-05	-1	9.4e-06	-1	8.03e-06	-1	1.73e-13	TRUE
ENSG00000114942	EEF1B2	ENSG00000176124	DLEU1	ENSG00000155438	NIFK	4.45926e-05	1	3.53e-05	1	0.000249	1	3.38e-16	TRUE
ENSG00000111707	SUDS3	ENSG00000255857	PXN-AS1	ENSG00000111786	SRSF9	4.50353e-05	1	2.98e-09	1	0.0153	1	2.78e-23	TRUE
ENSG00000117475	BLZF1	ENSG00000266680	AL135905.1	ENSG00000117360	PRPF3	4.54538e-05	1	2.21e-09	1	7.44e-06	1	1.66e-15	TRUE
ENSG00000119421	NDUFA8	ENSG00000261094	AC007066.2	ENSG00000139343	SNRPF	4.57318e-05	1	1.05e-12	1	3.85e-19	1	2.12e-16	TRUE
ENSG00000181016	LSMEM1	ENSG00000255874	LINC00346	ENSG00000080802	CNOT4	4.61593e-05	1	0.00593	1	0.00438	1	0.00265	TRUE
ENSG00000136104	RNASEH2B	ENSG00000236778	INTS6-AS1	ENSG00000139746	RBM26	4.64278e-05	1	0.000717	1	0.0248	1	9.02e-06	TRUE
ENSG00000105258	POLR2I	ENSG00000232677	LINC00665	ENSG00000179134	SAMD4B	4.64686e-05	1	0.0131	1	0.00015	1	1.36e-14	TRUE
ENSG00000174529	TMEM81	ENSG00000273038	AL365203.2	ENSG00000058673	ZC3H11A	4.68912e-05	1	1.17e-17	1	1.6e-11	1	7.18e-29	TRUE
ENSG00000188290	HES4	ENSG00000239415	AP001469.3	ENSG00000147140	NONO	4.71631e-05	-1	0.00109	-1	3.39e-05	-1	2.1e-06	TRUE
ENSG00000198912	C1orf174	ENSG00000240731	AL139287.1	ENSG00000116754	SRSF11	4.7215e-05	1	0.00467	1	2.43e-07	1	2.74e-16	TRUE
ENSG00000105254	TBCB	ENSG00000235437	LINC01278	ENSG00000168066	SF1	4.74308e-05	-1	0.00397	-1	0.00153	-1	5.17e-15	TRUE
ENSG00000122912	SLC25A16	ENSG00000206567	AC022007.1	ENSG00000166831	RBPMS2	4.74742e-05	1	0.000421	1	4.26e-05	1	4.13e-08	TRUE
ENSG00000141098	GFOD2	ENSG00000267121	AC008105.3	ENSG00000139675	HNRNPA1L2	4.78559e-05	-1	0.00169	-1	2.9e-08	-1	1.32e-08	TRUE
ENSG00000204628	RACK1	ENSG00000224032	EPB41L4A-AS1	ENSG00000143486	EIF2D	4.78995e-05	1	0.00187	1	6.1e-07	1	1.25e-12	TRUE
ENSG00000072135	PTPN18	ENSG00000204685	STARD7-AS1	ENSG00000196187	TMEM63A	4.79022e-05	1	0.000233	1	1.82e-06	1	5.2e-10	TRUE
ENSG00000196199	MPHOSPH8	ENSG00000271870	AC024060.2	ENSG00000121390	PSPC1	4.79488e-05	1	7.14e-17	1	0.00554	1	9.83e-21	TRUE
ENSG00000186517	ARHGAP30	ENSG00000188004	SNHG28	ENSG00000188739	RBM34	4.79504e-05	1	9.27e-09	1	3.25e-11	1	8.09e-14	TRUE
ENSG00000186566	GPATCH8	ENSG00000262879	AC005670.3	ENSG00000168066	SF1	4.81833e-05	1	5.7e-05	1	4.34e-11	1	2.35e-19	TRUE
ENSG00000132432	SEC61G	ENSG00000267787	AC027097.2	ENSG00000132819	RBM38	4.84771e-05	-1	0.000643	-1	0.00178	-1	4.03e-06	TRUE
ENSG00000160299	PCNT	ENSG00000268471	MIR4453HG	ENSG00000149658	YTHDF1	4.85047e-05	-1	0.0252	-1	0.0201	-1	2.42e-09	TRUE
ENSG00000089009	RPL6	ENSG00000234608	MAPKAPK5-AS1	ENSG00000122965	RBM19	4.86264e-05	1	0.0402	1	9.03e-08	1	1.84e-20	TRUE
ENSG00000115165	CYTIP	ENSG00000245213	AC105285.1	ENSG00000120658	ENOX1	4.87632e-05	1	0.000477	1	7.94e-07	1	2.29e-08	TRUE
ENSG00000025293	PHF20	ENSG00000260032	NORAD	ENSG00000131051	RBM39	4.95341e-05	1	0.00269	1	3.2e-09	1	2.3e-12	TRUE
ENSG00000232119	MCTS1	ENSG00000259319	AF111167.2	ENSG00000155636	RBM45	4.96551e-05	1	4.68e-10	1	4.4e-08	1	1.34e-20	TRUE
ENSG00000167595	PROSER3	ENSG00000236144	TMEM147-AS1	ENSG00000126254	RBM42	5.03529e-05	1	1.54e-09	1	4.76e-05	1	1.19e-21	TRUE
ENSG00000178685	PARP10	ENSG00000260257	AL035071.1	ENSG00000151657	KIN	5.11328e-05	-1	1.01e-07	-1	1.02e-08	-1	1.81e-18	TRUE
ENSG00000128604	IRF5	ENSG00000234390	USP27X-AS1	ENSG00000137462	TLR2	5.22243e-05	1	0.00828	1	0.000353	1	1.89e-15	TRUE
ENSG00000101335	MYL9	ENSG00000180139	ACTA2-AS1	ENSG00000114416	FXR1	5.29692e-05	1	7.85e-07	1	3.03e-06	1	8.09e-12	TRUE
ENSG00000142230	SAE1	ENSG00000234741	GAS5	ENSG00000104413	ESRP1	5.31891e-05	-1	0.0152	-1	2.67e-11	-1	2.46e-09	TRUE
ENSG00000124733	MEA1	ENSG00000203644	AC083799.1	ENSG00000143977	SNRPG	5.3195e-05	1	1.51e-09	1	7.01e-05	1	5.83e-16	TRUE
ENSG00000174233	ADCY6	ENSG00000272512	AL645608.7	ENSG00000169045	HNRNPH1	5.33416e-05	1	0.00011	1	3.48e-06	1	7.3e-11	TRUE
ENSG00000134461	ANKRD16	ENSG00000273373	AL355488.1	ENSG00000153048	CARHSP1	5.40846e-05	-1	9.85e-06	-1	0.000445	-1	3.04e-06	TRUE
ENSG00000042429	MED17	ENSG00000272054	AC007390.2	ENSG00000119707	RBM25	5.57247e-05	-1	0.0374	-1	0.000587	-1	5.12e-12	TRUE
ENSG00000105705	SUGP1	ENSG00000267565	AC011477.3	ENSG00000064607	SUGP2	5.57594e-05	1	9.85e-06	1	1.3e-08	1	4.48e-17	TRUE
ENSG00000104957	CCDC130	ENSG00000231721	LINC-PINT	ENSG00000104907	TRMT1	5.61248e-05	1	0.00508	1	6.75e-11	1	1.91e-14	TRUE
ENSG00000122705	CLTA	ENSG00000281649	EBLN3P	ENSG00000198265	HELZ	5.61759e-05	1	0.00294	1	1.29e-06	1	3e-10	TRUE
ENSG00000100883	SRP54	ENSG00000273033	LINC02035	ENSG00000099381	SETD1A	5.64094e-05	-1	0.00548	-1	0.00881	-1	5.33e-11	TRUE
ENSG00000196504	PRPF40A	ENSG00000268912	AC012313.5	ENSG00000100320	RBFOX2	5.66895e-05	-1	0.0242	-1	0.000737	-1	1.38e-11	TRUE
ENSG00000140948	ZCCHC14	ENSG00000272841	AL139393.3	ENSG00000183496	MEX3B	5.7207e-05	1	1.75e-14	1	6.19e-07	1	4.43e-17	TRUE
ENSG00000140575	IQGAP1	ENSG00000224934	AL391684.1	ENSG00000144161	ZC3H8	5.77086e-05	-1	6.82e-05	-1	8.79e-06	-1	4.89e-11	TRUE
ENSG00000198742	SMURF1	ENSG00000264247	LINC00909	ENSG00000204576	PRR3	5.79255e-05	-1	0.0225	-1	0.000185	-1	4.03e-11	TRUE
ENSG00000133641	C12orf29	ENSG00000261505	AL031714.1	ENSG00000169813	HNRNPF	5.8566e-05	-1	0.00294	-1	1.02e-05	-1	3.99e-06	TRUE
ENSG00000177311	ZBTB38	ENSG00000261126	RBFADN	ENSG00000070756	PABPC1	6.01028e-05	-1	5.97e-11	-1	6.85e-11	-1	4.06e-20	TRUE
ENSG00000125962	ARMCX5	ENSG00000271147	ARMCX5-GPRASP2	ENSG00000125351	UPF3B	6.04663e-05	1	5.61e-05	1	1.16e-15	1	3.57e-19	TRUE
ENSG00000095564	BTAF1	ENSG00000267121	AC008105.3	ENSG00000100650	SRSF5	6.05401e-05	1	8.44e-05	1	1.49e-07	1	7.94e-12	TRUE
ENSG00000163950	SLBP	ENSG00000215424	MCM3AP-AS1	ENSG00000064607	SUGP2	6.07863e-05	-1	1.92e-05	-1	0.000784	-1	9.03e-16	TRUE
ENSG00000204131	NHSL2	ENSG00000238117	AP000844.2	ENSG00000078269	SYNJ2	6.08573e-05	1	5.43e-06	1	3.36e-07	1	2.15e-10	TRUE
ENSG00000101363	MANBAL	ENSG00000224652	LINC00885	ENSG00000133606	MKRN1	6.10517e-05	1	5.39e-06	1	6.77e-06	1	7.92e-05	TRUE
ENSG00000175931	UBE2O	ENSG00000234912	SNHG20	ENSG00000065526	SPEN	6.13126e-05	1	0.025	1	0.000153	1	1.16e-16	TRUE
ENSG00000122435	TRMT13	ENSG00000259865	AL390728.6	ENSG00000181817	LSM10	6.13696e-05	1	0.0361	1	7.38e-05	1	1.29e-11	TRUE
ENSG00000058272	PPP1R12A	ENSG00000261116	AL049555.1	ENSG00000111615	KRR1	6.19454e-05	1	1.04e-13	1	2.15e-07	1	4.79e-17	TRUE
ENSG00000157191	NECAP2	ENSG00000226029	LINC01772	ENSG00000198492	YTHDF2	6.22795e-05	1	2.65e-11	1	5.19e-07	1	2.86e-24	TRUE
ENSG00000042753	AP2S1	ENSG00000260563	AC132872.1	ENSG00000197114	ZGPAT	6.29568e-05	-1	0.000464	-1	2.59e-08	-1	2.11e-22	TRUE
ENSG00000104142	VPS18	ENSG00000261183	SPINT1-AS1	ENSG00000155846	PPARGC1B	6.39302e-05	1	0.00273	1	7.86e-06	1	1.04e-13	TRUE
ENSG00000196792	STRN3	ENSG00000260807	AC009041.2	ENSG00000168066	SF1	6.40943e-05	-1	0.006	-1	0.0332	-1	5.89e-07	TRUE
ENSG00000162032	SPSB3	ENSG00000268205	AC005261.1	ENSG00000104824	HNRNPL	6.41409e-05	-1	0.00327	-1	1.01e-06	-1	2.91e-11	TRUE
ENSG00000186468	RPS23	ENSG00000261167	AC107027.3	ENSG00000091009	RBM27	6.48411e-05	1	4.87e-21	1	2.54e-15	1	8.74e-42	TRUE
ENSG00000093010	COMT	ENSG00000267259	ERVE-1	ENSG00000104129	DNAJC17	6.56132e-05	1	4.73e-07	1	3.89e-15	1	2.23e-18	TRUE
ENSG00000088451	TGDS	ENSG00000247400	DNAJC3-DT	ENSG00000139793	MBNL2	6.58092e-05	1	0.000583	1	1.3e-06	1	1.06e-15	TRUE
ENSG00000261884	AC040162.1	ENSG00000251562	MALAT1	ENSG00000184863	RBM33	6.59989e-05	1	0.0115	1	0.000308	1	1.91e-08	TRUE
ENSG00000128654	MTX2	ENSG00000224189	HAGLR	ENSG00000170144	HNRNPA3	6.66839e-05	1	8.67e-09	1	3.73e-09	1	2.55e-19	TRUE
ENSG00000107290	SETX	ENSG00000260418	AL023284.4	ENSG00000188529	SRSF10	6.76663e-05	-1	3.63e-07	-1	5.02e-08	-1	1.12e-21	TRUE
ENSG00000108175	ZMIZ1	ENSG00000225484	NUTM2B-AS1	ENSG00000148840	PPRC1	6.92085e-05	1	0.00667	1	1.44e-05	1	1.65e-17	TRUE
ENSG00000187091	PLCD1	ENSG00000188825	LINC00910	ENSG00000117360	PRPF3	7.03698e-05	1	6.29e-05	1	1.72e-06	1	2.17e-14	TRUE
ENSG00000174744	BRMS1	ENSG00000235831	BHLHE40-AS1	ENSG00000173933	RBM4	7.04748e-05	1	6.08e-15	1	0.00759	1	1.51e-22	TRUE
ENSG00000174718	RESF1	ENSG00000245164	LINC00861	ENSG00000178199	ZC3H12D	7.10778e-05	1	0.0142	1	1.56e-05	1	1.04e-12	TRUE
ENSG00000169554	ZEB2	ENSG00000223546	LINC00630	ENSG00000105939	ZC3HAV1	7.14119e-05	1	8.12e-09	1	4.57e-05	1	5.32e-13	TRUE
ENSG00000131236	CAP1	ENSG00000260920	AL031985.3	ENSG00000084072	PPIE	7.15822e-05	1	1.01e-05	1	6.74e-05	1	2e-12	TRUE
ENSG00000198856	OSTC	ENSG00000269893	SNHG8	ENSG00000138709	LARP1B	7.40453e-05	1	1.27e-15	1	1.65e-11	1	1.74e-18	TRUE
ENSG00000156110	ADK	ENSG00000227540	AC016394.1	ENSG00000138303	ASCC1	7.42032e-05	1	3.79e-07	1	0.000388	1	3.61e-14	TRUE
ENSG00000175029	CTBP2	ENSG00000273599	AL731571.1	ENSG00000169813	HNRNPF	7.43264e-05	1	0.000247	1	1.68e-17	1	1.71e-24	TRUE
ENSG00000189077	TMEM120A	ENSG00000182165	TP53TG1	ENSG00000106682	EIF4H	7.46396e-05	1	0.0326	1	0.0115	1	1.18e-11	TRUE
ENSG00000184831	APOO	ENSG00000266962	AC067852.2	ENSG00000099381	SETD1A	7.48574e-05	-1	4.65e-07	-1	0.00311	-1	3.2e-18	TRUE
ENSG00000185043	CIB1	ENSG00000267454	ZNF582-AS1	ENSG00000101104	PABPC1L	7.62216e-05	-1	0.000905	-1	0.016	-1	1.27e-09	TRUE
ENSG00000183161	FANCF	ENSG00000261799	AC007406.5	ENSG00000165119	HNRNPK	7.64792e-05	1	0.0173	1	0.00418	1	1.26e-11	TRUE
ENSG00000014914	MTMR11	ENSG00000272405	AL365181.3	ENSG00000134453	RBM17	7.67505e-05	1	2.53e-05	1	0.000666	1	3.04e-17	TRUE
ENSG00000129250	KIF1C	ENSG00000273142	LINC02604	ENSG00000204576	PRR3	7.73199e-05	-1	2.39e-05	-1	8.8e-05	-1	1.66e-17	TRUE
ENSG00000206503	HLA-A	ENSG00000255717	SNHG1	ENSG00000148843	PDCD11	7.77295e-05	-1	1.07e-05	-1	4.33e-07	-1	2.26e-09	TRUE
ENSG00000006712	PAF1	ENSG00000266916	ZNF793-AS1	ENSG00000179134	SAMD4B	7.89033e-05	1	0.00461	1	0.0385	1	0.000778	TRUE
ENSG00000125652	ALKBH7	ENSG00000266036	AC016888.1	ENSG00000149273	RPS3	7.9555e-05	1	0.0004	1	4.84e-07	1	1.44e-14	TRUE
ENSG00000111269	CREBL2	ENSG00000257027	AC010186.3	ENSG00000135486	HNRNPA1	8.05865e-05	1	2.44e-05	1	1.86e-10	1	1.01e-15	TRUE
ENSG00000180198	RCC1	ENSG00000197989	SNHG12	ENSG00000131013	PPIL4	8.10599e-05	1	0.000576	1	6.29e-09	1	4.19e-19	TRUE
ENSG00000118855	MFSD1	ENSG00000251562	MALAT1	ENSG00000167978	SRRM2	8.12364e-05	-1	0.000329	-1	0.0163	-1	5.14e-14	TRUE
ENSG00000113658	SMAD5	ENSG00000257084	MIR200CHG	ENSG00000103067	ESRP2	8.28688e-05	-1	0.00544	-1	0.00191	-1	9.85e-07	TRUE
ENSG00000132394	EEFSEC	ENSG00000248932	AC046134.2	ENSG00000101811	CSTF2	8.29216e-05	1	4.15e-06	1	4.61e-09	1	2.11e-13	TRUE
ENSG00000148291	SURF2	ENSG00000258056	AC009779.2	ENSG00000165119	HNRNPK	8.29457e-05	1	0.000184	1	0.0045	1	1.89e-11	TRUE
ENSG00000180104	EXOC3	ENSG00000268713	AC005261.3	ENSG00000125870	SNRPB2	8.3602e-05	-1	3.87e-06	-1	0.000205	-1	1.18e-12	TRUE
ENSG00000075785	RAB7A	ENSG00000226419	SLC16A1-AS1	ENSG00000160917	CPSF4	8.38307e-05	-1	0.0115	-1	1.12e-07	-1	2.31e-13	TRUE
ENSG00000108010	GLRX3	ENSG00000261474	AC026471.4	ENSG00000100836	PABPN1	8.38362e-05	-1	0.0147	-1	1.07e-05	-1	3.25e-05	TRUE
ENSG00000189227	C15orf61	ENSG00000260219	CD2BP2-DT	ENSG00000092199	HNRNPC	8.45268e-05	-1	7.74e-07	-1	2.81e-06	-1	3.28e-14	TRUE
ENSG00000004866	ST7	ENSG00000227199	ST7-AS1	ENSG00000128534	LSM8	8.5191e-05	1	3.1e-05	1	0.000585	1	3.64e-07	TRUE
ENSG00000170634	ACYP2	ENSG00000259673	IQCH-AS1	ENSG00000075975	MKRN2	8.52987e-05	1	0.00175	1	7.54e-06	1	2.01e-11	TRUE
ENSG00000133114	GPALPP1	ENSG00000236778	INTS6-AS1	ENSG00000105705	SUGP1	8.53353e-05	1	0.000304	1	1.47e-10	1	8.7e-14	TRUE
ENSG00000101126	ADNP	ENSG00000259456	ADNP-AS1	ENSG00000132819	RBM38	8.53544e-05	1	8.33e-09	1	1.64e-10	1	6.71e-13	TRUE
ENSG00000188846	RPL14	ENSG00000175061	SNHG29	ENSG00000155858	LSM11	8.54531e-05	1	7.32e-10	1	4.86e-21	1	3.97e-27	TRUE
ENSG00000267680	ZNF224	ENSG00000203280	AL022323.1	ENSG00000163214	DHX57	8.62665e-05	-1	2.75e-06	-1	2.24e-07	-1	2.75e-13	TRUE
ENSG00000107862	GBF1	ENSG00000254815	AP006284.1	ENSG00000089280	FUS	8.73648e-05	-1	0.0288	-1	0.000278	-1	3.76e-21	TRUE
ENSG00000078902	TOLLIP	ENSG00000226950	DANCR	ENSG00000157110	RBPMS	8.84044e-05	-1	3.46e-08	-1	6.55e-12	-1	3.52e-10	TRUE
ENSG00000122707	RECK	ENSG00000187951	AC091057.1	ENSG00000078269	SYNJ2	8.86023e-05	-1	0.00149	-1	8.87e-11	-1	7.9e-13	TRUE
ENSG00000168591	TMUB2	ENSG00000268471	MIR4453HG	ENSG00000161265	U2AF1L4	8.86031e-05	1	4.22e-05	1	1.08e-09	1	1.57e-12	TRUE
ENSG00000185630	PBX1	ENSG00000269887	AL391001.1	ENSG00000185728	YTHDF3	8.86321e-05	1	2.54e-05	1	4.55e-07	1	1.57e-13	TRUE
ENSG00000105656	ELL	ENSG00000268030	AC005253.1	ENSG00000005007	UPF1	9.00363e-05	1	9.96e-08	1	0.0193	1	3.29e-15	TRUE
ENSG00000183617	MRPL54	ENSG00000251136	AF117829.1	ENSG00000179134	SAMD4B	9.00766e-05	-1	4.15e-17	-1	6.24e-12	-1	3.27e-26	TRUE
ENSG00000178209	PLEC	ENSG00000254343	AC091563.1	ENSG00000185728	YTHDF3	9.0231e-05	1	6.33e-11	1	1.19e-06	1	1.13e-15	TRUE
ENSG00000066027	PPP2R5A	ENSG00000267002	AC060780.1	ENSG00000155858	LSM11	9.05435e-05	-1	6.73e-07	-1	1.88e-07	-1	6.25e-14	TRUE
ENSG00000163938	GNL3	ENSG00000225285	LINC01770	ENSG00000138709	LARP1B	9.10194e-05	1	2.57e-07	1	4.49e-07	1	4.1e-10	TRUE
ENSG00000189046	ALKBH2	ENSG00000234608	MAPKAPK5-AS1	ENSG00000149273	RPS3	9.11517e-05	1	3.99e-05	1	2.67e-11	1	2.59e-19	TRUE
ENSG00000132589	FLOT2	ENSG00000230630	DNM3OS	ENSG00000115677	HDLBP	9.11551e-05	-1	0.0115	-1	0.00478	-1	1.79e-05	TRUE
ENSG00000079616	KIF22	ENSG00000278133	AC135050.6	ENSG00000139675	HNRNPA1L2	9.17806e-05	1	2.71e-06	1	1.99e-10	1	5.1e-12	TRUE
ENSG00000185947	ZNF267	ENSG00000206567	AC022007.1	ENSG00000166831	RBPMS2	9.27254e-05	-1	0.0136	-1	0.00818	-1	2.49e-05	TRUE
ENSG00000164124	TMEM144	ENSG00000248429	FAM198B-AS1	ENSG00000164167	LSM6	9.28355e-05	1	0.0196	1	1.01e-11	1	8.09e-30	TRUE
ENSG00000167325	RRM1	ENSG00000268403	AC132192.2	ENSG00000099783	HNRNPM	9.30068e-05	1	4.87e-08	1	1.15e-06	1	1.71e-10	TRUE
ENSG00000155636	RBM45	ENSG00000223960	CHROMR	ENSG00000065548	ZC3H15	9.30947e-05	1	0.0047	1	0.0024	1	7.78e-13	TRUE
ENSG00000060982	BCAT1	ENSG00000260196	AC124798.1	ENSG00000122034	GTF3A	9.37159e-05	1	3.84e-05	1	0.000598	1	1.49e-09	TRUE
ENSG00000188976	NOC2L	ENSG00000228794	LINC01128	ENSG00000130826	DKC1	9.42519e-05	1	2.66e-14	1	5.01e-20	1	1.68e-29	TRUE
ENSG00000110906	KCTD10	ENSG00000268204	AC008763.1	ENSG00000163694	RBM47	9.45231e-05	-1	2.36e-06	-1	5.73e-05	-1	2.24e-19	TRUE
ENSG00000116815	CD58	ENSG00000203865	ATP1A1-AS1	ENSG00000182134	TDRKH	9.478e-05	1	3.02e-07	1	7.92e-06	1	1.18e-05	TRUE
ENSG00000125970	RALY	ENSG00000260231	KDM7A-DT	ENSG00000131051	RBM39	9.52173e-05	1	1.97e-09	1	8.41e-07	1	7.61e-12	TRUE
ENSG00000088448	ANKRD10	ENSG00000222041	CYTOR	ENSG00000122034	GTF3A	9.53795e-05	1	0.00022	1	4.6e-05	1	4.98e-14	TRUE
ENSG00000054148	PHPT1	ENSG00000254473	AL354920.1	ENSG00000119446	RBM18	9.59501e-05	1	9.47e-13	1	4.29e-05	1	5.34e-24	TRUE
ENSG00000100949	RABGGTA	ENSG00000177640	CASC2	ENSG00000090905	TNRC6A	9.64619e-05	-1	0.00178	-1	3.73e-05	-1	1.23e-06	TRUE
ENSG00000104957	CCDC130	ENSG00000258056	AC009779.2	ENSG00000168066	SF1	9.74082e-05	-1	0.0138	-1	0.000128	-1	8.41e-09	TRUE
ENSG00000091732	ZC3HC1	ENSG00000270696	AC005034.3	ENSG00000106344	RBM28	9.76236e-05	1	7.25e-06	1	0.0138	1	1.4e-20	TRUE
ENSG00000184470	TXNRD2	ENSG00000230798	FOXD3-AS1	ENSG00000011304	PTBP1	9.76277e-05	-1	1.57e-05	-1	0.0021	-1	1.24e-11	TRUE
ENSG00000107968	MAP3K8	ENSG00000234614	C2CD4D-AS1	ENSG00000120658	ENOX1	9.79038e-05	1	0.00086	1	3e-08	1	2.73e-06	TRUE
ENSG00000205336	ADGRG1	ENSG00000267040	AC027097.1	ENSG00000120658	ENOX1	9.81218e-05	-1	8.34e-05	-1	3.46e-08	-1	2.91e-09	TRUE
ENSG00000168137	SETD5	ENSG00000206573	THUMPD3-AS1	ENSG00000134077	THUMPD3	9.86459e-05	1	1.55e-19	1	8.76e-16	1	1.2e-45	TRUE
ENSG00000119965	C10orf88	ENSG00000236901	MIR600HG	ENSG00000122299	ZC3H7A	9.8862e-05	-1	0.00743	-1	0.0318	-1	6.63e-15	TRUE
ENSG00000134899	ERCC5	ENSG00000274922	AL139384.1	ENSG00000139793	MBNL2	9.91522e-05	1	1.59e-17	1	1.89e-05	1	8.57e-30	TRUE
ENSG00000106723	SPIN1	ENSG00000272168	CASC15	ENSG00000176624	MEX3C	9.99276e-05	1	0.0104	1	1.04e-05	1	2.75e-17	TRUE
ENSG00000160214	RRP1	ENSG00000215424	MCM3AP-AS1	ENSG00000156304	SCAF4	0.000100004	1	1.86e-11	1	5.91e-09	1	1.8e-28	TRUE
ENSG00000111737	RAB35	ENSG00000261474	AC026471.4	ENSG00000205937	RNPS1	0.000101048	-1	0.0285	-1	3.09e-05	-1	1.21e-12	TRUE
ENSG00000112697	TMEM30A	ENSG00000226688	ENTPD1-AS1	ENSG00000004534	RBM6	0.000101109	-1	0.00366	-1	0.00372	-1	1.31e-07	TRUE
ENSG00000131495	NDUFA2	ENSG00000229124	VIM-AS1	ENSG00000100227	POLDIP3	0.000102441	-1	4.69e-09	-1	5.83e-08	-1	6.03e-19	TRUE
ENSG00000010404	IDS	ENSG00000259366	AC108449.2	ENSG00000119707	RBM25	0.000102884	-1	0.00973	-1	0.000927	-1	5.45e-14	TRUE
ENSG00000054116	TRAPPC3	ENSG00000244041	LINC01011	ENSG00000204576	PRR3	0.000103433	-1	0.0005	-1	0.000154	-1	7.9e-09	TRUE
ENSG00000170633	RNF34	ENSG00000177788	AL162595.1	ENSG00000103067	ESRP2	0.000103524	-1	0.0229	-1	0.000217	-1	1.36e-07	TRUE
ENSG00000147912	FBXO10	ENSG00000281649	EBLN3P	ENSG00000198945	L3MBTL3	0.000104153	1	0.000302	1	4.97e-06	1	9.62e-10	TRUE
ENSG00000176101	SSNA1	ENSG00000233016	SNHG7	ENSG00000143977	SNRPG	0.000104557	1	6.25e-09	1	3.65e-12	1	3.97e-11	TRUE
ENSG00000065308	TRAM2	ENSG00000230733	AC092171.2	ENSG00000115677	HDLBP	0.00010485	1	0.0134	1	0.00841	1	7.93e-13	TRUE
ENSG00000175221	MED16	ENSG00000280798	LINC00294	ENSG00000117569	PTBP2	0.00010523	-1	0.00596	-1	0.000641	-1	1.6e-10	TRUE
ENSG00000118412	CASP8AP2	ENSG00000224032	EPB41L4A-AS1	ENSG00000132463	GRSF1	0.000106786	-1	0.000218	-1	0.00061	-1	1.36e-06	TRUE
ENSG00000185246	PRPF39	ENSG00000257621	PSMA3-AS1	ENSG00000100813	ACIN1	0.000107438	1	1.38e-07	1	0.000127	1	8.85e-21	TRUE
ENSG00000005810	MYCBP2	ENSG00000227354	RBM26-AS1	ENSG00000139746	RBM26	0.000107482	1	7.5e-09	1	0.0168	1	2.01e-20	TRUE
ENSG00000142173	COL6A2	ENSG00000257027	AC010186.3	ENSG00000152520	PAN3	0.000111649	-1	0.00102	-1	0.00274	-1	7.23e-14	TRUE
ENSG00000100941	PNN	ENSG00000236017	ASMTL-AS1	ENSG00000160633	SAFB	0.000112706	1	3.61e-07	1	0.0198	1	2.14e-23	TRUE
ENSG00000083535	PIBF1	ENSG00000230555	AL450326.1	ENSG00000065526	SPEN	0.000113219	-1	0.00942	-1	4.23e-05	-1	1.8e-13	TRUE
ENSG00000214756	CSKMT	ENSG00000276529	AP001505.1	ENSG00000138668	HNRNPD	0.000114183	-1	0.00123	-1	0.0012	-1	1.06e-05	TRUE
ENSG00000188641	DPYD	ENSG00000272405	AL365181.3	ENSG00000163694	RBM47	0.000115717	1	0.000235	1	2.89e-08	1	5.15e-08	TRUE
ENSG00000147168	IL2RG	ENSG00000260257	AL035071.1	ENSG00000125870	SNRPB2	0.000118069	1	1.45e-07	1	3.15e-10	1	7.88e-14	TRUE
ENSG00000122566	HNRNPA2B1	ENSG00000235823	OLMALINC	ENSG00000106355	LSM5	0.000118205	1	0.00142	1	0.022	1	1.41e-07	TRUE
ENSG00000100416	TRMU	ENSG00000270157	AC004918.4	ENSG00000100227	POLDIP3	0.000118378	1	0.000795	1	0.043	1	1.29e-25	TRUE
ENSG00000174669	SLC29A2	ENSG00000255468	AP001107.9	ENSG00000173933	RBM4	0.000118473	1	0.00263	1	4.71e-15	1	1.64e-16	TRUE
ENSG00000146063	TRIM41	ENSG00000233937	AC008443.1	ENSG00000169564	PCBP1	0.000120381	1	1.26e-06	1	1.88e-06	1	3.43e-15	TRUE
ENSG00000137504	CREBZF	ENSG00000247137	AP000873.2	ENSG00000085872	CHERP	0.000121261	1	3.5e-07	1	7.12e-16	1	2.1e-20	TRUE
ENSG00000127586	CHTF18	ENSG00000274964	AC026356.1	ENSG00000167978	SRRM2	0.000121672	1	0.000269	1	0.000339	1	9.75e-15	TRUE
ENSG00000100916	BRMS1L	ENSG00000258708	SLC25A21-AS1	ENSG00000166173	LARP6	0.000122102	1	0.00771	1	0.00103	1	1.46e-17	TRUE
ENSG00000166398	KIAA0355	ENSG00000267309	AC092295.2	ENSG00000179134	SAMD4B	0.00012225	1	4.03e-05	1	0.00569	1	2.16e-06	TRUE
ENSG00000165813	CCDC186	ENSG00000257671	KRT7-AS	ENSG00000152518	ZFP36L2	0.000122633	1	0.00295	1	0.000109	1	1.42e-14	TRUE
ENSG00000213638	ADAT3	ENSG00000174365	SNHG11	ENSG00000083896	YTHDC1	0.000122947	-1	0.000394	-1	4.22e-09	-1	2.89e-12	TRUE
ENSG00000221983	UBA52	ENSG00000267481	AC011477.2	ENSG00000149273	RPS3	0.000123276	1	1.97e-05	1	0.000116	1	1.85e-21	TRUE
ENSG00000186767	SPIN4	ENSG00000186615	KTN1-AS1	ENSG00000119705	SLIRP	0.000123547	-1	7.12e-08	-1	5.24e-06	-1	2.12e-09	TRUE
ENSG00000139645	ANKRD52	ENSG00000272902	TBC1D8-AS1	ENSG00000122299	ZC3H7A	0.000124987	-1	0.00142	-1	1.88e-06	-1	3.59e-14	TRUE
ENSG00000022840	RNF10	ENSG00000277142	LINC00235	ENSG00000104413	ESRP1	0.000126025	-1	0.0107	-1	0.0113	-1	9.4e-09	TRUE
ENSG00000101152	DNAJC5	ENSG00000269352	PTOV1-AS2	ENSG00000182872	RBM10	0.000126103	-1	6.81e-08	-1	0.0139	-1	2.48e-18	TRUE
ENSG00000065613	SLK	ENSG00000255717	SNHG1	ENSG00000148843	PDCD11	0.000126329	1	3.45e-16	1	0.000839	1	3.34e-17	TRUE
ENSG00000187118	CMC1	ENSG00000223797	ENTPD3-AS1	ENSG00000075975	MKRN2	0.000126624	1	3.09e-06	1	6.2e-06	1	3.35e-24	TRUE
ENSG00000155034	FBXL18	ENSG00000230733	AC092171.2	ENSG00000152601	MBNL1	0.000127045	1	0.00011	1	4.83e-21	1	5.26e-18	TRUE
ENSG00000151239	TWF1	ENSG00000182165	TP53TG1	ENSG00000139168	ZCRB1	0.000127929	1	3.97e-08	1	0.0377	1	2.42e-29	TRUE
ENSG00000125746	EML2	ENSG00000223764	LINC02593	ENSG00000204392	LSM2	0.000128485	-1	6.66e-19	-1	1.16e-09	-1	6.01e-26	TRUE
ENSG00000164638	SLC29A4	ENSG00000247271	ZBED5-AS1	ENSG00000137462	TLR2	0.000128685	-1	9.67e-09	-1	1.6e-07	-1	9.3e-13	TRUE
ENSG00000161677	JOSD2	ENSG00000237248	LINC00987	ENSG00000117569	PTBP2	0.000128786	-1	5.75e-05	-1	0.00518	-1	7.15e-14	TRUE
ENSG00000113384	GOLPH3	ENSG00000273014	AC018645.3	ENSG00000155858	LSM11	0.000129415	-1	0.000767	-1	0.00943	-1	2.61e-15	TRUE
ENSG00000265808	SEC22B	ENSG00000272168	CASC15	ENSG00000122870	BICC1	0.000129732	-1	0.000414	-1	2.07e-05	-1	3.04e-14	TRUE
ENSG00000026025	VIM	ENSG00000257556	LINC02298	ENSG00000131773	KHDRBS3	0.000132349	1	0.000643	1	1.17e-08	1	2.79e-08	TRUE
ENSG00000232388	SMIM26	ENSG00000273148	LINC00653	ENSG00000125870	SNRPB2	0.000133273	1	2.97e-13	1	4.58e-06	1	1.1e-24	TRUE
ENSG00000109062	SLC9A3R1	ENSG00000272654	AL358472.2	ENSG00000104859	CLASRP	0.000133321	-1	5.43e-07	-1	4.2e-07	-1	1.42e-12	TRUE
ENSG00000170027	YWHAG	ENSG00000237310	AC008267.5	ENSG00000106682	EIF4H	0.000134262	1	8.44e-05	1	0.00626	1	1.3e-23	TRUE
ENSG00000113555	PCDH12	ENSG00000234684	SDCBP2-AS1	ENSG00000198265	HELZ	0.000134598	1	0.012	1	0.0043	1	3.46e-06	TRUE
ENSG00000198853	RUSC2	ENSG00000247774	PCED1B-AS1	ENSG00000136527	TRA2B	0.000135733	-1	5.07e-08	-1	7.09e-07	-1	2.8e-12	TRUE
ENSG00000182481	KPNA2	ENSG00000274561	AC005332.3	ENSG00000198265	HELZ	0.000135946	1	0.00137	1	8.83e-09	1	2.79e-19	TRUE
ENSG00000215375	MYL5	ENSG00000232445	AC006329.1	ENSG00000059378	PARP12	0.000136564	1	3.4e-06	1	1.54e-07	1	4.38e-13	TRUE
ENSG00000140988	RPS2	ENSG00000177410	ZFAS1	ENSG00000090621	PABPC4	0.000136734	1	2.35e-07	1	6.53e-11	1	1.38e-27	TRUE
ENSG00000100029	PES1	ENSG00000260418	AL023284.4	ENSG00000011304	PTBP1	0.00013835	-1	0.00735	-1	0.0465	-1	0.000108	TRUE
ENSG00000168067	MAP4K2	ENSG00000273680	AC009318.2	ENSG00000197451	HNRNPAB	0.000139662	-1	1.84e-06	-1	0.00131	-1	3.01e-12	TRUE
ENSG00000169570	DTWD2	ENSG00000278385	AC121338.2	ENSG00000011304	PTBP1	0.000140403	1	0.0265	1	0.00694	1	1.48e-06	TRUE
ENSG00000152291	TGOLN2	ENSG00000245970	AP003352.1	ENSG00000060339	CCAR1	0.000140625	-1	1.36e-08	-1	1.55e-11	-1	1.94e-13	TRUE
ENSG00000162650	ATXN7L2	ENSG00000273373	AL355488.1	ENSG00000213516	RBMXL1	0.000141156	1	0.0421	1	0.0367	1	6.04e-17	TRUE
ENSG00000186318	BACE1	ENSG00000281332	LINC00997	ENSG00000158545	ZC3H18	0.000141315	1	4.01e-06	1	4.37e-05	1	3.43e-12	TRUE
ENSG00000124177	CHD6	ENSG00000174365	SNHG11	ENSG00000132478	UNK	0.000141647	1	0.000301	1	3.68e-07	1	1.43e-24	TRUE
ENSG00000161791	FMNL3	ENSG00000233038	AC011899.2	ENSG00000167100	SAMD14	0.000142048	1	1.13e-17	1	0.000357	1	9.09e-25	TRUE
ENSG00000142330	CAPN10	ENSG00000251034	AC087854.1	ENSG00000115677	HDLBP	0.00014226	1	0.00202	1	0.0146	1	1.06e-16	TRUE
ENSG00000197019	SERTAD1	ENSG00000186594	MIR22HG	ENSG00000076053	RBM7	0.000143138	1	0.00275	1	0.036	1	2.38e-07	TRUE
ENSG00000168397	ATG4B	ENSG00000255062	AP001318.2	ENSG00000143368	SF3B4	0.000143611	-1	0.000118	-1	2.35e-06	-1	1.06e-11	TRUE
ENSG00000161791	FMNL3	ENSG00000268516	AC020915.2	ENSG00000122965	RBM19	0.000144408	1	5.31e-05	1	1.35e-07	1	3.18e-13	TRUE
ENSG00000171448	ZBTB26	ENSG00000234608	MAPKAPK5-AS1	ENSG00000119446	RBM18	0.000146979	1	0.0113	1	3.09e-10	1	2.4e-16	TRUE
ENSG00000102081	FMR1	ENSG00000234741	GAS5	ENSG00000090621	PABPC4	0.000147145	-1	9.07e-05	-1	0.00141	-1	1.24e-15	TRUE
ENSG00000150093	ITGB1	ENSG00000273038	AL365203.2	ENSG00000169813	HNRNPF	0.000148724	1	0.00832	1	7.79e-07	1	4.78e-22	TRUE
ENSG00000155975	VPS37A	ENSG00000257354	AC048341.1	ENSG00000185650	ZFP36L1	0.000148758	-1	0.000116	-1	4.46e-05	-1	2.21e-13	TRUE
ENSG00000088827	SIGLEC1	ENSG00000224165	DNAJC27-AS1	ENSG00000122729	ACO1	0.000149178	1	0.000544	1	2.78e-10	1	2.35e-08	TRUE
ENSG00000130340	SNX9	ENSG00000269825	AC022150.4	ENSG00000185946	RNPC3	0.000149952	-1	6.26e-06	-1	3.74e-07	-1	1.16e-11	TRUE
ENSG00000149313	AASDHPPT	ENSG00000261098	AP000766.1	ENSG00000149016	TUT1	0.000150257	1	2.02e-08	1	5.76e-06	1	1.82e-24	TRUE
ENSG00000165698	SPACA9	ENSG00000234614	C2CD4D-AS1	ENSG00000107164	FUBP3	0.000150346	1	1.3e-07	1	1.13e-05	1	6.55e-17	TRUE
ENSG00000158483	FAM86C1	ENSG00000254682	AP002387.2	ENSG00000155636	RBM45	0.000151467	1	0.000297	1	1.28e-08	1	5.14e-10	TRUE
ENSG00000114026	OGG1	ENSG00000269982	AC018809.2	ENSG00000075975	MKRN2	0.000151789	1	9.21e-05	1	4.23e-05	1	4.96e-27	TRUE
ENSG00000198851	CD3E	ENSG00000226688	ENTPD1-AS1	ENSG00000159082	SYNJ1	0.0001529	-1	0.00352	-1	0.000133	-1	6.9e-23	TRUE
ENSG00000170653	ATF7	ENSG00000235437	LINC01278	ENSG00000099381	SETD1A	0.00015341	1	0.0188	1	0.000457	1	1.99e-09	TRUE
ENSG00000111321	LTBR	ENSG00000204261	PSMB8-AS1	ENSG00000153048	CARHSP1	0.000153597	-1	0.00119	-1	0.0172	-1	1.23e-08	TRUE
ENSG00000157020	SEC13	ENSG00000206567	AC022007.1	ENSG00000138035	PNPT1	0.000155728	1	0.018	1	1.98e-10	1	0.000645	TRUE
ENSG00000169018	FEM1B	ENSG00000270012	AC232271.1	ENSG00000132478	UNK	0.000155936	-1	0.0116	-1	4.19e-05	-1	7.84e-10	TRUE
ENSG00000113312	TTC1	ENSG00000234869	AL021392.1	ENSG00000148843	PDCD11	0.000157037	-1	0.000119	-1	8.25e-05	-1	9.53e-11	TRUE
ENSG00000162191	UBXN1	ENSG00000269176	AP001160.3	ENSG00000063046	EIF4B	0.000157729	1	2.77e-05	1	0.0238	1	2.25e-21	TRUE
ENSG00000176058	TPRN	ENSG00000233901	LINC01503	ENSG00000107164	FUBP3	0.000158228	1	1.3e-05	1	1.81e-08	1	8.67e-10	TRUE
ENSG00000140400	MAN2C1	ENSG00000179818	PCBP1-AS1	ENSG00000169564	PCBP1	0.000158446	1	2.05e-05	1	3.78e-05	1	8.17e-10	TRUE
ENSG00000198604	BAZ1A	ENSG00000233930	KRTAP5-AS1	ENSG00000143977	SNRPG	0.000159042	1	9.96e-06	1	0.00019	1	1.98e-08	TRUE
ENSG00000088298	EDEM2	ENSG00000260032	NORAD	ENSG00000131051	RBM39	0.000160008	1	0.000636	1	1.04e-08	1	9.19e-12	TRUE
ENSG00000181274	FRAT2	ENSG00000229852	AC019205.1	ENSG00000131503	ANKHD1	0.000160015	-1	0.000647	-1	1.72e-07	-1	1.22e-05	TRUE
ENSG00000175416	CLTB	ENSG00000227036	LINC00511	ENSG00000145907	G3BP1	0.000160503	1	0.00428	1	0.00244	1	5.2e-08	TRUE
ENSG00000123636	BAZ2B	ENSG00000272654	AL358472.2	ENSG00000091009	RBM27	0.000161034	-1	0.000103	-1	0.00385	-1	5.97e-06	TRUE
ENSG00000095970	TREM2	ENSG00000247982	LINC00926	ENSG00000178199	ZC3H12D	0.000161693	-1	9.52e-06	-1	0.00177	-1	5.9e-05	TRUE
ENSG00000131503	ANKHD1	ENSG00000231721	LINC-PINT	ENSG00000162775	RBM15	0.000162821	1	0.000175	1	0.000342	1	3.77e-06	TRUE
ENSG00000215845	TSTD1	ENSG00000257084	MIR200CHG	ENSG00000152332	UHMK1	0.00016305	1	0.0302	1	3.95e-06	1	3.91e-10	TRUE
ENSG00000166246	C16orf71	ENSG00000261578	AP003119.3	ENSG00000149658	YTHDF1	0.000165165	-1	3.58e-05	-1	1.36e-05	-1	1.33e-15	TRUE
ENSG00000112659	CUL9	ENSG00000259959	AC107068.1	ENSG00000138709	LARP1B	0.000165608	-1	8.74e-09	-1	0.000134	-1	1.3e-07	TRUE
ENSG00000113643	RARS	ENSG00000239665	AL157392.3	ENSG00000163950	SLBP	0.000165944	-1	5.3e-06	-1	1.04e-07	-1	1.5e-11	TRUE
ENSG00000155827	RNF20	ENSG00000261326	LINC01355	ENSG00000117569	PTBP2	0.000166399	-1	7.62e-10	-1	7.77e-06	-1	5.93e-13	TRUE
ENSG00000164096	C4orf3	ENSG00000248866	USP46-AS1	ENSG00000132485	ZRANB2	0.000168289	1	0.000531	1	0.000226	1	9.4e-10	TRUE
ENSG00000166743	ACSM1	ENSG00000237686	AL109615.3	ENSG00000149289	ZC3H12C	0.000168376	1	0.000841	1	0.000235	1	6.07e-06	TRUE
ENSG00000214160	ALG3	ENSG00000225470	JPX	ENSG00000122034	GTF3A	0.000168472	1	2.96e-06	1	4.65e-08	1	3.04e-16	TRUE
ENSG00000177963	RIC8A	ENSG00000269821	KCNQ1OT1	ENSG00000009307	CSDE1	0.000171319	1	0.00074	1	0.0102	1	3.31e-11	TRUE
ENSG00000139734	DIAPH3	ENSG00000257698	GIHCG	ENSG00000149532	CPSF7	0.00017334	-1	8.17e-05	-1	1.39e-06	-1	1.92e-09	TRUE
ENSG00000188554	NBR1	ENSG00000198496	NBR2	ENSG00000104129	DNAJC17	0.00017372	1	0.00264	1	4.3e-13	1	6.42e-13	TRUE
ENSG00000189298	ZKSCAN3	ENSG00000261534	AL596244.1	ENSG00000198000	NOL8	0.000174376	-1	0.00202	-1	0.0142	-1	2.26e-07	TRUE
ENSG00000113916	BCL6	ENSG00000246985	SOCS2-AS1	ENSG00000183496	MEX3B	0.000175303	-1	4.55e-06	-1	1.28e-10	-1	1.06e-27	TRUE
ENSG00000169554	ZEB2	ENSG00000269825	AC022150.4	ENSG00000107929	LARP4B	0.000176535	1	2.7e-06	1	0.000681	1	3.61e-15	TRUE
ENSG00000124782	RREB1	ENSG00000278921	EPB41L4A-DT	ENSG00000181588	MEX3D	0.000178511	1	7.62e-05	1	0.0233	1	8.03e-25	TRUE
ENSG00000109927	TECTA	ENSG00000224189	HAGLR	ENSG00000104177	MYEF2	0.000178943	1	0.0176	1	0.0116	1	1.11e-07	TRUE
ENSG00000139684	ESD	ENSG00000261373	VPS9D1-AS1	ENSG00000083635	NUFIP1	0.000180149	1	1.47e-17	1	8.58e-08	1	6.24e-21	TRUE
ENSG00000162618	ADGRL4	ENSG00000267169	AC022098.1	ENSG00000167100	SAMD14	0.000180188	-1	1.17e-12	-1	3.08e-14	-1	1.72e-30	TRUE
ENSG00000114626	ABTB1	ENSG00000270605	AL353622.1	ENSG00000119705	SLIRP	0.000180383	-1	4.01e-09	-1	2.81e-05	-1	1.1e-12	TRUE
ENSG00000101266	CSNK2A1	ENSG00000225377	NRSN2-AS1	ENSG00000056097	ZFR	0.000180481	1	1.19e-07	1	1.41e-05	1	5.36e-08	TRUE
ENSG00000113712	CSNK1A1	ENSG00000261326	LINC01355	ENSG00000135870	RC3H1	0.000180514	-1	2.32e-06	-1	2.05e-08	-1	1.14e-26	TRUE
ENSG00000063978	RNF4	ENSG00000270084	GAS5-AS1	ENSG00000184209	SNRNP35	0.00018054	-1	0.00711	-1	2.63e-09	-1	8.3e-08	TRUE
ENSG00000106355	LSM5	ENSG00000196295	GARS-DT	ENSG00000088247	KHSRP	0.000180555	1	6.08e-05	1	3.57e-05	1	2.46e-07	TRUE
ENSG00000173812	EIF1	ENSG00000258441	LINC00641	ENSG00000135486	HNRNPA1	0.000183911	1	8.19e-07	1	0.000102	1	3.02e-14	TRUE
ENSG00000138757	G3BP2	ENSG00000236778	INTS6-AS1	ENSG00000090905	TNRC6A	0.000184008	-1	1.2e-09	-1	8.01e-08	-1	6.09e-23	TRUE
ENSG00000183597	TANGO2	ENSG00000236540	AC006547.1	ENSG00000185252	ZNF74	0.000184483	1	0.00254	1	1.24e-15	1	9.98e-27	TRUE
ENSG00000239857	GET4	ENSG00000273151	AC073957.3	ENSG00000198265	HELZ	0.000186836	1	0.00501	1	1.69e-16	1	3.58e-31	TRUE
ENSG00000134294	SLC38A2	ENSG00000226711	FAM66C	ENSG00000162437	RAVER2	0.000189864	-1	0.00072	-1	0.000194	-1	2.83e-07	TRUE
ENSG00000119396	RAB14	ENSG00000281344	HELLPAR	ENSG00000015479	MATR3	0.000190527	-1	0.00124	-1	3.54e-05	-1	1.75e-10	TRUE
ENSG00000204311	PJVK	ENSG00000281912	LINC01144	ENSG00000155438	NIFK	0.000190624	1	1.79e-12	1	2.53e-15	1	1.71e-28	TRUE
ENSG00000142512	SIGLEC10	ENSG00000278385	AC121338.2	ENSG00000137462	TLR2	0.000192916	1	1.81e-07	1	1.63e-05	1	6.69e-16	TRUE
ENSG00000166169	POLL	ENSG00000179743	AL450998.2	ENSG00000107929	LARP4B	0.000192962	-1	0.00249	-1	0.0033	-1	0.0242	TRUE
ENSG00000107796	ACTA2	ENSG00000225783	MIAT	ENSG00000183808	RBM12B	0.000193661	-1	4.68e-05	-1	0.00328	-1	1.28e-11	TRUE
ENSG00000128524	ATP6V1F	ENSG00000272129	AL359715.3	ENSG00000100227	POLDIP3	0.000194737	-1	0.000226	-1	0.00966	-1	1.05e-13	TRUE
ENSG00000108733	PEX12	ENSG00000187951	AC091057.1	ENSG00000188529	SRSF10	0.000194898	-1	0.00226	-1	5.02e-05	-1	6.43e-11	TRUE
ENSG00000122257	RBBP6	ENSG00000267523	AC008735.2	ENSG00000099381	SETD1A	0.000195113	1	8.44e-07	1	8.53e-06	1	9.63e-20	TRUE
ENSG00000155463	OXA1L	ENSG00000272142	AL359643.3	ENSG00000155858	LSM11	0.000196136	1	0.0104	1	6.73e-06	1	1.18e-12	TRUE
ENSG00000129472	RAB2B	ENSG00000264575	LINC00526	ENSG00000065978	YBX1	0.000196294	1	0.0376	1	0.0212	1	1.4e-15	TRUE
ENSG00000166133	RPUSD2	ENSG00000247556	OIP5-AS1	ENSG00000104129	DNAJC17	0.000196336	1	0.00257	1	2.61e-06	1	3.47e-15	TRUE
ENSG00000175395	ZNF25	ENSG00000261094	AC007066.2	ENSG00000196187	TMEM63A	0.000196783	-1	7.33e-08	-1	9.51e-10	-1	5.63e-17	TRUE
ENSG00000182774	RPS17	ENSG00000250988	SNHG21	ENSG00000136381	IREB2	0.000197794	1	2.77e-07	1	2.02e-07	1	7.76e-20	TRUE
ENSG00000144455	SUMF1	ENSG00000203644	AC083799.1	ENSG00000185728	YTHDF3	0.000198166	1	1.18e-07	1	1.33e-09	1	9.09e-14	TRUE
ENSG00000213203	GIMAP1	ENSG00000214548	MEG3	ENSG00000148840	PPRC1	0.000200254	-1	3.19e-05	-1	0.00019	-1	8.98e-11	TRUE
ENSG00000258839	MC1R	ENSG00000272068	AL365181.2	ENSG00000119314	PTBP3	0.000200319	1	0.00448	1	0.00087	1	2.72e-08	TRUE
ENSG00000147168	IL2RG	ENSG00000242622	AC092910.3	ENSG00000015479	MATR3	0.000200446	-1	0.000287	-1	1.37e-06	-1	1.04e-15	TRUE
ENSG00000197081	IGF2R	ENSG00000203711	C6orf99	ENSG00000181588	MEX3D	0.000200464	1	1.25e-05	1	2.02e-06	1	3.45e-18	TRUE
ENSG00000106290	TAF6	ENSG00000224843	LINC00240	ENSG00000112081	SRSF3	0.000202414	-1	1.43e-07	-1	1.76e-09	-1	2.05e-14	TRUE
ENSG00000136169	SETDB2	ENSG00000176124	DLEU1	ENSG00000178199	ZC3H12D	0.000203792	1	0.018	1	4.6e-06	1	1.15e-15	TRUE
ENSG00000138629	UBL7	ENSG00000247240	UBL7-AS1	ENSG00000136381	IREB2	0.00020418	1	5.13e-08	1	2.27e-18	1	2.37e-43	TRUE
ENSG00000249915	PDCD6	ENSG00000188242	AC010442.1	ENSG00000107929	LARP4B	0.000204393	1	7.28e-09	1	3.68e-15	1	5.29e-17	TRUE
ENSG00000180155	LYNX1	ENSG00000271858	CYB561D2	ENSG00000140694	PARN	0.000205962	1	3.01e-09	1	5.17e-06	1	7.48e-13	TRUE
ENSG00000167113	COQ4	ENSG00000232445	AC006329.1	ENSG00000143368	SF3B4	0.000206845	-1	5.38e-07	-1	0.00126	-1	4.52e-19	TRUE
ENSG00000072163	LIMS2	ENSG00000225177	AL590617.2	ENSG00000020577	SAMD4A	0.000206923	1	0.000758	1	3.36e-09	1	8.93e-11	TRUE
ENSG00000183617	MRPL54	ENSG00000245149	RNF139-AS1	ENSG00000107929	LARP4B	0.000207277	-1	1.96e-06	-1	0.0102	-1	1.64e-26	TRUE
ENSG00000079387	SENP1	ENSG00000215039	CD27-AS1	ENSG00000075856	SART3	0.000208238	1	1.68e-05	1	1.6e-05	1	5.72e-12	TRUE
ENSG00000152749	GPR180	ENSG00000235609	AF127577.4	ENSG00000122729	ACO1	0.000209314	1	0.000248	1	0.000197	1	1.44e-05	TRUE
ENSG00000114978	MOB1A	ENSG00000259953	AL138756.1	ENSG00000169564	PCBP1	0.000210113	1	2.3e-07	1	3.73e-09	1	2.5e-20	TRUE
ENSG00000125971	DYNLRB1	ENSG00000235437	LINC01278	ENSG00000131051	RBM39	0.000210172	1	2.53e-07	1	0.00108	1	4.71e-18	TRUE
ENSG00000180628	PCGF5	ENSG00000269821	KCNQ1OT1	ENSG00000182134	TDRKH	0.000210458	-1	1.69e-05	-1	4.06e-06	-1	4.12e-08	TRUE
ENSG00000170468	RIOX1	ENSG00000241288	LINC02614	ENSG00000131503	ANKHD1	0.0002112	-1	0.0109	-1	0.00118	-1	1.35e-14	TRUE
ENSG00000131171	SH3BGRL	ENSG00000203644	AC083799.1	ENSG00000145907	G3BP1	0.000212107	1	4.92e-05	1	0.000698	1	1.79e-08	TRUE
ENSG00000084093	REST	ENSG00000269293	ZSCAN16-AS1	ENSG00000159082	SYNJ1	0.000212419	-1	5.03e-08	-1	8.72e-08	-1	1.16e-11	TRUE
ENSG00000104320	NBN	ENSG00000259768	AC004943.2	ENSG00000090097	PCBP4	0.000212638	-1	0.000142	-1	0.00599	-1	1.11e-10	TRUE
ENSG00000272391	POM121C	ENSG00000273142	LINC02604	ENSG00000168066	SF1	0.000212721	1	0.0356	1	0.00194	1	5.56e-09	TRUE
ENSG00000178209	PLEC	ENSG00000215039	CD27-AS1	ENSG00000160917	CPSF4	0.000213047	-1	1.32e-07	-1	0.00758	-1	2.78e-20	TRUE
ENSG00000090686	USP48	ENSG00000236810	ELOA-AS1	ENSG00000116350	SRSF4	0.000213295	1	6.12e-05	1	5.7e-07	1	8.58e-17	TRUE
ENSG00000119471	HSDL2	ENSG00000206567	AC022007.1	ENSG00000182004	SNRPE	0.000215492	1	0.00291	1	0.0216	1	1.43e-14	TRUE
ENSG00000100815	TRIP11	ENSG00000270012	AC232271.1	ENSG00000101104	PABPC1L	0.000215911	-1	0.000118	-1	6.07e-07	-1	5.61e-14	TRUE
ENSG00000054267	ARID4B	ENSG00000231663	COA6-AS1	ENSG00000188739	RBM34	0.000217091	1	6.4e-07	1	0.000714	1	4.09e-10	TRUE
ENSG00000163960	UBXN7	ENSG00000231770	TMEM44-AS1	ENSG00000114416	FXR1	0.000217625	1	1.07e-18	1	4.61e-12	1	3.21e-38	TRUE
ENSG00000169288	MRPL1	ENSG00000248049	UBA6-AS1	ENSG00000086589	RBM22	0.00021832	1	0.0271	1	9.07e-05	1	2.25e-09	TRUE
ENSG00000178980	SELENOW	ENSG00000262580	AC087741.1	ENSG00000161847	RAVER1	0.000218592	-1	0.00247	-1	0.0117	-1	6.97e-17	TRUE
ENSG00000106355	LSM5	ENSG00000177410	ZFAS1	ENSG00000088247	KHSRP	0.000219616	1	3.08e-05	1	7.58e-08	1	1.04e-08	TRUE
ENSG00000188315	C3orf62	ENSG00000271976	AC012467.2	ENSG00000004534	RBM6	0.000220474	1	0.043	1	0.000188	1	1.89e-20	TRUE
ENSG00000165572	KBTBD6	ENSG00000176124	DLEU1	ENSG00000179950	PUF60	0.000222058	1	6.29e-12	1	8.02e-13	1	1.13e-26	TRUE
ENSG00000175197	DDIT3	ENSG00000272009	AL121944.1	ENSG00000131503	ANKHD1	0.000225669	1	3.72e-09	1	1.19e-05	1	1.14e-13	TRUE
ENSG00000132846	ZBED3	ENSG00000230590	FTX	ENSG00000162613	FUBP1	0.000226095	-1	1.03e-06	-1	2.67e-05	-1	5.53e-06	TRUE
ENSG00000167543	TP53I13	ENSG00000278834	AC073508.3	ENSG00000109111	SUPT6H	0.000226604	1	2.6e-15	1	0.0425	1	1.23e-20	TRUE
ENSG00000141577	CEP131	ENSG00000278921	EPB41L4A-DT	ENSG00000119705	SLIRP	0.00022694	-1	0.000639	-1	0.0394	-1	5.72e-15	TRUE
ENSG00000149806	FAU	ENSG00000255517	AP002748.4	ENSG00000083896	YTHDC1	0.000227293	1	2.3e-06	1	0.000325	1	3.08e-09	TRUE
ENSG00000158828	PINK1	ENSG00000228343	AC115618.2	ENSG00000169564	PCBP1	0.000227473	1	7.17e-05	1	0.000288	1	1.22e-09	TRUE
ENSG00000149782	PLCB3	ENSG00000197670	AL157838.1	ENSG00000152332	UHMK1	0.000227944	1	0.000122	1	5.07e-05	1	5.45e-15	TRUE
ENSG00000099992	TBC1D10A	ENSG00000235954	TTC28-AS1	ENSG00000163694	RBM47	0.00023209	1	0.000247	1	6.47e-10	1	2.73e-14	TRUE
ENSG00000106477	CEP41	ENSG00000245571	FAM111A-DT	ENSG00000162775	RBM15	0.00023219	-1	0.0238	-1	0.00143	-1	6.83e-06	TRUE
ENSG00000261609	GAN	ENSG00000224652	LINC00885	ENSG00000103067	ESRP2	0.000232907	1	6.87e-07	1	1.4e-06	1	2.35e-14	TRUE
ENSG00000099783	HNRNPM	ENSG00000273145	BX537318.1	ENSG00000080802	CNOT4	0.000233567	-1	3.34e-05	-1	4.52e-11	-1	3.5e-14	TRUE
ENSG00000170876	TMEM43	ENSG00000225733	FGD5-AS1	ENSG00000170860	LSM3	0.000236017	1	1.5e-08	1	8.8e-10	1	6.33e-21	TRUE
ENSG00000170525	PFKFB3	ENSG00000272760	AC093726.1	ENSG00000107105	ELAVL2	0.00023602	-1	0.0011	-1	2.11e-05	-1	1.63e-05	TRUE
ENSG00000132004	FBXW9	ENSG00000258199	AC073896.4	ENSG00000184209	SNRNP35	0.000236462	-1	7.91e-05	-1	0.00116	-1	7.93e-11	TRUE
ENSG00000158122	PRXL2C	ENSG00000187951	AC091057.1	ENSG00000163714	U2SURP	0.000238576	-1	0.0245	-1	4.74e-09	-1	6.2e-07	TRUE
ENSG00000114331	ACAP2	ENSG00000242086	MUC20-OT1	ENSG00000114416	FXR1	0.000238717	1	3.31e-07	1	1.9e-06	1	3.04e-10	TRUE
ENSG00000240038	AMY2B	ENSG00000277969	AC006449.6	ENSG00000009307	CSDE1	0.000240588	1	2.36e-05	1	5.28e-11	1	9.08e-15	TRUE
ENSG00000145982	FARS2	ENSG00000250903	GMDS-DT	ENSG00000080608	PUM3	0.000241058	1	0.0125	1	0.000324	1	1.34e-13	TRUE
ENSG00000186222	BLOC1S4	ENSG00000259802	AC012640.2	ENSG00000121486	TRMT1L	0.000241195	1	7.86e-07	1	1.55e-13	1	5.75e-12	TRUE
ENSG00000099800	TIMM13	ENSG00000215769	ARHGAP27P1-BPTFP1-KPNA2P3	ENSG00000099381	SETD1A	0.000241913	-1	0.000586	-1	6.67e-07	-1	1.13e-13	TRUE
ENSG00000138175	ARL3	ENSG00000177640	CASC2	ENSG00000148843	PDCD11	0.000241924	1	5.8e-07	1	6.98e-08	1	3.19e-15	TRUE
ENSG00000168769	TET2	ENSG00000227036	LINC00511	ENSG00000174720	LARP7	0.000243402	1	6.69e-05	1	1.45e-08	1	9.19e-08	TRUE
ENSG00000066322	ELOVL1	ENSG00000260274	AC068338.2	ENSG00000137449	CPEB2	0.000243496	1	0.00824	1	1.26e-05	1	1.32e-11	TRUE
ENSG00000137494	ANKRD42	ENSG00000281026	N4BP2L2-IT2	ENSG00000169045	HNRNPH1	0.0002473	-1	0.000111	-1	0.000144	-1	2.54e-11	TRUE
ENSG00000153551	CMTM7	ENSG00000271367	AL034374.1	ENSG00000112183	RBM24	0.000247362	1	1.03e-06	1	2.98e-06	1	7.3e-10	TRUE
ENSG00000178821	TMEM52	ENSG00000261373	VPS9D1-AS1	ENSG00000161082	CELF5	0.000250147	1	4.25e-08	1	1.42e-05	1	1.92e-18	TRUE
ENSG00000108055	SMC3	ENSG00000269609	RPARP-AS1	ENSG00000102241	HTATSF1	0.000251026	1	4.84e-12	1	1.6e-15	1	4.81e-22	TRUE
ENSG00000048707	VPS13D	ENSG00000203280	AL022323.1	ENSG00000076770	MBNL3	0.000251617	1	1.08e-05	1	4.47e-07	1	9.31e-09	TRUE
ENSG00000160695	VPS11	ENSG00000261126	RBFADN	ENSG00000184863	RBM33	0.000253927	-1	0.000525	-1	3.02e-09	-1	3.95e-14	TRUE
ENSG00000084774	CAD	ENSG00000234072	AC074117.1	ENSG00000160294	MCM3AP	0.000254851	1	7.71e-09	1	3.97e-08	1	1.18e-15	TRUE
ENSG00000137494	ANKRD42	ENSG00000272316	AL021368.2	ENSG00000161547	SRSF2	0.000255635	-1	2.17e-06	-1	4.77e-07	-1	2.63e-16	TRUE
ENSG00000065675	PRKCQ	ENSG00000226419	SLC16A1-AS1	ENSG00000198879	SFMBT2	0.000258187	1	9.57e-05	1	0.000431	1	1.33e-07	TRUE
ENSG00000123473	STIL	ENSG00000240859	AC093627.4	ENSG00000084072	PPIE	0.000260183	1	8.14e-10	1	0.0172	1	5.23e-12	TRUE
ENSG00000011422	PLAUR	ENSG00000237248	LINC00987	ENSG00000135486	HNRNPA1	0.000260756	-1	7.18e-05	-1	3.06e-17	-1	1.62e-20	TRUE
ENSG00000140365	COMMD4	ENSG00000257167	TMPO-AS1	ENSG00000170860	LSM3	0.00026323	1	5.51e-05	1	2.89e-08	1	1.05e-14	TRUE
ENSG00000156017	CARNMT1	ENSG00000270021	AC026691.1	ENSG00000100320	RBFOX2	0.000263408	-1	0.0277	-1	0.0115	-1	3.27e-13	TRUE
ENSG00000185800	DMWD	ENSG00000262879	AC005670.3	ENSG00000179134	SAMD4B	0.000264904	1	3.65e-13	1	1.3e-05	1	6.37e-19	TRUE
ENSG00000121897	LIAS	ENSG00000249348	UGDH-AS1	ENSG00000090621	PABPC4	0.000265819	1	2.91e-13	1	3.51e-08	1	8.28e-21	TRUE
ENSG00000133393	FOPNL	ENSG00000261455	LINC01003	ENSG00000005189	REXO5	0.000267737	1	0.0255	1	0.01	1	2.55e-11	TRUE
ENSG00000108469	RECQL5	ENSG00000263004	AC007114.1	ENSG00000132478	UNK	0.000268091	1	1.1e-09	1	0.0037	1	4.58e-28	TRUE
ENSG00000115540	MOB4	ENSG00000205885	C1RL-AS1	ENSG00000148843	PDCD11	0.000268287	-1	0.000155	-1	7.91e-05	-1	1.6e-08	TRUE
ENSG00000168286	THAP11	ENSG00000275964	AL355001.2	ENSG00000100461	RBM23	0.000269646	1	0.00235	1	0.027	1	3.34e-12	TRUE
ENSG00000012983	MAP4K5	ENSG00000255248	MIR100HG	ENSG00000172346	CSDC2	0.000270391	1	0.00497	1	1.82e-05	1	1.66e-21	TRUE
ENSG00000125746	EML2	ENSG00000272667	AC012306.2	ENSG00000172348	RCAN2	0.000271654	-1	0.0291	-1	1.25e-07	-1	1e-06	TRUE
ENSG00000206560	ANKRD28	ENSG00000225733	FGD5-AS1	ENSG00000134077	THUMPD3	0.000273316	1	9.43e-05	1	0.00486	1	7.65e-06	TRUE
ENSG00000177508	IRX3	ENSG00000277559	AC018553.1	ENSG00000241058	NSUN6	0.000275514	1	4.57e-06	1	3.8e-07	1	8.15e-11	TRUE
ENSG00000080603	SRCAP	ENSG00000268713	AC005261.3	ENSG00000197114	ZGPAT	0.000275688	-1	0.0202	-1	0.00198	-1	1.18e-14	TRUE
ENSG00000219545	UMAD1	ENSG00000272631	AC067750.1	ENSG00000146858	ZC3HAV1L	0.000277816	-1	0.00177	-1	0.00834	-1	2.07e-09	TRUE
ENSG00000122783	CYREN	ENSG00000236753	MKLN1-AS	ENSG00000106682	EIF4H	0.00028007	1	0.011	1	4.17e-05	1	6.06e-08	TRUE
ENSG00000129968	ABHD17A	ENSG00000267244	AC012615.6	ENSG00000163728	TTC14	0.000281629	1	0.0201	1	2.3e-08	1	3.2e-24	TRUE
ENSG00000177469	CAVIN1	ENSG00000276529	AP001505.1	ENSG00000100227	POLDIP3	0.000282727	1	6.54e-08	1	4.4e-10	1	3.07e-16	TRUE
ENSG00000196296	ATP2A1	ENSG00000272720	AL022322.1	ENSG00000114416	FXR1	0.000282788	1	0.00728	1	5.19e-05	1	7.46e-14	TRUE
ENSG00000185963	BICD2	ENSG00000226711	FAM66C	ENSG00000162437	RAVER2	0.000283577	-1	0.000467	-1	0.000338	-1	3.19e-07	TRUE
ENSG00000070770	CSNK2A2	ENSG00000177410	ZFAS1	ENSG00000114416	FXR1	0.000283596	1	7.98e-10	1	2.02e-10	1	8.2e-22	TRUE
ENSG00000170312	CDK1	ENSG00000259459	LINC02568	ENSG00000169813	HNRNPF	0.000287243	1	2.12e-08	1	3.93e-06	1	3.51e-17	TRUE
ENSG00000205336	ADGRG1	ENSG00000240137	ERICH6-AS1	ENSG00000204576	PRR3	0.000288609	-1	0.000289	-1	0.00707	-1	6.59e-05	TRUE
ENSG00000151239	TWF1	ENSG00000182165	TP53TG1	ENSG00000197451	HNRNPAB	0.00029007	1	1.21e-07	1	3.83e-06	1	5.31e-17	TRUE
ENSG00000130997	POLN	ENSG00000266469	AC005288.1	ENSG00000167978	SRRM2	0.000291136	1	0.000253	1	5.47e-05	1	7.21e-08	TRUE
ENSG00000053702	NRIP2	ENSG00000270344	POC1B-AS1	ENSG00000184863	RBM33	0.000291259	1	0.0006	1	0.000738	1	1.33e-10	TRUE
ENSG00000136146	MED4	ENSG00000259834	AL365361.1	ENSG00000099995	SF3A1	0.000292232	-1	2.37e-08	-1	3.09e-09	-1	1.39e-11	TRUE
ENSG00000177311	ZBTB38	ENSG00000206337	HCP5	ENSG00000109819	PPARGC1A	0.000292328	1	0.0011	1	0.000151	1	9.74e-12	TRUE
ENSG00000012048	BRCA1	ENSG00000227946	AC007383.2	ENSG00000143889	HNRNPLL	0.000292431	-1	1.49e-06	-1	0.00509	-1	5.41e-08	TRUE
ENSG00000186409	CCDC30	ENSG00000266469	AC005288.1	ENSG00000132773	TOE1	0.000295982	1	5.33e-06	1	0.00797	1	1.28e-07	TRUE
ENSG00000197579	TOPORS	ENSG00000273226	AL391834.2	ENSG00000122729	ACO1	0.000296314	1	0.0413	1	0.00104	1	4.46e-14	TRUE
ENSG00000038274	MAT2B	ENSG00000245060	LINC00847	ENSG00000177733	HNRNPA0	0.000297169	1	2.45e-06	1	3.51e-06	1	7.98e-14	TRUE
ENSG00000136942	RPL35	ENSG00000261094	AC007066.2	ENSG00000063046	EIF4B	0.000297569	1	9.72e-05	1	0.0485	1	1.73e-25	TRUE
ENSG00000100028	SNRPD3	ENSG00000203280	AL022323.1	ENSG00000100319	ZMAT5	0.00029769	1	0.00306	1	0.000186	1	2.66e-17	TRUE
ENSG00000172878	METAP1D	ENSG00000229950	TFAP2A-AS1	ENSG00000119314	PTBP3	0.000298774	-1	0.0202	-1	0.00153	-1	1.08e-06	TRUE
ENSG00000125967	NECAB3	ENSG00000272518	AC036214.2	ENSG00000125970	RALY	0.00029989	1	0.0011	1	0.000163	1	8.06e-15	TRUE
ENSG00000060642	PIGV	ENSG00000232093	DCST1-AS1	ENSG00000121057	AKAP1	0.000300901	1	0.0035	1	9.35e-12	1	2.88e-15	TRUE
ENSG00000130522	JUND	ENSG00000275234	AC010503.4	ENSG00000130520	LSM4	0.000308369	1	0.000284	1	1.26e-05	1	2.24e-19	TRUE
ENSG00000105287	PRKD2	ENSG00000225963	AC009950.1	ENSG00000173193	PARP14	0.000309443	1	0.00162	1	7.32e-09	1	3.48e-13	TRUE
ENSG00000179941	BBS10	ENSG00000234608	MAPKAPK5-AS1	ENSG00000174106	LEMD3	0.000310007	1	5.41e-06	1	1.69e-10	1	9.32e-23	TRUE
ENSG00000177156	TALDO1	ENSG00000277142	LINC00235	ENSG00000167100	SAMD14	0.000310922	-1	0.000523	-1	2.32e-05	-1	1.07e-09	TRUE
ENSG00000117751	PPP1R8	ENSG00000240219	AL512306.2	ENSG00000188739	RBM34	0.000311256	-1	0.00875	-1	0.00437	-1	1.25e-06	TRUE
ENSG00000130733	YIPF2	ENSG00000206417	H1FX-AS1	ENSG00000184209	SNRNP35	0.000312503	-1	0.00269	-1	1.87e-05	-1	8.94e-16	TRUE
ENSG00000204428	LY6G5C	ENSG00000272902	TBC1D8-AS1	ENSG00000128534	LSM8	0.000312816	1	0.000628	1	7.14e-07	1	6.03e-10	TRUE
ENSG00000014919	COX15	ENSG00000224934	AL391684.1	ENSG00000138303	ASCC1	0.000312846	1	8.57e-12	1	5.5e-13	1	2.24e-26	TRUE
ENSG00000143742	SRP9	ENSG00000259865	AL390728.6	ENSG00000182004	SNRPE	0.000313347	1	0.000451	1	0.00981	1	1.69e-15	TRUE
ENSG00000108828	VAT1	ENSG00000246695	RASSF8-AS1	ENSG00000204569	PPP1R10	0.000313853	-1	0.0005	-1	0.00537	-1	4.78e-05	TRUE
ENSG00000183077	AFMID	ENSG00000255240	AP001636.3	ENSG00000203867	RBM20	0.000314092	1	0.00906	1	6.28e-06	1	1.99e-08	TRUE
ENSG00000114942	EEF1B2	ENSG00000227946	AC007383.2	ENSG00000155438	NIFK	0.000315618	1	2.63e-10	1	2.54e-05	1	4.5e-15	TRUE
ENSG00000099785	2022-03-02	ENSG00000274964	AC026356.1	ENSG00000158545	ZC3H18	0.000316971	-1	0.00237	-1	0.000249	-1	2.76e-12	TRUE
ENSG00000186468	RPS23	ENSG00000224032	EPB41L4A-AS1	ENSG00000070756	PABPC1	0.000317045	1	1.87e-13	1	8.24e-21	1	5.05e-31	TRUE
ENSG00000198791	CNOT7	ENSG00000215068	AC025171.2	ENSG00000004534	RBM6	0.000318018	-1	0.000157	-1	7.46e-05	-1	4.53e-15	TRUE
ENSG00000050165	DKK3	ENSG00000272841	AL139393.3	ENSG00000078687	TNRC6C	0.00031866	-1	7.7e-05	-1	3.13e-05	-1	7.67e-10	TRUE
ENSG00000116752	BCAS2	ENSG00000225484	NUTM2B-AS1	ENSG00000148843	PDCD11	0.000319448	-1	6.11e-06	-1	0.00316	-1	1.3e-13	TRUE
ENSG00000184922	FMNL1	ENSG00000267121	AC008105.3	ENSG00000197111	PCBP2	0.000320305	1	0.0433	1	7.05e-19	1	1.16e-08	TRUE
ENSG00000198252	STYX	ENSG00000259865	AL390728.6	ENSG00000119705	SLIRP	0.00032065	1	0.00697	1	0.0374	1	4.74e-14	TRUE
ENSG00000254093	PINX1	ENSG00000253930	TNFRSF10A-AS1	ENSG00000182872	RBM10	0.000321916	1	1.73e-05	1	4.3e-12	1	5.06e-23	TRUE
ENSG00000078674	PCM1	ENSG00000259972	AC009120.2	ENSG00000184863	RBM33	0.000322074	-1	9.72e-05	-1	1.8e-07	-1	7.99e-20	TRUE
ENSG00000110074	FOXRED1	ENSG00000255062	AP001318.2	ENSG00000131503	ANKHD1	0.000322175	1	0.00238	1	2.94e-06	1	4.89e-14	TRUE
ENSG00000104823	ECH1	ENSG00000259495	AC016705.2	ENSG00000181588	MEX3D	0.000326072	-1	0.000218	-1	0.000224	-1	7.63e-15	TRUE
ENSG00000130669	PAK4	ENSG00000261512	AC092368.3	ENSG00000179134	SAMD4B	0.000327183	1	5.31e-09	1	0.0128	1	6.62e-15	TRUE
ENSG00000105298	CACTIN	ENSG00000229852	AC019205.1	ENSG00000060138	YBX3	0.000327412	1	9.13e-09	1	5.66e-09	1	4.21e-27	TRUE
ENSG00000253710	ALG11	ENSG00000236778	INTS6-AS1	ENSG00000083635	NUFIP1	0.000328595	1	8.24e-09	1	0.00101	1	1.48e-25	TRUE
ENSG00000105607	GCDH	ENSG00000267296	CEBPA-DT	ENSG00000129245	FXR2	0.000331217	1	1.1e-12	1	1.1e-06	1	6.51e-12	TRUE
ENSG00000105397	TYK2	ENSG00000268030	AC005253.1	ENSG00000161847	RAVER1	0.000332057	1	2.78e-09	1	8.16e-05	1	5.51e-17	TRUE
ENSG00000241852	C8orf58	ENSG00000172965	MIR4435-2HG	ENSG00000122870	BICC1	0.000332088	1	0.000646	1	2.01e-08	1	5.17e-15	TRUE
ENSG00000198771	RCSD1	ENSG00000198221	AFDN-DT	ENSG00000143486	EIF2D	0.000332417	1	0.000762	1	0.000157	1	9.6e-06	TRUE
ENSG00000183617	MRPL54	ENSG00000274272	AC069281.2	ENSG00000101104	PABPC1L	0.000333683	-1	9.01e-05	-1	0.000808	-1	3.23e-23	TRUE
ENSG00000134986	NREP	ENSG00000257698	GIHCG	ENSG00000183496	MEX3B	0.000333829	1	0.00305	1	0.000245	1	1.05e-10	TRUE
ENSG00000120451	SNX19	ENSG00000259959	AC107068.1	ENSG00000213516	RBMXL1	0.000334518	-1	6.98e-05	-1	0.00345	-1	6.1e-17	TRUE
ENSG00000160714	UBE2Q1	ENSG00000260317	AC009812.4	ENSG00000119446	RBM18	0.000335012	1	1.18e-05	1	3.27e-06	1	2.77e-14	TRUE
ENSG00000167461	RAB8A	ENSG00000234072	AC074117.1	ENSG00000099381	SETD1A	0.000338741	-1	0.00459	-1	0.000292	-1	2.28e-14	TRUE
ENSG00000138303	ASCC1	ENSG00000227540	AC016394.1	ENSG00000115128	SF3B6	0.000341144	1	0.00762	1	2.05e-07	1	1.56e-11	TRUE
ENSG00000011638	TMEM159	ENSG00000232811	AL360270.1	ENSG00000080802	CNOT4	0.000343607	1	4.62e-05	1	0.000759	1	1.06e-15	TRUE
ENSG00000127870	RNF6	ENSG00000245937	LINC01184	ENSG00000170860	LSM3	0.000346986	-1	2.59e-05	-1	0.00421	-1	1.2e-10	TRUE
ENSG00000180155	LYNX1	ENSG00000271858	CYB561D2	ENSG00000135870	RC3H1	0.000347748	1	6.84e-05	1	1.03e-05	1	3.07e-10	TRUE
ENSG00000073712	FERMT2	ENSG00000225177	AL590617.2	ENSG00000020577	SAMD4A	0.000348728	1	3.14e-05	1	4.06e-10	1	7.81e-16	TRUE
ENSG00000205903	ZNF316	ENSG00000255468	AP001107.9	ENSG00000164548	TRA2A	0.000349476	1	3.92e-05	1	0.00364	1	2.23e-14	TRUE
ENSG00000150457	LATS2	ENSG00000212766	EWSAT1	ENSG00000139910	NOVA1	0.000349704	-1	4.18e-05	-1	7.72e-05	-1	1.67e-13	TRUE
ENSG00000138448	ITGAV	ENSG00000274712	AC005332.4	ENSG00000076067	RBMS2	0.00034989	-1	0.0005	-1	2.61e-05	-1	6.08e-14	TRUE
ENSG00000122952	ZWINT	ENSG00000272841	AL139393.3	ENSG00000177613	CSTF2T	0.00035258	1	5.3e-16	1	6.44e-08	1	1.8e-34	TRUE
ENSG00000136807	CDK9	ENSG00000228274	AL021707.2	ENSG00000125944	HNRNPR	0.000355686	-1	1.16e-05	-1	0.000181	-1	0.000141	TRUE
ENSG00000172888	ZNF621	ENSG00000227630	LINC01132	ENSG00000162613	FUBP1	0.000356305	-1	0.000128	-1	5.22e-07	-1	4.13e-08	TRUE
ENSG00000008294	SPAG9	ENSG00000234494	SP2-AS1	ENSG00000121057	AKAP1	0.000357178	1	3.07e-09	1	0.00698	1	1.47e-21	TRUE
ENSG00000138758	SEPTIN11	ENSG00000251022	THAP9-AS1	ENSG00000132463	GRSF1	0.000357198	1	1.16e-08	1	0.000678	1	3.45e-06	TRUE
ENSG00000105220	GPI	ENSG00000228109	MELTF-AS1	ENSG00000138668	HNRNPD	0.000357989	-1	0.00172	-1	1.11e-05	-1	2.77e-11	TRUE
ENSG00000188542	DUSP28	ENSG00000224699	LAMTOR5-AS1	ENSG00000115677	HDLBP	0.000358718	1	7.9e-05	1	3.53e-08	1	6.92e-11	TRUE
ENSG00000108510	MED13	ENSG00000163597	SNHG16	ENSG00000198265	HELZ	0.00035903	1	4.94e-05	1	9.98e-10	1	4.03e-22	TRUE
ENSG00000006327	TNFRSF12A	ENSG00000261534	AL596244.1	ENSG00000166173	LARP6	0.000361747	-1	0.000323	-1	2.83e-05	-1	4.42e-15	TRUE
ENSG00000183048	SLC25A10	ENSG00000206567	AC022007.1	ENSG00000122729	ACO1	0.000362286	1	5.62e-05	1	0.00027	1	1.12e-06	TRUE
ENSG00000149357	LAMTOR1	ENSG00000254682	AP002387.2	ENSG00000105939	ZC3HAV1	0.000362307	1	0.000556	1	3.76e-06	1	2.56e-10	TRUE
ENSG00000054148	PHPT1	ENSG00000254473	AL354920.1	ENSG00000107164	FUBP3	0.000363158	1	2.26e-08	1	3.64e-05	1	4.31e-22	TRUE
ENSG00000188725	SMIM15	ENSG00000259865	AL390728.6	ENSG00000119705	SLIRP	0.000366238	1	7.37e-11	1	5.66e-07	1	4.3e-18	TRUE
ENSG00000114796	KLHL24	ENSG00000231770	TMEM44-AS1	ENSG00000114416	FXR1	0.000367312	1	5e-09	1	2.3e-05	1	4.39e-17	TRUE
ENSG00000197798	FAM118B	ENSG00000281398	SNHG4	ENSG00000163714	U2SURP	0.000367973	-1	0.00172	-1	9.64e-05	-1	1.66e-13	TRUE
ENSG00000088256	GNA11	ENSG00000251562	MALAT1	ENSG00000169249	ZRSR2	0.000368154	-1	3.35e-12	-1	1.14e-12	-1	3.09e-17	TRUE
ENSG00000102384	CENPI	ENSG00000206567	AC022007.1	ENSG00000122729	ACO1	0.000369082	1	0.00686	1	0.00195	1	0.00109	TRUE
ENSG00000167615	LENG8	ENSG00000273702	AC091271.1	ENSG00000162437	RAVER2	0.000370759	-1	1.32e-06	-1	6.72e-11	-1	3.99e-12	TRUE
ENSG00000139618	BRCA2	ENSG00000276672	AL161891.1	ENSG00000152520	PAN3	0.000373186	1	2.52e-09	1	5.83e-11	1	4.16e-22	TRUE
ENSG00000103855	CD276	ENSG00000267121	AC008105.3	ENSG00000198879	SFMBT2	0.000375665	-1	0.00186	-1	4.87e-05	-1	1.92e-07	TRUE
ENSG00000100201	DDX17	ENSG00000279833	AL031846.2	ENSG00000100227	POLDIP3	0.000381606	1	1.51e-15	1	1.36e-08	1	1.2e-37	TRUE
ENSG00000007168	PAFAH1B1	ENSG00000273142	LINC02604	ENSG00000173914	RBM4B	0.000382898	-1	0.00122	-1	0.00388	-1	9.06e-08	TRUE
ENSG00000187741	FANCA	ENSG00000267278	MAP3K14-AS1	ENSG00000064607	SUGP2	0.000384084	1	0.00389	1	0.0149	1	1.82e-19	TRUE
ENSG00000152700	SAR1B	ENSG00000232093	DCST1-AS1	ENSG00000197451	HNRNPAB	0.000384538	1	1.56e-16	1	1.42e-08	1	7.33e-22	TRUE
ENSG00000122642	FKBP9	ENSG00000273270	AC090114.2	ENSG00000106355	LSM5	0.000385389	1	0.00675	1	0.00569	1	5.66e-10	TRUE
ENSG00000165934	CPSF2	ENSG00000272189	AL024508.2	ENSG00000129566	TEP1	0.000386502	1	0.000677	1	0.00165	1	1.92e-13	TRUE
ENSG00000100129	EIF3L	ENSG00000260260	SNHG19	ENSG00000099995	SF3A1	0.000388062	1	7.96e-17	1	1.44e-21	1	1.03e-44	TRUE
ENSG00000100764	PSMC1	ENSG00000230555	AL450326.1	ENSG00000164167	LSM6	0.000388668	1	1.99e-08	1	0.000345	1	1.12e-06	TRUE
ENSG00000044446	PHKA2	ENSG00000277534	AC007996.1	ENSG00000165119	HNRNPK	0.000388738	-1	0.00617	-1	0.000353	-1	3.05e-07	TRUE
ENSG00000100150	DEPDC5	ENSG00000272821	U62317.2	ENSG00000099995	SF3A1	0.000390023	1	1.16e-05	1	5.35e-07	1	2.78e-20	TRUE
ENSG00000120860	WASHC3	ENSG00000245970	AP003352.1	ENSG00000099783	HNRNPM	0.000390665	-1	0.00101	-1	6.61e-05	-1	1.87e-08	TRUE
ENSG00000179119	SPTY2D1	ENSG00000267470	ZNF571-AS1	ENSG00000116001	TIA1	0.000392047	-1	0.00139	-1	5.23e-07	-1	4.25e-12	TRUE
ENSG00000213672	NCKIPSD	ENSG00000225361	PPP1R26-AS1	ENSG00000101104	PABPC1L	0.000393222	-1	1.76e-05	-1	1.67e-06	-1	3.47e-17	TRUE
ENSG00000170006	TMEM154	ENSG00000262001	DLGAP1-AS2	ENSG00000137462	TLR2	0.000394313	1	0.00847	1	0.000228	1	6.07e-06	TRUE
ENSG00000181924	COA4	ENSG00000254837	AP001372.2	ENSG00000126254	RBM42	0.000396933	1	0.046	1	1.31e-21	1	2.62e-14	TRUE
ENSG00000126698	DNAJC8	ENSG00000188242	AC010442.1	ENSG00000104907	TRMT1	0.000398941	-1	0.0133	-1	0.00045	-1	8.92e-10	TRUE
ENSG00000134758	RNF138	ENSG00000247774	PCED1B-AS1	ENSG00000106355	LSM5	0.000401771	1	0.000266	1	0.00011	1	2.39e-17	TRUE
ENSG00000123106	CCDC91	ENSG00000247934	AC022364.1	ENSG00000102241	HTATSF1	0.000403037	1	6.22e-07	1	3.46e-11	1	4.91e-18	TRUE
ENSG00000105866	SP4	ENSG00000196295	GARS-DT	ENSG00000136243	NUP42	0.000404053	1	0.000364	1	0.00716	1	4.26e-07	TRUE
ENSG00000130165	ELOF1	ENSG00000272345	AL031775.1	ENSG00000066044	ELAVL1	0.000407343	1	3.64e-07	1	3.24e-06	1	9.82e-24	TRUE
ENSG00000176125	UFSP1	ENSG00000228801	AC064807.1	ENSG00000160917	CPSF4	0.000408488	1	0.00651	1	8.92e-09	1	6.95e-10	TRUE
ENSG00000176014	TUBB6	ENSG00000261971	MMP25-AS1	ENSG00000116001	TIA1	0.000408768	-1	0.000121	-1	6.04e-08	-1	1.57e-16	TRUE
ENSG00000139436	GIT2	ENSG00000206337	HCP5	ENSG00000152601	MBNL1	0.000410188	1	0.0392	1	0.000146	1	2.08e-11	TRUE
ENSG00000089351	GRAMD1A	ENSG00000259172	AC023024.1	ENSG00000078269	SYNJ2	0.000412069	1	2.41e-08	1	1.15e-09	1	1.45e-21	TRUE
ENSG00000173465	ZNRD2	ENSG00000251562	MALAT1	ENSG00000168002	POLR2G	0.0004131	1	3.33e-06	1	6.07e-07	1	1.31e-16	TRUE
ENSG00000090861	AARS	ENSG00000234771	SLC25A25-AS1	ENSG00000115875	SRSF7	0.000414196	-1	2.22e-05	-1	0.000477	-1	6.99e-16	TRUE
ENSG00000182196	ARL6IP4	ENSG00000255857	PXN-AS1	ENSG00000151923	TIAL1	0.000415244	1	0.0222	1	0.00391	1	4.08e-14	TRUE
ENSG00000106588	PSMA2	ENSG00000196295	GARS-DT	ENSG00000106355	LSM5	0.000415791	1	1.3e-18	1	2.5e-06	1	4.79e-27	TRUE
ENSG00000196305	IARS	ENSG00000272760	AC093726.1	ENSG00000116001	TIA1	0.000415924	-1	5.79e-06	-1	2.78e-05	-1	9.25e-19	TRUE
ENSG00000184381	PLA2G6	ENSG00000273486	AC096992.2	ENSG00000090905	TNRC6A	0.000422215	1	0.00867	1	0.00182	1	7.86e-14	TRUE
ENSG00000148090	AUH	ENSG00000272079	AC004233.2	ENSG00000180098	TRNAU1AP	0.000422931	1	0.00112	1	0.000545	1	6.35e-06	TRUE
ENSG00000109062	SLC9A3R1	ENSG00000260136	AC008915.2	ENSG00000104859	CLASRP	0.000425007	-1	4.74e-05	-1	0.00124	-1	1.89e-09	TRUE
ENSG00000088986	DYNLL1	ENSG00000213888	LINC01521	ENSG00000104859	CLASRP	0.000426481	-1	0.00246	-1	6.73e-07	-1	3.64e-18	TRUE
ENSG00000101247	NDUFAF5	ENSG00000234684	SDCBP2-AS1	ENSG00000125870	SNRPB2	0.00042675	1	0.000774	1	0.043	1	1.64e-19	TRUE
ENSG00000136861	CDK5RAP2	ENSG00000247796	AC008966.1	ENSG00000121057	AKAP1	0.000429083	-1	0.00234	-1	1.69e-07	-1	2.23e-12	TRUE
ENSG00000132670	PTPRA	ENSG00000274422	AC245060.5	ENSG00000144161	ZC3H8	0.000429564	-1	0.00567	-1	0.0137	-1	2.64e-15	TRUE
ENSG00000244187	TMEM141	ENSG00000203993	ARRDC1-AS1	ENSG00000143977	SNRPG	0.000433251	1	4.39e-07	1	8.32e-10	1	3.91e-15	TRUE
ENSG00000109445	ZNF330	ENSG00000216895	AC009403.1	ENSG00000138757	G3BP2	0.000434989	1	0.00182	1	0.000178	1	2.89e-05	TRUE
ENSG00000055208	TAB2	ENSG00000235652	AL356599.1	ENSG00000135097	MSI1	0.000435053	1	0.00127	1	7.93e-05	1	4.91e-09	TRUE
ENSG00000198695	MT-ND6	ENSG00000228288	PCAT6	ENSG00000080802	CNOT4	0.000435794	1	1.43e-08	1	0.000118	1	4.24e-14	TRUE
ENSG00000126243	LRFN3	ENSG00000203644	AC083799.1	ENSG00000184209	SNRNP35	0.000435845	-1	2.21e-13	-1	6.72e-07	-1	1.34e-12	TRUE
ENSG00000137509	PRCP	ENSG00000247137	AP000873.2	ENSG00000182134	TDRKH	0.000441411	1	2.29e-06	1	1.82e-14	1	4.28e-18	TRUE
ENSG00000085224	ATRX	ENSG00000255774	LINC02747	ENSG00000103067	ESRP2	0.000442211	-1	0.00271	-1	0.00047	-1	1.4e-07	TRUE
ENSG00000198836	OPA1	ENSG00000231770	TMEM44-AS1	ENSG00000114416	FXR1	0.000443011	1	4.88e-15	1	6.73e-07	1	4.31e-16	TRUE
ENSG00000123200	ZC3H13	ENSG00000170919	TPT1-AS1	ENSG00000120658	ENOX1	0.000444673	1	9.67e-07	1	1.83e-09	1	5.74e-12	TRUE
ENSG00000169641	LUZP1	ENSG00000204682	MIR1915HG	ENSG00000099783	HNRNPM	0.000449015	1	6.6e-08	1	3.28e-08	1	5.62e-11	TRUE
ENSG00000174796	THAP6	ENSG00000206337	HCP5	ENSG00000138757	G3BP2	0.000454226	1	9.34e-05	1	1.71e-05	1	2.12e-06	TRUE
ENSG00000128923	MINDY2	ENSG00000218416	AC110619.1	ENSG00000137776	SLTM	0.000458591	1	0.000685	1	1.11e-07	1	5.66e-16	TRUE
ENSG00000148335	NTMT1	ENSG00000257815	AC025159.1	ENSG00000124193	SRSF6	0.000461508	-1	3.63e-05	-1	0.000778	-1	7.67e-11	TRUE
ENSG00000075336	TIMM21	ENSG00000237126	AC073254.1	ENSG00000170860	LSM3	0.000461992	1	0.00621	1	0.0498	1	3.31e-06	TRUE
ENSG00000090861	AARS	ENSG00000269973	AC010969.2	ENSG00000164548	TRA2A	0.000463037	-1	0.000505	-1	0.00168	-1	6.58e-13	TRUE
ENSG00000103061	SLC7A6OS	ENSG00000152931	PART1	ENSG00000177733	HNRNPA0	0.000466826	-1	6.62e-05	-1	1.71e-07	-1	8.88e-10	TRUE
ENSG00000220205	VAMP2	ENSG00000232640	AL354892.2	ENSG00000204576	PRR3	0.000467317	1	0.000137	1	0.000927	1	3.28e-13	TRUE
ENSG00000133321	PLAAT4	ENSG00000271367	AL034374.1	ENSG00000100227	POLDIP3	0.000467436	1	7.93e-08	1	1.05e-10	1	3.58e-14	TRUE
ENSG00000205060	SLC35B4	ENSG00000277476	AC005332.5	ENSG00000106344	RBM28	0.000467586	1	2.67e-15	1	1.6e-06	1	2.06e-17	TRUE
ENSG00000185803	SLC52A2	ENSG00000272501	AL662844.4	ENSG00000004534	RBM6	0.000471044	-1	0.000334	-1	0.000751	-1	4.23e-23	TRUE
ENSG00000178449	COX14	ENSG00000273680	AC009318.2	ENSG00000170860	LSM3	0.000473266	1	2.62e-05	1	5.64e-09	1	5.62e-13	TRUE
ENSG00000251322	SHANK3	ENSG00000272821	U62317.2	ENSG00000100227	POLDIP3	0.000475074	1	1.47e-08	1	6.91e-07	1	2.37e-16	TRUE
ENSG00000181396	OGFOD3	ENSG00000261061	AC092718.4	ENSG00000006047	YBX2	0.000479114	-1	7.6e-05	-1	3.74e-14	-1	5.77e-23	TRUE
ENSG00000063761	ADCK1	ENSG00000277559	AC018553.1	ENSG00000100722	ZC3H14	0.000480922	1	8.77e-10	1	1.9e-06	1	2.71e-16	TRUE
ENSG00000034510	TMSB10	ENSG00000229692	SOS1-IT1	ENSG00000116001	TIA1	0.000483088	1	0.000661	1	0.000142	1	4.41e-16	TRUE
ENSG00000106080	FKBP14	ENSG00000196295	GARS-DT	ENSG00000136243	NUP42	0.000485661	1	6.19e-05	1	0.00117	1	6.41e-07	TRUE
ENSG00000280987	MATR3	ENSG00000281398	SNHG4	ENSG00000131503	ANKHD1	0.000485784	1	6.64e-07	1	1.87e-34	1	5.04e-45	TRUE
ENSG00000163636	PSMD6	ENSG00000256073	URB1-AS1	ENSG00000004534	RBM6	0.000487766	1	7.25e-06	1	7.21e-06	1	2.78e-24	TRUE
ENSG00000238227	TMEM250	ENSG00000273142	LINC02604	ENSG00000168066	SF1	0.000489907	-1	0.0044	-1	0.0089	-1	1.32e-13	TRUE
ENSG00000114302	PRKAR2A	ENSG00000226711	FAM66C	ENSG00000078269	SYNJ2	0.000490758	-1	0.0272	-1	0.00944	-1	1.16e-10	TRUE
ENSG00000148297	MED22	ENSG00000273311	DGCR11	ENSG00000056586	RC3H2	0.000491277	1	8.17e-05	1	1.16e-05	1	3.4e-08	TRUE
ENSG00000174840	PDE12	ENSG00000229852	AC019205.1	ENSG00000125351	UPF3B	0.000494737	-1	8.8e-06	-1	4.63e-07	-1	1.36e-11	TRUE
ENSG00000149809	TM7SF2	ENSG00000231826	LINC01819	ENSG00000130332	LSM7	0.000495591	-1	2.78e-07	-1	5.08e-06	-1	1.05e-09	TRUE
ENSG00000108946	PRKAR1A	ENSG00000278730	AC005332.6	ENSG00000198265	HELZ	0.000496176	1	2.31e-05	1	9e-15	1	3.09e-24	TRUE
ENSG00000196233	LCOR	ENSG00000267296	CEBPA-DT	ENSG00000122729	ACO1	0.000496769	-1	0.000156	-1	5.3e-06	-1	1.61e-14	TRUE
ENSG00000132589	FLOT2	ENSG00000264577	AC010761.1	ENSG00000109111	SUPT6H	0.000505284	1	2.72e-20	1	1e-10	1	6.86e-42	TRUE
ENSG00000165672	PRDX3	ENSG00000261324	AC010168.2	ENSG00000149187	CELF1	0.000506565	-1	1.6e-05	-1	1.52e-08	-1	8.77e-12	TRUE
ENSG00000071564	TCF3	ENSG00000257027	AC010186.3	ENSG00000152795	HNRNPDL	0.000506566	1	0.00184	1	3.67e-08	1	8.47e-09	TRUE
ENSG00000132950	ZMYM5	ENSG00000272888	LINC01578	ENSG00000121390	PSPC1	0.000510484	1	1.95e-15	1	0.000785	1	8.04e-26	TRUE
ENSG00000130511	SSBP4	ENSG00000260855	AL591848.4	ENSG00000005007	UPF1	0.000511144	1	0.000444	1	0.000788	1	6.95e-06	TRUE
ENSG00000172748	ZNF596	ENSG00000206567	AC022007.1	ENSG00000155858	LSM11	0.000513499	-1	0.00122	-1	0.00165	-1	0.000307	TRUE
ENSG00000198546	ZNF511	ENSG00000177410	ZFAS1	ENSG00000060339	CCAR1	0.000518875	1	5.15e-09	1	4.18e-07	1	3.35e-13	TRUE
ENSG00000164081	TEX264	ENSG00000261068	AL512274.1	ENSG00000185252	ZNF74	0.00052283	-1	8.98e-05	-1	3.78e-05	-1	1.69e-11	TRUE
ENSG00000176444	CLK2	ENSG00000180139	ACTA2-AS1	ENSG00000073792	IGF2BP2	0.000525571	1	8.47e-07	1	8.01e-06	1	2.42e-12	TRUE
ENSG00000138778	CENPE	ENSG00000246560	UBE2D3-AS1	ENSG00000174720	LARP7	0.000527418	1	5.09e-09	1	0.000746	1	4.08e-28	TRUE
ENSG00000009413	REV3L	ENSG00000273271	AP000254.2	ENSG00000119314	PTBP3	0.000528259	-1	0.00105	-1	0.0112	-1	1.22e-05	TRUE
ENSG00000139436	GIT2	ENSG00000281103	TRG-AS1	ENSG00000139718	SETD1B	0.000533984	1	1.82e-06	1	0.0486	1	1.1e-15	TRUE
ENSG00000181610	MRPS23	ENSG00000246560	UBE2D3-AS1	ENSG00000138385	SSB	0.000537602	1	2.39e-05	1	0.00939	1	1.23e-17	TRUE
ENSG00000157693	TMEM268	ENSG00000234380	LINC01426	ENSG00000161547	SRSF2	0.000538503	-1	2.06e-06	-1	2.01e-06	-1	1.51e-09	TRUE
ENSG00000183340	JRKL	ENSG00000255062	AP001318.2	ENSG00000132603	NIP7	0.000539382	1	1.63e-06	1	2.05e-07	1	4.71e-10	TRUE
ENSG00000166133	RPUSD2	ENSG00000247556	OIP5-AS1	ENSG00000132603	NIP7	0.000541563	1	0.00496	1	6.15e-06	1	4.73e-17	TRUE
ENSG00000169118	CSNK1G1	ENSG00000259248	USP3-AS1	ENSG00000121774	KHDRBS1	0.000542592	1	2.91e-07	1	0.000107	1	1.24e-09	TRUE
ENSG00000140548	ZNF710	ENSG00000213904	LIPE-AS1	ENSG00000104907	TRMT1	0.000544597	-1	0.0194	-1	0.00837	-1	3.87e-09	TRUE
ENSG00000149591	TAGLN	ENSG00000272841	AL139393.3	ENSG00000151923	TIAL1	0.000545234	-1	0.0216	-1	0.0186	-1	6.71e-09	TRUE
ENSG00000143436	MRPL9	ENSG00000267107	PCAT19	ENSG00000112081	SRSF3	0.000546489	1	1.58e-10	1	6.04e-05	1	6.41e-13	TRUE
ENSG00000071462	BUD23	ENSG00000249673	NOP14-AS1	ENSG00000181588	MEX3D	0.00054704	-1	0.0269	-1	0.0214	-1	2.86e-06	TRUE
ENSG00000100311	PDGFB	ENSG00000272079	AC004233.2	ENSG00000100227	POLDIP3	0.000552888	1	8.41e-08	1	0.027	1	1.32e-14	TRUE
ENSG00000076108	BAZ2A	ENSG00000258056	AC009779.2	ENSG00000099899	TRMT2A	0.000555283	1	0.00318	1	0.00161	1	1.67e-07	TRUE
ENSG00000131174	COX7B	ENSG00000226137	BAIAP2-DT	ENSG00000148840	PPRC1	0.000560664	-1	0.00704	-1	0.000113	-1	1.08e-14	TRUE
ENSG00000100109	TFIP11	ENSG00000216895	AC009403.1	ENSG00000099899	TRMT2A	0.000561707	1	0.000628	1	0.00175	1	5.07e-15	TRUE
ENSG00000183605	SFXN4	ENSG00000281398	SNHG4	ENSG00000137760	ALKBH8	0.000565922	1	4.31e-06	1	1.75e-10	1	2.42e-16	TRUE
ENSG00000186834	HEXIM1	ENSG00000228801	AC064807.1	ENSG00000147140	NONO	0.000566995	-1	0.0124	-1	0.00254	-1	1.8e-09	TRUE
ENSG00000198517	MAFK	ENSG00000279738	AL022311.1	ENSG00000204576	PRR3	0.000568563	-1	7.1e-07	-1	1.82e-05	-1	5.7e-13	TRUE
ENSG00000088448	ANKRD10	ENSG00000255320	AP000759.1	ENSG00000156304	SCAF4	0.000570833	-1	0.000247	-1	3.1e-05	-1	2.11e-16	TRUE
ENSG00000113615	SEC24A	ENSG00000177640	CASC2	ENSG00000075292	ZNF638	0.000571958	-1	0.00012	-1	1.05e-06	-1	2.22e-15	TRUE
ENSG00000004866	ST7	ENSG00000225733	FGD5-AS1	ENSG00000114416	FXR1	0.000572804	-1	0.00032	-1	0.00101	-1	8.74e-07	TRUE
ENSG00000153066	TXNDC11	ENSG00000247774	PCED1B-AS1	ENSG00000122299	ZC3H7A	0.000575653	1	0.0006	1	0.0329	1	1.82e-18	TRUE
ENSG00000176890	TYMS	ENSG00000196295	GARS-DT	ENSG00000149658	YTHDF1	0.000577888	-1	4.13e-05	-1	1.12e-05	-1	6.04e-08	TRUE
ENSG00000160741	CRTC2	ENSG00000248275	TRIM52-AS1	ENSG00000128016	ZFP36	0.000579298	1	1.49e-06	1	0.000275	1	8.48e-17	TRUE
ENSG00000107745	MICU1	ENSG00000163597	SNHG16	ENSG00000138303	ASCC1	0.000581613	1	2e-16	1	9.3e-06	1	1.88e-15	TRUE
ENSG00000100109	TFIP11	ENSG00000235381	AL596202.1	ENSG00000107105	ELAVL2	0.000583874	-1	0.000283	-1	0.0209	-1	1.15e-05	TRUE
ENSG00000185278	ZBTB37	ENSG00000206567	AC022007.1	ENSG00000166831	RBPMS2	0.000584539	1	0.00405	1	6.46e-06	1	3.26e-13	TRUE
ENSG00000130706	ADRM1	ENSG00000269609	RPARP-AS1	ENSG00000163694	RBM47	0.000587814	-1	2.73e-05	-1	7.49e-08	-1	9.93e-15	TRUE
ENSG00000186575	NF2	ENSG00000234160	AL513165.1	ENSG00000100319	ZMAT5	0.00059271	1	7.85e-11	1	1.58e-05	1	1.27e-12	TRUE
ENSG00000147684	NDUFB9	ENSG00000245149	RNF139-AS1	ENSG00000155846	PPARGC1B	0.000597103	1	0.000406	1	9e-08	1	3.65e-11	TRUE
ENSG00000128567	PODXL	ENSG00000230630	DNM3OS	ENSG00000172346	CSDC2	0.000601142	-1	0.0181	-1	0.0459	-1	1.73e-17	TRUE
ENSG00000104529	EEF1D	ENSG00000249669	CARMN	ENSG00000173933	RBM4	0.000602099	1	0.000125	1	6.95e-05	1	1.5e-10	TRUE
ENSG00000149782	PLCB3	ENSG00000232442	MHENCR	ENSG00000204576	PRR3	0.000602203	-1	0.0225	-1	5.61e-05	-1	9.63e-12	TRUE
ENSG00000132463	GRSF1	ENSG00000248049	UBA6-AS1	ENSG00000106355	LSM5	0.000602314	1	0.000276	1	3.81e-06	1	1.3e-10	TRUE
ENSG00000011258	MBTD1	ENSG00000229980	TOB1-AS1	ENSG00000161547	SRSF2	0.000604644	1	3.05e-08	1	4.33e-12	1	7.25e-22	TRUE
ENSG00000090238	YPEL3	ENSG00000251867	AC009812.1	ENSG00000102081	FMR1	0.000605668	1	0.000173	1	1.32e-06	1	2.04e-16	TRUE
ENSG00000253729	PRKDC	ENSG00000228393	LINC01004	ENSG00000152520	PAN3	0.000605997	-1	5.57e-06	-1	3.09e-14	-1	3.42e-16	TRUE
ENSG00000176619	LMNB2	ENSG00000273142	LINC02604	ENSG00000197111	PCBP2	0.000606784	-1	0.000219	-1	1.63e-05	-1	1.07e-17	TRUE
ENSG00000131100	ATP6V1E1	ENSG00000236540	AC006547.1	ENSG00000159082	SYNJ1	0.000607091	1	5.08e-08	1	5.12e-06	1	9.6e-15	TRUE
ENSG00000182944	EWSR1	ENSG00000279159	AC003681.1	ENSG00000119707	RBM25	0.000609022	1	0.006	1	1.66e-12	1	2.69e-11	TRUE
ENSG00000173914	RBM4B	ENSG00000205488	CALML3-AS1	ENSG00000173933	RBM4	0.000610754	1	7.27e-08	1	0.00465	1	1.37e-17	TRUE
ENSG00000012983	MAP4K5	ENSG00000281103	TRG-AS1	ENSG00000178199	ZC3H12D	0.000612405	-1	4.8e-05	-1	0.00612	-1	6.66e-06	TRUE
ENSG00000136156	ITM2B	ENSG00000226688	ENTPD1-AS1	ENSG00000146858	ZC3HAV1L	0.000617827	-1	0.000189	-1	0.000374	-1	4.61e-19	TRUE
ENSG00000139154	AEBP2	ENSG00000247934	AC022364.1	ENSG00000197111	PCBP2	0.000621439	1	0.0422	1	0.0448	1	1.8e-13	TRUE
ENSG00000232119	MCTS1	ENSG00000261373	VPS9D1-AS1	ENSG00000121390	PSPC1	0.000622188	-1	2.7e-06	-1	3.51e-09	-1	3.96e-17	TRUE
ENSG00000204370	SDHD	ENSG00000258738	AL121603.2	ENSG00000121486	TRMT1L	0.000627967	1	0.000771	1	0.0102	1	2.2e-09	TRUE
ENSG00000185522	LMNTD2	ENSG00000254815	AP006284.1	ENSG00000169045	HNRNPH1	0.000628496	1	0.0036	1	1.17e-13	1	1.3e-22	TRUE
ENSG00000120063	GNA13	ENSG00000260461	AL133355.1	ENSG00000075292	ZNF638	0.00063808	-1	7.36e-06	-1	2.5e-07	-1	6.23e-14	TRUE
ENSG00000163517	HDAC11	ENSG00000225733	FGD5-AS1	ENSG00000134077	THUMPD3	0.000639505	1	0.000255	1	0.00264	1	1.74e-08	TRUE
ENSG00000158483	FAM86C1	ENSG00000261373	VPS9D1-AS1	ENSG00000149532	CPSF7	0.000641305	1	7.74e-05	1	7.93e-07	1	4.03e-10	TRUE
ENSG00000013375	PGM3	ENSG00000260160	AC011468.1	ENSG00000138709	LARP1B	0.000641684	1	7.49e-05	1	2.79e-08	1	9.17e-12	TRUE
ENSG00000108839	ALOX12	ENSG00000262089	AC040977.1	ENSG00000161847	RAVER1	0.000644116	1	1.88e-09	1	1.52e-19	1	1.07e-11	TRUE
ENSG00000136146	MED4	ENSG00000271971	AC120053.1	ENSG00000188739	RBM34	0.000644397	1	3.7e-06	1	5.99e-06	1	1.03e-06	TRUE
ENSG00000146670	CDCA5	ENSG00000224975	INE1	ENSG00000156304	SCAF4	0.000644968	-1	0.00842	-1	0.0121	-1	1.33e-09	TRUE
ENSG00000108506	INTS2	ENSG00000273702	AC091271.1	ENSG00000198265	HELZ	0.000649059	1	5.49e-06	1	1.13e-09	1	4.15e-23	TRUE
ENSG00000108773	KAT2A	ENSG00000223745	CCDC18-AS1	ENSG00000132485	ZRANB2	0.000650701	1	8.55e-07	1	1.64e-09	1	4.47e-16	TRUE
ENSG00000152193	OBI1	ENSG00000258199	AC073896.4	ENSG00000125870	SNRPB2	0.000651489	1	0.0169	1	8.52e-06	1	2.71e-11	TRUE
ENSG00000140534	TICRR	ENSG00000249669	CARMN	ENSG00000184863	RBM33	0.000652594	1	1e-08	1	5.34e-05	1	1.67e-15	TRUE
ENSG00000203896	LIME1	ENSG00000267523	AC008735.2	ENSG00000015479	MATR3	0.00065459	1	0.00957	1	2.17e-08	1	4.44e-25	TRUE
ENSG00000161179	YDJC	ENSG00000203644	AC083799.1	ENSG00000155438	NIFK	0.000663224	1	7.72e-05	1	0.000409	1	1.94e-15	TRUE
ENSG00000198276	UCKL1	ENSG00000274712	AC005332.4	ENSG00000152795	HNRNPDL	0.0006694	1	0.000256	1	0.00206	1	1.94e-13	TRUE
ENSG00000160392	C19orf47	ENSG00000228801	AC064807.1	ENSG00000203867	RBM20	0.000680717	1	0.00222	1	0.000234	1	3.97e-06	TRUE
ENSG00000112742	TTK	ENSG00000272129	AL359715.3	ENSG00000135316	SYNCRIP	0.000681548	1	4.25e-06	1	0.00572	1	5.95e-40	TRUE
ENSG00000165416	SUGT1	ENSG00000261664	TTC39A-AS1	ENSG00000102317	RBM3	0.000683005	-1	0.0326	-1	0.000119	-1	7.71e-05	TRUE
ENSG00000178372	CALML5	ENSG00000163597	SNHG16	ENSG00000070756	PABPC1	0.000683393	-1	0.000124	-1	4.54e-06	-1	3.09e-08	TRUE
ENSG00000050327	ARHGEF5	ENSG00000271971	AC120053.1	ENSG00000111640	GAPDH	0.00068437	-1	0.00162	-1	0.00115	-1	1.34e-12	TRUE
ENSG00000114127	XRN1	ENSG00000259834	AL365361.1	ENSG00000059378	PARP12	0.000685093	1	2.36e-18	1	1.35e-10	1	8.96e-25	TRUE
ENSG00000077549	CAPZB	ENSG00000172965	MIR4435-2HG	ENSG00000116350	SRSF4	0.000688772	1	0.000201	1	6.97e-10	1	4.72e-14	TRUE
ENSG00000161011	SQSTM1	ENSG00000245060	LINC00847	ENSG00000197451	HNRNPAB	0.000696383	1	1.1e-06	1	1.02e-06	1	3.84e-10	TRUE
ENSG00000143315	PIGM	ENSG00000228288	PCAT6	ENSG00000134597	RBMX2	0.000698696	1	0.000567	1	0.000325	1	1.27e-08	TRUE
ENSG00000178719	GRINA	ENSG00000276529	AP001505.1	ENSG00000104859	CLASRP	0.000700197	-1	0.000158	-1	0.000737	-1	1.28e-18	TRUE
ENSG00000179029	TMEM107	ENSG00000196741	LINC01560	ENSG00000140694	PARN	0.000700543	1	9.95e-06	1	5.46e-07	1	1.55e-15	TRUE
ENSG00000163635	ATXN7	ENSG00000197536	C5orf56	ENSG00000184863	RBM33	0.000701198	1	3.72e-05	1	6.74e-08	1	2.62e-16	TRUE
ENSG00000070047	PHRF1	ENSG00000255284	AP006621.3	ENSG00000169813	HNRNPF	0.000706427	1	5.77e-07	1	0.0304	1	1.92e-10	TRUE
ENSG00000250571	GLI4	ENSG00000231721	LINC-PINT	ENSG00000128016	ZFP36	0.000708248	1	0.00338	1	0.00412	1	3.53e-15	TRUE
ENSG00000105583	WDR83OS	ENSG00000219665	ZNF433-AS1	ENSG00000133606	MKRN1	0.000711115	1	1.38e-07	1	1.48e-06	1	1.36e-10	TRUE
ENSG00000063177	RPL18	ENSG00000261534	AL596244.1	ENSG00000135486	HNRNPA1	0.000717609	1	2.98e-15	1	1.35e-07	1	2.59e-36	TRUE
ENSG00000134905	CARS2	ENSG00000265415	AC099850.3	ENSG00000163950	SLBP	0.000719657	-1	4.79e-06	-1	2.5e-12	-1	1.14e-18	TRUE
ENSG00000164144	ARFIP1	ENSG00000268471	MIR4453HG	ENSG00000164167	LSM6	0.000719801	1	3.01e-08	1	0.00023	1	3.55e-10	TRUE
ENSG00000134371	CDC73	ENSG00000281332	LINC00997	ENSG00000188177	ZC3H6	0.000723531	-1	0.0214	-1	0.0276	-1	1.52e-18	TRUE
ENSG00000118246	FASTKD2	ENSG00000227946	AC007383.2	ENSG00000065548	ZC3H15	0.000726362	1	5.77e-06	1	4.99e-05	1	3.75e-10	TRUE
ENSG00000159792	PSKH1	ENSG00000231607	DLEU2	ENSG00000169249	ZRSR2	0.000727947	-1	0.0402	-1	0.0421	-1	1.54e-10	TRUE
ENSG00000118705	RPN2	ENSG00000174365	SNHG11	ENSG00000125870	SNRPB2	0.000728446	1	0.00729	1	0.00277	1	6.87e-05	TRUE
ENSG00000174276	ZNHIT2	ENSG00000266036	AC016888.1	ENSG00000168066	SF1	0.000729251	1	1.28e-12	1	1.04e-06	1	4.85e-21	TRUE
ENSG00000111247	RAD51AP1	ENSG00000257027	AC010186.3	ENSG00000151657	KIN	0.000729646	1	2.16e-07	1	3.19e-06	1	2.93e-20	TRUE
ENSG00000177082	WDR73	ENSG00000264112	AC015813.1	ENSG00000155636	RBM45	0.000730123	1	0.0103	1	0.00342	1	1.15e-12	TRUE
ENSG00000068796	KIF2A	ENSG00000227719	AC006042.1	ENSG00000164548	TRA2A	0.000731782	-1	7.98e-05	-1	5.87e-09	-1	3.04e-14	TRUE
ENSG00000105866	SP4	ENSG00000262823	AC127521.1	ENSG00000070756	PABPC1	0.000733671	-1	0.0404	-1	0.00327	-1	4.26e-06	TRUE
ENSG00000138279	ANXA7	ENSG00000267169	AC022098.1	ENSG00000146858	ZC3HAV1L	0.000734642	-1	2.64e-08	-1	0.000296	-1	3.19e-05	TRUE
ENSG00000135930	EIF4E2	ENSG00000251562	MALAT1	ENSG00000198000	NOL8	0.000735599	1	0.000248	1	0.00595	1	4.48e-09	TRUE
ENSG00000152102	FAM168B	ENSG00000272913	AC009237.14	ENSG00000100227	POLDIP3	0.000736913	1	7.07e-05	1	4.14e-05	1	9.91e-16	TRUE
ENSG00000117410	ATP6V0B	ENSG00000242861	AL591895.1	ENSG00000143486	EIF2D	0.000737696	-1	4.95e-05	-1	0.00171	-1	8.13e-11	TRUE
ENSG00000140463	BBS4	ENSG00000247240	UBL7-AS1	ENSG00000181817	LSM10	0.000737699	1	5.38e-07	1	2.71e-11	1	2.16e-14	TRUE
ENSG00000135686	KLHL36	ENSG00000259291	ZNF710-AS1	ENSG00000196187	TMEM63A	0.000740549	1	2.57e-06	1	1.84e-12	1	7.05e-27	TRUE
ENSG00000067369	TP53BP1	ENSG00000272345	AL031775.1	ENSG00000161547	SRSF2	0.000741016	-1	2.84e-05	-1	8.49e-07	-1	3.63e-16	TRUE
ENSG00000105887	MTPN	ENSG00000262823	AC127521.1	ENSG00000107864	CPEB3	0.000741885	-1	1.71e-05	-1	4.26e-06	-1	1.22e-16	TRUE
ENSG00000174718	RESF1	ENSG00000276900	AC023157.3	ENSG00000112183	RBM24	0.000748202	1	0.000185	1	4.51e-18	1	1.35e-21	TRUE
ENSG00000114554	PLXNA1	ENSG00000228109	MELTF-AS1	ENSG00000104852	SNRNP70	0.00075206	1	0.00601	1	0.000619	1	1.56e-05	TRUE
ENSG00000122882	ECD	ENSG00000258727	AL135999.1	ENSG00000183808	RBM12B	0.000752522	-1	1.19e-06	-1	0.00012	-1	4.06e-12	TRUE
ENSG00000162613	FUBP1	ENSG00000259994	AL353796.1	ENSG00000088247	KHSRP	0.000753716	-1	0.000241	-1	0.0264	-1	5.84e-09	TRUE
ENSG00000160087	UBE2J2	ENSG00000272455	AL391244.2	ENSG00000106263	EIF3B	0.000756662	1	0.00371	1	1.48e-13	1	1.55e-17	TRUE
ENSG00000135414	GDF11	ENSG00000274712	AC005332.4	ENSG00000100320	RBFOX2	0.000762506	1	0.000601	1	0.000411	1	1.32e-13	TRUE
ENSG00000131051	RBM39	ENSG00000260032	NORAD	ENSG00000129245	FXR2	0.000763427	1	2.59e-06	1	2.41e-10	1	1.28e-11	TRUE
ENSG00000132432	SEC61G	ENSG00000272129	AL359715.3	ENSG00000099381	SETD1A	0.000764075	-1	0.000349	-1	0.0117	-1	2.9e-06	TRUE
ENSG00000174744	BRMS1	ENSG00000255517	AP002748.4	ENSG00000173933	RBM4	0.00077093	1	2.21e-17	1	7.55e-08	1	4.25e-26	TRUE
ENSG00000160256	FAM207A	ENSG00000215424	MCM3AP-AS1	ENSG00000155846	PPARGC1B	0.000771208	1	8.6e-11	1	1.42e-08	1	1.01e-11	TRUE
ENSG00000227345	PARG	ENSG00000260630	SNAI3-AS1	ENSG00000177613	CSTF2T	0.000773881	1	1.26e-07	1	4.21e-06	1	3.21e-21	TRUE
ENSG00000086991	NOX4	ENSG00000233117	LINC00702	ENSG00000132463	GRSF1	0.000777889	1	6.36e-09	1	0.00607	1	2.46e-17	TRUE
ENSG00000170881	RNF139	ENSG00000225484	NUTM2B-AS1	ENSG00000064607	SUGP2	0.000783681	-1	0.00958	-1	0.0429	-1	1.85e-05	TRUE
ENSG00000006744	ELAC2	ENSG00000272323	AC026801.2	ENSG00000099622	CIRBP	0.000784141	-1	0.000342	-1	0.00021	-1	1.85e-12	TRUE
ENSG00000105270	CLIP3	ENSG00000223891	OSER1-DT	ENSG00000166173	LARP6	0.000786034	1	6.43e-07	1	2.5e-07	1	1.39e-10	TRUE
ENSG00000173418	NAA20	ENSG00000204685	STARD7-AS1	ENSG00000064607	SUGP2	0.000787998	-1	0.00741	-1	1.98e-05	-1	4.76e-21	TRUE
ENSG00000204209	DAXX	ENSG00000280206	AC026401.3	ENSG00000121774	KHDRBS1	0.000788678	1	0.0133	1	0.00239	1	2.61e-17	TRUE
ENSG00000174500	GCSAM	ENSG00000261116	AL049555.1	ENSG00000163874	ZC3H12A	0.000788943	1	0.000273	1	2.45e-07	1	5.77e-15	TRUE
ENSG00000105221	AKT2	ENSG00000224032	EPB41L4A-AS1	ENSG00000149273	RPS3	0.000790434	-1	0.000865	-1	2.07e-05	-1	4.88e-06	TRUE
ENSG00000168288	MMADHC	ENSG00000267309	AC092295.2	ENSG00000155636	RBM45	0.000791914	1	4.07e-09	1	0.0032	1	3.71e-14	TRUE
ENSG00000162521	RBBP4	ENSG00000242282	AC108488.1	ENSG00000080608	PUM3	0.000793528	-1	0.000257	-1	3.78e-05	-1	2.05e-14	TRUE
ENSG00000100201	DDX17	ENSG00000226471	Z93930.2	ENSG00000099622	CIRBP	0.000795165	1	8.06e-11	1	5.95e-12	1	2.85e-21	TRUE
ENSG00000067829	IDH3G	ENSG00000197180	AC244090.1	ENSG00000130826	DKC1	0.000799084	1	3.57e-18	1	1.04e-09	1	8.95e-29	TRUE
ENSG00000169554	ZEB2	ENSG00000230937	MIR205HG	ENSG00000135486	HNRNPA1	0.000801004	-1	1.14e-07	-1	3.62e-11	-1	1.55e-16	TRUE
ENSG00000143811	PYCR2	ENSG00000232098	AC012313.1	ENSG00000185252	ZNF74	0.000803696	-1	0.0233	-1	0.0206	-1	3.74e-09	TRUE
ENSG00000166272	WBP1L	ENSG00000272933	AL391121.1	ENSG00000122870	BICC1	0.000806946	1	0.0279	1	1.4e-06	1	1.59e-14	TRUE
ENSG00000077044	DGKD	ENSG00000260942	CAPN10-DT	ENSG00000115677	HDLBP	0.000807516	1	0.000938	1	6.65e-05	1	1.29e-15	TRUE
ENSG00000110218	PANX1	ENSG00000247137	AP000873.2	ENSG00000168002	POLR2G	0.000809424	1	3.11e-06	1	1.22e-09	1	1.31e-12	TRUE
ENSG00000168556	ING2	ENSG00000246560	UBE2D3-AS1	ENSG00000174720	LARP7	0.000812604	1	0.0163	1	0.00155	1	2.98e-08	TRUE
ENSG00000153015	CWC27	ENSG00000259768	AC004943.2	ENSG00000153914	SREK1	0.000813958	1	5.38e-11	1	4.58e-08	1	4.02e-10	TRUE
ENSG00000171735	CAMTA1	ENSG00000233930	KRTAP5-AS1	ENSG00000134644	PUM1	0.000814495	1	4.2e-08	1	5.09e-07	1	8.35e-18	TRUE
ENSG00000113048	MRPS27	ENSG00000269893	SNHG8	ENSG00000090621	PABPC4	0.000822192	1	8.12e-06	1	1.27e-09	1	1.83e-17	TRUE
ENSG00000137814	HAUS2	ENSG00000247556	OIP5-AS1	ENSG00000169564	PCBP1	0.000822335	1	9.17e-05	1	0.00346	1	3.56e-10	TRUE
ENSG00000168028	RPSA	ENSG00000177410	ZFAS1	ENSG00000003756	RBM5	0.000833046	1	1.34e-16	1	3.06e-16	1	3.11e-26	TRUE
ENSG00000134825	TMEM258	ENSG00000245571	FAM111A-DT	ENSG00000168002	POLR2G	0.000833121	1	1.63e-06	1	0.017	1	6.77e-19	TRUE
ENSG00000185800	DMWD	ENSG00000234494	SP2-AS1	ENSG00000149187	CELF1	0.000835334	1	0.0037	1	4.51e-05	1	1.23e-05	TRUE
ENSG00000101457	DNTTIP1	ENSG00000259456	ADNP-AS1	ENSG00000131051	RBM39	0.000846492	1	0.00933	1	0.00393	1	6.43e-11	TRUE
ENSG00000005156	LIG3	ENSG00000273271	AP000254.2	ENSG00000133226	SRRM1	0.000852708	-1	0.00473	-1	0.00119	-1	4.98e-10	TRUE
ENSG00000183386	FHL3	ENSG00000246560	UBE2D3-AS1	ENSG00000172348	RCAN2	0.000853787	1	0.000228	1	0.0173	1	3.09e-07	TRUE
ENSG00000205336	ADGRG1	ENSG00000239569	KMT2E-AS1	ENSG00000125351	UPF3B	0.000857627	-1	0.0107	-1	0.00206	-1	0.000133	TRUE
ENSG00000107404	DVL1	ENSG00000240731	AL139287.1	ENSG00000090621	PABPC4	0.000862528	1	0.000339	1	1.24e-06	1	1.45e-17	TRUE
ENSG00000142186	SCYL1	ENSG00000170919	TPT1-AS1	ENSG00000135486	HNRNPA1	0.000862952	-1	0.000159	-1	1.33e-06	-1	1.64e-13	TRUE
ENSG00000178105	DDX10	ENSG00000246451	AL049840.2	ENSG00000058673	ZC3H11A	0.000863118	-1	0.0218	-1	0.00054	-1	2.5e-13	TRUE
ENSG00000105875	WDR91	ENSG00000270933	AC010719.1	ENSG00000106344	RBM28	0.000864607	1	1.49e-06	1	5.43e-05	1	1.92e-15	TRUE
ENSG00000150779	TIMM8B	ENSG00000272518	AC036214.2	ENSG00000119705	SLIRP	0.000865376	1	4.66e-08	1	1.38e-08	1	2.06e-18	TRUE
ENSG00000113273	ARSB	ENSG00000267152	AC093227.1	ENSG00000152520	PAN3	0.000865647	-1	0.000369	-1	6.16e-06	-1	2.12e-23	TRUE
ENSG00000163001	CFAP36	ENSG00000260804	LINC01963	ENSG00000047188	YTHDC2	0.000866204	1	0.0173	1	0.00813	1	1.14e-10	TRUE
ENSG00000143256	PFDN2	ENSG00000233461	AL445524.1	ENSG00000136450	SRSF1	0.00086671	1	2.86e-09	1	6.69e-07	1	9.23e-14	TRUE
ENSG00000166189	HPS6	ENSG00000260083	MIR762HG	ENSG00000138050	THUMPD2	0.000875316	-1	0.000304	-1	0.000251	-1	1.7e-09	TRUE
ENSG00000038274	MAT2B	ENSG00000245060	LINC00847	ENSG00000076053	RBM7	0.000875445	1	0.000268	1	2.77e-05	1	4.05e-12	TRUE
ENSG00000149476	TKFC	ENSG00000257086	AP001453.2	ENSG00000149532	CPSF7	0.000876583	1	2.88e-15	1	0.00308	1	3.27e-37	TRUE
ENSG00000148400	NOTCH1	ENSG00000233016	SNHG7	ENSG00000071626	DAZAP1	0.000885563	1	2.03e-05	1	8.17e-06	1	2.68e-15	TRUE
ENSG00000125676	THOC2	ENSG00000232611	AL683813.1	ENSG00000134597	RBMX2	0.000887246	1	0.000973	1	0.0218	1	1.07e-14	TRUE
ENSG00000159692	CTBP1	ENSG00000280927	CTBP1-AS	ENSG00000163950	SLBP	0.000888727	1	2.84e-23	1	2.14e-05	1	2.48e-37	TRUE
ENSG00000133561	GIMAP6	ENSG00000274964	AC026356.1	ENSG00000167100	SAMD14	0.000888971	-1	0.000113	-1	1.8e-07	-1	1.15e-13	TRUE
ENSG00000183801	OLFML1	ENSG00000279738	AL022311.1	ENSG00000117569	PTBP2	0.000895748	-1	5.02e-06	-1	0.000187	-1	2.6e-10	TRUE
ENSG00000151239	TWF1	ENSG00000237298	TTN-AS1	ENSG00000198265	HELZ	0.000895998	-1	5.54e-09	-1	1.75e-07	-1	2.24e-12	TRUE
ENSG00000154265	ABCA5	ENSG00000274561	AC005332.3	ENSG00000132478	UNK	0.000904865	1	0.000744	1	7.19e-05	1	3.25e-13	TRUE
ENSG00000077044	DGKD	ENSG00000259793	AC013726.1	ENSG00000155846	PPARGC1B	0.000906684	1	6.24e-09	1	2.79e-09	1	9.87e-39	TRUE
ENSG00000179820	MYADM	ENSG00000268205	AC005261.1	ENSG00000149658	YTHDF1	0.000907048	1	2.75e-08	1	1.98e-06	1	1.51e-10	TRUE
ENSG00000185262	UBALD2	ENSG00000261664	TTC39A-AS1	ENSG00000196793	ZNF239	0.000908674	-1	0.0133	-1	0.00201	-1	3.36e-15	TRUE
ENSG00000183648	NDUFB1	ENSG00000272288	AL451165.2	ENSG00000152332	UHMK1	0.000922839	1	0.000497	1	1.8e-08	1	6.21e-16	TRUE
ENSG00000164609	SLU7	ENSG00000254973	AC105219.4	ENSG00000137449	CPEB2	0.000923749	-1	1.87e-05	-1	1.42e-07	-1	7.63e-12	TRUE
ENSG00000168259	DNAJC7	ENSG00000266036	AC016888.1	ENSG00000204569	PPP1R10	0.000924853	-1	0.000711	-1	0.0353	-1	2.26e-08	TRUE
ENSG00000180370	PAK2	ENSG00000234741	GAS5	ENSG00000063046	EIF4B	0.000927395	-1	1.38e-05	-1	4.31e-11	-1	5.7e-16	TRUE
ENSG00000165671	NSD1	ENSG00000230733	AC092171.2	ENSG00000155506	LARP1	0.000928515	1	0.00446	1	4.11e-06	1	2.57e-18	TRUE
ENSG00000122435	TRMT13	ENSG00000257167	TMPO-AS1	ENSG00000056097	ZFR	0.000931113	-1	4.43e-05	-1	0.000235	-1	7.17e-10	TRUE
ENSG00000112624	BICRAL	ENSG00000231607	DLEU2	ENSG00000148843	PDCD11	0.000932542	-1	1.1e-05	-1	5.34e-11	-1	6.23e-12	TRUE
ENSG00000127311	HELB	ENSG00000260274	AC068338.2	ENSG00000159082	SYNJ1	0.00093358	-1	0.0438	-1	2.37e-05	-1	3.86e-09	TRUE
ENSG00000138629	UBL7	ENSG00000259673	IQCH-AS1	ENSG00000124562	SNRPC	0.000938995	1	1.33e-10	1	6.96e-22	1	4.41e-21	TRUE
ENSG00000242259	C22orf39	ENSG00000247240	UBL7-AS1	ENSG00000196943	NOP9	0.000940273	1	2.59e-07	1	3.73e-08	1	1.89e-13	TRUE
ENSG00000159733	ZFYVE28	ENSG00000249346	LINC01016	ENSG00000145214	DGKQ	0.000940921	1	0.000812	1	0.00466	1	5.29e-08	TRUE
ENSG00000181163	NPM1	ENSG00000224032	EPB41L4A-AS1	ENSG00000063046	EIF4B	0.000941071	1	2.12e-12	1	3.93e-05	1	1.12e-20	TRUE
ENSG00000101413	RPRD1B	ENSG00000250132	AC004803.1	ENSG00000149658	YTHDF1	0.000944058	1	4.59e-07	1	0.000513	1	1.15e-10	TRUE
ENSG00000111678	C12orf57	ENSG00000250132	AC004803.1	ENSG00000132773	TOE1	0.000949355	1	0.00229	1	0.00013	1	1.98e-09	TRUE
ENSG00000198836	OPA1	ENSG00000267152	AC093227.1	ENSG00000086589	RBM22	0.00095208	-1	0.00202	-1	4.63e-07	-1	5e-11	TRUE
ENSG00000145817	YIPF5	ENSG00000273142	LINC02604	ENSG00000167978	SRRM2	0.000952645	-1	0.0038	-1	0.0282	-1	2.5e-13	TRUE
ENSG00000236287	ZBED5	ENSG00000261888	AC144831.1	ENSG00000161265	U2AF1L4	0.00095301	1	3.45e-06	1	3.19e-09	1	2.08e-12	TRUE
ENSG00000135439	AGAP2	ENSG00000255240	AP001636.3	ENSG00000162613	FUBP1	0.000953212	-1	0.000292	-1	3.73e-07	-1	3.17e-11	TRUE
ENSG00000123562	MORF4L2	ENSG00000260401	AP002761.4	ENSG00000126945	HNRNPH2	0.000954746	1	9.16e-11	1	0.000169	1	1.16e-15	TRUE
ENSG00000067082	KLF6	ENSG00000237036	ZEB1-AS1	ENSG00000119314	PTBP3	0.000956487	1	4.36e-08	1	4.52e-09	1	1.56e-18	TRUE
ENSG00000034693	PEX3	ENSG00000261087	AP003469.4	ENSG00000107105	ELAVL2	0.000957233	-1	0.000709	-1	0.000387	-1	1.35e-16	TRUE
ENSG00000173208	ABCD2	ENSG00000229619	MBNL1-AS1	ENSG00000102081	FMR1	0.000962395	1	3.36e-06	1	0.00083	1	6.33e-08	TRUE
ENSG00000175463	TBC1D10C	ENSG00000254815	AP006284.1	ENSG00000104859	CLASRP	0.000966869	1	3.43e-06	1	1.36e-12	1	4.1e-59	TRUE
ENSG00000130227	XPO7	ENSG00000231160	KLF3-AS1	ENSG00000138050	THUMPD2	0.000966931	-1	0.00281	-1	5.36e-07	-1	1.19e-18	TRUE
ENSG00000143847	PPFIA4	ENSG00000246695	RASSF8-AS1	ENSG00000020577	SAMD4A	0.00096978	1	8.31e-05	1	0.000357	1	2.87e-09	TRUE
ENSG00000158604	TMED4	ENSG00000269825	AC022150.4	ENSG00000064607	SUGP2	0.00097341	-1	3e-05	-1	9.84e-08	-1	1.96e-20	TRUE
ENSG00000167747	C19orf48	ENSG00000281398	SNHG4	ENSG00000080608	PUM3	0.000974922	1	5.35e-09	1	0.00771	1	3.32e-26	TRUE
ENSG00000173442	EHBP1L1	ENSG00000182165	TP53TG1	ENSG00000125352	RNF113A	0.000985307	-1	0.00545	-1	0.000315	-1	1.08e-11	TRUE
ENSG00000136492	BRIP1	ENSG00000273702	AC091271.1	ENSG00000153944	MSI2	0.000985555	1	2.64e-06	1	1.08e-08	1	9.35e-13	TRUE
ENSG00000075856	SART3	ENSG00000226419	SLC16A1-AS1	ENSG00000125944	HNRNPR	0.000988831	1	9.6e-07	1	9.34e-10	1	2.57e-12	TRUE
ENSG00000186088	GSAP	ENSG00000247774	PCED1B-AS1	ENSG00000178199	ZC3H12D	0.000991356	1	0.000395	1	0.000622	1	5.66e-09	TRUE
ENSG00000167525	PROCA1	ENSG00000203706	SERTAD4-AS1	ENSG00000109111	SUPT6H	0.000992603	1	1.59e-08	1	0.0494	1	8.67e-10	TRUE
ENSG00000144659	SLC25A38	ENSG00000175061	SNHG29	ENSG00000213516	RBMXL1	0.000994407	1	2.47e-07	1	3.17e-07	1	3.78e-16	TRUE
ENSG00000013503	POLR3B	ENSG00000260686	AC008669.1	ENSG00000153944	MSI2	0.00100007	-1	2.09e-08	-1	8.26e-11	-1	7.96e-15	TRUE
ENSG00000172493	AFF1	ENSG00000259459	LINC02568	ENSG00000163694	RBM47	0.00100065	1	3.87e-08	1	0.0212	1	3.37e-15	TRUE
ENSG00000136450	SRSF1	ENSG00000246560	UBE2D3-AS1	ENSG00000161547	SRSF2	0.00100132	1	0.00189	1	1.76e-05	1	2.76e-15	TRUE
ENSG00000267680	ZNF224	ENSG00000268516	AC020915.2	ENSG00000182134	TDRKH	0.00100725	-1	9.33e-07	-1	1.67e-05	-1	1.78e-05	TRUE
ENSG00000169230	PRELID1	ENSG00000281398	SNHG4	ENSG00000197451	HNRNPAB	0.00100958	1	1.07e-12	1	0.00176	1	2.64e-22	TRUE
ENSG00000126001	CEP250	ENSG00000260032	NORAD	ENSG00000131051	RBM39	0.00101023	1	0.0316	1	1.76e-05	1	1.22e-09	TRUE
ENSG00000116001	TIA1	ENSG00000270933	AC010719.1	ENSG00000169564	PCBP1	0.00101654	1	6.47e-07	1	5.79e-13	1	1.26e-17	TRUE
ENSG00000068784	SRBD1	ENSG00000250899	AC125807.2	ENSG00000132485	ZRANB2	0.00101721	-1	3.68e-09	-1	1.72e-08	-1	3.07e-13	TRUE
ENSG00000017797	RALBP1	ENSG00000270012	AC232271.1	ENSG00000152795	HNRNPDL	0.00101873	-1	0.00191	-1	0.00262	-1	4.37e-15	TRUE
ENSG00000104129	DNAJC17	ENSG00000281649	EBLN3P	ENSG00000132463	GRSF1	0.00101918	-1	3.26e-06	-1	0.00564	-1	2.64e-12	TRUE
ENSG00000146826	MAP11	ENSG00000233237	LINC00472	ENSG00000100227	POLDIP3	0.0010194	-1	0.00156	-1	0.00483	-1	7.63e-11	TRUE
ENSG00000125457	MIF4GD	ENSG00000263843	AC022211.2	ENSG00000137760	ALKBH8	0.00101999	1	0.0419	1	9.64e-11	1	2.35e-34	TRUE
ENSG00000198034	RPS4X	ENSG00000229807	XIST	ENSG00000126945	HNRNPH2	0.00102646	1	0.00767	1	0.00145	1	2.14e-12	TRUE
ENSG00000180233	ZNRF2	ENSG00000281404	LINC01176	ENSG00000163694	RBM47	0.0010295	1	2.91e-05	1	3.55e-17	1	4.36e-27	TRUE
ENSG00000164620	RELL2	ENSG00000233695	GAS6-AS1	ENSG00000161847	RAVER1	0.00103986	1	3.11e-06	1	3.9e-08	1	3.21e-09	TRUE
ENSG00000137502	RAB30	ENSG00000251602	AL928654.1	ENSG00000135482	ZC3H10	0.00104197	1	1.36e-05	1	2.46e-07	1	5.41e-16	TRUE
ENSG00000104835	SARS2	ENSG00000232677	LINC00665	ENSG00000179134	SAMD4B	0.00104355	1	4.93e-05	1	1.44e-08	1	3.62e-08	TRUE
ENSG00000115760	BIRC6	ENSG00000276334	AL133243.2	ENSG00000138035	PNPT1	0.00104702	1	1.44e-13	1	1.86e-08	1	7.94e-17	TRUE
ENSG00000011422	PLAUR	ENSG00000196167	COLCA1	ENSG00000139675	HNRNPA1L2	0.00104819	-1	4.57e-07	-1	5.09e-17	-1	3.59e-21	TRUE
ENSG00000082516	GEMIN5	ENSG00000272894	AC004982.2	ENSG00000139746	RBM26	0.00105006	-1	0.00174	-1	1.15e-05	-1	1.56e-18	TRUE
ENSG00000010322	NISCH	ENSG00000235016	SEMA3F-AS1	ENSG00000090097	PCBP4	0.00105177	1	0.000241	1	7.54e-05	1	7.78e-17	TRUE
ENSG00000167702	KIFC2	ENSG00000255182	AC084125.2	ENSG00000153944	MSI2	0.00105611	1	1.35e-08	1	2.32e-07	1	6.83e-27	TRUE
ENSG00000004779	NDUFAB1	ENSG00000254473	AL354920.1	ENSG00000114416	FXR1	0.00105896	1	1.08e-05	1	0.002	1	1.29e-19	TRUE
ENSG00000077348	EXOSC5	ENSG00000259623	AC125257.1	ENSG00000155438	NIFK	0.00105976	1	1.56e-10	1	7.49e-06	1	1.31e-15	TRUE
ENSG00000122482	ZNF644	ENSG00000280927	CTBP1-AS	ENSG00000078687	TNRC6C	0.00106128	-1	0.00105	-1	3.33e-07	-1	3.34e-16	TRUE
ENSG00000154710	RABGEF1	ENSG00000259802	AC012640.2	ENSG00000146858	ZC3HAV1L	0.0010641	1	0.000194	1	5.04e-07	1	1.65e-24	TRUE
ENSG00000144580	CNOT9	ENSG00000203635	AC144450.1	ENSG00000005007	UPF1	0.00106553	-1	4.51e-07	-1	4.62e-09	-1	1.18e-17	TRUE
ENSG00000204392	LSM2	ENSG00000204387	SNHG32	ENSG00000124562	SNRPC	0.001071	1	4.7e-08	1	9.15e-06	1	7.77e-23	TRUE
ENSG00000155313	USP25	ENSG00000235609	AF127577.4	ENSG00000155438	NIFK	0.00107356	1	0.0298	1	0.000162	1	1.4e-06	TRUE
ENSG00000160691	SHC1	ENSG00000215039	CD27-AS1	ENSG00000099783	HNRNPM	0.00108393	-1	0.000118	-1	7.83e-06	-1	4.08e-09	TRUE
ENSG00000140299	BNIP2	ENSG00000274922	AL139384.1	ENSG00000137776	SLTM	0.00108697	1	5.68e-08	1	4.09e-09	1	8.14e-16	TRUE
ENSG00000204713	TRIM27	ENSG00000272345	AL031775.1	ENSG00000105939	ZC3HAV1	0.00109449	1	7.86e-05	1	9.55e-06	1	7.1e-11	TRUE
ENSG00000161265	U2AF1L4	ENSG00000267152	AC093227.1	ENSG00000161547	SRSF2	0.00109499	1	3.86e-07	1	4.51e-09	1	3.81e-11	TRUE
ENSG00000184967	NOC4L	ENSG00000234608	MAPKAPK5-AS1	ENSG00000111786	SRSF9	0.00109997	1	1.04e-06	1	0.0208	1	6.11e-17	TRUE
ENSG00000130340	SNX9	ENSG00000260418	AL023284.4	ENSG00000078269	SYNJ2	0.00110337	1	3.75e-09	1	2.79e-09	1	3.01e-15	TRUE
ENSG00000132881	CPLANE2	ENSG00000273466	AC012510.1	ENSG00000156304	SCAF4	0.00110544	-1	0.00015	-1	3.66e-07	-1	2.67e-15	TRUE
ENSG00000110330	BIRC2	ENSG00000224848	AL589843.1	ENSG00000137462	TLR2	0.0011063	1	0.00199	1	8.34e-05	1	1.95e-10	TRUE
ENSG00000057757	PITHD1	ENSG00000263843	AC022211.2	ENSG00000173193	PARP14	0.00110698	-1	0.000403	-1	4.1e-06	-1	1.14e-08	TRUE
ENSG00000196262	PPIA	ENSG00000233461	AL445524.1	ENSG00000113742	CPEB4	0.00110723	1	2.35e-05	1	3.33e-09	1	6.39e-09	TRUE
ENSG00000011405	PIK3C2A	ENSG00000246273	SBF2-AS1	ENSG00000137449	CPEB2	0.00110864	1	0.00152	1	2.28e-06	1	8.51e-15	TRUE
ENSG00000117676	RPS6KA1	ENSG00000275765	AC091982.3	ENSG00000161547	SRSF2	0.00111234	-1	0.00102	-1	0.0146	-1	7.55e-13	TRUE
ENSG00000063322	MED29	ENSG00000273702	AC091271.1	ENSG00000179134	SAMD4B	0.00111274	1	1.37e-05	1	0.000867	1	2.59e-11	TRUE
ENSG00000171206	TRIM8	ENSG00000269609	RPARP-AS1	ENSG00000104413	ESRP1	0.00111418	1	0.000451	1	1.82e-13	1	3.67e-08	TRUE
ENSG00000198730	CTR9	ENSG00000259972	AC009120.2	ENSG00000196187	TMEM63A	0.00111692	-1	2.88e-08	-1	2.55e-20	-1	4.9e-22	TRUE
ENSG00000100412	ACO2	ENSG00000260708	AL118516.1	ENSG00000100227	POLDIP3	0.00111822	1	0.00202	1	0.00256	1	3.37e-16	TRUE
ENSG00000101019	UQCC1	ENSG00000260032	NORAD	ENSG00000131051	RBM39	0.00111964	1	0.000821	1	0.00263	1	1.34e-14	TRUE
ENSG00000115165	CYTIP	ENSG00000152931	PART1	ENSG00000120658	ENOX1	0.00112519	1	0.000223	1	4.41e-06	1	2.88e-09	TRUE
ENSG00000169223	LMAN2	ENSG00000246090	AP002026.1	ENSG00000152795	HNRNPDL	0.00112966	-1	0.0289	-1	0.000419	-1	1.85e-20	TRUE
ENSG00000050628	PTGER3	ENSG00000257556	LINC02298	ENSG00000137449	CPEB2	0.00113001	1	4.86e-05	1	0.000139	1	1.32e-07	TRUE
ENSG00000197223	C1D	ENSG00000278768	BACE1-AS	ENSG00000139343	SNRPF	0.00113398	-1	0.00216	-1	0.0208	-1	0.000417	TRUE
ENSG00000168894	RNF181	ENSG00000231113	AL035587.1	ENSG00000185252	ZNF74	0.00113918	-1	0.000837	-1	0.0133	-1	2.55e-18	TRUE
ENSG00000038358	EDC4	ENSG00000272631	AC067750.1	ENSG00000080802	CNOT4	0.001144	-1	2.15e-05	-1	1.12e-06	-1	2.62e-14	TRUE
ENSG00000067066	SP100	ENSG00000197670	AL157838.1	ENSG00000174106	LEMD3	0.00115839	-1	0.00106	-1	0.0393	-1	1.5e-10	TRUE
ENSG00000166189	HPS6	ENSG00000268516	AC020915.2	ENSG00000161265	U2AF1L4	0.00116103	-1	0.000262	-1	3.13e-06	-1	1.44e-06	TRUE
ENSG00000133398	MED10	ENSG00000280798	LINC00294	ENSG00000188529	SRSF10	0.00116107	1	0.00265	1	1.87e-06	1	1.33e-10	TRUE
ENSG00000173914	RBM4B	ENSG00000224652	LINC00885	ENSG00000173933	RBM4	0.00116159	1	3.22e-08	1	0.00416	1	3.06e-21	TRUE
ENSG00000158373	HIST1H2BD	ENSG00000280927	CTBP1-AS	ENSG00000135316	SYNCRIP	0.00116481	-1	0.000415	-1	0.000331	-1	4.24e-14	TRUE
ENSG00000100575	TIMM9	ENSG00000234741	GAS5	ENSG00000063046	EIF4B	0.00116546	1	1.37e-06	1	3.54e-13	1	4.11e-15	TRUE
ENSG00000141522	ARHGDIA	ENSG00000224652	LINC00885	ENSG00000162775	RBM15	0.00116948	-1	2.63e-05	-1	3.59e-05	-1	3.6e-22	TRUE
ENSG00000010295	IFFO1	ENSG00000245532	NEAT1	ENSG00000116350	SRSF4	0.00117675	1	3.07e-12	1	3.17e-22	1	5.06e-22	TRUE
ENSG00000213523	SRA1	ENSG00000230551	AC021078.1	ENSG00000119705	SLIRP	0.00118617	1	1.91e-08	1	7.59e-06	1	2.76e-15	TRUE
ENSG00000148634	HERC4	ENSG00000255121	CCDC84-DT	ENSG00000121057	AKAP1	0.00118843	-1	4.78e-06	-1	3.42e-05	-1	2.03e-11	TRUE
ENSG00000139343	SNRPF	ENSG00000270344	POC1B-AS1	ENSG00000125870	SNRPB2	0.00119421	1	4.15e-08	1	0.000361	1	9.21e-14	TRUE
ENSG00000113916	BCL6	ENSG00000260920	AL031985.3	ENSG00000067596	DHX8	0.00119549	-1	0.00718	-1	3.01e-05	-1	1.31e-05	TRUE
ENSG00000114054	PCCB	ENSG00000280798	LINC00294	ENSG00000124193	SRSF6	0.00119587	-1	2.01e-06	-1	2.68e-09	-1	1.12e-12	TRUE
ENSG00000119723	COQ6	ENSG00000270820	AC016727.1	ENSG00000166831	RBPMS2	0.00119792	1	0.00037	1	2.83e-06	1	9.43e-12	TRUE
ENSG00000164091	WDR82	ENSG00000236859	NIFK-AS1	ENSG00000165119	HNRNPK	0.00119821	1	0.00046	1	4.76e-06	1	7.64e-06	TRUE
ENSG00000125812	GZF1	ENSG00000274173	AL035661.1	ENSG00000132463	GRSF1	0.00120473	1	0.000672	1	5.06e-06	1	3.12e-10	TRUE
ENSG00000178372	CALML5	ENSG00000225439	BOLA3-AS1	ENSG00000066044	ELAVL1	0.00120584	-1	0.00376	-1	6.46e-08	-1	6.6e-14	TRUE
ENSG00000071655	MBD3	ENSG00000235437	LINC01278	ENSG00000125352	RNF113A	0.001207	-1	3.21e-07	-1	3.29e-09	-1	1.36e-12	TRUE
ENSG00000014216	CAPN1	ENSG00000254614	AP003068.2	ENSG00000168066	SF1	0.00120835	1	0.0048	1	2.03e-05	1	7.06e-11	TRUE
ENSG00000119650	IFT43	ENSG00000259834	AL365361.1	ENSG00000070756	PABPC1	0.00120848	-1	4.74e-06	-1	6.68e-06	-1	5.82e-10	TRUE
ENSG00000135404	CD63	ENSG00000235919	ASH1L-AS1	ENSG00000099381	SETD1A	0.00121364	-1	0.0313	-1	0.0014	-1	1.18e-20	TRUE
ENSG00000227345	PARG	ENSG00000229152	ANKRD10-IT1	ENSG00000119707	RBM25	0.00121524	-1	0.0135	-1	0.0164	-1	3.1e-13	TRUE
ENSG00000137075	RNF38	ENSG00000251867	AC009812.1	ENSG00000166831	RBPMS2	0.00121692	1	0.0435	1	0.00351	1	4.58e-11	TRUE
ENSG00000103995	CEP152	ENSG00000187951	AC091057.1	ENSG00000104129	DNAJC17	0.00122301	1	3.73e-10	1	9.63e-11	1	3.36e-17	TRUE
ENSG00000204842	ATXN2	ENSG00000251562	MALAT1	ENSG00000197111	PCBP2	0.0012248	1	2.24e-08	1	0.00037	1	8.65e-09	TRUE
ENSG00000213585	VDAC1	ENSG00000245937	LINC01184	ENSG00000197451	HNRNPAB	0.00122987	1	6.9e-10	1	1.46e-07	1	2.43e-23	TRUE
ENSG00000197756	RPL37A	ENSG00000261167	AC107027.3	ENSG00000063046	EIF4B	0.0012368	1	1.54e-13	1	0.000395	1	2.26e-29	TRUE
ENSG00000253352	TUG1	ENSG00000273038	AL365203.2	ENSG00000119707	RBM25	0.00123682	1	0.000108	1	3.55e-07	1	2.84e-08	TRUE
ENSG00000125630	POLR1B	ENSG00000266962	AC067852.2	ENSG00000155438	NIFK	0.00124257	1	1.32e-10	1	0.000122	1	4.52e-25	TRUE
ENSG00000136950	ARPC5L	ENSG00000247556	OIP5-AS1	ENSG00000143977	SNRPG	0.0012446	1	3.81e-08	1	7.83e-06	1	1.11e-14	TRUE
ENSG00000179119	SPTY2D1	ENSG00000215769	ARHGAP27P1-BPTFP1-KPNA2P3	ENSG00000090905	TNRC6A	0.00124685	-1	0.0479	-1	5.34e-05	-1	1.45e-13	TRUE
ENSG00000177311	ZBTB38	ENSG00000246263	UBR5-AS1	ENSG00000131051	RBM39	0.00125493	-1	1.65e-05	-1	1.34e-07	-1	4.37e-22	TRUE
ENSG00000107816	LZTS2	ENSG00000269609	RPARP-AS1	ENSG00000149658	YTHDF1	0.00125882	1	0.0108	1	4.2e-16	1	6.3e-05	TRUE
ENSG00000196305	IARS	ENSG00000254473	AL354920.1	ENSG00000115677	HDLBP	0.00126686	1	9.53e-10	1	7.5e-07	1	1.66e-16	TRUE
ENSG00000188342	GTF2F2	ENSG00000260966	AP001486.2	ENSG00000120658	ENOX1	0.00126885	1	0.0117	1	0.0462	1	1.48e-08	TRUE
ENSG00000129355	CDKN2D	ENSG00000232640	AL354892.2	ENSG00000147274	RBMX	0.00127458	-1	0.00044	-1	0.000666	-1	9.45e-09	TRUE
ENSG00000118680	MYL12B	ENSG00000250802	ZBED3-AS1	ENSG00000162775	RBM15	0.00127653	-1	0.0193	-1	6.57e-07	-1	0.000228	TRUE
ENSG00000107862	GBF1	ENSG00000254290	AC124067.4	ENSG00000111605	CPSF6	0.00127906	-1	0.000416	-1	3.38e-09	-1	2.18e-13	TRUE
ENSG00000177697	CD151	ENSG00000230844	ZNF674-AS1	ENSG00000132478	UNK	0.00128061	-1	2.23e-11	-1	4.13e-09	-1	1.26e-19	TRUE
ENSG00000139343	SNRPF	ENSG00000234608	MAPKAPK5-AS1	ENSG00000119707	RBM25	0.00128422	1	2.99e-08	1	1.5e-12	1	3.94e-20	TRUE
ENSG00000104957	CCDC130	ENSG00000228775	WEE2-AS1	ENSG00000064607	SUGP2	0.00129789	1	2.27e-06	1	6.28e-07	1	5.15e-11	TRUE
ENSG00000185624	P4HB	ENSG00000260160	AC011468.1	ENSG00000099995	SF3A1	0.00130591	1	9.25e-06	1	1.49e-07	1	5.64e-13	TRUE
ENSG00000137770	CTDSPL2	ENSG00000270179	AP002840.2	ENSG00000145214	DGKQ	0.00130603	-1	0.000138	-1	0.00498	-1	5.48e-08	TRUE
ENSG00000221963	APOL6	ENSG00000206567	AC022007.1	ENSG00000122729	ACO1	0.0013069	1	5.59e-09	1	1.09e-16	1	1.5e-12	TRUE
ENSG00000141232	TOB1	ENSG00000259820	AC083843.3	ENSG00000133606	MKRN1	0.00131116	1	0.00905	1	8.21e-07	1	8.27e-06	TRUE
ENSG00000130830	MPP1	ENSG00000248092	NNT-AS1	ENSG00000130826	DKC1	0.00132299	1	0.0108	1	0.000223	1	5e-09	TRUE
ENSG00000164631	ZNF12	ENSG00000278385	AC121338.2	ENSG00000126945	HNRNPH2	0.00132574	1	0.0161	1	3.48e-06	1	2.42e-10	TRUE
ENSG00000173113	TRMT112	ENSG00000260317	AC009812.4	ENSG00000149016	TUT1	0.00132581	1	9.7e-07	1	2.1e-07	1	4.55e-11	TRUE
ENSG00000119965	C10orf88	ENSG00000279833	AL031846.2	ENSG00000132773	TOE1	0.00132628	-1	0.0447	-1	5.4e-06	-1	5.62e-12	TRUE
ENSG00000119335	SET	ENSG00000177410	ZFAS1	ENSG00000119446	RBM18	0.00132629	1	1.05e-08	1	1.37e-09	1	4.44e-20	TRUE
ENSG00000139350	NEDD1	ENSG00000257167	TMPO-AS1	ENSG00000137462	TLR2	0.00132735	1	0.0317	1	1.29e-07	1	3.62e-07	TRUE
ENSG00000169217	CD2BP2	ENSG00000267390	AC036176.1	ENSG00000130749	ZC3H4	0.0013306	-1	1.4e-08	-1	2.48e-05	-1	7.45e-11	TRUE
ENSG00000171824	EXOSC10	ENSG00000224281	SLC25A5-AS1	ENSG00000149187	CELF1	0.00133139	-1	0.000126	-1	2.05e-05	-1	1.98e-06	TRUE
ENSG00000174099	MSRB3	ENSG00000203706	SERTAD4-AS1	ENSG00000020577	SAMD4A	0.00133288	1	2.06e-07	1	1.98e-11	1	2.14e-15	TRUE
ENSG00000134058	CDK7	ENSG00000177410	ZFAS1	ENSG00000070756	PABPC1	0.00133376	1	0.0024	1	2.8e-12	1	2.12e-18	TRUE
ENSG00000175482	POLD4	ENSG00000235027	AC068580.3	ENSG00000173933	RBM4	0.00133809	1	5.54e-10	1	3.49e-05	1	4.66e-16	TRUE
ENSG00000151779	NBAS	ENSG00000224165	DNAJC27-AS1	ENSG00000163214	DHX57	0.00133902	1	0.00171	1	0.000111	1	5.21e-11	TRUE
ENSG00000161800	RACGAP1	ENSG00000229891	LINC01315	ENSG00000116001	TIA1	0.0013393	-1	2.19e-08	-1	2.84e-08	-1	9.2e-18	TRUE
ENSG00000122557	HERPUD2	ENSG00000271122	AC018647.2	ENSG00000136243	NUP42	0.00134168	1	5.5e-10	1	0.00413	1	3.85e-09	TRUE
ENSG00000160360	GPSM1	ENSG00000246859	STARD4-AS1	ENSG00000162437	RAVER2	0.00134168	1	0.000219	1	6.35e-06	1	1.45e-12	TRUE
ENSG00000143575	HAX1	ENSG00000254473	AL354920.1	ENSG00000114416	FXR1	0.00134299	1	8.66e-07	1	0.00193	1	5.45e-17	TRUE
ENSG00000164081	TEX264	ENSG00000223797	ENTPD3-AS1	ENSG00000145907	G3BP1	0.00134379	1	1.16e-08	1	2.01e-17	1	3.71e-19	TRUE
ENSG00000160360	GPSM1	ENSG00000274964	AC026356.1	ENSG00000163214	DHX57	0.00134692	1	0.004	1	0.00148	1	2.71e-13	TRUE
ENSG00000175756	AURKAIP1	ENSG00000272374	Z97832.2	ENSG00000058673	ZC3H11A	0.00134856	-1	0.00426	-1	0.000507	-1	8.87e-13	TRUE
ENSG00000118849	RARRES1	ENSG00000260077	AC104794.3	ENSG00000196793	ZNF239	0.00136397	-1	0.000742	-1	0.0316	-1	7.4e-09	TRUE
ENSG00000125970	RALY	ENSG00000259959	AC107068.1	ENSG00000064607	SUGP2	0.00136688	-1	0.02	-1	0.0285	-1	2.17e-11	TRUE
ENSG00000165819	METTL3	ENSG00000263731	AC145207.5	ENSG00000130826	DKC1	0.00136846	1	1.46e-05	1	8.95e-05	1	2.02e-25	TRUE
ENSG00000137500	CCDC90B	ENSG00000247137	AP000873.2	ENSG00000117360	PRPF3	0.00137111	1	0.00107	1	2.12e-16	1	4.15e-18	TRUE
ENSG00000171425	ZNF581	ENSG00000184441	AP001062.1	ENSG00000089280	FUS	0.00137162	-1	2.47e-07	-1	2.66e-08	-1	1.08e-19	TRUE
ENSG00000102786	INTS6	ENSG00000231856	AL162377.1	ENSG00000122034	GTF3A	0.00137343	1	4.27e-07	1	1.9e-05	1	2.05e-19	TRUE
ENSG00000128617	OPN1SW	ENSG00000237126	AC073254.1	ENSG00000152795	HNRNPDL	0.0013786	1	0.0235	1	0.0135	1	4.57e-12	TRUE
ENSG00000160111	CPAMD8	ENSG00000224652	LINC00885	ENSG00000066654	THUMPD1	0.00137972	1	0.0116	1	4.65e-15	1	1.64e-12	TRUE
ENSG00000131171	SH3BGRL	ENSG00000179818	PCBP1-AS1	ENSG00000137776	SLTM	0.0013823	-1	0.000525	-1	0.023	-1	4.21e-07	TRUE
ENSG00000173511	VEGFB	ENSG00000257086	AP001453.2	ENSG00000168066	SF1	0.00138368	1	0.00738	1	0.00326	1	3.33e-07	TRUE
ENSG00000112062	MAPK14	ENSG00000259959	AC107068.1	ENSG00000174720	LARP7	0.00139457	-1	0.000706	-1	3e-07	-1	7.63e-12	TRUE
ENSG00000160072	ATAD3B	ENSG00000251136	AF117829.1	ENSG00000133226	SRRM1	0.00140168	1	0.0019	1	2.76e-06	1	3.67e-16	TRUE
ENSG00000068438	FTSJ1	ENSG00000234380	LINC01426	ENSG00000122870	BICC1	0.0014038	1	1.21e-12	1	1.9e-17	1	3.84e-17	TRUE
ENSG00000079999	KEAP1	ENSG00000228613	AC141930.1	ENSG00000148840	PPRC1	0.0014151	-1	0.000175	-1	0.00307	-1	5.85e-07	TRUE
ENSG00000177383	MAGEF1	ENSG00000261188	Z95115.1	ENSG00000166173	LARP6	0.00141585	1	0.00245	1	8.03e-12	1	3.31e-28	TRUE
ENSG00000128513	POT1	ENSG00000214293	APTR	ENSG00000106344	RBM28	0.00142193	1	0.0401	1	0.000155	1	7.82e-07	TRUE
ENSG00000164967	RPP25L	ENSG00000272686	AC006333.2	ENSG00000137074	APTX	0.00142225	1	2.36e-06	1	0.0155	1	6.1e-29	TRUE
ENSG00000138443	ABI2	ENSG00000267390	AC036176.1	ENSG00000135097	MSI1	0.00142408	1	6.24e-08	1	1.75e-07	1	2.64e-13	TRUE
ENSG00000129472	RAB2B	ENSG00000258738	AL121603.2	ENSG00000176624	MEX3C	0.0014244	1	9.3e-06	1	0.00316	1	2.77e-09	TRUE
ENSG00000118816	CCNI	ENSG00000175061	SNHG29	ENSG00000197111	PCBP2	0.00142724	1	6.6e-10	1	0.00267	1	1.14e-26	TRUE
ENSG00000100575	TIMM9	ENSG00000257621	PSMA3-AS1	ENSG00000134001	EIF2S1	0.00144003	1	0.00211	1	2.73e-06	1	2.41e-28	TRUE
ENSG00000155363	MOV10	ENSG00000228544	CCDC183-AS1	ENSG00000009307	CSDE1	0.00145033	1	5.42e-19	1	7.22e-07	1	3.75e-26	TRUE
ENSG00000242372	EIF6	ENSG00000260032	NORAD	ENSG00000131051	RBM39	0.00145478	1	3.85e-13	1	1.29e-14	1	1.88e-37	TRUE
ENSG00000178038	ALS2CL	ENSG00000265519	AC015922.2	ENSG00000076067	RBMS2	0.00145812	1	0.0208	1	0.0105	1	8.11e-12	TRUE
ENSG00000239305	RNF103	ENSG00000272345	AL031775.1	ENSG00000115946	PNO1	0.00146032	1	0.00106	1	0.00047	1	1.4e-09	TRUE
ENSG00000118707	TGIF2	ENSG00000224376	AC017104.1	ENSG00000135482	ZC3H10	0.00146179	1	1.6e-05	1	1.03e-05	1	3.59e-14	TRUE
ENSG00000132842	AP3B1	ENSG00000269609	RPARP-AS1	ENSG00000083896	YTHDC1	0.00146368	-1	0.0133	-1	0.0455	-1	7.1e-14	TRUE
ENSG00000152404	CWF19L2	ENSG00000246067	RAB30-DT	ENSG00000137760	ALKBH8	0.00146617	1	1.67e-12	1	3.45e-09	1	6.67e-24	TRUE
ENSG00000137207	YIPF3	ENSG00000205885	C1RL-AS1	ENSG00000162775	RBM15	0.00146912	-1	0.00183	-1	0.0207	-1	1.15e-06	TRUE
ENSG00000112425	EPM2A	ENSG00000272994	AC012360.3	ENSG00000119314	PTBP3	0.00147405	-1	0.00115	-1	0.0208	-1	1.45e-13	TRUE
ENSG00000175826	CTDNEP1	ENSG00000236088	COX10-AS1	ENSG00000133226	SRRM1	0.00147597	1	0.0178	1	1.23e-09	1	5.42e-23	TRUE
ENSG00000101997	CCDC22	ENSG00000234390	USP27X-AS1	ENSG00000182872	RBM10	0.0014777	1	8.2e-06	1	5.42e-11	1	9.74e-18	TRUE
ENSG00000136485	DCAF7	ENSG00000215769	ARHGAP27P1-BPTFP1-KPNA2P3	ENSG00000065978	YBX1	0.00148556	1	0.000763	1	2.58e-05	1	4.48e-08	TRUE
ENSG00000115760	BIRC6	ENSG00000229692	SOS1-IT1	ENSG00000115946	PNO1	0.00148758	1	6.83e-09	1	0.00323	1	7.96e-24	TRUE
ENSG00000125753	VASP	ENSG00000268713	AC005261.3	ENSG00000131013	PPIL4	0.00149004	1	0.0213	1	0.00309	1	2.18e-14	TRUE
ENSG00000068912	ERLEC1	ENSG00000270933	AC010719.1	ENSG00000115677	HDLBP	0.00149629	1	1.15e-07	1	6.59e-07	1	4.97e-14	TRUE
ENSG00000138286	FAM149B1	ENSG00000225484	NUTM2B-AS1	ENSG00000138303	ASCC1	0.00149646	1	1.08e-08	1	5.78e-07	1	8.97e-20	TRUE
ENSG00000113555	PCDH12	ENSG00000272841	AL139393.3	ENSG00000128016	ZFP36	0.00149706	-1	1.49e-11	-1	1.39e-05	-1	1.18e-11	TRUE
ENSG00000198853	RUSC2	ENSG00000233117	LINC00702	ENSG00000137074	APTX	0.001498	1	0.00018	1	0.0427	1	6.02e-18	TRUE
ENSG00000071626	DAZAP1	ENSG00000279738	AL022311.1	ENSG00000004534	RBM6	0.00150088	1	0.000577	1	0.0039	1	2.96e-11	TRUE
ENSG00000125871	MGME1	ENSG00000237686	AL109615.3	ENSG00000121057	AKAP1	0.00150357	1	6.61e-05	1	5.54e-05	1	4.69e-08	TRUE
ENSG00000110880	CORO1C	ENSG00000233117	LINC00702	ENSG00000020577	SAMD4A	0.00150614	1	0.0352	1	1.08e-06	1	9.46e-09	TRUE
ENSG00000007952	NOX1	ENSG00000246263	UBR5-AS1	ENSG00000102053	ZC3H12B	0.00150741	1	0.0226	1	2.74e-06	1	2.22e-09	TRUE
ENSG00000154781	CCDC174	ENSG00000276529	AP001505.1	ENSG00000170860	LSM3	0.00151277	1	4.95e-12	1	0.0053	1	3.25e-09	TRUE
ENSG00000115085	ZAP70	ENSG00000257086	AP001453.2	ENSG00000169045	HNRNPH1	0.00152037	1	6.92e-15	1	2.83e-10	1	3.47e-29	TRUE
ENSG00000165724	ZMYND19	ENSG00000203993	ARRDC1-AS1	ENSG00000143977	SNRPG	0.00152534	1	3.13e-10	1	1.09e-08	1	3.61e-15	TRUE
ENSG00000105875	WDR91	ENSG00000273329	AC078846.1	ENSG00000106344	RBM28	0.00152794	1	0.000468	1	0.00027	1	4.59e-15	TRUE
ENSG00000124942	AHNAK	ENSG00000266036	AC016888.1	ENSG00000168066	SF1	0.00152852	1	8.53e-10	1	4.23e-06	1	2.74e-17	TRUE
ENSG00000109320	NFKB1	ENSG00000248429	FAM198B-AS1	ENSG00000115677	HDLBP	0.00152938	1	0.000313	1	4.34e-06	1	3.13e-07	TRUE
ENSG00000099624	ATP5F1D	ENSG00000236144	TMEM147-AS1	ENSG00000080608	PUM3	0.00153501	-1	0.0017	-1	2.55e-06	-1	9.53e-17	TRUE
ENSG00000105640	RPL18A	ENSG00000269044	AC024075.2	ENSG00000090621	PABPC4	0.00154023	1	6.72e-06	1	8.75e-07	1	2e-18	TRUE
ENSG00000132388	UBE2G1	ENSG00000236618	PITPNA-AS1	ENSG00000129245	FXR2	0.00154437	1	3.57e-09	1	0.00753	1	5.4e-20	TRUE
ENSG00000168792	ABHD15	ENSG00000227543	SPAG5-AS1	ENSG00000122034	GTF3A	0.00154865	1	0.00254	1	1.76e-08	1	2.54e-14	TRUE
ENSG00000108839	ALOX12	ENSG00000268912	AC012313.5	ENSG00000148840	PPRC1	0.00155203	-1	0.000565	-1	0.0366	-1	1.59e-06	TRUE
ENSG00000170633	RNF34	ENSG00000203497	PDCD4-AS1	ENSG00000111786	SRSF9	0.0015563	1	6.36e-18	1	8.8e-05	1	9.41e-30	TRUE
ENSG00000171940	ZNF217	ENSG00000267259	ERVE-1	ENSG00000100320	RBFOX2	0.00155739	-1	0.000644	-1	0.000334	-1	1.36e-19	TRUE
ENSG00000204256	BRD2	ENSG00000246985	SOCS2-AS1	ENSG00000112081	SRSF3	0.0015674	1	8.24e-12	1	5.31e-09	1	7.6e-18	TRUE
ENSG00000086991	NOX4	ENSG00000172965	MIR4435-2HG	ENSG00000152332	UHMK1	0.00156871	1	0.00298	1	2.92e-05	1	1.66e-17	TRUE
ENSG00000101187	SLCO4A1	ENSG00000277496	AL357033.4	ENSG00000149658	YTHDF1	0.00156962	1	2.69e-06	1	7.12e-10	1	1.7e-15	TRUE
ENSG00000158195	WASF2	ENSG00000234072	AC074117.1	ENSG00000131051	RBM39	0.00157147	-1	1.03e-06	-1	0.000896	-1	7.39e-18	TRUE
ENSG00000204356	NELFE	ENSG00000272009	AL121944.1	ENSG00000131503	ANKHD1	0.00157584	1	0.0107	1	2.98e-09	1	3.63e-12	TRUE
ENSG00000136997	MYC	ENSG00000249859	PVT1	ENSG00000104907	TRMT1	0.00157592	1	0.00155	1	2.5e-07	1	1.9e-32	TRUE
ENSG00000076053	RBM7	ENSG00000227543	SPAG5-AS1	ENSG00000061936	SFSWAP	0.00157623	-1	1.67e-08	-1	2.47e-06	-1	3.86e-26	TRUE
ENSG00000160633	SAFB	ENSG00000276529	AP001505.1	ENSG00000198000	NOL8	0.00157747	1	0.00288	1	0.000955	1	4.41e-13	TRUE
ENSG00000106100	NOD1	ENSG00000230733	AC092171.2	ENSG00000106355	LSM5	0.0015777	1	2.15e-06	1	3.76e-07	1	6.72e-12	TRUE
ENSG00000168288	MMADHC	ENSG00000237424	FOXD2-AS1	ENSG00000080802	CNOT4	0.00158261	-1	4.78e-05	-1	0.00175	-1	1.08e-05	TRUE
ENSG00000175198	PCCA	ENSG00000274605	PCCA-DT	ENSG00000083635	NUFIP1	0.0015858	1	5.84e-05	1	2.28e-30	1	2.94e-42	TRUE
ENSG00000137154	RPS6	ENSG00000281649	EBLN3P	ENSG00000137074	APTX	0.00160275	1	2.42e-06	1	0.000485	1	1.92e-19	TRUE
ENSG00000135392	DNAJC14	ENSG00000266208	AC080112.1	ENSG00000111786	SRSF9	0.00160606	1	2.22e-06	1	0.00208	1	1.86e-20	TRUE
ENSG00000038382	TRIO	ENSG00000247317	LY6E-DT	ENSG00000198492	YTHDF2	0.00161077	-1	1.13e-07	-1	7.37e-08	-1	3.51e-10	TRUE
ENSG00000213741	RPS29	ENSG00000272758	AC083798.2	ENSG00000119705	SLIRP	0.00161157	1	0.0304	1	0.000263	1	3.82e-17	TRUE
ENSG00000182173	TSEN54	ENSG00000263843	AC022211.2	ENSG00000184898	RBM43	0.00161698	1	4.62e-06	1	6.61e-15	1	7.88e-22	TRUE
ENSG00000165118	C9orf64	ENSG00000272077	AC124045.1	ENSG00000131503	ANKHD1	0.00161976	-1	0.0444	-1	0.00197	-1	4.67e-10	TRUE
ENSG00000169180	XPO6	ENSG00000267121	AC008105.3	ENSG00000178199	ZC3H12D	0.00163395	1	1.51e-06	1	0.000509	1	9.74e-14	TRUE
ENSG00000164587	RPS14	ENSG00000245910	SNHG6	ENSG00000086589	RBM22	0.00163444	1	1.73e-22	1	3.64e-07	1	1.3e-31	TRUE
ENSG00000023287	RB1CC1	ENSG00000261526	AC012615.1	ENSG00000147274	RBMX	0.00163469	-1	2.57e-06	-1	0.00027	-1	2.74e-06	TRUE
ENSG00000164182	NDUFAF2	ENSG00000246273	SBF2-AS1	ENSG00000145907	G3BP1	0.00164571	1	0.0166	1	0.0374	1	3.91e-16	TRUE
ENSG00000100888	CHD8	ENSG00000261455	LINC01003	ENSG00000119446	RBM18	0.00165169	-1	1.28e-07	-1	4.14e-07	-1	5.54e-14	TRUE
ENSG00000181991	MRPS11	ENSG00000250988	SNHG21	ENSG00000170860	LSM3	0.00165182	1	1.01e-07	1	3.95e-08	1	4.69e-16	TRUE
ENSG00000138867	GUCD1	ENSG00000265688	MAFG-DT	ENSG00000129245	FXR2	0.00165292	-1	8.81e-06	-1	7.47e-06	-1	7.5e-07	TRUE
ENSG00000172731	LRRC20	ENSG00000230555	AL450326.1	ENSG00000107864	CPEB3	0.00166783	1	0.000198	1	5.21e-10	1	9.9e-11	TRUE
ENSG00000171262	FAM98B	ENSG00000270194	AC097359.2	ENSG00000183808	RBM12B	0.00166826	-1	0.0057	-1	0.0444	-1	1.08e-09	TRUE
ENSG00000213339	QTRT1	ENSG00000269893	SNHG8	ENSG00000047188	YTHDC2	0.00167233	1	3.41e-06	1	1.99e-11	1	4.49e-14	TRUE
ENSG00000224578	HNRNPA1P48	ENSG00000255224	AC109322.1	ENSG00000116350	SRSF4	0.00167994	-1	0.0126	-1	0.000175	-1	2.4e-07	TRUE
ENSG00000132792	CTNNBL1	ENSG00000260032	NORAD	ENSG00000102241	HTATSF1	0.00168729	1	3.12e-07	1	4.88e-13	1	1.28e-18	TRUE
ENSG00000021355	SERPINB1	ENSG00000253930	TNFRSF10A-AS1	ENSG00000076053	RBM7	0.00168889	1	0.00237	1	0.000121	1	3.4e-08	TRUE
ENSG00000096717	SIRT1	ENSG00000277449	CEBPB-AS1	ENSG00000096746	HNRNPH3	0.00169387	1	1.99e-09	1	0.00133	1	9.36e-14	TRUE
ENSG00000198160	MIER1	ENSG00000280195	AC245140.2	ENSG00000213079	SCAF8	0.00169491	-1	1.57e-05	-1	4.22e-09	-1	6.94e-15	TRUE
ENSG00000115204	MPV17	ENSG00000267106	ZNF561-AS1	ENSG00000080802	CNOT4	0.00172285	1	3.66e-08	1	1.45e-09	1	5.26e-20	TRUE
ENSG00000165699	TSC1	ENSG00000203709	MIR29B2CHG	ENSG00000139910	NOVA1	0.00172326	1	0.0014	1	0.000126	1	7.58e-15	TRUE
ENSG00000143013	LMO4	ENSG00000213963	AC019080.1	ENSG00000135097	MSI1	0.00172562	-1	5.58e-07	-1	3.34e-08	-1	2.99e-09	TRUE
ENSG00000126215	XRCC3	ENSG00000269940	AL049840.4	ENSG00000134001	EIF2S1	0.00173146	1	0.0197	1	2.65e-05	1	1.85e-19	TRUE
ENSG00000159761	C16orf86	ENSG00000261061	AC092718.4	ENSG00000181588	MEX3D	0.00173666	-1	3.24e-07	-1	1.16e-08	-1	1.31e-15	TRUE
ENSG00000104853	CLPTM1	ENSG00000280206	AC026401.3	ENSG00000115875	SRSF7	0.0017388	-1	0.0145	-1	0.00496	-1	7.41e-17	TRUE
ENSG00000108848	LUC7L3	ENSG00000260563	AC132872.1	ENSG00000100836	PABPN1	0.00174856	1	0.0251	1	3.12e-05	1	3.78e-17	TRUE
ENSG00000149564	ESAM	ENSG00000258199	AC073896.4	ENSG00000099995	SF3A1	0.00174903	1	7.4e-05	1	3.65e-07	1	1.89e-17	TRUE
ENSG00000143106	PSMA5	ENSG00000224699	LAMTOR5-AS1	ENSG00000181817	LSM10	0.0017507	1	0.00385	1	5.64e-13	1	3.15e-18	TRUE
ENSG00000119801	YPEL5	ENSG00000229692	SOS1-IT1	ENSG00000133606	MKRN1	0.00175642	1	4.51e-09	1	1.38e-09	1	2.19e-18	TRUE
ENSG00000196199	MPHOSPH8	ENSG00000236778	INTS6-AS1	ENSG00000121390	PSPC1	0.00176922	1	1.04e-11	1	0.0178	1	1e-27	TRUE
ENSG00000007255	TRAPPC6A	ENSG00000223891	OSER1-DT	ENSG00000152520	PAN3	0.00177278	1	0.012	1	0.00573	1	5.8e-10	TRUE
ENSG00000164548	TRA2A	ENSG00000273014	AC018645.3	ENSG00000136243	NUP42	0.00177565	1	8.31e-05	1	3.53e-06	1	1.41e-12	TRUE
ENSG00000163931	TKT	ENSG00000177410	ZFAS1	ENSG00000063046	EIF4B	0.00177862	1	7.45e-10	1	0.00313	1	2.87e-13	TRUE
ENSG00000110880	CORO1C	ENSG00000233184	AC093157.1	ENSG00000160917	CPSF4	0.00178067	-1	0.00895	-1	0.00328	-1	9.47e-06	TRUE
ENSG00000114650	SCAP	ENSG00000260920	AL031985.3	ENSG00000181588	MEX3D	0.00178832	-1	5.95e-07	-1	2.57e-05	-1	6.58e-17	TRUE
ENSG00000134419	RPS15A	ENSG00000175061	SNHG29	ENSG00000066654	THUMPD1	0.00179649	1	4.82e-19	1	2.77e-14	1	9.55e-39	TRUE
ENSG00000198856	OSTC	ENSG00000246560	UBE2D3-AS1	ENSG00000174720	LARP7	0.00179689	1	0.021	1	0.00262	1	4.02e-13	TRUE
ENSG00000110958	PTGES3	ENSG00000273329	AC078846.1	ENSG00000173914	RBM4B	0.00179901	-1	0.0063	-1	2.68e-06	-1	3.24e-06	TRUE
ENSG00000160446	ZDHHC12	ENSG00000215067	ALOX12-AS1	ENSG00000135482	ZC3H10	0.00180439	-1	0.000193	-1	3.63e-08	-1	3.93e-10	TRUE
ENSG00000269190	FBXO17	ENSG00000269958	AL049840.5	ENSG00000183496	MEX3B	0.00180571	-1	0.0134	-1	0.0266	-1	1.83e-10	TRUE
ENSG00000117481	NSUN4	ENSG00000251602	AL928654.1	ENSG00000183808	RBM12B	0.00180603	-1	3.58e-05	-1	0.000357	-1	8.77e-07	TRUE
ENSG00000140406	TLNRD1	ENSG00000203280	AL022323.1	ENSG00000005007	UPF1	0.00180765	-1	0.000408	-1	0.00406	-1	4.89e-06	TRUE
ENSG00000180353	HCLS1	ENSG00000267100	ILF3-DT	ENSG00000164167	LSM6	0.00181049	1	0.00464	1	0.0102	1	0.000213	TRUE
ENSG00000167895	TMC8	ENSG00000274272	AC069281.2	ENSG00000104859	CLASRP	0.00182791	1	3.5e-05	1	2.07e-09	1	2.6e-18	TRUE
ENSG00000157353	FCSK	ENSG00000231607	DLEU2	ENSG00000168066	SF1	0.00183425	-1	3.96e-07	-1	4.13e-06	-1	1.46e-11	TRUE
ENSG00000161664	ASB16	ENSG00000242622	AC092910.3	ENSG00000107929	LARP4B	0.0018489	1	0.00145	1	0.000924	1	9.74e-19	TRUE
ENSG00000136709	WDR33	ENSG00000241990	PRR34-AS1	ENSG00000068784	SRBD1	0.00185688	1	0.00337	1	3.89e-09	1	1.14e-11	TRUE
ENSG00000106077	ABHD11	ENSG00000280303	ERICD	ENSG00000103067	ESRP2	0.0018663	1	0.0148	1	0.0126	1	1.99e-14	TRUE
ENSG00000277972	CISD3	ENSG00000266469	AC005288.1	ENSG00000204569	PPP1R10	0.00188788	1	9.14e-07	1	1.14e-18	1	1.3e-15	TRUE
ENSG00000138107	ACTR1A	ENSG00000247317	LY6E-DT	ENSG00000117360	PRPF3	0.00189214	-1	0.0457	-1	3.28e-05	-1	4.35e-21	TRUE
ENSG00000181523	SGSH	ENSG00000265519	AC015922.2	ENSG00000184898	RBM43	0.0018923	1	6.38e-05	1	0.00134	1	1.33e-15	TRUE
ENSG00000123136	DDX39A	ENSG00000261659	Z92544.2	ENSG00000084072	PPIE	0.00189269	-1	0.0356	-1	0.0015	-1	1.38e-05	TRUE
ENSG00000164244	PRRC1	ENSG00000264247	LINC00909	ENSG00000188177	ZC3H6	0.00190092	-1	0.00762	-1	0.000117	-1	5.71e-13	TRUE
ENSG00000197329	PELI1	ENSG00000258920	FOXN3-AS1	ENSG00000135482	ZC3H10	0.00190095	-1	3.67e-09	-1	1.71e-09	-1	3.23e-12	TRUE
ENSG00000130193	THEM6	ENSG00000264247	LINC00909	ENSG00000162613	FUBP1	0.00191107	-1	0.0155	-1	0.0291	-1	1.08e-11	TRUE
ENSG00000131475	VPS25	ENSG00000228794	LINC01128	ENSG00000116350	SRSF4	0.00191206	-1	2.11e-07	-1	0.000589	-1	2.95e-10	TRUE
ENSG00000134186	PRPF38B	ENSG00000255197	AC090559.1	ENSG00000178199	ZC3H12D	0.00192079	1	0.0121	1	6.49e-05	1	3.86e-05	TRUE
ENSG00000136810	TXN	ENSG00000225361	PPP1R26-AS1	ENSG00000119314	PTBP3	0.00192716	1	2.26e-05	1	0.0221	1	2.6e-15	TRUE
ENSG00000185608	MRPL40	ENSG00000247271	ZBED5-AS1	ENSG00000091009	RBM27	0.00192848	1	3.09e-06	1	4.77e-09	1	2.12e-23	TRUE
ENSG00000250067	YJEFN3	ENSG00000273230	AC102953.2	ENSG00000105705	SUGP1	0.00193166	1	0.00149	1	3.39e-06	1	2e-10	TRUE
ENSG00000204815	TTC25	ENSG00000259623	AC125257.1	ENSG00000067596	DHX8	0.00193419	1	0.00194	1	0.000205	1	8.38e-18	TRUE
ENSG00000168010	ATG16L2	ENSG00000255182	AC084125.2	ENSG00000163694	RBM47	0.00193669	1	0.000432	1	1.92e-05	1	4.76e-09	TRUE
ENSG00000105053	VRK3	ENSG00000277476	AC005332.5	ENSG00000066654	THUMPD1	0.00193696	-1	0.00156	-1	2.57e-06	-1	1.68e-08	TRUE
ENSG00000108510	MED13	ENSG00000163597	SNHG16	ENSG00000125835	SNRPB	0.00194467	1	5.05e-05	1	1.05e-09	1	4.22e-20	TRUE
ENSG00000213551	DNAJC9	ENSG00000225484	NUTM2B-AS1	ENSG00000138303	ASCC1	0.00194661	1	0.000182	1	2.9e-06	1	1.98e-13	TRUE
ENSG00000214562	NUTM2D	ENSG00000223482	NUTM2A-AS1	ENSG00000185252	ZNF74	0.00195311	1	3.4e-05	1	1.38e-16	1	1.35e-21	TRUE
ENSG00000136295	TTYH3	ENSG00000230733	AC092171.2	ENSG00000183496	MEX3B	0.00195464	1	1.68e-07	1	3.86e-08	1	3.26e-14	TRUE
ENSG00000160111	CPAMD8	ENSG00000249641	HOXC13-AS	ENSG00000103067	ESRP2	0.00195559	1	0.000502	1	1.46e-08	1	3.16e-15	TRUE
ENSG00000186001	LRCH3	ENSG00000261971	MMP25-AS1	ENSG00000114416	FXR1	0.00196508	1	0.000527	1	0.00153	1	5.38e-09	TRUE
ENSG00000147586	MRPS28	ENSG00000272518	AC036214.2	ENSG00000134001	EIF2S1	0.00197224	1	6.29e-05	1	4.8e-13	1	1.77e-20	TRUE
ENSG00000148362	PAXX	ENSG00000247708	STX18-AS1	ENSG00000244462	RBM12	0.00197326	-1	0.00879	-1	0.000577	-1	1.22e-09	TRUE
ENSG00000105997	HOXA3	ENSG00000234678	ELF3-AS1	ENSG00000185252	ZNF74	0.00197524	1	0.00459	1	0.0034	1	1.01e-10	TRUE
ENSG00000119682	AREL1	ENSG00000270571	AC007681.1	ENSG00000111605	CPSF6	0.00197725	-1	0.00533	-1	0.0005	-1	4.14e-12	TRUE
ENSG00000100483	VCPKMT	ENSG00000232956	SNHG15	ENSG00000134001	EIF2S1	0.0019806	1	9.08e-06	1	6.46e-05	1	1.04e-12	TRUE
ENSG00000157020	SEC13	ENSG00000206567	AC022007.1	ENSG00000134077	THUMPD3	0.00198426	1	3.49e-17	1	1.49e-05	1	2.94e-31	TRUE
ENSG00000278259	MYO19	ENSG00000268895	A1BG-AS1	ENSG00000109111	SUPT6H	0.00198487	1	4.17e-06	1	2.85e-06	1	8.16e-13	TRUE
ENSG00000023902	PLEKHO1	ENSG00000260401	AP002761.4	ENSG00000103067	ESRP2	0.00199026	-1	0.000642	-1	1.04e-05	-1	8.07e-12	TRUE
ENSG00000165219	GAPVD1	ENSG00000203993	ARRDC1-AS1	ENSG00000056586	RC3H2	0.00199228	1	4.34e-06	1	2.04e-07	1	2.4e-16	TRUE
ENSG00000179091	CYC1	ENSG00000280798	LINC00294	ENSG00000130749	ZC3H4	0.0019948	-1	0.0274	-1	0.000874	-1	9.6e-12	TRUE
ENSG00000087448	KLHL42	ENSG00000247934	AC022364.1	ENSG00000148840	PPRC1	0.00199616	1	3.56e-08	1	1.14e-08	1	1.34e-10	TRUE
ENSG00000111897	SERINC1	ENSG00000250132	AC004803.1	ENSG00000130826	DKC1	0.00200362	-1	3.39e-09	-1	2.34e-09	-1	2.73e-20	TRUE
ENSG00000106665	CLIP2	ENSG00000257671	KRT7-AS	ENSG00000139746	RBM26	0.00200686	-1	0.00596	-1	0.022	-1	2.1e-11	TRUE
ENSG00000183723	CMTM4	ENSG00000278921	EPB41L4A-DT	ENSG00000103067	ESRP2	0.00201654	1	3.9e-09	1	3.97e-10	1	2.21e-17	TRUE
ENSG00000124942	AHNAK	ENSG00000266036	AC016888.1	ENSG00000149016	TUT1	0.00201895	1	5.41e-08	1	4.47e-06	1	3.32e-13	TRUE
ENSG00000122882	ECD	ENSG00000225484	NUTM2B-AS1	ENSG00000138303	ASCC1	0.00201945	1	6.37e-12	1	5.69e-06	1	8.12e-23	TRUE
ENSG00000240771	ARHGEF25	ENSG00000162913	OBSCN-AS1	ENSG00000101104	PABPC1L	0.00202677	1	2.15e-06	1	0.000901	1	2.45e-12	TRUE
ENSG00000085511	MAP3K4	ENSG00000272841	AL139393.3	ENSG00000099783	HNRNPM	0.00202749	1	3.53e-05	1	3.77e-08	1	5.41e-16	TRUE
ENSG00000265681	RPL17	ENSG00000234741	GAS5	ENSG00000063046	EIF4B	0.00203263	1	4.56e-15	1	2.32e-14	1	2.7e-23	TRUE
ENSG00000016864	GLT8D1	ENSG00000223797	ENTPD3-AS1	ENSG00000115128	SF3B6	0.00203605	1	2.91e-09	1	7.48e-08	1	1.22e-13	TRUE
ENSG00000204628	RACK1	ENSG00000177410	ZFAS1	ENSG00000070756	PABPC1	0.00204321	1	8.63e-07	1	1.23e-05	1	1.62e-21	TRUE
ENSG00000262919	CCNQ	ENSG00000224281	SLC25A5-AS1	ENSG00000102081	FMR1	0.00204696	1	8.04e-07	1	0.0293	1	1.13e-17	TRUE
ENSG00000163605	PPP4R2	ENSG00000261534	AL596244.1	ENSG00000064607	SUGP2	0.00205087	-1	1.37e-10	-1	5.09e-08	-1	2.66e-17	TRUE
ENSG00000170027	YWHAG	ENSG00000231312	MAP4K3-DT	ENSG00000106682	EIF4H	0.00205137	1	1.32e-07	1	0.000136	1	1.66e-25	TRUE
ENSG00000103404	USP31	ENSG00000277142	LINC00235	ENSG00000099381	SETD1A	0.00205395	1	1.16e-06	1	4.17e-05	1	1.09e-32	TRUE
ENSG00000172748	ZNF596	ENSG00000272455	AL391244.2	ENSG00000162437	RAVER2	0.00206014	1	0.0104	1	0.00198	1	0.0101	TRUE
ENSG00000072163	LIMS2	ENSG00000222041	CYTOR	ENSG00000179134	SAMD4B	0.00206139	1	0.00021	1	1.91e-08	1	9.94e-08	TRUE
ENSG00000116489	CAPZA1	ENSG00000226688	ENTPD1-AS1	ENSG00000100320	RBFOX2	0.00207249	-1	6.66e-08	-1	2.78e-07	-1	2.46e-13	TRUE
ENSG00000125844	RRBP1	ENSG00000224032	EPB41L4A-AS1	ENSG00000090621	PABPC4	0.00207396	-1	0.00555	-1	2.13e-05	-1	7.12e-09	TRUE
ENSG00000104853	CLPTM1	ENSG00000280206	AC026401.3	ENSG00000003756	RBM5	0.00207745	-1	0.000202	-1	1.45e-08	-1	5.64e-19	TRUE
ENSG00000071655	MBD3	ENSG00000235437	LINC01278	ENSG00000143368	SF3B4	0.0020782	-1	0.000252	-1	0.00025	-1	1.36e-15	TRUE
ENSG00000227057	WDR46	ENSG00000259495	AC016705.2	ENSG00000116350	SRSF4	0.00208282	-1	3.87e-05	-1	1.5e-05	-1	2.09e-08	TRUE
ENSG00000084090	STARD7	ENSG00000261326	LINC01355	ENSG00000151657	KIN	0.00208733	-1	0.0367	-1	0.00228	-1	2.01e-05	TRUE
ENSG00000170088	TMEM192	ENSG00000269887	AL391001.1	ENSG00000196793	ZNF239	0.00209649	-1	0.000265	-1	6.32e-06	-1	9.9e-13	TRUE
ENSG00000125901	MRPS26	ENSG00000197536	C5orf56	ENSG00000145214	DGKQ	0.00209857	-1	0.00027	-1	1.83e-07	-1	3.3e-09	TRUE
ENSG00000099385	BCL7C	ENSG00000230393	AC092667.1	ENSG00000139718	SETD1B	0.00209995	-1	0.000831	-1	4e-07	-1	1.88e-21	TRUE
ENSG00000013810	TACC3	ENSG00000188511	C22orf34	ENSG00000178199	ZC3H12D	0.00211092	1	0.0104	1	8.94e-09	1	8.81e-17	TRUE
ENSG00000243364	EFNA4	ENSG00000270179	AP002840.2	ENSG00000185650	ZFP36L1	0.00211417	1	0.000844	1	2.82e-11	1	5.59e-17	TRUE
ENSG00000165923	AGBL2	ENSG00000223478	AL441992.1	ENSG00000101104	PABPC1L	0.00211444	1	4.8e-12	1	9.22e-09	1	2.46e-21	TRUE
ENSG00000158711	ELK4	ENSG00000197536	C5orf56	ENSG00000178199	ZC3H12D	0.00211847	1	4.87e-05	1	1.19e-05	1	8.45e-08	TRUE
ENSG00000134852	CLOCK	ENSG00000260711	AL121839.2	ENSG00000126945	HNRNPH2	0.00212234	-1	0.0274	-1	2.03e-06	-1	8.47e-10	TRUE
ENSG00000175906	ARL4D	ENSG00000188825	LINC00910	ENSG00000182134	TDRKH	0.0021238	1	1.09e-05	1	2.81e-06	1	4.17e-14	TRUE
ENSG00000196923	PDLIM7	ENSG00000247095	MIR210HG	ENSG00000155858	LSM11	0.00213258	1	0.0195	1	0.0022	1	4.05e-08	TRUE
ENSG00000125434	SLC25A35	ENSG00000236199	AL359076.1	ENSG00000139168	ZCRB1	0.0021473	1	0.000671	1	2.98e-07	1	2.22e-09	TRUE
ENSG00000182287	AP1S2	ENSG00000238178	AC078993.1	ENSG00000149187	CELF1	0.00215035	1	0.000694	1	8.57e-08	1	1.36e-11	TRUE
ENSG00000166228	PCBD1	ENSG00000221817	PPP3CB-AS1	ENSG00000090621	PABPC4	0.0021568	1	9.61e-05	1	0.000396	1	8.28e-11	TRUE
ENSG00000063854	HAGH	ENSG00000229950	TFAP2A-AS1	ENSG00000148843	PDCD11	0.00216339	-1	0.00907	-1	0.00412	-1	6.94e-05	TRUE
ENSG00000175866	BAIAP2	ENSG00000203644	AC083799.1	ENSG00000182004	SNRPE	0.00217184	-1	2.58e-07	-1	0.0484	-1	5.14e-12	TRUE
ENSG00000166337	TAF10	ENSG00000246067	RAB30-DT	ENSG00000149187	CELF1	0.00217805	1	5.38e-10	1	8.07e-11	1	1.39e-22	TRUE
ENSG00000100897	DCAF11	ENSG00000228106	AL392172.1	ENSG00000061936	SFSWAP	0.00218338	-1	3.17e-13	-1	7.49e-17	-1	2.54e-22	TRUE
ENSG00000145016	RUBCN	ENSG00000242086	MUC20-OT1	ENSG00000114416	FXR1	0.00218532	1	9.47e-08	1	0.00157	1	4.13e-14	TRUE
ENSG00000002016	RAD52	ENSG00000215039	CD27-AS1	ENSG00000149016	TUT1	0.00218836	1	0.000378	1	3.97e-09	1	5.85e-27	TRUE
ENSG00000186020	ZNF529	ENSG00000257671	KRT7-AS	ENSG00000138050	THUMPD2	0.00219572	1	7.1e-07	1	5.91e-07	1	1.07e-16	TRUE
ENSG00000109586	GALNT7	ENSG00000268049	AC012313.2	ENSG00000086589	RBM22	0.00219594	-1	3.74e-05	-1	0.000544	-1	1.07e-08	TRUE
ENSG00000182473	EXOC7	ENSG00000267296	CEBPA-DT	ENSG00000132478	UNK	0.00219778	1	3.15e-07	1	0.0301	1	4.9e-28	TRUE
ENSG00000174953	DHX36	ENSG00000229619	MBNL1-AS1	ENSG00000183684	ALYREF	0.00219818	1	0.00125	1	0.00185	1	4.58e-08	TRUE
ENSG00000167393	PPP2R3B	ENSG00000232611	AL683813.1	ENSG00000144161	ZC3H8	0.00220664	1	2e-05	1	1.26e-05	1	2.47e-13	TRUE
ENSG00000165732	DDX21	ENSG00000163597	SNHG16	ENSG00000148840	PPRC1	0.0022201	1	3.16e-10	1	0.00414	1	4.85e-32	TRUE
ENSG00000073169	SELENOO	ENSG00000273145	BX537318.1	ENSG00000100227	POLDIP3	0.00222475	1	6.88e-17	1	7.07e-07	1	2.28e-24	TRUE
ENSG00000135317	SNX14	ENSG00000269825	AC022150.4	ENSG00000148840	PPRC1	0.00222915	-1	0.00755	-1	0.000578	-1	8.39e-09	TRUE
ENSG00000118898	PPL	ENSG00000205890	AC108134.1	ENSG00000140694	PARN	0.00223175	1	2.18e-14	1	4.31e-16	1	1.73e-19	TRUE
ENSG00000137764	MAP2K5	ENSG00000259673	IQCH-AS1	ENSG00000239306	RBM14	0.00223208	1	3.86e-07	1	5.45e-07	1	3.93e-11	TRUE
ENSG00000174871	CNIH2	ENSG00000260400	AL513534.2	ENSG00000173914	RBM4B	0.00223555	1	7.74e-10	1	1.47e-05	1	2.72e-13	TRUE
ENSG00000151116	UEVLD	ENSG00000268516	AC020915.2	ENSG00000100813	ACIN1	0.00224028	-1	7.9e-05	-1	1.27e-06	-1	4.93e-10	TRUE
ENSG00000102158	MAGT1	ENSG00000270084	GAS5-AS1	ENSG00000188177	ZC3H6	0.00224201	-1	7.74e-07	-1	1.25e-07	-1	1.62e-12	TRUE
ENSG00000124193	SRSF6	ENSG00000259807	AC009093.1	ENSG00000188177	ZC3H6	0.00224807	-1	2.13e-05	-1	8.78e-09	-1	1.07e-09	TRUE
ENSG00000173950	XXYLT1	ENSG00000232640	AL354892.2	ENSG00000135097	MSI1	0.00225685	1	0.000456	1	0.00402	1	0.00016	TRUE
ENSG00000011347	SYT7	ENSG00000267317	AC027307.2	ENSG00000100403	ZC3H7B	0.00225758	1	0.000136	1	2.85e-06	1	4.12e-14	TRUE
ENSG00000135722	FBXL8	ENSG00000267523	AC008735.2	ENSG00000197111	PCBP2	0.00225927	-1	5.6e-07	-1	1.64e-05	-1	6.72e-13	TRUE
ENSG00000111271	ACAD10	ENSG00000267934	AC010300.1	ENSG00000116560	SFPQ	0.00226538	-1	0.0367	-1	3.03e-05	-1	2.86e-14	TRUE
ENSG00000165804	ZNF219	ENSG00000272455	AL391244.2	ENSG00000122729	ACO1	0.00227075	-1	0.0435	-1	4.87e-10	-1	0.000233	TRUE
ENSG00000102531	FNDC3A	ENSG00000196741	LINC01560	ENSG00000133606	MKRN1	0.00227428	-1	8.06e-09	-1	0.000102	-1	6.18e-09	TRUE
ENSG00000118454	ANKRD13C	ENSG00000231113	AL035587.1	ENSG00000123200	ZC3H13	0.00227505	-1	1.23e-05	-1	1.73e-05	-1	1.22e-09	TRUE
ENSG00000079277	MKNK1	ENSG00000230896	AL604028.1	ENSG00000116754	SRSF11	0.00227667	1	0.00682	1	0.00823	1	4.51e-05	TRUE
ENSG00000186468	RPS23	ENSG00000175061	SNHG29	ENSG00000149273	RPS3	0.00227836	1	0.00122	1	2.34e-06	1	2.95e-32	TRUE
ENSG00000104689	TNFRSF10A	ENSG00000253930	TNFRSF10A-AS1	ENSG00000103067	ESRP2	0.00227913	1	9.01e-06	1	1.03e-44	1	2.06e-48	TRUE
ENSG00000172071	EIF2AK3	ENSG00000238178	AC078993.1	ENSG00000147274	RBMX	0.00228575	-1	0.000666	-1	0.000112	-1	7.76e-19	TRUE
ENSG00000021355	SERPINB1	ENSG00000230438	SERPINB9P1	ENSG00000204392	LSM2	0.00228615	1	4.92e-07	1	1.68e-05	1	2.13e-08	TRUE
ENSG00000101745	ANKRD12	ENSG00000259793	AC013726.1	ENSG00000111786	SRSF9	0.00228716	-1	1.22e-07	-1	2.27e-07	-1	1.07e-10	TRUE
ENSG00000188483	IER5L	ENSG00000272841	AL139393.3	ENSG00000185650	ZFP36L1	0.00229315	1	0.000386	1	3.21e-07	1	6.82e-10	TRUE
ENSG00000115234	SNX17	ENSG00000225791	TRAM2-AS1	ENSG00000100403	ZC3H7B	0.00229533	1	3.12e-10	1	5.64e-12	1	2.03e-21	TRUE
ENSG00000142534	RPS11	ENSG00000234741	GAS5	ENSG00000125743	SNRPD2	0.00230063	1	0.00413	1	1.89e-05	1	3.95e-22	TRUE
ENSG00000119689	DLST	ENSG00000234608	MAPKAPK5-AS1	ENSG00000168066	SF1	0.00230073	1	0.0271	1	0.000264	1	1.01e-07	TRUE
ENSG00000110700	RPS13	ENSG00000226950	DANCR	ENSG00000080608	PUM3	0.00231054	1	3.38e-09	1	4.85e-08	1	2.54e-14	TRUE
ENSG00000127947	PTPN12	ENSG00000219665	ZNF433-AS1	ENSG00000063046	EIF4B	0.00231598	-1	4.03e-05	-1	8.82e-06	-1	4.91e-08	TRUE
ENSG00000161654	LSM12	ENSG00000267080	ASB16-AS1	ENSG00000120948	TARDBP	0.00231742	1	0.00537	1	1.34e-10	1	8.6e-21	TRUE
ENSG00000125304	TM9SF2	ENSG00000187951	AC091057.1	ENSG00000112183	RBM24	0.00231859	-1	0.00103	-1	2.49e-06	-1	1.47e-22	TRUE
ENSG00000178028	DMAP1	ENSG00000251562	MALAT1	ENSG00000061936	SFSWAP	0.00231922	1	1.55e-06	1	0.000823	1	5.24e-07	TRUE
ENSG00000119682	AREL1	ENSG00000197291	RAMP2-AS1	ENSG00000111605	CPSF6	0.00233008	-1	0.00914	-1	4.15e-05	-1	7.41e-15	TRUE
ENSG00000159214	CCDC24	ENSG00000225313	AL513327.1	ENSG00000132773	TOE1	0.0023309	1	1.98e-07	1	6.62e-06	1	4.23e-14	TRUE
ENSG00000117691	NENF	ENSG00000272750	AL592148.3	ENSG00000122729	ACO1	0.00233235	1	0.000144	1	1.37e-05	1	5.35e-20	TRUE
ENSG00000128886	ELL3	ENSG00000247556	OIP5-AS1	ENSG00000070756	PABPC1	0.00233495	1	1e-05	1	2.35e-07	1	9.7e-11	TRUE
ENSG00000137100	DCTN3	ENSG00000254473	AL354920.1	ENSG00000129245	FXR2	0.00234283	1	0.00577	1	0.0003	1	2.91e-09	TRUE
ENSG00000184254	ALDH1A3	ENSG00000234899	SOX9-AS1	ENSG00000078687	TNRC6C	0.00234509	-1	0.000109	-1	0.000903	-1	2.87e-05	TRUE
ENSG00000186566	GPATCH8	ENSG00000234494	SP2-AS1	ENSG00000132478	UNK	0.0023457	1	4.38e-10	1	2.64e-10	1	1.04e-22	TRUE
ENSG00000250067	YJEFN3	ENSG00000267858	MZF1-AS1	ENSG00000115053	NCL	0.00235373	1	3.85e-06	1	5.67e-07	1	1.04e-15	TRUE
ENSG00000164638	SLC29A4	ENSG00000197989	SNHG12	ENSG00000137462	TLR2	0.00235679	-1	6.46e-08	-1	5.67e-06	-1	1.71e-11	TRUE
ENSG00000122642	FKBP9	ENSG00000272086	AC025181.2	ENSG00000115677	HDLBP	0.00237759	1	9.94e-07	1	2e-06	1	6.17e-13	TRUE
ENSG00000104320	NBN	ENSG00000229950	TFAP2A-AS1	ENSG00000149187	CELF1	0.00237847	-1	0.00137	-1	0.000475	-1	0.00316	TRUE
ENSG00000175550	DRAP1	ENSG00000260233	SSSCA1-AS1	ENSG00000173914	RBM4B	0.00238094	1	1.74e-05	1	0.000496	1	1.14e-11	TRUE
ENSG00000166783	MARF1	ENSG00000235560	AC002310.1	ENSG00000066654	THUMPD1	0.00238273	1	6.24e-09	1	2.66e-06	1	1.23e-30	TRUE
ENSG00000213977	TAX1BP3	ENSG00000261039	LINC02544	ENSG00000140694	PARN	0.00238606	1	0.0188	1	3.34e-05	1	1.87e-20	TRUE
ENSG00000113013	HSPA9	ENSG00000225855	RUSC1-AS1	ENSG00000058673	ZC3H11A	0.00238846	-1	0.0048	-1	0.000207	-1	8.46e-12	TRUE
ENSG00000175764	TTLL11	ENSG00000261534	AL596244.1	ENSG00000148843	PDCD11	0.0024092	1	2.2e-07	1	1.06e-16	1	7.18e-26	TRUE
ENSG00000108055	SMC3	ENSG00000177640	CASC2	ENSG00000151923	TIAL1	0.00241132	1	2.73e-07	1	0.0152	1	1.8e-23	TRUE
ENSG00000214300	SPDYE3	ENSG00000274422	AC245060.5	ENSG00000075856	SART3	0.00241205	-1	0.0267	-1	0.016	-1	1.56e-14	TRUE
ENSG00000063127	SLC6A16	ENSG00000215769	ARHGAP27P1-BPTFP1-KPNA2P3	ENSG00000006047	YBX2	0.00242392	1	0.0267	1	0.000202	1	2.44e-19	TRUE
ENSG00000080189	SLC35C2	ENSG00000223891	OSER1-DT	ENSG00000115677	HDLBP	0.00242411	1	0.0099	1	3.32e-06	1	3.91e-15	TRUE
ENSG00000228474	OST4	ENSG00000268713	AC005261.3	ENSG00000075292	ZNF638	0.00242737	1	3.53e-11	1	1.06e-11	1	2.89e-19	TRUE
ENSG00000099624	ATP5F1D	ENSG00000272168	CASC15	ENSG00000080608	PUM3	0.00245071	-1	6.59e-06	-1	5.64e-08	-1	2.91e-16	TRUE
ENSG00000099889	ARVCF	ENSG00000239213	NCK1-DT	ENSG00000132603	NIP7	0.00245216	-1	2.11e-06	-1	8.42e-10	-1	4.1e-22	TRUE
ENSG00000147457	CHMP7	ENSG00000246582	AC100861.1	ENSG00000137776	SLTM	0.00245931	1	0.000562	1	1.63e-22	1	1.19e-38	TRUE
ENSG00000105193	RPS16	ENSG00000266036	AC016888.1	ENSG00000161847	RAVER1	0.00246029	-1	0.0225	-1	0.0183	-1	1.08e-11	TRUE
ENSG00000116604	MEF2D	ENSG00000176593	AC008969.1	ENSG00000163694	RBM47	0.00246699	-1	0.0145	-1	0.00028	-1	2.46e-07	TRUE
ENSG00000134049	IER3IP1	ENSG00000224086	AC245452.1	ENSG00000065526	SPEN	0.00246981	-1	8.44e-12	-1	4.73e-05	-1	3.92e-10	TRUE
ENSG00000117758	STX12	ENSG00000226711	FAM66C	ENSG00000163214	DHX57	0.0024755	-1	5.68e-05	-1	7.4e-08	-1	9.67e-11	TRUE
ENSG00000142207	URB1	ENSG00000260912	AL158206.1	ENSG00000116560	SFPQ	0.00249264	-1	2.33e-07	-1	0.000133	-1	1.8e-09	TRUE
ENSG00000158411	MITD1	ENSG00000231607	DLEU2	ENSG00000138385	SSB	0.00249404	1	6.23e-05	1	4.17e-05	1	5.17e-10	TRUE
ENSG00000258890	CEP95	ENSG00000232093	DCST1-AS1	ENSG00000149187	CELF1	0.00249764	-1	0.000701	-1	0.00346	-1	3.35e-09	TRUE
ENSG00000254996	ANKHD1-EIF4EBP3	ENSG00000279738	AL022311.1	ENSG00000131503	ANKHD1	0.00250515	1	0.000187	1	0.000896	1	3.57e-07	TRUE
ENSG00000185085	INTS5	ENSG00000268713	AC005261.3	ENSG00000134453	RBM17	0.00250606	-1	0.00252	-1	7.63e-05	-1	6.63e-26	TRUE
ENSG00000250067	YJEFN3	ENSG00000272720	AL022322.1	ENSG00000167100	SAMD14	0.00250618	1	0.000579	1	6.55e-11	1	6.58e-18	TRUE
ENSG00000171530	TBCA	ENSG00000273271	AP000254.2	ENSG00000138385	SSB	0.00250775	1	6.26e-10	1	5.45e-05	1	2.97e-12	TRUE
ENSG00000132475	H3F3B	ENSG00000272888	LINC01578	ENSG00000126945	HNRNPH2	0.00250886	1	0.0018	1	9.24e-07	1	4.3e-07	TRUE
ENSG00000159239	AC005041.1	ENSG00000255737	AGAP2-AS1	ENSG00000121774	KHDRBS1	0.00251138	1	0.011	1	0.00125	1	4.6e-08	TRUE
ENSG00000249115	HAUS5	ENSG00000236144	TMEM147-AS1	ENSG00000056097	ZFR	0.00252144	1	0.000214	1	4.96e-12	1	1.57e-19	TRUE
ENSG00000185344	ATP6V0A2	ENSG00000212694	LINC01089	ENSG00000160917	CPSF4	0.00253112	1	0.000385	1	0.00375	1	1.45e-06	TRUE
ENSG00000125319	C17orf53	ENSG00000213904	LIPE-AS1	ENSG00000122729	ACO1	0.00254188	1	0.0293	1	5.79e-07	1	0.00323	TRUE
ENSG00000149792	MRPL49	ENSG00000258199	AC073896.4	ENSG00000130332	LSM7	0.00254443	-1	7.77e-06	-1	0.00227	-1	1.78e-08	TRUE
ENSG00000104679	R3HCC1	ENSG00000251034	AC087854.1	ENSG00000101811	CSTF2	0.00255133	1	1.28e-10	1	2.73e-11	1	3.03e-11	TRUE
ENSG00000138758	SEPTIN11	ENSG00000251022	THAP9-AS1	ENSG00000116350	SRSF4	0.00255151	1	8.16e-05	1	0.00114	1	0.000362	TRUE
ENSG00000151849	CENPJ	ENSG00000236540	AC006547.1	ENSG00000148840	PPRC1	0.00255587	1	8.45e-07	1	5.87e-05	1	3.8e-14	TRUE
ENSG00000185010	F8	ENSG00000247796	AC008966.1	ENSG00000130826	DKC1	0.00255589	1	0.0139	1	0.002	1	1.77e-06	TRUE
ENSG00000130758	MAP3K10	ENSG00000234390	USP27X-AS1	ENSG00000162437	RAVER2	0.00255636	1	2.74e-08	1	1.28e-11	1	3.57e-16	TRUE
ENSG00000155636	RBM45	ENSG00000223960	CHROMR	ENSG00000138385	SSB	0.00255832	1	1.21e-06	1	9.51e-05	1	7.08e-15	TRUE
ENSG00000163904	SENP2	ENSG00000231770	TMEM44-AS1	ENSG00000114416	FXR1	0.00256605	1	7.6e-10	1	6.45e-11	1	1.95e-31	TRUE
ENSG00000153029	MR1	ENSG00000279159	AC003681.1	ENSG00000138709	LARP1B	0.00256717	-1	0.000368	-1	0.000605	-1	1.41e-12	TRUE
ENSG00000129518	EAPP	ENSG00000223891	OSER1-DT	ENSG00000124193	SRSF6	0.00257425	1	0.00111	1	1.49e-07	1	3.22e-10	TRUE
ENSG00000165886	UBTD1	ENSG00000187951	AC091057.1	ENSG00000137776	SLTM	0.00258501	-1	0.00242	-1	1.81e-06	-1	2.68e-08	TRUE
ENSG00000196961	AP2A1	ENSG00000268006	PTOV1-AS1	ENSG00000198265	HELZ	0.00259699	1	5.53e-06	1	0.000966	1	2.17e-14	TRUE
ENSG00000170889	RPS9	ENSG00000237248	LINC00987	ENSG00000102053	ZC3H12B	0.00260741	1	5.03e-07	1	2.14e-12	1	3.94e-23	TRUE
ENSG00000177666	PNPLA2	ENSG00000245552	AP000787.1	ENSG00000198879	SFMBT2	0.00261315	-1	6.33e-07	-1	0.000281	-1	1.31e-13	TRUE
ENSG00000163154	TNFAIP8L2	ENSG00000271270	TMCC1-AS1	ENSG00000075292	ZNF638	0.00261943	1	1.24e-05	1	1.95e-13	1	1.01e-10	TRUE
ENSG00000104814	MAP4K1	ENSG00000186056	MATN1-AS1	ENSG00000136243	NUP42	0.00262281	1	0.000451	1	8.63e-06	1	6.05e-09	TRUE
ENSG00000076053	RBM7	ENSG00000242588	AC108010.1	ENSG00000131503	ANKHD1	0.00263371	-1	0.000226	-1	0.00558	-1	9.28e-19	TRUE
ENSG00000139697	SBNO1	ENSG00000238178	AC078993.1	ENSG00000116754	SRSF11	0.00264085	-1	0.00259	-1	0.00377	-1	5.47e-15	TRUE
ENSG00000122359	ANXA11	ENSG00000225484	NUTM2B-AS1	ENSG00000138303	ASCC1	0.00264552	1	0.000146	1	0.00451	1	1.33e-19	TRUE
ENSG00000029364	SLC39A9	ENSG00000259153	AC004816.1	ENSG00000163694	RBM47	0.0026476	1	0.0327	1	6.54e-09	1	5.03e-17	TRUE
ENSG00000109519	GRPEL1	ENSG00000269386	RAB11B-AS1	ENSG00000232119	MCTS1	0.00264886	1	5.05e-05	1	4.86e-05	1	7.84e-08	TRUE
ENSG00000148399	DPH7	ENSG00000235381	AL596202.1	ENSG00000137074	APTX	0.00264944	1	1.03e-05	1	1.75e-06	1	1.1e-10	TRUE
ENSG00000111679	PTPN6	ENSG00000215039	CD27-AS1	ENSG00000152520	PAN3	0.00265057	1	6.86e-07	1	1.92e-09	1	2.88e-16	TRUE
ENSG00000136908	DPM2	ENSG00000235437	LINC01278	ENSG00000168002	POLR2G	0.00265168	1	0.00155	1	0.0028	1	6.49e-13	TRUE
ENSG00000113384	GOLPH3	ENSG00000272086	AC025181.2	ENSG00000181588	MEX3D	0.00265703	1	0.00306	1	1.34e-05	1	3.28e-19	TRUE
ENSG00000070778	PTPN21	ENSG00000272734	ADIRF-AS1	ENSG00000126254	RBM42	0.00265978	1	0.0143	1	2.71e-05	1	2.23e-08	TRUE
ENSG00000132781	MUTYH	ENSG00000260160	AC011468.1	ENSG00000086589	RBM22	0.00267018	-1	0.0221	-1	0.000237	-1	2.99e-08	TRUE
ENSG00000105298	CACTIN	ENSG00000273203	AC006946.2	ENSG00000102053	ZC3H12B	0.00267298	1	1.45e-07	1	0.000284	1	1.9e-30	TRUE
ENSG00000213928	IRF9	ENSG00000261663	AC009065.8	ENSG00000151923	TIAL1	0.00267564	1	0.0146	1	0.00197	1	1.46e-15	TRUE
ENSG00000089280	FUS	ENSG00000203497	PDCD4-AS1	ENSG00000122566	HNRNPA2B1	0.00267696	1	0.0294	1	0.00154	1	1.86e-11	TRUE
ENSG00000152683	SLC30A6	ENSG00000276334	AL133243.2	ENSG00000143889	HNRNPLL	0.00268344	1	6.23e-05	1	3.58e-05	1	2.22e-07	TRUE
ENSG00000149131	SERPING1	ENSG00000251136	AF117829.1	ENSG00000155846	PPARGC1B	0.00269029	-1	0.00203	-1	0.00733	-1	6.76e-05	TRUE
ENSG00000161091	MFSD12	ENSG00000228343	AC115618.2	ENSG00000056586	RC3H2	0.00271449	1	3.28e-08	1	0.00419	1	1.67e-15	TRUE
ENSG00000136240	KDELR2	ENSG00000260160	AC011468.1	ENSG00000115677	HDLBP	0.00272297	1	9.28e-12	1	1.89e-12	1	3.29e-22	TRUE
ENSG00000197982	C1orf122	ENSG00000230896	AL604028.1	ENSG00000155636	RBM45	0.00272827	1	0.000895	1	1.6e-07	1	1.17e-08	TRUE
ENSG00000111361	EIF2B1	ENSG00000234608	MAPKAPK5-AS1	ENSG00000003756	RBM5	0.00272839	1	6.79e-08	1	8.05e-10	1	1.47e-18	TRUE
ENSG00000171163	ZNF692	ENSG00000272054	AC007390.2	ENSG00000058673	ZC3H11A	0.00273321	1	0.000115	1	5.23e-05	1	2.23e-34	TRUE
ENSG00000171490	RSL1D1	ENSG00000260276	AC022167.2	ENSG00000155438	NIFK	0.00273437	1	2.53e-05	1	5.06e-06	1	1.03e-12	TRUE
ENSG00000127586	CHTF18	ENSG00000275764	AC092747.4	ENSG00000152518	ZFP36L2	0.00274596	1	4.48e-07	1	2.62e-06	1	8.79e-14	TRUE
ENSG00000137124	ALDH1B1	ENSG00000250303	LINC02762	ENSG00000100403	ZC3H7B	0.00275389	1	0.0366	1	0.00214	1	4.04e-05	TRUE
ENSG00000114650	SCAP	ENSG00000261039	LINC02544	ENSG00000089280	FUS	0.0027711	-1	0.000159	-1	0.0014	-1	3.62e-16	TRUE
ENSG00000168792	ABHD15	ENSG00000278834	AC073508.3	ENSG00000109111	SUPT6H	0.00277438	1	0.000241	1	0.0362	1	1.42e-13	TRUE
ENSG00000133895	MEN1	ENSG00000272142	AL359643.3	ENSG00000168066	SF1	0.00277751	1	0.000445	1	0.0109	1	3.24e-13	TRUE
ENSG00000104904	OAZ1	ENSG00000277142	LINC00235	ENSG00000130749	ZC3H4	0.00277917	-1	0.000942	-1	0.00131	-1	2.47e-14	TRUE
ENSG00000186666	BCDIN3D	ENSG00000232445	AC006329.1	ENSG00000161813	LARP4	0.00277989	1	1.18e-12	1	1.03e-08	1	1.9e-19	TRUE
ENSG00000103335	PIEZO1	ENSG00000260121	AC138028.4	ENSG00000103067	ESRP2	0.00279192	1	2.47e-09	1	1.33e-24	1	6.7e-41	TRUE
ENSG00000137145	DENND4C	ENSG00000260912	AL158206.1	ENSG00000122729	ACO1	0.00279618	1	0.00684	1	0.00947	1	3.3e-16	TRUE
ENSG00000120656	TAF12	ENSG00000236753	MKLN1-AS	ENSG00000198492	YTHDF2	0.0027993	1	0.00849	1	0.00134	1	1.35e-17	TRUE
ENSG00000110700	RPS13	ENSG00000224032	EPB41L4A-AS1	ENSG00000148840	PPRC1	0.00280393	1	9.85e-11	1	1.6e-11	1	4.28e-11	TRUE
ENSG00000187688	TRPV2	ENSG00000232677	LINC00665	ENSG00000185650	ZFP36L1	0.00282009	-1	0.00221	-1	0.0241	-1	3.72e-06	TRUE
ENSG00000185619	PCGF3	ENSG00000236830	CBR3-AS1	ENSG00000145214	DGKQ	0.00283513	1	3.83e-05	1	0.000191	1	4.17e-11	TRUE
ENSG00000188641	DPYD	ENSG00000235947	EGOT	ENSG00000060138	YBX3	0.00284732	1	2.12e-07	1	3.57e-06	1	4.78e-10	TRUE
ENSG00000071539	TRIP13	ENSG00000221990	EXOC3-AS1	ENSG00000157110	RBPMS	0.00285299	1	0.041	1	0.000721	1	2.5e-10	TRUE
ENSG00000143207	COP1	ENSG00000255182	AC084125.2	ENSG00000161847	RAVER1	0.00286236	-1	0.000236	-1	5.39e-06	-1	2.94e-20	TRUE
ENSG00000253276	CCDC71L	ENSG00000272604	AC073073.2	ENSG00000136243	NUP42	0.00286837	1	0.000618	1	1.1e-05	1	2.14e-06	TRUE
ENSG00000100802	C14orf93	ENSG00000273247	AC097376.3	ENSG00000135486	HNRNPA1	0.00287016	1	0.000277	1	6.68e-06	1	9.57e-17	TRUE
ENSG00000127191	TRAF2	ENSG00000257027	AC010186.3	ENSG00000119314	PTBP3	0.00287493	1	7.96e-09	1	0.0402	1	4.49e-12	TRUE
ENSG00000148341	SH3GLB2	ENSG00000241769	LINC00893	ENSG00000100650	SRSF5	0.00288905	1	0.0288	1	4.29e-06	1	1.63e-12	TRUE
ENSG00000001629	ANKIB1	ENSG00000182165	TP53TG1	ENSG00000102081	FMR1	0.00289523	1	1.87e-09	1	1.06e-07	1	2.74e-12	TRUE
ENSG00000118412	CASP8AP2	ENSG00000187951	AC091057.1	ENSG00000089280	FUS	0.00289566	1	2.69e-07	1	1.61e-05	1	3.24e-14	TRUE
ENSG00000007392	LUC7L	ENSG00000235381	AL596202.1	ENSG00000119707	RBM25	0.00289673	1	1.93e-05	1	0.0032	1	3.17e-12	TRUE
ENSG00000147274	RBMX	ENSG00000276334	AL133243.2	ENSG00000138709	LARP1B	0.00289744	-1	0.0023	-1	0.00692	-1	3.85e-07	TRUE
ENSG00000160113	NR2F6	ENSG00000218416	AC110619.1	ENSG00000119314	PTBP3	0.00290078	1	1.37e-07	1	3.83e-08	1	4.57e-18	TRUE
ENSG00000127948	POR	ENSG00000212766	EWSAT1	ENSG00000111640	GAPDH	0.0029034	-1	0.0106	-1	1.68e-06	-1	9.04e-15	TRUE
ENSG00000064545	TMEM161A	ENSG00000221817	PPP3CB-AS1	ENSG00000178199	ZC3H12D	0.00291422	-1	1.45e-05	-1	1.21e-06	-1	6.3e-11	TRUE
ENSG00000117533	VAMP4	ENSG00000268006	PTOV1-AS1	ENSG00000213079	SCAF8	0.00292185	-1	0.000311	-1	0.000372	-1	2.11e-10	TRUE
ENSG00000113522	RAD50	ENSG00000247796	AC008966.1	ENSG00000086589	RBM22	0.00292717	1	0.000867	1	5.04e-06	1	6.53e-13	TRUE
ENSG00000152193	OBI1	ENSG00000258199	AC073896.4	ENSG00000139746	RBM26	0.00294349	1	2.62e-07	1	0.000145	1	3.58e-28	TRUE
ENSG00000062822	POLD1	ENSG00000267575	AC006504.5	ENSG00000155858	LSM11	0.00294575	1	3.17e-09	1	4.79e-09	1	3.36e-15	TRUE
ENSG00000170855	TRIAP1	ENSG00000248008	NRAV	ENSG00000198492	YTHDF2	0.00295723	1	1.39e-07	1	8.35e-07	1	9.92e-15	TRUE
ENSG00000138658	ZGRF1	ENSG00000203993	ARRDC1-AS1	ENSG00000122965	RBM19	0.00295806	1	1.4e-05	1	2.8e-05	1	6.98e-14	TRUE
ENSG00000075131	TIPIN	ENSG00000261351	AC116913.1	ENSG00000136381	IREB2	0.00295824	1	3.42e-05	1	6.45e-10	1	5.09e-24	TRUE
ENSG00000167978	SRRM2	ENSG00000267523	AC008735.2	ENSG00000168066	SF1	0.00296203	1	0.0396	1	0.0018	1	4.73e-18	TRUE
ENSG00000166557	TMED3	ENSG00000197291	RAMP2-AS1	ENSG00000129245	FXR2	0.00297123	-1	0.000193	-1	1.89e-05	-1	2.7e-13	TRUE
ENSG00000165312	OTUD1	ENSG00000240731	AL139287.1	ENSG00000198492	YTHDF2	0.0029889	-1	0.0425	-1	0.000881	-1	1.62e-05	TRUE
ENSG00000160917	CPSF4	ENSG00000260418	AL023284.4	ENSG00000103067	ESRP2	0.00300792	-1	0.00261	-1	2.17e-06	-1	1.83e-09	TRUE
ENSG00000114127	XRN1	ENSG00000259834	AL365361.1	ENSG00000178685	PARP10	0.00301589	1	2.5e-15	1	2.81e-13	1	3.06e-23	TRUE
ENSG00000197746	PSAP	ENSG00000233038	AC011899.2	ENSG00000138303	ASCC1	0.00301894	1	1.01e-06	1	0.00351	1	1.56e-12	TRUE
ENSG00000092929	UNC13D	ENSG00000257671	KRT7-AS	ENSG00000182134	TDRKH	0.00302437	1	0.00137	1	6.83e-06	1	4.06e-12	TRUE
ENSG00000174227	PIGG	ENSG00000261338	AC021016.2	ENSG00000014164	ZC3H3	0.00302842	-1	0.00164	-1	3.84e-05	-1	2.14e-05	TRUE
ENSG00000154114	TBCEL	ENSG00000255062	AP001318.2	ENSG00000104177	MYEF2	0.00304076	1	0.00486	1	9.07e-09	1	1.77e-09	TRUE
ENSG00000102531	FNDC3A	ENSG00000275202	AL161421.1	ENSG00000139746	RBM26	0.00304221	1	4.85e-06	1	4.07e-08	1	3.03e-18	TRUE
ENSG00000130255	RPL36	ENSG00000215386	MIR99AHG	ENSG00000135486	HNRNPA1	0.00304236	1	8.06e-11	1	0.000172	1	9e-29	TRUE
ENSG00000130254	SAFB2	ENSG00000274422	AC245060.5	ENSG00000131503	ANKHD1	0.00304838	1	0.000213	1	8.49e-07	1	1.1e-10	TRUE
ENSG00000124802	EEF1E1	ENSG00000272142	AL359643.3	ENSG00000115946	PNO1	0.00305888	1	3.97e-06	1	3.54e-07	1	1.61e-09	TRUE
ENSG00000196507	TCEAL3	ENSG00000277534	AC007996.1	ENSG00000163694	RBM47	0.00306134	-1	5.12e-06	-1	7.67e-06	-1	7.93e-11	TRUE
ENSG00000023041	ZDHHC6	ENSG00000277449	CEBPB-AS1	ENSG00000056586	RC3H2	0.00306389	-1	0.00102	-1	0.000417	-1	4.8e-07	TRUE
ENSG00000149499	EML3	ENSG00000279833	AL031846.2	ENSG00000168066	SF1	0.00306478	1	0.0102	1	0.0271	1	1.82e-16	TRUE
ENSG00000070882	OSBPL3	ENSG00000237883	DGUOK-AS1	ENSG00000136243	NUP42	0.00307316	1	7.95e-06	1	0.0004	1	1.84e-13	TRUE
ENSG00000180817	PPA1	ENSG00000204049	AL391421.1	ENSG00000232119	MCTS1	0.0030759	1	8.49e-07	1	5.08e-05	1	9.81e-10	TRUE
ENSG00000198467	TPM2	ENSG00000271109	AC008555.4	ENSG00000059378	PARP12	0.00308517	-1	1.4e-09	-1	1.29e-09	-1	3.46e-11	TRUE
ENSG00000109775	UFSP2	ENSG00000232931	LINC00342	ENSG00000102081	FMR1	0.00309641	-1	0.00762	-1	1.19e-05	-1	1.69e-11	TRUE
ENSG00000127947	PTPN12	ENSG00000259583	AC015712.2	ENSG00000163659	TIPARP	0.00310417	-1	0.049	-1	0.046	-1	6.69e-10	TRUE
ENSG00000148154	UGCG	ENSG00000259953	AL138756.1	ENSG00000112183	RBM24	0.00310455	1	0.000407	1	2.93e-09	1	3.32e-17	TRUE
ENSG00000136830	NIBAN2	ENSG00000203280	AL022323.1	ENSG00000104413	ESRP1	0.00310989	1	5.75e-05	1	0.000111	1	2.71e-13	TRUE
ENSG00000123200	ZC3H13	ENSG00000260804	LINC01963	ENSG00000120658	ENOX1	0.00312333	1	0.0453	1	0.000193	1	5.4e-15	TRUE
ENSG00000267855	NDUFA7	ENSG00000251562	MALAT1	ENSG00000080802	CNOT4	0.00313038	1	1.1e-05	1	2.87e-05	1	3e-10	TRUE
ENSG00000175322	ZNF519	ENSG00000273373	AL355488.1	ENSG00000204576	PRR3	0.00313163	1	0.000229	1	0.00118	1	2.22e-20	TRUE
ENSG00000143578	CREB3L4	ENSG00000270084	GAS5-AS1	ENSG00000182004	SNRPE	0.00313433	1	2.49e-08	1	1.18e-07	1	2.7e-15	TRUE
ENSG00000155287	SLC25A28	ENSG00000197536	C5orf56	ENSG00000148840	PPRC1	0.0031345	1	3.5e-05	1	4.14e-15	1	8.55e-41	TRUE
ENSG00000149798	CDC42EP2	ENSG00000229891	LINC01315	ENSG00000099899	TRMT2A	0.0031355	-1	2.12e-05	-1	0.000659	-1	1.42e-10	TRUE
ENSG00000166946	CCNDBP1	ENSG00000251562	MALAT1	ENSG00000167978	SRRM2	0.00313696	-1	0.00106	-1	0.000141	-1	5.73e-13	TRUE
ENSG00000171659	GPR34	ENSG00000272168	CASC15	ENSG00000156304	SCAF4	0.0031461	-1	1.18e-05	-1	0.000337	-1	1.51e-10	TRUE
ENSG00000093183	SEC22C	ENSG00000223478	AL441992.1	ENSG00000119446	RBM18	0.00314647	1	0.00159	1	0.0114	1	1.03e-05	TRUE
ENSG00000104957	CCDC130	ENSG00000269399	AC008764.6	ENSG00000104907	TRMT1	0.00314897	1	0.0167	1	4.77e-07	1	1.08e-06	TRUE
ENSG00000130299	GTPBP3	ENSG00000260526	AC109347.1	ENSG00000104907	TRMT1	0.00315817	1	0.0152	1	0.0368	1	1.16e-11	TRUE
ENSG00000005844	ITGAL	ENSG00000260219	CD2BP2-DT	ENSG00000167978	SRRM2	0.00316051	1	4.8e-12	1	1.23e-25	1	1.25e-35	TRUE
ENSG00000100207	TCF20	ENSG00000253669	GASAL1	ENSG00000067596	DHX8	0.00316546	1	0.0182	1	0.0112	1	1.48e-05	TRUE
ENSG00000237649	KIFC1	ENSG00000261578	AP003119.3	ENSG00000155506	LARP1	0.00317759	-1	0.0091	-1	8.35e-09	-1	2.36e-07	TRUE
ENSG00000100311	PDGFB	ENSG00000278709	NKILA	ENSG00000100227	POLDIP3	0.00318515	1	1.44e-10	1	0.00161	1	3.45e-12	TRUE
ENSG00000123737	EXOSC9	ENSG00000273271	AP000254.2	ENSG00000086589	RBM22	0.00319813	1	0.0252	1	0.0362	1	3.44e-15	TRUE
ENSG00000166311	SMPD1	ENSG00000230937	MIR205HG	ENSG00000006047	YBX2	0.00320317	-1	0.00537	-1	0.00133	-1	1.01e-09	TRUE
ENSG00000179630	LACC1	ENSG00000233834	AC005083.1	ENSG00000143486	EIF2D	0.00320472	1	0.000243	1	1.45e-05	1	1.77e-14	TRUE
ENSG00000005187	ACSM3	ENSG00000278175	GLIDR	ENSG00000103067	ESRP2	0.00321594	1	0.0144	1	0.00677	1	6.83e-07	TRUE
ENSG00000113712	CSNK1A1	ENSG00000267523	AC008735.2	ENSG00000116001	TIA1	0.00323118	-1	1.82e-09	-1	2.34e-06	-1	2.95e-24	TRUE
ENSG00000067365	METTL22	ENSG00000260276	AC022167.2	ENSG00000184863	RBM33	0.00323495	1	0.00283	1	2.88e-06	1	5.26e-14	TRUE
ENSG00000167740	CYB5D2	ENSG00000196696	AC009022.1	ENSG00000089280	FUS	0.00324173	-1	7.78e-07	-1	6.97e-08	-1	1.36e-10	TRUE
ENSG00000198837	DENND4B	ENSG00000257702	LBX2-AS1	ENSG00000128016	ZFP36	0.00326518	1	0.0311	1	0.00115	1	1.63e-09	TRUE
ENSG00000142186	SCYL1	ENSG00000260630	SNAI3-AS1	ENSG00000138709	LARP1B	0.00327211	1	0.00134	1	0.00263	1	9.47e-15	TRUE
ENSG00000172893	DHCR7	ENSG00000254682	AP002387.2	ENSG00000173933	RBM4	0.0032799	1	8.96e-05	1	1.53e-23	1	6.99e-27	TRUE
ENSG00000177600	RPLP2	ENSG00000224842	AL161908.1	ENSG00000145214	DGKQ	0.00328294	-1	5.43e-09	-1	9.42e-09	-1	2.61e-26	TRUE
ENSG00000155313	USP25	ENSG00000257815	AC025159.1	ENSG00000135097	MSI1	0.00329271	-1	3.3e-05	-1	0.0249	-1	6.98e-09	TRUE
ENSG00000166619	BLCAP	ENSG00000174365	SNHG11	ENSG00000125970	RALY	0.00330274	1	0.0109	1	0.000238	1	7.14e-14	TRUE
ENSG00000149591	TAGLN	ENSG00000228203	RNF144A-AS1	ENSG00000151923	TIAL1	0.00330283	-1	0.00305	-1	0.00437	-1	1.23e-06	TRUE
ENSG00000166024	R3HCC1L	ENSG00000278768	BACE1-AS	ENSG00000156304	SCAF4	0.00331765	-1	0.0435	-1	0.000423	-1	0.0214	TRUE
ENSG00000067369	TP53BP1	ENSG00000273084	AC092171.5	ENSG00000161847	RAVER1	0.00333047	1	6.5e-07	1	1.32e-06	1	1.19e-22	TRUE
ENSG00000152484	USP12	ENSG00000275964	AL355001.2	ENSG00000121390	PSPC1	0.00333085	1	4.24e-06	1	0.0271	1	2.65e-12	TRUE
ENSG00000184436	THAP7	ENSG00000273311	DGCR11	ENSG00000099995	SF3A1	0.00333234	1	2.45e-09	1	9.76e-11	1	4.01e-54	TRUE
ENSG00000160813	PPP1R35	ENSG00000259865	AL390728.6	ENSG00000138709	LARP1B	0.00334886	1	0.000122	1	6.14e-06	1	1.71e-19	TRUE
ENSG00000126351	THRA	ENSG00000273576	AC009283.1	ENSG00000204569	PPP1R10	0.00334904	1	1.2e-05	1	1.53e-07	1	8.2e-12	TRUE
ENSG00000110108	TMEM109	ENSG00000230555	AL450326.1	ENSG00000149532	CPSF7	0.00335343	1	3.96e-12	1	5.45e-05	1	8.79e-23	TRUE
ENSG00000140365	COMMD4	ENSG00000247240	UBL7-AS1	ENSG00000170860	LSM3	0.00335381	1	6.41e-07	1	2.19e-15	1	1.38e-25	TRUE
ENSG00000206053	JPT2	ENSG00000274272	AC069281.2	ENSG00000104859	CLASRP	0.00335444	-1	7.28e-06	-1	7.68e-05	-1	7.04e-15	TRUE
ENSG00000004059	ARF5	ENSG00000272501	AL662844.4	ENSG00000064607	SUGP2	0.00335893	-1	0.00201	-1	0.00336	-1	1.5e-17	TRUE
ENSG00000188021	UBQLN2	ENSG00000267934	AC010300.1	ENSG00000198879	SFMBT2	0.00337346	-1	0.00812	-1	0.0217	-1	2.37e-06	TRUE
ENSG00000213213	CCDC183	ENSG00000234028	EIF2AK3-DT	ENSG00000119446	RBM18	0.00337667	1	0.00352	1	0.000118	1	2e-19	TRUE
ENSG00000127054	INTS11	ENSG00000224870	MRPL20-AS1	ENSG00000106263	EIF3B	0.00337966	1	0.00455	1	2.03e-10	1	5.88e-18	TRUE
ENSG00000122565	CBX3	ENSG00000246263	UBR5-AS1	ENSG00000182004	SNRPE	0.00338031	1	2.2e-05	1	0.00149	1	4.7e-15	TRUE
ENSG00000088854	C20orf194	ENSG00000225377	NRSN2-AS1	ENSG00000184863	RBM33	0.00338296	1	5.58e-07	1	3.05e-06	1	1.2e-19	TRUE
ENSG00000148057	IDNK	ENSG00000272142	AL359643.3	ENSG00000164548	TRA2A	0.00338432	1	0.0174	1	0.0212	1	1.37e-06	TRUE
ENSG00000090674	MCOLN1	ENSG00000205885	C1RL-AS1	ENSG00000115128	SF3B6	0.00338531	-1	2.92e-09	-1	7.37e-06	-1	1.72e-17	TRUE
ENSG00000115274	INO80B	ENSG00000224032	EPB41L4A-AS1	ENSG00000131503	ANKHD1	0.0033994	1	0.000232	1	0.00768	1	2.8e-08	TRUE
ENSG00000105649	RAB3A	ENSG00000235314	LINC00957	ENSG00000119446	RBM18	0.00340104	1	1.22e-07	1	2.27e-08	1	1.87e-08	TRUE
ENSG00000160783	PMF1	ENSG00000267523	AC008735.2	ENSG00000132463	GRSF1	0.0034085	-1	1.43e-07	-1	1.94e-09	-1	4.18e-15	TRUE
ENSG00000117305	HMGCL	ENSG00000232931	LINC00342	ENSG00000087087	SRRT	0.00341284	-1	0.0225	-1	0.000481	-1	3.88e-13	TRUE
ENSG00000124171	PARD6B	ENSG00000259623	AC125257.1	ENSG00000112183	RBM24	0.00341652	1	3.22e-07	1	1.9e-07	1	8.3e-14	TRUE
ENSG00000112306	RPS12	ENSG00000203875	SNHG5	ENSG00000148843	PDCD11	0.00341917	1	7.7e-10	1	5.79e-09	1	6.71e-14	TRUE
ENSG00000182473	EXOC7	ENSG00000259623	AC125257.1	ENSG00000121774	KHDRBS1	0.00342039	-1	2.12e-08	-1	0.000133	-1	3.93e-15	TRUE
ENSG00000132471	WBP2	ENSG00000262580	AC087741.1	ENSG00000198265	HELZ	0.00345112	1	5.91e-05	1	1.95e-05	1	2.08e-20	TRUE
ENSG00000175213	ZNF408	ENSG00000204049	AL391421.1	ENSG00000153944	MSI2	0.00345423	-1	1.98e-05	-1	9.83e-07	-1	3.56e-09	TRUE
ENSG00000176055	MBLAC2	ENSG00000248092	NNT-AS1	ENSG00000155438	NIFK	0.00346354	1	2.15e-08	1	0.00071	1	6.08e-14	TRUE
ENSG00000075914	EXOSC7	ENSG00000272077	AC124045.1	ENSG00000090097	PCBP4	0.00346743	1	0.00239	1	0.000614	1	4.69e-14	TRUE
ENSG00000115524	SF3B1	ENSG00000238164	TNFRSF14-AS1	ENSG00000065548	ZC3H15	0.00348708	1	0.00216	1	0.000323	1	2.31e-13	TRUE
ENSG00000198707	CEP290	ENSG00000278834	AC073508.3	ENSG00000109111	SUPT6H	0.00348813	1	0.0277	1	1.47e-05	1	2.03e-10	TRUE
ENSG00000077150	NFKB2	ENSG00000224975	INE1	ENSG00000167978	SRRM2	0.00348866	1	0.0202	1	0.00344	1	4.38e-19	TRUE
ENSG00000119285	HEATR1	ENSG00000212719	LINC02693	ENSG00000161847	RAVER1	0.00350276	1	0.00397	1	1.99e-05	1	2.4e-14	TRUE
ENSG00000110321	EIF4G2	ENSG00000268403	AC132192.2	ENSG00000169564	PCBP1	0.00351831	1	0.000626	1	0.00161	1	0.000913	TRUE
ENSG00000152102	FAM168B	ENSG00000230733	AC092171.2	ENSG00000100227	POLDIP3	0.0035226	1	0.00206	1	0.0107	1	1.2e-10	TRUE
ENSG00000156384	SFR1	ENSG00000275765	AC091982.3	ENSG00000151923	TIAL1	0.00353585	1	9.86e-11	1	4.36e-08	1	4.74e-17	TRUE
ENSG00000004897	CDC27	ENSG00000261327	AC134312.5	ENSG00000067596	DHX8	0.00353679	1	1.01e-06	1	0.00769	1	1.51e-17	TRUE
ENSG00000182117	NOP10	ENSG00000259802	AC012640.2	ENSG00000156304	SCAF4	0.00353702	1	5.7e-06	1	0.000135	1	7.97e-07	TRUE
ENSG00000106588	PSMA2	ENSG00000258738	AL121603.2	ENSG00000188177	ZC3H6	0.00353773	1	0.000117	1	5.06e-05	1	3.23e-05	TRUE
ENSG00000162065	TBC1D24	ENSG00000259820	AC083843.3	ENSG00000155846	PPARGC1B	0.00355496	1	1.05e-08	1	1.19e-05	1	1.07e-18	TRUE
ENSG00000198133	TMEM229B	ENSG00000259834	AL365361.1	ENSG00000173193	PARP14	0.0035568	1	4.45e-09	1	4.23e-06	1	3.46e-12	TRUE
ENSG00000197903	HIST1H2BK	ENSG00000261659	Z92544.2	ENSG00000155858	LSM11	0.00356198	-1	2.34e-05	-1	0.0119	-1	1.23e-08	TRUE
ENSG00000185122	HSF1	ENSG00000281332	LINC00997	ENSG00000133226	SRRM1	0.00356826	1	0.000161	1	0.0091	1	1.59e-06	TRUE
ENSG00000123609	NMI	ENSG00000260708	AL118516.1	ENSG00000159082	SYNJ1	0.00357186	-1	0.036	-1	0.000322	-1	1.08e-12	TRUE
ENSG00000164081	TEX264	ENSG00000261068	AL512274.1	ENSG00000162775	RBM15	0.00357444	-1	0.000845	-1	0.000596	-1	1.09e-11	TRUE
ENSG00000144524	COPS7B	ENSG00000267523	AC008735.2	ENSG00000170144	HNRNPA3	0.00357803	1	1.94e-08	1	3.19e-06	1	5.11e-18	TRUE
ENSG00000225190	PLEKHM1	ENSG00000266962	AC067852.2	ENSG00000067596	DHX8	0.00357852	1	1.28e-09	1	0.0124	1	2.55e-23	TRUE
ENSG00000103502	CDIPT	ENSG00000267493	CIRBP-AS1	ENSG00000119705	SLIRP	0.00359161	-1	2.93e-05	-1	1.61e-06	-1	2.76e-14	TRUE
ENSG00000158019	BABAM2	ENSG00000276529	AP001505.1	ENSG00000122566	HNRNPA2B1	0.00360035	-1	6.3e-05	-1	0.0033	-1	1.02e-11	TRUE
ENSG00000127080	IPPK	ENSG00000257698	GIHCG	ENSG00000183496	MEX3B	0.00361598	-1	9.07e-05	-1	0.00133	-1	1.67e-13	TRUE
ENSG00000116922	C1orf109	ENSG00000259623	AC125257.1	ENSG00000116350	SRSF4	0.00362075	1	0.0227	1	0.011	1	1.91e-14	TRUE
ENSG00000173113	TRMT112	ENSG00000251562	MALAT1	ENSG00000136450	SRSF1	0.00362879	1	4.66e-10	1	9.04e-09	1	1.43e-21	TRUE
ENSG00000130449	ZSWIM6	ENSG00000224652	LINC00885	ENSG00000134077	THUMPD3	0.00363171	-1	0.00556	-1	0.0373	-1	2.55e-08	TRUE
ENSG00000114166	KAT2B	ENSG00000249346	LINC01016	ENSG00000163694	RBM47	0.00363471	-1	0.019	-1	3.5e-07	-1	2.53e-09	TRUE
ENSG00000100209	HSCB	ENSG00000250132	AC004803.1	ENSG00000100319	ZMAT5	0.00363558	1	0.0403	1	0.0205	1	5.41e-17	TRUE
ENSG00000185340	GAS2L1	ENSG00000165511	C10orf25	ENSG00000125352	RNF113A	0.00363674	-1	1.82e-05	-1	0.0262	-1	1.73e-06	TRUE
ENSG00000177508	IRX3	ENSG00000277559	AC018553.1	ENSG00000135316	SYNCRIP	0.0036399	1	9.47e-06	1	1.85e-05	1	5.94e-13	TRUE
ENSG00000147099	HDAC8	ENSG00000234380	LINC01426	ENSG00000147140	NONO	0.00364724	1	0.000594	1	0.000645	1	4.11e-12	TRUE
ENSG00000177721	ANXA2R	ENSG00000215068	AC025171.2	ENSG00000131773	KHDRBS3	0.00365105	1	2.24e-05	1	2.13e-15	1	3.57e-25	TRUE
ENSG00000109065	NAT9	ENSG00000163597	SNHG16	ENSG00000132478	UNK	0.00365302	1	0.00302	1	0.000226	1	9.33e-18	TRUE
ENSG00000120690	ELF1	ENSG00000228274	AL021707.2	ENSG00000117569	PTBP2	0.00365333	-1	0.00374	-1	3.8e-06	-1	3.57e-15	TRUE
ENSG00000183741	CBX6	ENSG00000261338	AC021016.2	ENSG00000104177	MYEF2	0.00365843	1	0.000531	1	7.94e-05	1	3.14e-05	TRUE
ENSG00000144713	RPL32	ENSG00000225733	FGD5-AS1	ENSG00000170860	LSM3	0.00366738	1	0.000827	1	0.000603	1	1.07e-15	TRUE
ENSG00000135404	CD63	ENSG00000267309	AC092295.2	ENSG00000117360	PRPF3	0.00367134	-1	0.0375	-1	0.00098	-1	7.82e-21	TRUE
ENSG00000100294	MCAT	ENSG00000229852	AC019205.1	ENSG00000173193	PARP14	0.00367866	-1	0.0357	-1	8.09e-05	-1	5.24e-14	TRUE
ENSG00000117385	P3H1	ENSG00000260920	AL031985.3	ENSG00000121774	KHDRBS1	0.00368021	1	0.00379	1	9.44e-07	1	3.88e-10	TRUE
ENSG00000163956	LRPAP1	ENSG00000196810	CTBP1-DT	ENSG00000163950	SLBP	0.00368033	1	1.17e-05	1	0.0179	1	1.44e-19	TRUE
ENSG00000135315	CEP162	ENSG00000197670	AL157838.1	ENSG00000125944	HNRNPR	0.00368935	-1	0.00712	-1	0.00213	-1	2.22e-12	TRUE
ENSG00000067208	EVI5	ENSG00000240859	AC093627.4	ENSG00000152601	MBNL1	0.00370782	-1	0.00573	-1	0.000316	-1	1.06e-10	TRUE
ENSG00000188157	AGRN	ENSG00000255857	PXN-AS1	ENSG00000004534	RBM6	0.0037176	-1	0.00663	-1	0.00555	-1	2.42e-11	TRUE
ENSG00000183032	SLC25A21	ENSG00000258708	SLC25A21-AS1	ENSG00000170144	HNRNPA3	0.00371764	1	0.000495	1	1.41e-09	1	2.44e-16	TRUE
ENSG00000163545	NUAK2	ENSG00000247982	LINC00926	ENSG00000178199	ZC3H12D	0.0037185	1	1.84e-08	1	5.18e-10	1	7.31e-09	TRUE
ENSG00000174695	TMEM167A	ENSG00000235280	MCF2L-AS1	ENSG00000176624	MEX3C	0.00372162	-1	5.57e-06	-1	0.0159	-1	7.54e-14	TRUE
ENSG00000160392	C19orf47	ENSG00000276846	AC016590.3	ENSG00000179134	SAMD4B	0.00373692	1	0.00216	1	0.000865	1	2.3e-06	TRUE
ENSG00000147050	KDM6A	ENSG00000236017	ASMTL-AS1	ENSG00000099783	HNRNPM	0.00374097	1	5.94e-10	1	1.01e-11	1	8.97e-16	TRUE
ENSG00000166840	GLYATL1	ENSG00000255240	AP001636.3	ENSG00000121766	ZCCHC17	0.00375853	1	0.000126	1	7.42e-33	1	2.32e-49	TRUE
ENSG00000188783	PRELP	ENSG00000259976	AC093010.3	ENSG00000188739	RBM34	0.00376572	1	0.000112	1	2.52e-06	1	6.81e-07	TRUE
ENSG00000215251	FASTKD5	ENSG00000204685	STARD7-AS1	ENSG00000204576	PRR3	0.00377175	-1	0.0083	-1	0.000697	-1	3.56e-07	TRUE
ENSG00000072736	NFATC3	ENSG00000273271	AP000254.2	ENSG00000138050	THUMPD2	0.00377435	-1	3e-07	-1	2.47e-10	-1	2.37e-14	TRUE
ENSG00000132950	ZMYM5	ENSG00000236901	MIR600HG	ENSG00000099783	HNRNPM	0.00378568	-1	0.0481	-1	0.0272	-1	1.09e-06	TRUE
ENSG00000104524	PYCR3	ENSG00000276529	AP001505.1	ENSG00000003756	RBM5	0.00378725	-1	0.000274	-1	1.03e-06	-1	2.21e-29	TRUE
ENSG00000003402	CFLAR	ENSG00000206567	AC022007.1	ENSG00000065548	ZC3H15	0.0037946	1	0.0177	1	0.00222	1	6.48e-15	TRUE
ENSG00000126010	GRPR	ENSG00000238178	AC078993.1	ENSG00000132819	RBM38	0.00379489	1	2e-05	1	3.34e-53	1	3.2e-81	TRUE
ENSG00000126903	SLC10A3	ENSG00000227543	SPAG5-AS1	ENSG00000138035	PNPT1	0.00379853	-1	0.000124	-1	5.94e-05	-1	5.55e-07	TRUE
ENSG00000198695	MT-ND6	ENSG00000203709	MIR29B2CHG	ENSG00000184863	RBM33	0.00379955	1	0.00246	1	0.0186	1	1.31e-13	TRUE
ENSG00000136932	TRMO	ENSG00000267414	AC120049.1	ENSG00000130749	ZC3H4	0.00380541	-1	0.000678	-1	1.06e-05	-1	3.76e-07	TRUE
ENSG00000100354	TNRC6B	ENSG00000230733	AC092171.2	ENSG00000100403	ZC3H7B	0.00382687	1	1.14e-07	1	2.98e-06	1	2.11e-21	TRUE
ENSG00000127445	PIN1	ENSG00000254635	WAC-AS1	ENSG00000100836	PABPN1	0.00385754	-1	0.00388	-1	3.57e-07	-1	7.32e-14	TRUE
ENSG00000186063	AIDA	ENSG00000279738	AL022311.1	ENSG00000152520	PAN3	0.00385869	-1	4.42e-06	-1	3.12e-07	-1	3.31e-19	TRUE
ENSG00000160310	PRMT2	ENSG00000215424	MCM3AP-AS1	ENSG00000160294	MCM3AP	0.00385923	1	0.000544	1	0.000744	1	8.35e-23	TRUE
ENSG00000023902	PLEKHO1	ENSG00000268516	AC020915.2	ENSG00000135097	MSI1	0.00387272	1	0.013	1	0.000139	1	0.000131	TRUE
ENSG00000005810	MYCBP2	ENSG00000247400	DNAJC3-DT	ENSG00000196943	NOP9	0.00387454	1	2.74e-09	1	1.57e-08	1	7.3e-13	TRUE
ENSG00000255508	AP002990.1	ENSG00000270194	AC097359.2	ENSG00000149016	TUT1	0.00387575	1	0.0122	1	1.56e-07	1	2.91e-13	TRUE
ENSG00000197102	DYNC1H1	ENSG00000267152	AC093227.1	ENSG00000111615	KRR1	0.00388188	-1	2.19e-10	-1	6.95e-09	-1	1.31e-23	TRUE
ENSG00000008516	MMP25	ENSG00000205890	AC108134.1	ENSG00000133606	MKRN1	0.00389074	1	2.63e-06	1	5.56e-15	1	2.51e-20	TRUE
ENSG00000177181	RIMKLA	ENSG00000264278	ZNF236-DT	ENSG00000183808	RBM12B	0.00390058	-1	1.33e-07	-1	3.63e-06	-1	7.3e-12	TRUE
ENSG00000151491	EPS8	ENSG00000215039	CD27-AS1	ENSG00000169045	HNRNPH1	0.00390172	1	0.00363	1	0.000254	1	2.62e-12	TRUE
ENSG00000177192	PUS1	ENSG00000247373	TMED2-DT	ENSG00000132603	NIP7	0.00390997	1	0.00162	1	4.53e-09	1	1.79e-10	TRUE
ENSG00000158062	UBXN11	ENSG00000177640	CASC2	ENSG00000116754	SRSF11	0.00391669	1	0.013	1	2.41e-06	1	1.13e-16	TRUE
ENSG00000169045	HNRNPH1	ENSG00000234327	AC012146.1	ENSG00000099622	CIRBP	0.00391714	1	0.000205	1	9.59e-06	1	2.55e-15	TRUE
ENSG00000168827	GFM1	ENSG00000272087	AC080013.4	ENSG00000067596	DHX8	0.00392567	1	0.000178	1	8.11e-07	1	1.02e-08	TRUE
ENSG00000114650	SCAP	ENSG00000273247	AC097376.3	ENSG00000116560	SFPQ	0.00392743	-1	2.11e-05	-1	0.000163	-1	4.13e-10	TRUE
ENSG00000229833	PET100	ENSG00000272335	AC093297.2	ENSG00000143977	SNRPG	0.00393974	1	1.15e-13	1	2.05e-13	1	1.05e-20	TRUE
ENSG00000214021	TTLL3	ENSG00000269982	AC018809.2	ENSG00000134077	THUMPD3	0.00394059	1	1.03e-05	1	9.78e-06	1	3.71e-10	TRUE
ENSG00000178467	P4HTM	ENSG00000223797	ENTPD3-AS1	ENSG00000090097	PCBP4	0.00395002	1	4.64e-07	1	4.19e-05	1	8.93e-18	TRUE
ENSG00000101152	DNAJC5	ENSG00000262580	AC087741.1	ENSG00000099381	SETD1A	0.00395357	-1	3.65e-06	-1	0.0225	-1	2.81e-15	TRUE
ENSG00000123178	SPRYD7	ENSG00000203280	AL022323.1	ENSG00000198000	NOL8	0.00395826	-1	0.00683	-1	2.13e-05	-1	6.6e-11	TRUE
ENSG00000134851	TMEM165	ENSG00000261512	AC092368.3	ENSG00000152518	ZFP36L2	0.00396192	1	0.0117	1	4.59e-05	1	2.27e-07	TRUE
ENSG00000114388	NPRL2	ENSG00000223797	ENTPD3-AS1	ENSG00000003756	RBM5	0.00396739	1	0.00567	1	0.00315	1	1.86e-36	TRUE
ENSG00000114779	ABHD14B	ENSG00000271122	AC018647.2	ENSG00000083635	NUFIP1	0.00396999	1	0.00225	1	3.52e-06	1	3.05e-13	TRUE
ENSG00000089123	TASP1	ENSG00000258920	FOXN3-AS1	ENSG00000060339	CCAR1	0.00397057	-1	0.000449	-1	0.00472	-1	2.1e-08	TRUE
ENSG00000196544	BORCS6	ENSG00000271851	AC087501.4	ENSG00000125352	RNF113A	0.00397161	1	0.0321	1	1.03e-06	1	9.22e-18	TRUE
ENSG00000175866	BAIAP2	ENSG00000263843	AC022211.2	ENSG00000100227	POLDIP3	0.00399048	1	0.00158	1	3.45e-05	1	2.82e-12	TRUE
ENSG00000115687	PASK	ENSG00000247982	LINC00926	ENSG00000116754	SRSF11	0.0039912	1	0.0188	1	0.0254	1	6.89e-12	TRUE
ENSG00000166579	NDEL1	ENSG00000237883	DGUOK-AS1	ENSG00000115677	HDLBP	0.0040026	1	8.4e-07	1	1.16e-07	1	1.35e-15	TRUE
ENSG00000083457	ITGAE	ENSG00000236618	PITPNA-AS1	ENSG00000129245	FXR2	0.00401777	1	2.87e-08	1	3.51e-06	1	3.18e-26	TRUE
ENSG00000147649	MTDH	ENSG00000276846	AC016590.3	ENSG00000162437	RAVER2	0.00401836	-1	0.00073	-1	0.000505	-1	4.19e-20	TRUE
ENSG00000178821	TMEM52	ENSG00000228794	LINC01128	ENSG00000084072	PPIE	0.00402876	1	0.000244	1	4.29e-07	1	4.17e-09	TRUE
ENSG00000165458	INPPL1	ENSG00000254837	AP001372.2	ENSG00000056586	RC3H2	0.00403185	1	0.000169	1	2.86e-07	1	8.56e-08	TRUE
ENSG00000124104	SNX21	ENSG00000277449	CEBPB-AS1	ENSG00000124193	SRSF6	0.00403262	1	0.0369	1	0.00144	1	1.17e-11	TRUE
ENSG00000104131	EIF3J	ENSG00000213888	LINC01521	ENSG00000152520	PAN3	0.00403789	-1	6.76e-06	-1	0.000794	-1	3.57e-18	TRUE
ENSG00000050327	ARHGEF5	ENSG00000273058	AL359921.2	ENSG00000014164	ZC3H3	0.00403807	-1	8.55e-12	-1	0.000588	-1	1.04e-12	TRUE
ENSG00000176148	TCP11L1	ENSG00000267107	PCAT19	ENSG00000063046	EIF4B	0.00404	-1	6.69e-05	-1	1.77e-07	-1	1.26e-12	TRUE
ENSG00000157106	SMG1	ENSG00000260276	AC022167.2	ENSG00000005189	REXO5	0.00404391	1	1.26e-14	1	1.13e-14	1	6.34e-37	TRUE
ENSG00000099194	SCD	ENSG00000229692	SOS1-IT1	ENSG00000166831	RBPMS2	0.00404733	1	0.0193	1	0.00373	1	5.75e-07	TRUE
ENSG00000145354	CISD2	ENSG00000251143	AP002490.1	ENSG00000099381	SETD1A	0.00406075	-1	4.09e-05	-1	0.000175	-1	1.7e-21	TRUE
ENSG00000084623	EIF3I	ENSG00000268516	AC020915.2	ENSG00000096746	HNRNPH3	0.00406383	-1	0.0337	-1	5.89e-06	-1	7.38e-09	TRUE
ENSG00000112473	SLC39A7	ENSG00000267390	AC036176.1	ENSG00000143486	EIF2D	0.00407062	-1	2.41e-06	-1	1.06e-05	-1	2.24e-16	TRUE
ENSG00000102743	SLC25A15	ENSG00000245937	LINC01184	ENSG00000134597	RBMX2	0.00407279	-1	0.0268	-1	0.000778	-1	5.93e-07	TRUE
ENSG00000149743	TRPT1	ENSG00000251562	MALAT1	ENSG00000168002	POLR2G	0.00407517	1	2.02e-09	1	2.39e-12	1	3.23e-24	TRUE
ENSG00000133119	RFC3	ENSG00000276672	AL161891.1	ENSG00000107164	FUBP3	0.00407983	1	0.0188	1	3.55e-20	1	1.7e-24	TRUE
ENSG00000198793	MTOR	ENSG00000232931	LINC00342	ENSG00000157110	RBPMS	0.0040806	-1	0.00846	-1	0.00522	-1	7.75e-18	TRUE
ENSG00000198466	ZNF587	ENSG00000269867	AC010326.3	ENSG00000161847	RAVER1	0.00408656	1	4.23e-06	1	3.54e-16	1	7.44e-28	TRUE
ENSG00000107819	SFXN3	ENSG00000272405	AL365181.3	ENSG00000151923	TIAL1	0.00409008	1	1.02e-06	1	4.26e-06	1	4.78e-10	TRUE
ENSG00000057593	F7	ENSG00000249592	AC139887.2	ENSG00000102241	HTATSF1	0.00409641	-1	5.32e-06	-1	0.000175	-1	1.41e-07	TRUE
ENSG00000158805	ZNF276	ENSG00000176124	DLEU1	ENSG00000104907	TRMT1	0.00410062	1	7.53e-06	1	2.3e-06	1	4.33e-12	TRUE
ENSG00000137106	GRHPR	ENSG00000270933	AC010719.1	ENSG00000143368	SF3B4	0.00410448	-1	0.000456	-1	1.4e-05	-1	4.89e-07	TRUE
ENSG00000102699	PARP4	ENSG00000196741	LINC01560	ENSG00000066654	THUMPD1	0.0041084	-1	3.29e-06	-1	8.29e-09	-1	4.44e-11	TRUE
ENSG00000037897	METTL1	ENSG00000261167	AC107027.3	ENSG00000148840	PPRC1	0.00410899	1	1.01e-09	1	3.39e-10	1	3.19e-15	TRUE
ENSG00000023445	BIRC3	ENSG00000245552	AP000787.1	ENSG00000137760	ALKBH8	0.00411655	1	2.29e-11	1	5.86e-06	1	6.11e-23	TRUE
ENSG00000135365	PHF21A	ENSG00000269940	AL049840.4	ENSG00000152332	UHMK1	0.00412446	-1	6.59e-05	-1	2.9e-05	-1	1.01e-08	TRUE
ENSG00000108518	PFN1	ENSG00000178977	LINC00324	ENSG00000178199	ZC3H12D	0.00412526	1	0.000203	1	0.000175	1	5.91e-09	TRUE
ENSG00000172939	OXSR1	ENSG00000261094	AC007066.2	ENSG00000196187	TMEM63A	0.00413384	-1	0.00109	-1	0.0459	-1	4.23e-13	TRUE
ENSG00000123143	PKN1	ENSG00000224652	LINC00885	ENSG00000103067	ESRP2	0.00413487	-1	0.00127	-1	1.08e-07	-1	3.96e-15	TRUE
ENSG00000173402	DAG1	ENSG00000281649	EBLN3P	ENSG00000075292	ZNF638	0.00413981	-1	1.43e-07	-1	5.96e-05	-1	7e-13	TRUE
ENSG00000120942	UBIAD1	ENSG00000281344	HELLPAR	ENSG00000122965	RBM19	0.00414177	-1	0.00333	-1	0.0349	-1	1.04e-06	TRUE
ENSG00000125676	THOC2	ENSG00000272079	AC004233.2	ENSG00000125351	UPF3B	0.00414278	1	1.35e-10	1	9.52e-06	1	3.02e-17	TRUE
ENSG00000137364	TPMT	ENSG00000253854	AC010834.3	ENSG00000153048	CARHSP1	0.00414805	-1	9.83e-05	-1	2.86e-06	-1	3.05e-10	TRUE
ENSG00000173418	NAA20	ENSG00000215039	CD27-AS1	ENSG00000144161	ZC3H8	0.00416778	-1	0.0069	-1	8.48e-06	-1	1.7e-08	TRUE
ENSG00000244165	P2RY11	ENSG00000255197	AC090559.1	ENSG00000198000	NOL8	0.00418077	1	7.56e-05	1	0.00977	1	1.3e-11	TRUE
ENSG00000149636	DSN1	ENSG00000213742	ZNF337-AS1	ENSG00000005189	REXO5	0.00418271	1	0.00107	1	3.28e-07	1	7.33e-09	TRUE
ENSG00000163818	LZTFL1	ENSG00000229589	ACVR2B-AS1	ENSG00000163659	TIPARP	0.00419007	1	0.0328	1	1.22e-05	1	1.61e-08	TRUE
ENSG00000198964	SGMS1	ENSG00000272143	FGF14-AS2	ENSG00000135097	MSI1	0.00420004	-1	5.34e-10	-1	4.67e-12	-1	7.17e-15	TRUE
ENSG00000066027	PPP2R5A	ENSG00000267107	PCAT19	ENSG00000166831	RBPMS2	0.00420859	1	4.1e-08	1	0.0204	1	1.32e-07	TRUE
ENSG00000240230	COX19	ENSG00000255121	CCDC84-DT	ENSG00000121057	AKAP1	0.004214	-1	0.00187	-1	0.000525	-1	6.11e-05	TRUE
ENSG00000107290	SETX	ENSG00000232677	LINC00665	ENSG00000066044	ELAVL1	0.00423071	-1	0.0335	-1	0.00177	-1	2.75e-20	TRUE
ENSG00000176853	FAM91A1	ENSG00000273247	AC097376.3	ENSG00000090905	TNRC6A	0.0042312	-1	0.0435	-1	0.0235	-1	2.89e-07	TRUE
ENSG00000178026	LRRC75B	ENSG00000231826	LINC01819	ENSG00000135097	MSI1	0.00423538	1	9.11e-05	1	3.37e-06	1	2.07e-12	TRUE
ENSG00000108848	LUC7L3	ENSG00000250988	SNHG21	ENSG00000004534	RBM6	0.00424837	1	2.3e-06	1	4.98e-06	1	1.7e-16	TRUE
ENSG00000107175	CREB3	ENSG00000246263	UBR5-AS1	ENSG00000070756	PABPC1	0.00425548	-1	9.47e-09	-1	2.64e-05	-1	1.94e-10	TRUE
ENSG00000077147	TM9SF3	ENSG00000229852	AC019205.1	ENSG00000112183	RBM24	0.00426056	-1	0.0199	-1	0.0166	-1	8.1e-18	TRUE
ENSG00000184634	MED12	ENSG00000270179	AP002840.2	ENSG00000076053	RBM7	0.00426383	-1	5.44e-07	-1	8.69e-09	-1	1.39e-12	TRUE
ENSG00000132463	GRSF1	ENSG00000248049	UBA6-AS1	ENSG00000181817	LSM10	0.00427612	1	1.16e-05	1	6.56e-05	1	4.6e-16	TRUE
ENSG00000169045	HNRNPH1	ENSG00000269352	PTOV1-AS2	ENSG00000099622	CIRBP	0.00428882	1	5.44e-07	1	5.02e-09	1	1.56e-13	TRUE
ENSG00000104774	MAN2B1	ENSG00000222041	CYTOR	ENSG00000138050	THUMPD2	0.00429351	-1	2.21e-11	-1	2.12e-07	-1	2.66e-18	TRUE
ENSG00000188783	PRELP	ENSG00000227199	ST7-AS1	ENSG00000198879	SFMBT2	0.00429544	-1	1.49e-07	-1	2.92e-05	-1	8.68e-07	TRUE
ENSG00000204564	C6orf136	ENSG00000260267	AC026471.1	ENSG00000109819	PPARGC1A	0.00429585	-1	0.0364	-1	1.12e-09	-1	2.46e-05	TRUE
ENSG00000165792	METTL17	ENSG00000235381	AL596202.1	ENSG00000115875	SRSF7	0.00429692	1	6.27e-06	1	2.15e-07	1	1.45e-22	TRUE
ENSG00000204842	ATXN2	ENSG00000251562	MALAT1	ENSG00000107929	LARP4B	0.0043128	1	0.000206	1	0.0061	1	6.39e-05	TRUE
ENSG00000166326	TRIM44	ENSG00000260231	KDM7A-DT	ENSG00000135870	RC3H1	0.00433803	-1	0.0321	-1	8.96e-09	-1	1.61e-06	TRUE
ENSG00000125656	CLPP	ENSG00000260942	CAPN10-DT	ENSG00000100836	PABPN1	0.00434397	-1	0.000508	-1	0.000259	-1	6.35e-13	TRUE
ENSG00000175756	AURKAIP1	ENSG00000231113	AL035587.1	ENSG00000151923	TIAL1	0.00435645	-1	1.59e-07	-1	1.38e-05	-1	7.2e-19	TRUE
ENSG00000143793	C1orf35	ENSG00000251602	AL928654.1	ENSG00000182134	TDRKH	0.00437622	1	1.57e-08	1	1.87e-05	1	5.15e-13	TRUE
ENSG00000272325	NUDT3	ENSG00000266036	AC016888.1	ENSG00000132819	RBM38	0.00437826	-1	4.26e-05	-1	0.00224	-1	2.47e-12	TRUE
ENSG00000181852	RNF41	ENSG00000258199	AC073896.4	ENSG00000121766	ZCCHC17	0.00439227	1	1.35e-09	1	3.78e-08	1	5.1e-21	TRUE
ENSG00000166974	MAPRE2	ENSG00000271976	AC012467.2	ENSG00000198492	YTHDF2	0.00439292	1	0.000271	1	0.00564	1	3.26e-10	TRUE
ENSG00000160551	TAOK1	ENSG00000278834	AC073508.3	ENSG00000153250	RBMS1	0.00439426	1	0.0108	1	4.55e-07	1	2.19e-05	TRUE
ENSG00000182372	CLN8	ENSG00000249087	ZNF436-AS1	ENSG00000188177	ZC3H6	0.00440442	-1	0.00287	-1	0.0033	-1	1.94e-13	TRUE
ENSG00000170522	ELOVL6	ENSG00000235823	OLMALINC	ENSG00000076067	RBMS2	0.00441098	1	2.56e-05	1	8.88e-06	1	2.84e-06	TRUE
ENSG00000139192	TAPBPL	ENSG00000257086	AP001453.2	ENSG00000204569	PPP1R10	0.00441106	-1	0.000548	-1	6.29e-05	-1	1.52e-10	TRUE
ENSG00000132612	VPS4A	ENSG00000255197	AC090559.1	ENSG00000161847	RAVER1	0.0044147	-1	0.011	-1	0.000152	-1	1e-07	TRUE
ENSG00000174780	SRP72	ENSG00000242622	AC092910.3	ENSG00000116001	TIA1	0.00441471	-1	3.75e-08	-1	2.41e-06	-1	1.3e-16	TRUE
ENSG00000232388	SMIM26	ENSG00000272686	AC006333.2	ENSG00000125870	SNRPB2	0.00441651	1	6.61e-12	1	1.48e-06	1	2.28e-31	TRUE
ENSG00000113578	FGF1	ENSG00000130600	H19	ENSG00000130254	SAFB2	0.00442081	-1	0.00126	-1	0.000444	-1	1.43e-05	TRUE
ENSG00000185721	DRG1	ENSG00000226471	Z93930.2	ENSG00000100319	ZMAT5	0.00442813	1	1.16e-05	1	6.98e-05	1	3.41e-21	TRUE
ENSG00000166794	PPIB	ENSG00000259248	USP3-AS1	ENSG00000111786	SRSF9	0.00443303	1	0.00268	1	2.26e-05	1	1.53e-08	TRUE
ENSG00000100941	PNN	ENSG00000260669	AL096870.2	ENSG00000115053	NCL	0.0044372	1	0.00696	1	2.07e-06	1	9.38e-16	TRUE
ENSG00000136682	CBWD2	ENSG00000255517	AP002748.4	ENSG00000122965	RBM19	0.00444184	-1	0.000446	-1	0.0142	-1	0.000542	TRUE
ENSG00000177556	ATOX1	ENSG00000197536	C5orf56	ENSG00000119705	SLIRP	0.00444379	1	0.00315	1	0.0463	1	1.07e-14	TRUE
ENSG00000119682	AREL1	ENSG00000267251	AC139100.1	ENSG00000111605	CPSF6	0.00446054	-1	4.23e-05	-1	1.25e-05	-1	8.98e-11	TRUE
ENSG00000166889	PATL1	ENSG00000267523	AC008735.2	ENSG00000099381	SETD1A	0.00446381	1	0.043	1	0.00617	1	4.94e-08	TRUE
ENSG00000168172	HOOK3	ENSG00000170919	TPT1-AS1	ENSG00000166831	RBPMS2	0.0044645	1	0.000561	1	1.67e-06	1	4.88e-24	TRUE
ENSG00000107290	SETX	ENSG00000204261	PSMB8-AS1	ENSG00000173193	PARP14	0.00446827	1	0.0107	1	2.87e-05	1	1.42e-19	TRUE
ENSG00000182512	GLRX5	ENSG00000259319	AF111167.2	ENSG00000112183	RBM24	0.00447305	1	0.000931	1	3.35e-05	1	3.2e-12	TRUE
ENSG00000239672	NME1	ENSG00000204049	AL391421.1	ENSG00000152332	UHMK1	0.00448086	1	0.000408	1	0.0281	1	1.57e-17	TRUE
ENSG00000103507	BCKDK	ENSG00000235501	AC105942.1	ENSG00000143486	EIF2D	0.00449086	1	0.00115	1	0.00347	1	2.21e-10	TRUE
ENSG00000102753	KPNA3	ENSG00000273247	AC097376.3	ENSG00000213516	RBMXL1	0.00450233	-1	0.000374	-1	9.07e-10	-1	9.67e-07	TRUE
ENSG00000159140	SON	ENSG00000277449	CEBPB-AS1	ENSG00000156304	SCAF4	0.00453834	1	3.95e-18	1	4.9e-05	1	2.4e-23	TRUE
ENSG00000132950	ZMYM5	ENSG00000275964	AL355001.2	ENSG00000121390	PSPC1	0.00453943	1	1.25e-17	1	8.1e-12	1	6.61e-37	TRUE
ENSG00000155287	SLC25A28	ENSG00000224934	AL391684.1	ENSG00000151923	TIAL1	0.00454001	1	1.51e-06	1	0.000972	1	3.36e-28	TRUE
ENSG00000142168	SOD1	ENSG00000236830	CBR3-AS1	ENSG00000114416	FXR1	0.0045407	1	1.78e-09	1	8.93e-09	1	3.2e-15	TRUE
ENSG00000125651	GTF2F1	ENSG00000273247	AC097376.3	ENSG00000179134	SAMD4B	0.00454496	-1	0.000143	-1	2.84e-07	-1	4.32e-10	TRUE
ENSG00000114942	EEF1B2	ENSG00000227946	AC007383.2	ENSG00000119446	RBM18	0.00455856	1	0.00048	1	0.00615	1	7.26e-12	TRUE
ENSG00000180530	NRIP1	ENSG00000235609	AF127577.4	ENSG00000185272	RBM11	0.00457901	1	0.00919	1	2.79e-25	1	3.27e-35	TRUE
ENSG00000096717	SIRT1	ENSG00000267249	AP005482.3	ENSG00000096746	HNRNPH3	0.00458762	1	3.23e-09	1	0.00013	1	2.29e-14	TRUE
ENSG00000213585	VDAC1	ENSG00000224186	C5orf66	ENSG00000177733	HNRNPA0	0.0045951	1	7.89e-05	1	0.0226	1	6.07e-11	TRUE
ENSG00000100084	HIRA	ENSG00000230733	AC092171.2	ENSG00000059378	PARP12	0.0046082	1	0.044	1	8.83e-06	1	2.11e-15	TRUE
ENSG00000166337	TAF10	ENSG00000268403	AC132192.2	ENSG00000060339	CCAR1	0.00461279	1	5.29e-09	1	5.52e-07	1	3.48e-15	TRUE
ENSG00000204348	DXO	ENSG00000244701	AC004918.1	ENSG00000132485	ZRANB2	0.00462049	1	0.00238	1	0.00639	1	1.53e-18	TRUE
ENSG00000165219	GAPVD1	ENSG00000260244	AC104083.1	ENSG00000116001	TIA1	0.00462396	-1	2.72e-08	-1	1.6e-06	-1	5.88e-16	TRUE
ENSG00000170852	KBTBD2	ENSG00000281332	LINC00997	ENSG00000106355	LSM5	0.00463318	1	0.00025	1	9.43e-06	1	1.88e-07	TRUE
ENSG00000065060	UHRF1BP1	ENSG00000197536	C5orf56	ENSG00000124562	SNRPC	0.0046337	1	6.33e-06	1	0.00013	1	3.19e-14	TRUE
ENSG00000117877	CD3EAP	ENSG00000249859	PVT1	ENSG00000136450	SRSF1	0.00463535	1	0.000504	1	0.000302	1	2.71e-07	TRUE
ENSG00000111144	LTA4H	ENSG00000226950	DANCR	ENSG00000155858	LSM11	0.00464883	1	4.96e-05	1	2.42e-05	1	1.17e-07	TRUE
ENSG00000138380	CARF	ENSG00000268713	AC005261.3	ENSG00000116560	SFPQ	0.00465608	-1	0.00704	-1	0.000586	-1	6.46e-07	TRUE
ENSG00000123353	ORMDL2	ENSG00000247137	AP000873.2	ENSG00000161813	LARP4	0.00465813	1	3.32e-09	1	1.78e-05	1	2.13e-19	TRUE
ENSG00000120071	KANSL1	ENSG00000262879	AC005670.3	ENSG00000132478	UNK	0.00466328	1	8.01e-19	1	1.13e-14	1	2e-32	TRUE
ENSG00000124614	RPS10	ENSG00000255240	AP001636.3	ENSG00000063046	EIF4B	0.00466337	1	1.04e-26	1	1.69e-14	1	5.13e-29	TRUE
ENSG00000164880	INTS1	ENSG00000227946	AC007383.2	ENSG00000132603	NIP7	0.00466356	-1	3.2e-05	-1	1.13e-06	-1	2.19e-10	TRUE
ENSG00000176125	UFSP1	ENSG00000248866	USP46-AS1	ENSG00000160917	CPSF4	0.0046642	1	0.000959	1	3.99e-06	1	8.05e-09	TRUE
ENSG00000104635	SLC39A14	ENSG00000253200	AC037459.2	ENSG00000148840	PPRC1	0.00466811	1	7.29e-07	1	2.31e-07	1	7.18e-10	TRUE
ENSG00000117385	P3H1	ENSG00000230896	AL604028.1	ENSG00000084072	PPIE	0.00468492	1	0.000319	1	0.000363	1	4.52e-14	TRUE
ENSG00000181192	DHTKD1	ENSG00000263004	AC007114.1	ENSG00000169813	HNRNPF	0.00469171	1	0.000555	1	5.57e-05	1	8.46e-15	TRUE
ENSG00000130755	GMFG	ENSG00000205885	C1RL-AS1	ENSG00000015479	MATR3	0.0046944	-1	5.06e-05	-1	8.4e-12	-1	5.91e-22	TRUE
ENSG00000122299	ZC3H7A	ENSG00000270580	AC139256.2	ENSG00000115677	HDLBP	0.00470439	1	0.00148	1	1.06e-06	1	2.12e-17	TRUE
ENSG00000172551	MUCL1	ENSG00000272189	AL024508.2	ENSG00000198879	SFMBT2	0.00470549	1	0.000637	1	0.000505	1	1.09e-13	TRUE
ENSG00000111669	TPI1	ENSG00000247095	MIR210HG	ENSG00000111640	GAPDH	0.00472383	1	1.7e-19	1	2.78e-05	1	5.17e-22	TRUE
ENSG00000186666	BCDIN3D	ENSG00000232445	AC006329.1	ENSG00000063046	EIF4B	0.00472386	1	9.35e-05	1	3.96e-05	1	2.04e-16	TRUE
ENSG00000113658	SMAD5	ENSG00000257698	GIHCG	ENSG00000091009	RBM27	0.004739	1	3.93e-06	1	8.5e-05	1	6e-18	TRUE
ENSG00000179632	MAF1	ENSG00000260196	AC124798.1	ENSG00000138035	PNPT1	0.00474459	-1	6.34e-08	-1	3.89e-09	-1	1.6e-26	TRUE
ENSG00000008710	PKD1	ENSG00000277142	LINC00235	ENSG00000167978	SRRM2	0.0047505	1	8.91e-07	1	0.0164	1	1.86e-19	TRUE
ENSG00000161847	RAVER1	ENSG00000268516	AC020915.2	ENSG00000157110	RBPMS	0.00479461	-1	5.38e-07	-1	1.53e-11	-1	1.3e-15	TRUE
ENSG00000065802	ASB1	ENSG00000260917	AL158212.3	ENSG00000115875	SRSF7	0.00480198	1	0.00934	1	0.0439	1	1.79e-15	TRUE
ENSG00000110955	ATP5F1B	ENSG00000247556	OIP5-AS1	ENSG00000155506	LARP1	0.00480322	1	2.71e-08	1	9.51e-05	1	1.42e-21	TRUE
ENSG00000174796	THAP6	ENSG00000245532	NEAT1	ENSG00000132463	GRSF1	0.00481238	1	1.82e-06	1	0.00251	1	2.11e-17	TRUE
ENSG00000160714	UBE2Q1	ENSG00000260317	AC009812.4	ENSG00000143368	SF3B4	0.00481351	1	0.000463	1	8.83e-06	1	3.76e-11	TRUE
ENSG00000185917	SETD4	ENSG00000228065	LINC01515	ENSG00000116754	SRSF11	0.004823	-1	0.000323	-1	0.00236	-1	1.09e-06	TRUE
ENSG00000143442	POGZ	ENSG00000262772	LINC01977	ENSG00000204576	PRR3	0.00483448	1	4.63e-08	1	4.32e-07	1	9.61e-12	TRUE
ENSG00000101444	AHCY	ENSG00000260032	NORAD	ENSG00000125970	RALY	0.00485302	1	3.76e-09	1	8.8e-08	1	2.3e-11	TRUE
ENSG00000177954	RPS27	ENSG00000272654	AL358472.2	ENSG00000058673	ZC3H11A	0.00485349	1	1.34e-08	1	4.39e-07	1	3.29e-17	TRUE
ENSG00000187498	COL4A1	ENSG00000230630	DNM3OS	ENSG00000172346	CSDC2	0.00485387	-1	0.0113	-1	0.000322	-1	1.25e-15	TRUE
ENSG00000186468	RPS23	ENSG00000177410	ZFAS1	ENSG00000063046	EIF4B	0.00485941	1	1.25e-15	1	1.34e-10	1	2.29e-49	TRUE
ENSG00000143847	PPFIA4	ENSG00000214548	MEG3	ENSG00000111640	GAPDH	0.00486523	1	0.000351	1	3.96e-06	1	2.72e-06	TRUE
ENSG00000167272	POP5	ENSG00000225733	FGD5-AS1	ENSG00000111786	SRSF9	0.00487994	1	8.8e-16	1	5.58e-05	1	2.28e-24	TRUE
ENSG00000126804	ZBTB1	ENSG00000248932	AC046134.2	ENSG00000109111	SUPT6H	0.00488234	-1	7.89e-12	-1	1.44e-13	-1	8.05e-30	TRUE
ENSG00000133250	ZNF414	ENSG00000267309	AC092295.2	ENSG00000130811	EIF3G	0.00489906	1	0.0166	1	0.0121	1	7.99e-05	TRUE
ENSG00000158792	SPATA2L	ENSG00000259153	AC004816.1	ENSG00000182134	TDRKH	0.00490209	1	1.07e-10	1	0.000899	1	3.48e-15	TRUE
ENSG00000157450	RNF111	ENSG00000227199	ST7-AS1	ENSG00000004534	RBM6	0.00492386	-1	0.00536	-1	0.0407	-1	2.14e-11	TRUE
ENSG00000116497	S100PBP	ENSG00000271643	AC112220.2	ENSG00000063046	EIF4B	0.00492678	-1	0.0285	-1	0.012	-1	3.61e-11	TRUE
ENSG00000163866	SMIM12	ENSG00000237187	NR2F1-AS1	ENSG00000135486	HNRNPA1	0.00493492	-1	0.0133	-1	2.39e-06	-1	1.66e-05	TRUE
ENSG00000262814	MRPL12	ENSG00000218416	AC110619.1	ENSG00000181588	MEX3D	0.00493785	-1	0.00433	-1	7.31e-11	-1	1.21e-12	TRUE
ENSG00000186166	CCDC84	ENSG00000256628	ZBTB11-AS1	ENSG00000137760	ALKBH8	0.00494073	1	9.52e-06	1	1.49e-10	1	4.11e-15	TRUE
ENSG00000126247	CAPNS1	ENSG00000228109	MELTF-AS1	ENSG00000132819	RBM38	0.00494105	-1	3.57e-06	-1	1.15e-06	-1	1.43e-19	TRUE
ENSG00000175792	RUVBL1	ENSG00000260160	AC011468.1	ENSG00000196187	TMEM63A	0.00494997	-1	0.00126	-1	7e-06	-1	6.41e-13	TRUE
ENSG00000198252	STYX	ENSG00000267002	AC060780.1	ENSG00000123200	ZC3H13	0.00495247	-1	0.00234	-1	2.99e-06	-1	1.86e-13	TRUE
ENSG00000089009	RPL6	ENSG00000175061	SNHG29	ENSG00000135486	HNRNPA1	0.00496103	1	1.16e-13	1	4.07e-09	1	3.44e-28	TRUE
ENSG00000173218	VANGL1	ENSG00000266916	ZNF793-AS1	ENSG00000076770	MBNL3	0.00497676	-1	6.38e-05	-1	1.08e-09	-1	2.32e-13	TRUE
ENSG00000130305	NSUN5	ENSG00000250742	LINC02381	ENSG00000100320	RBFOX2	0.00498344	-1	0.000306	-1	0.000235	-1	1.22e-12	TRUE
ENSG00000204576	PRR3	ENSG00000262691	AC040160.1	ENSG00000139675	HNRNPA1L2	0.0050033	1	0.00442	1	0.0262	1	7.69e-15	TRUE
ENSG00000102030	NAA10	ENSG00000280195	AC245140.2	ENSG00000102081	FMR1	0.00501197	1	8.77e-14	1	5.12e-06	1	6.31e-13	TRUE
ENSG00000213639	PPP1CB	ENSG00000259865	AL390728.6	ENSG00000143889	HNRNPLL	0.00502048	1	0.00422	1	0.0016	1	7.26e-15	TRUE
ENSG00000115806	GORASP2	ENSG00000227946	AC007383.2	ENSG00000155636	RBM45	0.00502095	1	4.17e-13	1	4.71e-05	1	6.62e-16	TRUE
ENSG00000123600	METTL8	ENSG00000261116	AL049555.1	ENSG00000183496	MEX3B	0.00502238	-1	0.0059	-1	0.0208	-1	1.75e-13	TRUE
ENSG00000225697	SLC26A6	ENSG00000235016	SEMA3F-AS1	ENSG00000090097	PCBP4	0.00502434	1	1.74e-05	1	2.23e-05	1	1.49e-13	TRUE
ENSG00000167548	KMT2D	ENSG00000226332	AL354836.1	ENSG00000158545	ZC3H18	0.00502707	1	0.00027	1	1.77e-05	1	1.81e-23	TRUE
ENSG00000119689	DLST	ENSG00000259153	AC004816.1	ENSG00000129245	FXR2	0.00503525	1	0.00134	1	4.03e-07	1	4.55e-13	TRUE
ENSG00000196652	ZKSCAN5	ENSG00000246263	UBR5-AS1	ENSG00000185946	RNPC3	0.00503863	-1	0.00425	-1	0.000133	-1	6.18e-17	TRUE
ENSG00000168028	RPSA	ENSG00000229589	ACVR2B-AS1	ENSG00000134077	THUMPD3	0.0050697	1	7.67e-05	1	2.1e-13	1	7.19e-26	TRUE
ENSG00000181555	SETD2	ENSG00000278970	HEIH	ENSG00000121057	AKAP1	0.00508717	1	1.34e-09	1	1.29e-08	1	3.29e-17	TRUE
ENSG00000101413	RPRD1B	ENSG00000223891	OSER1-DT	ENSG00000125870	SNRPB2	0.00508998	1	0.0482	1	0.000339	1	3.66e-11	TRUE
ENSG00000124193	SRSF6	ENSG00000198221	AFDN-DT	ENSG00000149658	YTHDF1	0.00509727	1	3.06e-05	1	6.09e-05	1	4.26e-17	TRUE
ENSG00000161091	MFSD12	ENSG00000224397	SMIM25	ENSG00000146858	ZC3HAV1L	0.00509912	1	0.000138	1	4.83e-09	1	5.46e-22	TRUE
ENSG00000161036	LRWD1	ENSG00000277283	AC004812.2	ENSG00000204576	PRR3	0.00510357	-1	2.19e-05	-1	3.48e-05	-1	7.01e-11	TRUE
ENSG00000251369	ZNF550	ENSG00000268713	AC005261.3	ENSG00000119705	SLIRP	0.00514609	-1	6.39e-06	-1	0.00255	-1	2.86e-18	TRUE
ENSG00000198964	SGMS1	ENSG00000260966	AP001486.2	ENSG00000135097	MSI1	0.00515545	-1	0.00015	-1	0.00159	-1	4.23e-11	TRUE
ENSG00000197530	MIB2	ENSG00000272106	AL691432.2	ENSG00000155846	PPARGC1B	0.00516185	1	6.26e-05	1	3.94e-07	1	1.27e-21	TRUE
ENSG00000100325	ASCC2	ENSG00000235437	LINC01278	ENSG00000182944	EWSR1	0.00516398	1	4.58e-05	1	0.00373	1	2.05e-21	TRUE
ENSG00000147364	FBXO25	ENSG00000227630	LINC01132	ENSG00000116001	TIA1	0.00516481	-1	1.28e-06	-1	0.000602	-1	3.6e-10	TRUE
ENSG00000182173	TSEN54	ENSG00000274561	AC005332.3	ENSG00000132478	UNK	0.00517871	1	3.88e-17	1	5.48e-08	1	7.47e-34	TRUE
ENSG00000116001	TIA1	ENSG00000259865	AL390728.6	ENSG00000090097	PCBP4	0.00519408	1	0.00253	1	7.15e-06	1	1.18e-19	TRUE
ENSG00000002549	LAP3	ENSG00000249348	UGDH-AS1	ENSG00000163950	SLBP	0.00519641	1	3.2e-11	1	3.14e-08	1	1.49e-24	TRUE
ENSG00000174718	RESF1	ENSG00000276900	AC023157.3	ENSG00000166173	LARP6	0.00521483	1	0.0141	1	4.32e-16	1	2.26e-21	TRUE
ENSG00000104205	SGK3	ENSG00000271367	AL034374.1	ENSG00000112183	RBM24	0.00523085	1	1.37e-06	1	3.23e-09	1	1.09e-14	TRUE
ENSG00000175054	ATR	ENSG00000260912	AL158206.1	ENSG00000137449	CPEB2	0.00523345	-1	0.00653	-1	0.000468	-1	6.26e-10	TRUE
ENSG00000235453	SMIM27	ENSG00000230733	AC092171.2	ENSG00000181588	MEX3D	0.00524051	-1	8.55e-07	-1	2.78e-06	-1	8.37e-12	TRUE
ENSG00000007384	RHBDF1	ENSG00000255857	PXN-AS1	ENSG00000147140	NONO	0.00525586	-1	2.59e-06	-1	1.57e-05	-1	4.09e-08	TRUE
ENSG00000167397	VKORC1	ENSG00000235560	AC002310.1	ENSG00000099381	SETD1A	0.00525688	1	0.00463	1	3.82e-09	1	7.84e-10	TRUE
ENSG00000169955	ZNF747	ENSG00000267278	MAP3K14-AS1	ENSG00000161847	RAVER1	0.00526925	-1	7.75e-14	-1	4.54e-07	-1	4.58e-29	TRUE
ENSG00000185347	TEDC1	ENSG00000236144	TMEM147-AS1	ENSG00000116754	SRSF11	0.00527776	-1	2.28e-06	-1	2.6e-07	-1	6.34e-21	TRUE
ENSG00000053372	MRTO4	ENSG00000117242	PINK1-AS	ENSG00000121766	ZCCHC17	0.00528419	1	5.55e-05	1	5.13e-14	1	3.66e-27	TRUE
ENSG00000090263	MRPS33	ENSG00000259605	AC074212.1	ENSG00000011304	PTBP1	0.00528859	-1	3.91e-05	-1	0.00427	-1	8.81e-15	TRUE
ENSG00000168286	THAP11	ENSG00000275964	AL355001.2	ENSG00000133606	MKRN1	0.00529325	1	5.12e-09	1	9.77e-08	1	7.42e-10	TRUE
ENSG00000182196	ARL6IP4	ENSG00000212694	LINC01089	ENSG00000061936	SFSWAP	0.00530723	1	2.19e-05	1	2.61e-05	1	1.78e-14	TRUE
ENSG00000159399	HK2	ENSG00000232640	AL354892.2	ENSG00000162437	RAVER2	0.00531108	-1	0.000163	-1	0.00537	-1	0.00019	TRUE
ENSG00000169223	LMAN2	ENSG00000229589	ACVR2B-AS1	ENSG00000164167	LSM6	0.00532315	-1	7.56e-06	-1	1.55e-06	-1	2.5e-18	TRUE
ENSG00000068079	IFI35	ENSG00000266962	AC067852.2	ENSG00000067596	DHX8	0.00533916	1	3.31e-15	1	2.09e-06	1	2.72e-39	TRUE
ENSG00000185236	RAB11B	ENSG00000186056	MATN1-AS1	ENSG00000116560	SFPQ	0.00536074	-1	1.71e-06	-1	1.32e-11	-1	2.15e-09	TRUE
[truncated: 426 more rows]
