# Supplementary material for: Quantitative estimates of the regulatory influence of long non-coding RNAs on global gene expression variation using TCGA breast cancer transcriptomic data
Source: PLoS Comput Biol. 2024 Jun 5;20(6):e1012103. doi: 10.1371/journal.pcbi.1012103 (PMC11198904; doi:10.1371/journal.pcbi.1012103)
Supplement: S18 Table — Columns A,B indicate target gene, columns C,D indicate regulator lncRNA, column E indicates p-value of OLS coefficient. Columns F-L indicate the type of additional supporting evidence for the relationship. Column M indicate if the interaction is supported by GRID-seq data. (XLSX) [file pcbi.1012103.s018.xlsx]

## Sheet: S18
Gene.id	Gene.name	lncRNA.id	lncRNA.name	Edge.p-value	Overlapping	Antisense	Same-TAD	Proximal	ceRNA	Interact with TF	Interact with RBP	GRID-seq	cis
ENSG00000142185	TRPM2	ENSG00000230061	TRPM2-AS	8.86749e-241	0	NA	1	1	0	1	1	0	2
ENSG00000177076	ACER2	ENSG00000260912	AL158206.1	1.19515e-212	0	NA	0	1	0	0	0	0	1
ENSG00000172123	SLFN12	ENSG00000267745	AC060766.7	3.5707e-212	0	NA	1	1	0	0	0	0	2
ENSG00000140479	PCSK6	ENSG00000259172	AC023024.1	7.34941e-189	0	NA	0	1	0	0	0	0	1
ENSG00000172379	ARNT2	ENSG00000259495	AC016705.2	9.96194e-172	0	NA	1	1	0	0	0	0	2
ENSG00000174501	ANKRD36C	ENSG00000232931	LINC00342	1.10507e-166	0	NA	1	1	0	0	0	0	2
ENSG00000183087	GAS6	ENSG00000272695	GAS6-DT	2.96561e-163	0	NA	0	1	0	1	0	0	1
ENSG00000184545	DUSP8	ENSG00000233930	KRTAP5-AS1	1.93269e-161	0	NA	0	1	0	0	1	0	1
ENSG00000197837	HIST4H4	ENSG00000261324	AC010168.2	3.144e-158	0	NA	0	0	0	1	0	0	0
ENSG00000131849	ZNF132	ENSG00000268912	AC012313.5	3.72344e-156	0	NA	0	1	0	0	0	0	1
ENSG00000113739	STC2	ENSG00000253768	AC008663.1	9.36148e-156	0	NA	0	0	0	1	1	0	0
ENSG00000187634	SAMD11	ENSG00000223764	LINC02593	4.45691e-153	0	NA	1	1	0	0	0	0	2
ENSG00000255690	TRIL	ENSG00000272568	AC005162.3	2.77335e-152	0	NA	0	1	0	0	0	0	1
ENSG00000131477	RAMP2	ENSG00000197291	RAMP2-AS1	3.93618e-144	0	NA	1	1	0	0	1	0	2
ENSG00000112992	NNT	ENSG00000248092	NNT-AS1	1.21727e-143	0	NA	0	1	0	0	1	0	1
ENSG00000160932	LY6E	ENSG00000247317	LY6E-DT	1.35395e-141	0	NA	1	1	0	0	0	0	2
ENSG00000117984	CTSD	ENSG00000235027	AC068580.3	1.15085e-135	0	NA	1	1	0	0	0	0	2
ENSG00000151746	BICD1	ENSG00000274964	AC026356.1	9.55324e-135	0	NA	1	1	0	0	0	0	2
ENSG00000168994	PXDC1	ENSG00000270504	AL391422.4	4.61894e-128	0	NA	0	1	0	0	0	0	1
ENSG00000170370	EMX2	ENSG00000229847	EMX2OS	1.02435e-122	0	NA	1	1	0	0	0	0	2
ENSG00000121931	LRIF1	ENSG00000232811	AL360270.1	8.73392e-118	0	NA	0	1	0	0	0	0	1
ENSG00000166750	SLFN5	ENSG00000266947	AC022916.1	9.42639e-113	0	NA	1	1	0	0	0	0	2
ENSG00000166840	GLYATL1	ENSG00000255240	AP001636.3	8.13581e-109	0	NA	0	1	0	0	1	0	1
ENSG00000011566	MAP4K3	ENSG00000231312	MAP4K3-DT	1.65166e-108	0	NA	0	1	0	0	0	0	1
ENSG00000179528	LBX2	ENSG00000257702	LBX2-AS1	2.8093e-107	0	NA	1	1	0	0	0	0	2
ENSG00000175198	PCCA	ENSG00000274605	PCCA-DT	7.46191e-106	0	NA	0	1	0	1	1	0	1
ENSG00000134986	NREP	ENSG00000246859	STARD4-AS1	3.62655e-105	0	NA	0	1	0	0	0	0	1
ENSG00000197429	IPP	ENSG00000230896	AL604028.1	4.6361e-104	0	NA	1	1	0	0	0	0	2
ENSG00000130024	PHF10	ENSG00000232640	AL354892.2	1.23655e-103	0	NA	0	1	0	0	1	0	1
ENSG00000197077	KIAA1671	ENSG00000203280	AL022323.1	1.58358e-98	0	NA	0	1	0	0	0	0	1
ENSG00000115266	APC2	ENSG00000267317	AC027307.2	2.33036e-98	0	NA	0	1	0	0	0	0	1
ENSG00000166801	FAM111A	ENSG00000245571	FAM111A-DT	3.32764e-96	0	NA	0	1	0	0	0	0	1
ENSG00000018510	AGPS	ENSG00000213963	AC019080.1	4.11029e-96	0	NA	0	1	0	1	0	0	1
ENSG00000115750	TAF1B	ENSG00000269973	AC010969.2	7.99386e-94	0	NA	1	1	0	1	0	0	2
ENSG00000196873	CBWD3	ENSG00000238113	LINC01410	1.20148e-92	0	NA	1	0	0	0	0	0	1
ENSG00000174788	PCP2	ENSG00000268204	AC008763.1	1.0505e-91	0	NA	0	1	0	0	0	0	1
ENSG00000187801	ZFP69B	ENSG00000260920	AL031985.3	9.04143e-91	0	NA	0	1	0	1	1	0	1
ENSG00000068489	PRR11	ENSG00000265415	AC099850.3	3.49285e-89	0	NA	1	1	0	0	1	0	2
ENSG00000181924	COA4	ENSG00000254837	AP001372.2	2.40504e-87	0	NA	0	1	0	1	1	0	1
ENSG00000178381	ZFAND2A	ENSG00000229043	AC091729.3	9.57585e-87	0	NA	1	1	0	0	0	0	2
ENSG00000160226	CFAP410	ENSG00000184441	AP001062.1	1.07713e-80	0	NA	0	1	0	0	0	0	1
ENSG00000109062	SLC9A3R1	ENSG00000266036	AC016888.1	3.19975e-79	0	NA	0	1	0	0	0	0	1
ENSG00000170471	RALGAPB	ENSG00000174365	SNHG11	1.28841e-78	0	NA	1	1	0	1	1	0	2
ENSG00000179403	VWA1	ENSG00000225285	LINC01770	2.39214e-77	0	NA	1	1	0	1	0	0	2
ENSG00000214562	NUTM2D	ENSG00000224914	LINC00863	4.0207e-77	0	NA	1	1	0	0	0	0	2
ENSG00000156689	GLYATL2	ENSG00000255240	AP001636.3	4.24699e-76	0	NA	0	1	0	0	0	0	1
ENSG00000113739	STC2	ENSG00000259725	AC106738.2	6.39025e-76	0	NA	0	0	0	0	1	0	0
ENSG00000137801	THBS1	ENSG00000276107	AC037198.1	1.36571e-74	1	0	1	1	0	0	0	0	3
ENSG00000167232	ZNF91	ENSG00000267934	AC010300.1	2.31275e-74	0	NA	1	1	0	0	0	0	2
ENSG00000159082	SYNJ1	ENSG00000238197	PAXBP1-AS1	1.66777e-73	0	NA	0	1	0	0	0	0	1
ENSG00000103335	PIEZO1	ENSG00000260121	AC138028.4	4.60613e-73	0	NA	0	1	0	0	1	0	1
ENSG00000107779	BMPR1A	ENSG00000272631	AC067750.1	3.627e-72	0	NA	1	1	0	0	0	0	2
ENSG00000150455	TIRAP	ENSG00000255062	AP001318.2	7.83228e-72	0	NA	0	1	0	0	1	0	1
ENSG00000120910	PPP3CC	ENSG00000251034	AC087854.1	8.94107e-72	0	NA	1	1	0	0	1	0	2
ENSG00000050327	ARHGEF5	ENSG00000244479	OR2A1-AS1	1.64109e-71	0	NA	0	1	0	0	1	0	1
ENSG00000144597	EAF1	ENSG00000225733	FGD5-AS1	2.46412e-71	0	NA	0	1	1	0	0	0	1
ENSG00000104689	TNFRSF10A	ENSG00000246582	AC100861.1	5.21259e-71	1	1	1	1	0	0	0	0	3
ENSG00000280987	MATR3	ENSG00000281398	SNHG4	1.06098e-70	0	NA	0	1	0	0	1	1	1
ENSG00000144677	CTDSPL	ENSG00000235257	ITGA9-AS1	2.79031e-70	0	NA	0	1	0	0	0	0	1
ENSG00000032219	ARID4A	ENSG00000257621	PSMA3-AS1	2.53809e-69	0	NA	0	0	1	0	0	1	0
ENSG00000115904	SOS1	ENSG00000229692	SOS1-IT1	3.60163e-69	0	NA	0	1	0	0	1	0	1
ENSG00000172893	DHCR7	ENSG00000254682	AP002387.2	1.67562e-68	0	NA	0	1	0	1	1	0	1
ENSG00000124787	RPP40	ENSG00000272142	AL359643.3	4.12248e-68	0	NA	0	1	0	0	0	0	1
ENSG00000106617	PRKAG2	ENSG00000239911	PRKAG2-AS1	5.10101e-68	0	NA	0	1	0	0	0	0	1
ENSG00000111678	C12orf57	ENSG00000272173	U47924.2	5.25832e-67	0	NA	1	1	0	0	0	0	2
ENSG00000164105	SAP30	ENSG00000272870	AC097534.2	8.15678e-67	0	NA	0	1	0	0	0	0	1
ENSG00000151748	SAV1	ENSG00000269906	AL606834.1	2.29817e-66	0	NA	0	1	0	0	0	0	1
ENSG00000109475	RPL34	ENSG00000234741	GAS5	5.78141e-66	0	NA	0	0	1	0	0	0	0
ENSG00000170370	EMX2	ENSG00000214548	MEG3	1.04679e-65	0	NA	0	0	0	1	0	0	0
ENSG00000008128	CDK11A	ENSG00000268575	AL031282.2	2.024e-65	0	NA	1	1	1	0	1	0	2
ENSG00000256771	ZNF253	ENSG00000267565	AC011477.3	2.35193e-65	0	NA	0	1	0	0	0	0	1
ENSG00000075275	CELSR1	ENSG00000234869	AL021392.1	4.34244e-65	0	NA	0	1	0	0	0	0	1
ENSG00000213213	CCDC183	ENSG00000228544	CCDC183-AS1	6.00582e-65	0	NA	1	1	0	0	0	0	2
ENSG00000159840	ZYX	ENSG00000232533	AC093673.1	7.76537e-65	0	NA	0	1	0	0	0	0	1
ENSG00000111639	MRPL51	ENSG00000215039	CD27-AS1	3.6898e-64	0	NA	0	1	0	0	0	0	1
ENSG00000159692	CTBP1	ENSG00000196810	CTBP1-DT	8.57301e-64	1	1	1	1	0	0	0	0	3
ENSG00000238083	LRRC37A2	ENSG00000214401	KANSL1-AS1	1.07649e-63	0	NA	0	1	0	0	0	0	1
ENSG00000185129	PURA	ENSG00000245146	MALINC1	3.65492e-63	0	NA	0	1	0	1	1	0	1
ENSG00000174669	SLC29A2	ENSG00000255468	AP001107.9	9.50416e-63	0	NA	1	1	0	0	1	0	2
ENSG00000167106	FAM102A	ENSG00000227218	AL157935.1	1.11219e-62	0	NA	1	1	0	1	0	0	2
ENSG00000114391	RPL24	ENSG00000234741	GAS5	1.93455e-62	0	NA	0	0	1	0	0	0	0
ENSG00000126214	KLC1	ENSG00000269958	AL049840.5	5.29296e-62	1	0	1	1	0	0	0	0	3
ENSG00000144566	RAB5A	ENSG00000225733	FGD5-AS1	6.96609e-62	0	NA	0	0	1	0	0	0	0
ENSG00000172123	SLFN12	ENSG00000234456	MAGI2-AS3	1.11661e-61	0	NA	0	0	0	0	1	0	0
ENSG00000277972	CISD3	ENSG00000277969	AC006449.6	2.33866e-61	0	NA	1	1	0	0	1	0	2
ENSG00000138604	GLCE	ENSG00000212766	EWSAT1	5.26456e-61	0	NA	0	1	0	0	0	0	1
ENSG00000137145	DENND4C	ENSG00000273226	AL391834.2	1.05953e-60	0	NA	0	1	0	0	0	0	1
ENSG00000187257	RSBN1L	ENSG00000214293	APTR	2.57936e-60	0	NA	1	0	0	0	0	0	1
ENSG00000205189	ZBTB10	ENSG00000260317	AC009812.4	3.39864e-60	0	NA	0	1	0	0	0	0	1
ENSG00000072864	NDE1	ENSG00000280206	AC026401.3	4.21726e-60	1	0	1	1	0	1	0	0	3
ENSG00000104689	TNFRSF10A	ENSG00000253930	TNFRSF10A-AS1	5.10056e-57	1	1	1	1	0	0	1	0	3
ENSG00000068489	PRR11	ENSG00000273702	AC091271.1	1.84781e-56	0	NA	1	1	0	0	0	0	2
ENSG00000198466	ZNF587	ENSG00000269867	AC010326.3	2.99012e-56	0	NA	0	1	0	0	1	0	1
ENSG00000160256	FAM207A	ENSG00000183250	LINC01547	3.14666e-56	0	NA	1	1	0	0	0	0	2
ENSG00000138629	UBL7	ENSG00000247240	UBL7-AS1	1.51336e-55	0	NA	0	1	1	1	1	0	1
ENSG00000100083	GGA1	ENSG00000279738	AL022311.1	1.79502e-55	0	NA	0	1	1	0	0	0	1
ENSG00000174718	RESF1	ENSG00000276900	AC023157.3	5.57783e-55	0	NA	1	1	0	0	1	0	2
ENSG00000189057	FAM111B	ENSG00000255240	AP001636.3	6.73799e-55	0	NA	0	1	0	0	0	0	1
ENSG00000239857	GET4	ENSG00000273151	AC073957.3	1.04016e-54	0	NA	1	1	0	1	1	0	2
ENSG00000171222	SCAND1	ENSG00000260032	NORAD	3.38317e-54	0	NA	0	0	1	0	0	0	0
ENSG00000183597	TANGO2	ENSG00000236540	AC006547.1	6.53672e-54	0	NA	0	1	0	0	1	0	1
ENSG00000158863	FAM160B2	ENSG00000253200	AC037459.2	1.70763e-53	0	NA	1	1	1	0	0	0	2
ENSG00000275023	MLLT6	ENSG00000277969	AC006449.6	2.61713e-53	0	NA	1	1	0	0	1	0	2
ENSG00000157873	TNFRSF14	ENSG00000238164	TNFRSF14-AS1	3.50602e-53	0	NA	1	1	0	1	0	0	2
ENSG00000137806	NDUFAF1	ENSG00000247556	OIP5-AS1	5.03697e-52	0	NA	1	1	1	0	0	0	2
ENSG00000254093	PINX1	ENSG00000246089	AC016065.1	9.09936e-52	0	NA	0	0	0	1	1	0	0
ENSG00000167193	CRK	ENSG00000236618	PITPNA-AS1	1.55881e-51	0	NA	0	1	0	0	0	0	1
ENSG00000186480	INSIG1	ENSG00000273117	AC144652.1	5.56985e-50	0	NA	0	1	0	0	0	0	1
ENSG00000155090	KLF10	ENSG00000253669	GASAL1	6.70583e-50	0	NA	0	1	0	0	0	0	1
ENSG00000182054	IDH2	ENSG00000259291	ZNF710-AS1	7.02502e-50	0	NA	0	1	0	1	0	0	1
ENSG00000257093	DENND11	ENSG00000244701	AC004918.1	7.15758e-50	1	0	1	1	0	0	0	0	3
ENSG00000161970	RPL26	ENSG00000175061	SNHG29	1.39138e-49	0	NA	0	0	0	1	0	0	0
ENSG00000189057	FAM111B	ENSG00000245571	FAM111A-DT	1.60713e-49	0	NA	0	1	0	0	0	0	1
ENSG00000134986	NREP	ENSG00000197670	AL157838.1	3.15687e-49	0	NA	0	0	0	1	0	0	0
ENSG00000184254	ALDH1A3	ENSG00000259583	AC015712.2	1.42469e-48	0	NA	1	1	0	0	0	0	2
ENSG00000125037	EMC3	ENSG00000269982	AC018809.2	2.91466e-47	1	1	1	1	0	0	1	0	3
ENSG00000108465	CDK5RAP3	ENSG00000234494	SP2-AS1	7.04275e-47	0	NA	1	1	0	0	1	0	2
ENSG00000122026	RPL21	ENSG00000224032	EPB41L4A-AS1	8.9197e-47	0	NA	0	0	0	1	0	0	0
ENSG00000068489	PRR11	ENSG00000257167	TMPO-AS1	1.08606e-46	0	NA	0	0	0	0	1	0	0
ENSG00000102786	INTS6	ENSG00000176124	DLEU1	1.35129e-46	0	NA	1	1	0	0	0	0	2
ENSG00000131381	RBSN	ENSG00000225733	FGD5-AS1	1.44692e-46	0	NA	0	1	0	1	1	0	1
ENSG00000125037	EMC3	ENSG00000272374	Z97832.2	4.85151e-46	0	NA	0	0	0	1	0	0	0
ENSG00000136371	MTHFS	ENSG00000259642	ST20-AS1	3.08099e-45	0	NA	1	1	0	0	0	0	2
ENSG00000128944	KNSTRN	ENSG00000247556	OIP5-AS1	1.08055e-44	0	NA	0	1	1	0	0	0	1
ENSG00000104129	DNAJC17	ENSG00000247556	OIP5-AS1	1.32057e-44	0	NA	1	1	0	0	0	0	2
ENSG00000168137	SETD5	ENSG00000206573	THUMPD3-AS1	1.92192e-43	0	NA	0	1	0	0	1	0	1
ENSG00000139908	TSSK4	ENSG00000278784	AL136295.7	2.04762e-43	0	NA	1	1	0	0	0	0	2
ENSG00000122026	RPL21	ENSG00000258199	AC073896.4	3.24349e-43	0	NA	0	0	0	0	1	0	0
ENSG00000111639	MRPL51	ENSG00000254815	AP006284.1	1.98426e-42	0	NA	0	0	0	1	0	0	0
ENSG00000116809	ZBTB17	ENSG00000179523	EIF3J-DT	3.77378e-42	0	NA	0	0	0	0	1	0	0
ENSG00000184661	CDCA2	ENSG00000246582	AC100861.1	3.54898e-41	0	NA	0	0	0	0	1	0	0
ENSG00000089693	MLF2	ENSG00000215039	CD27-AS1	6.4162e-41	0	NA	0	1	0	0	1	0	1
ENSG00000177721	ANXA2R	ENSG00000215068	AC025171.2	1.29542e-40	1	1	1	1	0	0	1	0	3
ENSG00000068079	IFI35	ENSG00000266962	AC067852.2	1.55735e-40	0	NA	0	1	0	0	0	0	1
ENSG00000186665	C17orf58	ENSG00000278730	AC005332.6	1.66621e-40	0	NA	1	1	0	0	0	0	2
ENSG00000174444	RPL4	ENSG00000247556	OIP5-AS1	2.51532e-40	0	NA	0	0	1	0	0	0	0
ENSG00000131584	ACAP3	ENSG00000240731	AL139287.1	9.09637e-40	0	NA	1	1	0	1	0	0	2
ENSG00000167524	RSKR	ENSG00000227543	SPAG5-AS1	1.88761e-39	0	NA	1	1	0	0	1	0	2
ENSG00000224051	CPTP	ENSG00000259972	AC009120.2	4.28269e-39	0	NA	0	0	0	1	0	0	0
ENSG00000169100	SLC25A6	ENSG00000236017	ASMTL-AS1	5.27994e-39	0	NA	0	0	1	0	0	0	0
ENSG00000118849	RARRES1	ENSG00000272087	AC080013.4	8.85528e-39	0	NA	1	1	0	0	0	0	2
ENSG00000257093	DENND11	ENSG00000270157	AC004918.4	4.84949e-38	1	0	1	1	0	0	0	0	3
ENSG00000116809	ZBTB17	ENSG00000179743	AL450998.2	6.9184e-38	0	NA	0	1	0	0	0	0	1
ENSG00000143653	SCCPDH	ENSG00000260855	AL591848.4	6.95622e-38	0	NA	1	1	0	0	0	0	2
ENSG00000231500	RPS18	ENSG00000234741	GAS5	7.66696e-38	0	NA	0	0	1	0	0	0	0
ENSG00000187446	CHP1	ENSG00000247556	OIP5-AS1	9.65517e-38	0	NA	1	1	1	0	0	0	2
ENSG00000183617	MRPL54	ENSG00000274272	AC069281.2	1.29432e-37	0	NA	0	0	0	0	1	0	0
ENSG00000181513	ACBD4	ENSG00000267278	MAP3K14-AS1	3.28856e-37	0	NA	1	1	0	0	0	0	2
ENSG00000125037	EMC3	ENSG00000206567	AC022007.1	5.14953e-37	1	0	1	1	0	0	0	0	3
ENSG00000048392	RRM2B	ENSG00000246263	UBR5-AS1	2.10767e-36	0	NA	0	1	1	0	0	0	1
ENSG00000177989	ODF3B	ENSG00000197536	C5orf56	2.17063e-36	0	NA	0	0	0	1	0	0	0
ENSG00000007202	KIAA0100	ENSG00000276334	AL133243.2	8.67697e-36	0	NA	0	0	0	1	0	0	0
ENSG00000277972	CISD3	ENSG00000266469	AC005288.1	1.0903e-35	0	NA	1	1	0	0	1	0	2
ENSG00000119865	CNRIP1	ENSG00000242588	AC108010.1	1.11922e-35	0	NA	0	0	0	1	0	0	0
ENSG00000197429	IPP	ENSG00000260257	AL035071.1	9.26232e-35	0	NA	0	0	0	1	0	0	0
ENSG00000161960	EIF4A1	ENSG00000264772	AC016876.2	1.74031e-34	0	NA	0	1	0	0	0	1	1
ENSG00000158941	CCAR2	ENSG00000246582	AC100861.1	2.83496e-34	0	NA	0	1	0	0	0	0	1
ENSG00000174483	BBS1	ENSG00000255468	AP001107.9	6.83439e-34	0	NA	1	1	0	0	0	0	2
ENSG00000008516	MMP25	ENSG00000261971	MMP25-AS1	7.17372e-34	0	NA	0	1	0	0	0	0	1
ENSG00000174718	RESF1	ENSG00000245164	LINC00861	7.57749e-34	0	NA	0	0	0	0	1	0	0
ENSG00000205189	ZBTB10	ENSG00000261087	AP003469.4	1.10578e-33	0	NA	0	0	0	0	1	0	0
ENSG00000170881	RNF139	ENSG00000227896	AL731569.1	1.15185e-33	0	NA	0	0	0	1	0	0	0
ENSG00000134077	THUMPD3	ENSG00000170919	TPT1-AS1	1.69896e-33	0	NA	0	0	0	0	1	0	0
ENSG00000091640	SPAG7	ENSG00000179406	LINC00174	3.30953e-33	0	NA	0	0	0	1	0	0	0
ENSG00000140990	NDUFB10	ENSG00000182873	PRKCZ-AS1	5.47781e-33	0	NA	0	0	0	1	0	0	0
ENSG00000141577	CEP131	ENSG00000226137	BAIAP2-DT	1.18393e-32	0	NA	0	1	1	0	0	0	1
ENSG00000177721	ANXA2R	ENSG00000177738	AC025171.1	2.46918e-32	1	0	1	1	0	0	0	0	3
ENSG00000188976	NOC2L	ENSG00000224870	MRPL20-AS1	2.58059e-32	0	NA	1	1	1	0	0	0	2
ENSG00000068079	IFI35	ENSG00000274272	AC069281.2	4.50911e-32	0	NA	0	0	0	1	0	0	0
ENSG00000184436	THAP7	ENSG00000230513	THAP7-AS1	6.31121e-32	0	NA	1	1	0	0	0	0	2
ENSG00000104129	DNAJC17	ENSG00000281649	EBLN3P	1.12032e-31	0	NA	0	0	0	0	1	0	0
ENSG00000196262	PPIA	ENSG00000271122	AC018647.2	1.47942e-31	0	NA	0	0	1	0	0	0	0
ENSG00000091640	SPAG7	ENSG00000261879	AC087500.1	1.97568e-31	0	NA	0	1	0	0	0	0	1
ENSG00000115750	TAF1B	ENSG00000177410	ZFAS1	2.95348e-31	0	NA	0	0	0	0	1	0	0
ENSG00000171634	BPTF	ENSG00000278730	AC005332.6	6.10502e-31	0	NA	1	1	0	0	1	0	2
ENSG00000182979	MTA1	ENSG00000251602	AL928654.1	7.26007e-31	0	NA	1	1	0	0	0	0	2
ENSG00000174165	ZDHHC24	ENSG00000255517	AP002748.4	9.56887e-31	0	NA	1	1	0	0	0	0	2
ENSG00000254505	CHMP4A	ENSG00000260669	AL096870.2	2.25461e-30	0	NA	1	1	1	0	0	0	2
ENSG00000157106	SMG1	ENSG00000270580	AC139256.2	4.55175e-30	0	NA	0	0	0	0	1	0	0
ENSG00000140479	PCSK6	ENSG00000230393	AC092667.1	4.59838e-30	0	NA	0	0	0	0	1	0	0
ENSG00000120910	PPP3CC	ENSG00000246582	AC100861.1	7.47574e-30	0	NA	0	1	0	0	0	0	1
ENSG00000170881	RNF139	ENSG00000245149	RNF139-AS1	1.18663e-29	0	NA	1	1	0	0	0	0	2
ENSG00000172379	ARNT2	ENSG00000259642	ST20-AS1	1.20558e-29	0	NA	1	1	0	0	0	0	2
ENSG00000174501	ANKRD36C	ENSG00000273142	LINC02604	1.51854e-29	0	NA	0	0	0	0	1	0	0
ENSG00000169100	SLC25A6	ENSG00000229807	XIST	3.87561e-29	0	NA	0	0	1	0	0	0	0
ENSG00000169972	PUSL1	ENSG00000272374	Z97832.2	4.66971e-29	0	NA	0	0	0	1	0	0	0
ENSG00000180198	RCC1	ENSG00000197989	SNHG12	5.00986e-29	0	NA	0	1	1	0	1	1	1
ENSG00000141562	NARF	ENSG00000247095	MIR210HG	7.10902e-29	0	NA	0	0	1	0	0	0	0
ENSG00000170471	RALGAPB	ENSG00000257086	AP001453.2	7.16532e-29	0	NA	0	0	0	1	0	0	0
ENSG00000183978	COA3	ENSG00000259623	AC125257.1	9.65564e-29	0	NA	0	1	0	0	0	0	1
ENSG00000089693	MLF2	ENSG00000242861	AL591895.1	1.73637e-28	0	NA	0	0	0	1	0	0	0
ENSG00000197837	HIST4H4	ENSG00000267523	AC008735.2	1.83555e-28	0	NA	0	0	0	1	1	0	0
ENSG00000147457	CHMP7	ENSG00000246582	AC100861.1	2.05517e-28	0	NA	0	1	0	0	1	0	1
ENSG00000174748	RPL15	ENSG00000225733	FGD5-AS1	2.99544e-28	0	NA	0	0	1	0	0	0	0
ENSG00000184661	CDCA2	ENSG00000259366	AC108449.2	4.22669e-28	0	NA	0	0	0	1	0	0	0
ENSG00000184254	ALDH1A3	ENSG00000234899	SOX9-AS1	4.31416e-28	0	NA	0	0	0	0	1	0	0
ENSG00000100129	EIF3L	ENSG00000279738	AL022311.1	1.11772e-27	0	NA	0	1	1	0	0	0	1
ENSG00000198034	RPS4X	ENSG00000229807	XIST	1.33724e-27	0	NA	0	0	1	0	1	0	0
ENSG00000076382	SPAG5	ENSG00000227543	SPAG5-AS1	1.78875e-27	0	NA	1	1	0	0	0	0	2
ENSG00000103510	KAT8	ENSG00000278133	AC135050.6	1.79331e-27	0	NA	0	1	0	0	0	0	1
ENSG00000131849	ZNF132	ENSG00000176593	AC008969.1	2.08181e-27	0	NA	0	1	0	0	0	0	1
ENSG00000100416	TRMU	ENSG00000270157	AC004918.4	2.56781e-27	0	NA	0	0	0	0	1	0	0
ENSG00000156482	RPL30	ENSG00000234741	GAS5	5.01626e-27	0	NA	0	0	1	0	0	0	0
ENSG00000169972	PUSL1	ENSG00000240731	AL139287.1	6.27512e-27	0	NA	1	1	0	0	0	0	2
ENSG00000144677	CTDSPL	ENSG00000197291	RAMP2-AS1	9.51949e-27	0	NA	0	0	0	0	1	0	0
ENSG00000130560	UBAC1	ENSG00000203993	ARRDC1-AS1	2.76337e-26	0	NA	0	0	1	0	0	0	0
ENSG00000186566	GPATCH8	ENSG00000267080	ASB16-AS1	2.86318e-26	0	NA	1	1	0	1	0	0	2
ENSG00000181513	ACBD4	ENSG00000276728	AC142472.1	4.77189e-26	0	NA	1	1	0	0	0	0	2
ENSG00000177076	ACER2	ENSG00000259865	AL390728.6	1.18686e-25	0	NA	0	0	0	1	0	0	0
ENSG00000007202	KIAA0100	ENSG00000227543	SPAG5-AS1	1.39444e-25	0	NA	1	1	0	1	0	0	2
ENSG00000184436	THAP7	ENSG00000273311	DGCR11	1.43316e-25	0	NA	0	0	0	0	1	0	0
ENSG00000242485	MRPL20	ENSG00000272455	AL391244.2	1.4744e-25	0	NA	1	1	0	0	0	0	2
ENSG00000136997	MYC	ENSG00000249859	PVT1	1.62885e-25	0	NA	0	0	1	0	1	1	0
ENSG00000100129	EIF3L	ENSG00000175061	SNHG29	1.8514e-25	0	NA	0	0	1	0	0	0	0
ENSG00000004142	POLDIP2	ENSG00000227543	SPAG5-AS1	2.27895e-25	0	NA	0	1	0	0	0	0	1
ENSG00000171222	SCAND1	ENSG00000272667	AC012306.2	2.31902e-25	0	NA	0	0	0	1	0	0	0
ENSG00000104129	DNAJC17	ENSG00000245849	RAD51-AS1	3.12162e-25	0	NA	1	1	0	0	0	0	2
ENSG00000126214	KLC1	ENSG00000246451	AL049840.2	3.76512e-25	1	1	1	1	0	0	1	0	3
ENSG00000158941	CCAR2	ENSG00000253200	AC037459.2	5.64965e-25	0	NA	1	1	0	0	1	0	2
ENSG00000160087	UBE2J2	ENSG00000272455	AL391244.2	1.04568e-24	0	NA	1	1	0	0	1	0	2
ENSG00000174483	BBS1	ENSG00000255517	AP002748.4	1.1709e-24	0	NA	1	1	0	0	1	0	2
ENSG00000167193	CRK	ENSG00000186594	MIR22HG	1.29644e-24	0	NA	0	1	0	0	0	0	1
ENSG00000134077	THUMPD3	ENSG00000206573	THUMPD3-AS1	1.30754e-24	0	NA	0	1	0	0	0	0	1
ENSG00000204392	LSM2	ENSG00000225791	TRAM2-AS1	1.57835e-24	0	NA	0	0	1	0	0	0	0
ENSG00000124787	RPP40	ENSG00000245556	SCAMP1-AS1	3.09112e-24	0	NA	0	0	0	1	0	0	0
ENSG00000185049	NELFA	ENSG00000196810	CTBP1-DT	3.44894e-24	0	NA	0	1	0	0	0	0	1
ENSG00000186480	INSIG1	ENSG00000272760	AC093726.1	5.88866e-24	0	NA	0	1	0	0	0	0	1
ENSG00000172379	ARNT2	ENSG00000278600	AC015871.4	7.12097e-24	0	NA	1	1	0	0	0	0	2
ENSG00000119865	CNRIP1	ENSG00000246560	UBE2D3-AS1	7.26428e-24	0	NA	0	0	0	1	0	0	0
ENSG00000166140	ZFYVE19	ENSG00000247556	OIP5-AS1	1.04714e-23	0	NA	1	1	0	0	0	0	2
ENSG00000166140	ZFYVE19	ENSG00000261183	SPINT1-AS1	1.18307e-23	0	NA	1	1	0	0	0	0	2
ENSG00000173812	EIF1	ENSG00000259623	AC125257.1	1.36508e-23	0	NA	0	1	1	0	1	0	1
ENSG00000106628	POLD2	ENSG00000232956	SNHG15	1.44044e-23	0	NA	0	1	1	0	0	0	1
ENSG00000109062	SLC9A3R1	ENSG00000272654	AL358472.2	1.49964e-23	0	NA	0	0	0	0	1	0	0
ENSG00000183617	MRPL54	ENSG00000269386	RAB11B-AS1	1.70791e-23	0	NA	0	0	0	1	0	0	0
ENSG00000118849	RARRES1	ENSG00000240207	AC080013.1	1.75382e-23	0	NA	1	1	0	0	0	0	2
ENSG00000254505	CHMP4A	ENSG00000278784	AL136295.7	3.02957e-23	0	NA	1	1	0	1	0	0	2
ENSG00000106636	YKT6	ENSG00000234741	GAS5	3.03546e-23	0	NA	0	0	1	0	0	0	0
ENSG00000185129	PURA	ENSG00000240875	LINC00886	3.76304e-23	0	NA	0	0	0	1	0	0	0
ENSG00000131381	RBSN	ENSG00000247934	AC022364.1	4.5999e-23	0	NA	0	0	0	1	0	0	0
ENSG00000165490	DDIAS	ENSG00000246067	RAB30-DT	4.98291e-23	0	NA	0	1	0	0	0	1	1
ENSG00000204574	ABCF1	ENSG00000231074	HCG18	4.99443e-23	0	NA	1	1	1	1	0	1	2
ENSG00000158941	CCAR2	ENSG00000272894	AC004982.2	5.50708e-23	0	NA	0	0	0	0	1	0	0
ENSG00000139908	TSSK4	ENSG00000260669	AL096870.2	6.13913e-23	0	NA	1	1	0	0	0	0	2
ENSG00000103510	KAT8	ENSG00000272913	AC009237.14	1.22249e-22	0	NA	0	0	0	0	1	0	0
ENSG00000178026	LRRC75B	ENSG00000279738	AL022311.1	1.37081e-22	0	NA	0	0	1	0	0	0	0
ENSG00000120910	PPP3CC	ENSG00000275367	AC092111.1	2.0227e-22	0	NA	0	0	0	1	0	0	0
ENSG00000140365	COMMD4	ENSG00000247240	UBL7-AS1	3.46455e-22	0	NA	0	1	0	0	1	0	1
ENSG00000138629	UBL7	ENSG00000188825	LINC00910	3.94479e-22	0	NA	0	0	1	0	0	0	0
ENSG00000254093	PINX1	ENSG00000253930	TNFRSF10A-AS1	4.78517e-22	0	NA	0	0	0	0	1	0	0
ENSG00000205189	ZBTB10	ENSG00000251867	AC009812.1	5.07695e-22	0	NA	0	1	0	0	0	0	1
ENSG00000240053	LY6G5B	ENSG00000234741	GAS5	6.31295e-22	0	NA	0	0	1	0	0	0	0
ENSG00000124535	WRNIP1	ENSG00000272142	AL359643.3	6.46475e-22	0	NA	0	0	0	1	0	0	0
ENSG00000122406	RPL5	ENSG00000177410	ZFAS1	9.01576e-22	0	NA	0	0	1	0	0	0	0
ENSG00000204392	LSM2	ENSG00000231074	HCG18	1.17864e-21	0	NA	0	0	1	0	0	1	0
ENSG00000008516	MMP25	ENSG00000205890	AC108134.1	1.69903e-21	0	NA	0	1	0	0	1	0	1
ENSG00000179403	VWA1	ENSG00000272455	AL391244.2	2.15226e-21	0	NA	1	1	0	0	0	0	2
ENSG00000014919	COX15	ENSG00000224934	AL391684.1	2.3097e-21	0	NA	0	1	1	0	1	0	1
ENSG00000198466	ZNF587	ENSG00000268713	AC005261.3	3.07601e-21	0	NA	0	1	0	0	0	0	1
ENSG00000109118	PHF12	ENSG00000227543	SPAG5-AS1	3.98857e-21	0	NA	1	1	0	0	1	0	2
ENSG00000161960	EIF4A1	ENSG00000268713	AC005261.3	4.10375e-21	0	NA	0	0	0	1	0	0	0
ENSG00000239672	NME1	ENSG00000259605	AC074212.1	4.43089e-21	0	NA	0	0	1	0	0	0	0
ENSG00000177989	ODF3B	ENSG00000272821	U62317.2	7.34515e-21	0	NA	0	1	0	0	0	0	1
ENSG00000116809	ZBTB17	ENSG00000261373	VPS9D1-AS1	7.50828e-21	0	NA	0	0	0	1	0	0	0
ENSG00000197217	ENTPD4	ENSG00000253200	AC037459.2	8.56725e-21	0	NA	0	1	1	0	0	0	1
ENSG00000171634	BPTF	ENSG00000277476	AC005332.5	9.39005e-21	0	NA	1	1	0	0	0	0	2
ENSG00000156482	RPL30	ENSG00000253738	OTUD6B-AS1	1.05242e-20	0	NA	0	0	1	0	0	0	0
ENSG00000240053	LY6G5B	ENSG00000231074	HCG18	1.19003e-20	0	NA	0	0	1	0	0	1	0
ENSG00000214562	NUTM2D	ENSG00000223482	NUTM2A-AS1	1.33817e-20	0	NA	1	1	0	0	1	0	2
ENSG00000161970	RPL26	ENSG00000178977	LINC00324	1.54544e-20	0	NA	0	1	0	0	0	0	1
ENSG00000141562	NARF	ENSG00000260563	AC132872.1	2.32276e-20	0	NA	0	1	1	0	0	0	1
ENSG00000224051	CPTP	ENSG00000240731	AL139287.1	3.23991e-20	0	NA	1	1	0	0	0	0	2
ENSG00000107779	BMPR1A	ENSG00000255197	AC090559.1	4.60742e-20	0	NA	0	0	0	1	0	0	0
ENSG00000183597	TANGO2	ENSG00000273311	DGCR11	5.65236e-20	0	NA	0	1	0	0	0	0	1
ENSG00000174444	RPL4	ENSG00000261351	AC116913.1	7.37534e-20	0	NA	0	1	0	0	0	0	1
ENSG00000137764	MAP2K5	ENSG00000259673	IQCH-AS1	1.00293e-19	0	NA	0	0	1	0	1	0	0
ENSG00000071082	RPL31	ENSG00000234741	GAS5	1.1404e-19	0	NA	0	0	1	0	0	0	0
ENSG00000186010	NDUFA13	ENSG00000229980	TOB1-AS1	1.20133e-19	0	NA	0	0	1	0	0	0	0
ENSG00000167113	COQ4	ENSG00000223478	AL441992.1	1.45427e-19	0	NA	1	1	0	0	0	0	2
ENSG00000175756	AURKAIP1	ENSG00000272455	AL391244.2	2.072e-19	0	NA	1	1	0	0	0	0	2
ENSG00000177076	ACER2	ENSG00000273226	AL391834.2	2.52991e-19	0	NA	0	1	0	0	0	0	1
ENSG00000005844	ITGAL	ENSG00000260219	CD2BP2-DT	2.94257e-19	0	NA	0	1	0	0	0	0	1
ENSG00000204392	LSM2	ENSG00000204387	SNHG32	4.82833e-19	0	NA	0	1	0	0	1	0	1
ENSG00000157106	SMG1	ENSG00000260276	AC022167.2	5.96853e-19	0	NA	0	0	0	1	0	0	0
ENSG00000138629	UBL7	ENSG00000260274	AC068338.2	6.21614e-19	0	NA	0	1	0	0	0	0	1
ENSG00000137801	THBS1	ENSG00000278621	AC037198.2	8.40362e-19	1	1	1	1	0	0	0	0	3
ENSG00000177426	TGIF1	ENSG00000262001	DLGAP1-AS2	9.9562e-19	0	NA	1	1	0	0	0	0	2
ENSG00000231500	RPS18	ENSG00000197989	SNHG12	1.88092e-18	0	NA	0	0	1	0	0	0	0
ENSG00000137145	DENND4C	ENSG00000273271	AP000254.2	2.1797e-18	0	NA	0	0	0	1	0	0	0
ENSG00000184254	ALDH1A3	ENSG00000232386	AC015712.1	2.61189e-18	0	NA	1	1	0	0	0	0	2
ENSG00000106636	YKT6	ENSG00000196295	GARS-DT	3.15086e-18	0	NA	0	0	1	0	0	0	0
ENSG00000136371	MTHFS	ENSG00000259495	AC016705.2	3.58032e-18	0	NA	1	1	0	0	0	0	2
ENSG00000159082	SYNJ1	ENSG00000247708	STX18-AS1	3.58141e-18	0	NA	0	0	0	1	0	0	0
ENSG00000183087	GAS6	ENSG00000277782	AC068870.2	3.8444e-18	0	NA	0	0	0	1	0	0	0
ENSG00000157873	TNFRSF14	ENSG00000226332	AL354836.1	4.7715e-18	0	NA	0	0	0	0	1	0	0
ENSG00000071082	RPL31	ENSG00000177410	ZFAS1	5.30806e-18	0	NA	0	0	1	0	0	0	0
ENSG00000178338	ZNF354B	ENSG00000230551	AC021078.1	6.10811e-18	0	NA	0	0	1	0	0	0	0
ENSG00000174444	RPL4	ENSG00000177410	ZFAS1	6.206e-18	0	NA	0	0	1	0	0	0	0
ENSG00000254505	CHMP4A	ENSG00000258727	AL135999.1	7.29825e-18	0	NA	0	1	0	0	0	0	1
ENSG00000115750	TAF1B	ENSG00000261167	AC107027.3	1.11574e-17	0	NA	0	0	0	1	0	0	0
ENSG00000221978	CCNL2	ENSG00000240731	AL139287.1	1.32975e-17	0	NA	1	1	0	0	0	0	2
ENSG00000106628	POLD2	ENSG00000235314	LINC00957	1.62506e-17	0	NA	0	1	0	0	0	0	1
ENSG00000112306	RPS12	ENSG00000175061	SNHG29	1.94338e-17	0	NA	0	0	1	0	0	0	0
ENSG00000101367	MAPRE1	ENSG00000260257	AL035071.1	2.604e-17	0	NA	0	0	1	0	0	0	0
ENSG00000166452	AKIP1	ENSG00000215424	MCM3AP-AS1	3.0884e-17	0	NA	0	0	1	0	0	0	0
ENSG00000151746	BICD1	ENSG00000276900	AC023157.3	3.16724e-17	0	NA	1	1	0	0	0	0	2
ENSG00000107404	DVL1	ENSG00000228794	LINC01128	4.12413e-17	0	NA	1	1	0	0	0	0	2
ENSG00000137145	DENND4C	ENSG00000261338	AC021016.2	4.24118e-17	0	NA	0	0	0	1	0	0	0
ENSG00000255690	TRIL	ENSG00000223813	AC007255.1	4.35203e-17	0	NA	0	1	0	0	0	0	1
ENSG00000161960	EIF4A1	ENSG00000264577	AC010761.1	4.58863e-17	0	NA	0	0	0	1	0	0	0
ENSG00000168994	PXDC1	ENSG00000244041	LINC01011	4.66588e-17	0	NA	0	1	0	0	0	0	1
ENSG00000186566	GPATCH8	ENSG00000267278	MAP3K14-AS1	4.77176e-17	0	NA	1	1	0	0	0	0	2
ENSG00000127054	INTS11	ENSG00000272455	AL391244.2	5.52305e-17	0	NA	1	1	0	0	0	0	2
ENSG00000078369	GNB1	ENSG00000228794	LINC01128	7.21886e-17	0	NA	1	1	0	0	0	0	2
ENSG00000166452	AKIP1	ENSG00000246273	SBF2-AS1	7.92392e-17	0	NA	0	1	0	0	0	0	1
ENSG00000166452	AKIP1	ENSG00000254860	TMEM9B-AS1	9.16386e-17	0	NA	0	1	0	0	0	0	1
ENSG00000140479	PCSK6	ENSG00000225285	LINC01770	1.10521e-16	0	NA	0	0	0	1	0	0	0
ENSG00000100129	EIF3L	ENSG00000251562	MALAT1	1.1261e-16	0	NA	0	0	1	0	0	1	0
ENSG00000188229	TUBB4B	ENSG00000260563	AC132872.1	1.1391e-16	0	NA	0	0	1	0	0	0	0
ENSG00000259431	THTPA	ENSG00000258727	AL135999.1	1.16804e-16	0	NA	1	1	0	0	0	0	2
ENSG00000120071	KANSL1	ENSG00000214401	KANSL1-AS1	1.17369e-16	0	NA	0	1	0	0	0	0	1
ENSG00000240053	LY6G5B	ENSG00000259248	USP3-AS1	1.24015e-16	0	NA	0	0	1	0	0	0	0
ENSG00000175602	CCDC85B	ENSG00000267080	ASB16-AS1	1.48207e-16	0	NA	0	0	1	0	0	0	0
ENSG00000157637	SLC38A10	ENSG00000206417	H1FX-AS1	2.3251e-16	0	NA	0	0	1	0	0	0	0
ENSG00000115904	SOS1	ENSG00000231312	MAP4K3-DT	2.4256e-16	0	NA	0	1	0	0	0	0	1
ENSG00000184545	DUSP8	ENSG00000254815	AP006284.1	2.4492e-16	0	NA	0	1	0	0	0	0	1
ENSG00000106628	POLD2	ENSG00000214783	POLR2J4	2.48757e-16	0	NA	0	1	1	0	0	0	1
ENSG00000102786	INTS6	ENSG00000231856	AL162377.1	2.84276e-16	0	NA	0	1	0	0	1	0	1
ENSG00000136908	DPM2	ENSG00000223478	AL441992.1	2.92873e-16	0	NA	1	1	0	0	0	0	2
ENSG00000254505	CHMP4A	ENSG00000258056	AC009779.2	2.96294e-16	0	NA	0	0	0	0	1	0	0
ENSG00000186010	NDUFA13	ENSG00000255717	SNHG1	2.99521e-16	0	NA	0	0	1	0	0	0	0
ENSG00000144566	RAB5A	ENSG00000273033	LINC02035	3.16707e-16	0	NA	0	0	1	0	1	0	0
ENSG00000174788	PCP2	ENSG00000271335	AL117336.2	4.29891e-16	0	NA	0	0	0	1	0	0	0
ENSG00000175756	AURKAIP1	ENSG00000228794	LINC01128	6.56938e-16	0	NA	1	1	0	0	0	0	2
ENSG00000168028	RPSA	ENSG00000229589	ACVR2B-AS1	6.70744e-16	0	NA	0	1	0	0	1	0	1
ENSG00000140479	PCSK6	ENSG00000273247	AC097376.3	7.57213e-16	0	NA	0	0	0	1	0	0	0
ENSG00000120071	KANSL1	ENSG00000267278	MAP3K14-AS1	7.64937e-16	0	NA	0	1	0	0	0	0	1
ENSG00000157637	SLC38A10	ENSG00000232956	SNHG15	9.11397e-16	0	NA	0	0	1	0	0	0	0
ENSG00000131591	C1orf159	ENSG00000272455	AL391244.2	9.49278e-16	0	NA	1	1	0	0	0	0	2
ENSG00000196262	PPIA	ENSG00000232956	SNHG15	1.12484e-15	0	NA	0	1	0	0	0	0	1
ENSG00000174444	RPL4	ENSG00000175061	SNHG29	1.3755e-15	0	NA	0	0	1	0	0	0	0
ENSG00000127191	TRAF2	ENSG00000251562	MALAT1	1.40989e-15	0	NA	0	0	1	0	0	1	0
ENSG00000120071	KANSL1	ENSG00000267080	ASB16-AS1	1.65311e-15	0	NA	0	0	0	1	0	0	0
ENSG00000178338	ZNF354B	ENSG00000248275	TRIM52-AS1	1.74469e-15	0	NA	0	0	1	0	0	0	0
ENSG00000257093	DENND11	ENSG00000261126	RBFADN	1.92442e-15	0	NA	0	0	0	1	0	0	0
ENSG00000259431	THTPA	ENSG00000278784	AL136295.7	2.14369e-15	0	NA	0	1	0	0	0	0	1
ENSG00000180198	RCC1	ENSG00000274272	AC069281.2	2.34807e-15	0	NA	0	0	1	0	0	0	0
ENSG00000018510	AGPS	ENSG00000237298	TTN-AS1	2.45844e-15	0	NA	0	1	0	0	0	0	1
ENSG00000124535	WRNIP1	ENSG00000268030	AC005253.1	3.07464e-15	0	NA	0	0	0	1	0	0	0
ENSG00000111678	C12orf57	ENSG00000232098	AC012313.1	3.70218e-15	0	NA	0	0	0	0	1	0	0
ENSG00000138604	GLCE	ENSG00000245750	DRAIC	4.07792e-15	0	NA	0	1	0	0	0	0	1
ENSG00000124535	WRNIP1	ENSG00000250903	GMDS-DT	4.56893e-15	0	NA	0	1	0	0	0	0	1
ENSG00000177426	TGIF1	ENSG00000177337	DLGAP1-AS1	4.76575e-15	0	NA	1	1	0	0	0	0	2
ENSG00000165494	PCF11	ENSG00000247137	AP000873.2	5.1196e-15	0	NA	1	1	0	0	0	0	2
ENSG00000064545	TMEM161A	ENSG00000163597	SNHG16	5.16213e-15	0	NA	0	0	1	0	0	0	0
ENSG00000032219	ARID4A	ENSG00000268205	AC005261.1	5.41602e-15	0	NA	0	0	1	0	0	0	0
ENSG00000171222	SCAND1	ENSG00000258441	LINC00641	5.78294e-15	0	NA	0	0	1	0	0	0	0
ENSG00000174444	RPL4	ENSG00000259673	IQCH-AS1	6.52287e-15	0	NA	0	1	0	0	0	0	1
ENSG00000160256	FAM207A	ENSG00000276529	AP001505.1	8.07232e-15	0	NA	1	1	0	0	0	0	2
ENSG00000122406	RPL5	ENSG00000258634	AL160006.1	8.28665e-15	0	NA	0	0	1	0	0	0	0
ENSG00000137764	MAP2K5	ENSG00000231889	TRAF3IP2-AS1	8.73702e-15	0	NA	0	0	1	0	0	0	0
ENSG00000175826	CTDNEP1	ENSG00000264772	AC016876.2	8.88514e-15	0	NA	0	1	0	0	0	1	1
ENSG00000110583	NAA40	ENSG00000245532	NEAT1	9.2752e-15	0	NA	0	0	1	0	0	1	0
ENSG00000157637	SLC38A10	ENSG00000226137	BAIAP2-DT	1.08225e-14	0	NA	0	1	0	0	0	0	1
ENSG00000174748	RPL15	ENSG00000177410	ZFAS1	1.13549e-14	0	NA	0	0	1	0	0	0	0
ENSG00000198728	LDB1	ENSG00000269609	RPARP-AS1	1.29011e-14	0	NA	0	1	1	0	0	0	1
ENSG00000008988	RPS20	ENSG00000234741	GAS5	1.31269e-14	0	NA	0	0	1	0	0	0	0
ENSG00000175756	AURKAIP1	ENSG00000231113	AL035587.1	1.33731e-14	0	NA	0	0	0	0	1	0	0
ENSG00000131477	RAMP2	ENSG00000259623	AC125257.1	1.34752e-14	0	NA	0	1	0	0	0	0	1
ENSG00000134970	TMED7	ENSG00000267152	AC093227.1	1.38691e-14	0	NA	0	0	1	0	0	0	0
ENSG00000157637	SLC38A10	ENSG00000228544	CCDC183-AS1	1.44789e-14	0	NA	0	0	1	0	0	0	0
ENSG00000178026	LRRC75B	ENSG00000242125	SNHG3	1.70843e-14	0	NA	0	0	1	0	0	0	0
ENSG00000173442	EHBP1L1	ENSG00000260233	SSSCA1-AS1	2.12474e-14	0	NA	1	1	0	0	0	0	2
ENSG00000134077	THUMPD3	ENSG00000206567	AC022007.1	2.29385e-14	0	NA	0	1	0	1	0	0	1
ENSG00000005844	ITGAL	ENSG00000278133	AC135050.6	2.43373e-14	0	NA	0	1	0	0	0	0	1
ENSG00000064545	TMEM161A	ENSG00000266904	LINC00663	2.93411e-14	0	NA	0	1	1	0	0	0	1
ENSG00000183617	MRPL54	ENSG00000260920	AL031985.3	3.18407e-14	0	NA	0	0	0	1	0	0	0
ENSG00000239857	GET4	ENSG00000229043	AC091729.3	3.22057e-14	0	NA	1	1	0	0	0	0	2
ENSG00000127054	INTS11	ENSG00000240731	AL139287.1	3.69512e-14	0	NA	1	1	0	1	0	0	2
ENSG00000115266	APC2	ENSG00000267751	AC009005.1	3.72287e-14	0	NA	0	1	0	0	0	0	1
ENSG00000103510	KAT8	ENSG00000235560	AC002310.1	5.78746e-14	0	NA	0	1	0	0	0	0	1
ENSG00000091640	SPAG7	ENSG00000234327	AC012146.1	6.45928e-14	0	NA	0	1	0	0	0	0	1
ENSG00000214562	NUTM2D	ENSG00000243069	ARHGEF26-AS1	6.73923e-14	0	NA	0	0	0	1	0	0	0
ENSG00000144597	EAF1	ENSG00000251562	MALAT1	7.3572e-14	0	NA	0	0	1	0	0	1	0
ENSG00000166140	ZFYVE19	ENSG00000239911	PRKAG2-AS1	8.3894e-14	0	NA	0	0	0	1	0	0	0
ENSG00000003249	DBNDD1	ENSG00000233930	KRTAP5-AS1	1.20059e-13	0	NA	0	0	0	1	0	0	0
ENSG00000101367	MAPRE1	ENSG00000279738	AL022311.1	1.22649e-13	0	NA	0	0	1	0	0	0	0
ENSG00000160087	UBE2J2	ENSG00000228794	LINC01128	1.44165e-13	0	NA	1	1	0	0	0	0	2
ENSG00000188229	TUBB4B	ENSG00000203993	ARRDC1-AS1	1.64188e-13	0	NA	0	0	1	0	0	0	0
ENSG00000168028	RPSA	ENSG00000234741	GAS5	2.06054e-13	0	NA	0	0	1	0	0	0	0
ENSG00000185129	PURA	ENSG00000258056	AC009779.2	2.19374e-13	0	NA	0	0	0	1	0	0	0
ENSG00000173442	EHBP1L1	ENSG00000273344	PAXIP1-AS1	2.2378e-13	0	NA	0	0	1	0	0	0	0
ENSG00000127054	INTS11	ENSG00000268575	AL031282.2	2.55711e-13	0	NA	1	1	0	0	0	0	2
ENSG00000131591	C1orf159	ENSG00000240731	AL139287.1	2.64733e-13	0	NA	1	1	0	0	0	0	2
ENSG00000155090	KLF10	ENSG00000246263	UBR5-AS1	2.7924e-13	0	NA	0	1	0	0	0	0	1
ENSG00000187446	CHP1	ENSG00000261799	AC007406.5	3.23613e-13	0	NA	0	0	1	0	0	0	0
ENSG00000100416	TRMU	ENSG00000241990	PRR34-AS1	3.6466e-13	0	NA	1	1	0	0	0	0	2
ENSG00000159082	SYNJ1	ENSG00000272821	U62317.2	4.0515e-13	0	NA	0	0	0	1	0	0	0
ENSG00000256771	ZNF253	ENSG00000268416	AC010329.1	4.22854e-13	0	NA	0	1	0	0	0	0	1
ENSG00000110583	NAA40	ENSG00000255717	SNHG1	4.29729e-13	0	NA	0	0	1	0	0	0	0
ENSG00000198466	ZNF587	ENSG00000268912	AC012313.5	4.59153e-13	0	NA	0	1	0	0	0	0	1
ENSG00000100083	GGA1	ENSG00000255717	SNHG1	5.39334e-13	0	NA	0	0	1	0	0	0	0
ENSG00000137764	MAP2K5	ENSG00000251562	MALAT1	6.80376e-13	0	NA	0	0	1	0	0	1	0
ENSG00000078369	GNB1	ENSG00000178977	LINC00324	7.12613e-13	0	NA	0	0	0	1	0	0	0
ENSG00000141577	CEP131	ENSG00000259768	AC004943.2	7.2228e-13	0	NA	0	0	1	0	0	0	0
ENSG00000078369	GNB1	ENSG00000272455	AL391244.2	8.20923e-13	0	NA	1	1	0	0	0	0	2
ENSG00000131584	ACAP3	ENSG00000182873	PRKCZ-AS1	8.44019e-13	0	NA	0	1	0	0	0	0	1
ENSG00000138629	UBL7	ENSG00000259673	IQCH-AS1	1.03387e-12	0	NA	0	0	0	0	1	0	0
ENSG00000157637	SLC38A10	ENSG00000262877	AC110285.2	1.08177e-12	0	NA	0	0	1	0	0	0	0
ENSG00000067596	DHX8	ENSG00000188825	LINC00910	1.28176e-12	0	NA	0	0	1	0	0	0	0
ENSG00000130024	PHF10	ENSG00000186594	MIR22HG	1.56879e-12	0	NA	0	0	0	1	0	0	0
ENSG00000140365	COMMD4	ENSG00000260274	AC068338.2	1.60356e-12	0	NA	0	1	0	0	0	0	1
ENSG00000231500	RPS18	ENSG00000231074	HCG18	1.62222e-12	0	NA	0	0	1	1	0	1	0
ENSG00000182979	MTA1	ENSG00000247092	SNHG10	1.7323e-12	0	NA	0	0	0	1	0	0	0
ENSG00000240053	LY6G5B	ENSG00000204387	SNHG32	1.74372e-12	0	NA	0	1	0	0	0	0	1
ENSG00000169100	SLC25A6	ENSG00000225855	RUSC1-AS1	2.54364e-12	0	NA	0	0	1	0	0	0	0
ENSG00000126012	KDM5C	ENSG00000229807	XIST	2.62311e-12	0	NA	0	0	1	0	0	0	0
ENSG00000177426	TGIF1	ENSG00000205885	C1RL-AS1	2.67091e-12	0	NA	0	0	0	0	1	0	0
ENSG00000106636	YKT6	ENSG00000235703	LINC00894	2.71936e-12	0	NA	0	0	1	0	0	0	0
ENSG00000157637	SLC38A10	ENSG00000273344	PAXIP1-AS1	2.88044e-12	0	NA	0	0	1	0	0	0	0
ENSG00000119335	SET	ENSG00000234771	SLC25A25-AS1	3.10605e-12	0	NA	1	1	0	0	0	0	2
ENSG00000127191	TRAF2	ENSG00000224975	INE1	3.11167e-12	0	NA	0	0	1	0	0	0	0
ENSG00000068079	IFI35	ENSG00000188825	LINC00910	3.17666e-12	0	NA	0	1	0	0	0	0	1
ENSG00000160226	CFAP410	ENSG00000187951	AC091057.1	3.54208e-12	0	NA	0	0	0	1	0	0	0
ENSG00000139908	TSSK4	ENSG00000157306	ZFHX2-AS1	4.97617e-12	0	NA	0	1	0	0	0	0	1
ENSG00000120071	KANSL1	ENSG00000262879	AC005670.3	5.04008e-12	0	NA	0	1	0	0	1	0	1
ENSG00000174282	ZBTB4	ENSG00000234912	SNHG20	5.5749e-12	0	NA	0	0	1	0	0	0	0
ENSG00000180198	RCC1	ENSG00000206573	THUMPD3-AS1	6.31143e-12	0	NA	0	0	1	0	0	0	0
ENSG00000134419	RPS15A	ENSG00000228223	HCG11	6.31531e-12	0	NA	0	0	1	0	0	0	0
ENSG00000167702	KIFC2	ENSG00000254815	AP006284.1	6.3633e-12	0	NA	0	0	0	0	1	0	0
ENSG00000175826	CTDNEP1	ENSG00000215067	ALOX12-AS1	7.2206e-12	0	NA	0	1	0	0	0	0	1
ENSG00000131381	RBSN	ENSG00000224660	SH3BP5-AS1	7.69002e-12	0	NA	0	1	0	0	0	0	1
ENSG00000224051	CPTP	ENSG00000272455	AL391244.2	8.41044e-12	0	NA	1	1	0	0	0	0	2
ENSG00000169972	PUSL1	ENSG00000272512	AL645608.7	1.01506e-11	0	NA	1	1	0	0	0	0	2
ENSG00000158863	FAM160B2	ENSG00000259768	AC004943.2	1.0205e-11	0	NA	0	0	1	0	0	0	0
ENSG00000168028	RPSA	ENSG00000225733	FGD5-AS1	1.20835e-11	0	NA	0	0	1	0	0	0	0
ENSG00000187801	ZFP69B	ENSG00000266469	AC005288.1	1.37903e-11	0	NA	0	0	0	1	0	0	0
ENSG00000100129	EIF3L	ENSG00000206573	THUMPD3-AS1	1.38991e-11	0	NA	0	0	1	0	0	0	0
ENSG00000174165	ZDHHC24	ENSG00000255320	AP000759.1	1.43493e-11	0	NA	1	1	0	0	0	0	2
ENSG00000064545	TMEM161A	ENSG00000221817	PPP3CB-AS1	1.52702e-11	0	NA	0	0	0	0	1	0	0
ENSG00000240053	LY6G5B	ENSG00000269352	PTOV1-AS2	1.6327e-11	0	NA	0	0	0	0	1	0	0
ENSG00000127191	TRAF2	ENSG00000258441	LINC00641	1.68747e-11	0	NA	0	0	1	1	0	0	0
ENSG00000008516	MMP25	ENSG00000261663	AC009065.8	1.90284e-11	0	NA	0	1	0	0	0	0	1
ENSG00000119335	SET	ENSG00000204054	LINC00963	2.2967e-11	0	NA	1	1	1	0	0	0	2
ENSG00000166452	AKIP1	ENSG00000214783	POLR2J4	2.45842e-11	0	NA	0	0	1	0	0	0	0
ENSG00000174282	ZBTB4	ENSG00000215067	ALOX12-AS1	2.70163e-11	0	NA	0	1	0	0	0	0	1
ENSG00000109475	RPL34	ENSG00000245532	NEAT1	2.74128e-11	0	NA	0	0	1	0	0	1	0
ENSG00000112306	RPS12	ENSG00000233806	LINC01237	2.82529e-11	0	NA	0	0	1	0	0	0	0
ENSG00000169100	SLC25A6	ENSG00000261971	MMP25-AS1	3.71368e-11	0	NA	0	0	1	0	0	0	0
ENSG00000131584	ACAP3	ENSG00000228794	LINC01128	3.72013e-11	0	NA	1	1	0	0	0	0	2
ENSG00000182054	IDH2	ENSG00000224652	LINC00885	3.74684e-11	0	NA	0	0	0	1	0	0	0
ENSG00000156482	RPL30	ENSG00000248092	NNT-AS1	3.77839e-11	0	NA	0	0	1	0	0	0	0
ENSG00000240053	LY6G5B	ENSG00000259768	AC004943.2	3.82548e-11	0	NA	0	0	1	0	0	0	0
ENSG00000127191	TRAF2	ENSG00000226950	DANCR	3.99541e-11	0	NA	0	0	1	0	0	0	0
ENSG00000130560	UBAC1	ENSG00000245532	NEAT1	3.99944e-11	0	NA	0	0	1	0	0	1	0
ENSG00000144566	RAB5A	ENSG00000269958	AL049840.5	4.00448e-11	0	NA	0	0	1	0	0	0	0
ENSG00000111678	C12orf57	ENSG00000250132	AC004803.1	4.39872e-11	0	NA	0	0	0	0	1	0	0
ENSG00000198728	LDB1	ENSG00000257337	AC068888.1	4.68092e-11	0	NA	0	0	1	0	0	0	0
ENSG00000184436	THAP7	ENSG00000237037	NDUFA6-DT	4.90862e-11	0	NA	0	0	0	1	0	0	0
ENSG00000050327	ARHGEF5	ENSG00000232533	AC093673.1	4.95338e-11	0	NA	0	1	0	0	0	0	1
ENSG00000123643	SLC36A1	ENSG00000179818	PCBP1-AS1	4.98054e-11	0	NA	0	0	1	0	0	0	0
ENSG00000137764	MAP2K5	ENSG00000273033	LINC02035	5.75434e-11	0	NA	0	0	1	0	0	0	0
ENSG00000131477	RAMP2	ENSG00000268713	AC005261.3	5.81453e-11	0	NA	0	0	0	1	0	0	0
ENSG00000170881	RNF139	ENSG00000225484	NUTM2B-AS1	6.29064e-11	0	NA	0	0	0	0	1	0	0
ENSG00000259431	THTPA	ENSG00000234171	RNASEH1-AS1	6.50245e-11	0	NA	0	0	0	0	1	0	0
ENSG00000167232	ZNF91	ENSG00000268119	AC010615.2	7.1108e-11	0	NA	0	0	0	0	1	0	0
ENSG00000188976	NOC2L	ENSG00000230454	U73166.1	7.58283e-11	0	NA	0	0	1	0	0	0	0
ENSG00000275023	MLLT6	ENSG00000266469	AC005288.1	7.87375e-11	0	NA	1	1	0	0	0	0	2
ENSG00000109118	PHF12	ENSG00000264577	AC010761.1	8.49986e-11	0	NA	1	1	0	0	0	0	2
ENSG00000110583	NAA40	ENSG00000236255	AC009404.1	8.96516e-11	0	NA	0	0	1	0	0	0	0
ENSG00000114391	RPL24	ENSG00000230551	AC021078.1	9.25587e-11	0	NA	0	0	1	0	0	0	0
ENSG00000131591	C1orf159	ENSG00000228794	LINC01128	9.35264e-11	0	NA	1	1	0	1	0	0	2
ENSG00000166140	ZFYVE19	ENSG00000245849	RAD51-AS1	1.03028e-10	0	NA	1	1	0	1	0	0	2
ENSG00000175602	CCDC85B	ENSG00000245532	NEAT1	1.03114e-10	0	NA	0	0	1	0	0	1	0
ENSG00000188976	NOC2L	ENSG00000228794	LINC01128	1.15727e-10	0	NA	1	1	0	0	1	0	2
ENSG00000172893	DHCR7	ENSG00000251143	AP002490.1	1.20831e-10	0	NA	0	1	0	0	0	0	1
ENSG00000122406	RPL5	ENSG00000223745	CCDC18-AS1	1.21884e-10	0	NA	0	0	0	1	0	0	0
ENSG00000156482	RPL30	ENSG00000268205	AC005261.1	1.37185e-10	0	NA	0	0	1	0	0	0	0
ENSG00000179403	VWA1	ENSG00000272106	AL691432.2	1.41441e-10	0	NA	1	1	0	0	0	0	2
ENSG00000175756	AURKAIP1	ENSG00000182873	PRKCZ-AS1	1.49327e-10	0	NA	0	1	0	0	0	0	1
ENSG00000164105	SAP30	ENSG00000245213	AC105285.1	1.49908e-10	0	NA	0	1	0	0	0	0	1
ENSG00000137764	MAP2K5	ENSG00000229807	XIST	1.64427e-10	0	NA	0	0	1	0	0	0	0
ENSG00000156482	RPL30	ENSG00000264772	AC016876.2	1.65634e-10	0	NA	0	0	1	0	0	0	0
ENSG00000231500	RPS18	ENSG00000271533	Z83843.1	1.70048e-10	0	NA	0	0	1	0	0	0	0
ENSG00000134419	RPS15A	ENSG00000177410	ZFAS1	1.90428e-10	0	NA	0	0	1	0	0	0	0
ENSG00000114391	RPL24	ENSG00000256628	ZBTB11-AS1	2.22645e-10	0	NA	0	0	0	0	1	0	0
ENSG00000130560	UBAC1	ENSG00000251562	MALAT1	2.41627e-10	0	NA	0	0	1	0	0	1	0
ENSG00000167232	ZNF91	ENSG00000275764	AC092747.4	2.48659e-10	0	NA	0	0	0	1	0	0	0
ENSG00000197217	ENTPD4	ENSG00000246582	AC100861.1	2.50745e-10	0	NA	0	1	0	0	0	0	1
ENSG00000180198	RCC1	ENSG00000232956	SNHG15	2.72064e-10	0	NA	0	0	1	0	0	0	0
ENSG00000014919	COX15	ENSG00000235703	LINC00894	2.76594e-10	0	NA	0	0	1	0	0	0	0
ENSG00000108465	CDK5RAP3	ENSG00000264920	AC018521.5	3.08885e-10	0	NA	1	1	0	0	0	0	2
ENSG00000072864	NDE1	ENSG00000263335	AF001548.2	3.13696e-10	1	0	1	1	0	0	0	0	3
ENSG00000188229	TUBB4B	ENSG00000231074	HCG18	3.40493e-10	0	NA	0	0	1	0	0	0	0
ENSG00000048392	RRM2B	ENSG00000234741	GAS5	4.26174e-10	0	NA	0	0	1	0	0	0	0
ENSG00000174748	RPL15	ENSG00000273117	AC144652.1	4.41279e-10	0	NA	0	0	1	0	0	0	0
ENSG00000231500	RPS18	ENSG00000268205	AC005261.1	4.52059e-10	0	NA	0	0	1	0	0	0	0
ENSG00000136908	DPM2	ENSG00000235437	LINC01278	4.78937e-10	0	NA	0	0	0	0	1	0	0
ENSG00000119335	SET	ENSG00000186056	MATN1-AS1	5.04823e-10	0	NA	0	0	1	0	0	0	0
ENSG00000108465	CDK5RAP3	ENSG00000229980	TOB1-AS1	5.26866e-10	0	NA	0	0	0	1	0	0	0
ENSG00000175756	AURKAIP1	ENSG00000224870	MRPL20-AS1	5.64462e-10	0	NA	1	1	0	0	0	0	2
ENSG00000014919	COX15	ENSG00000175061	SNHG29	5.76297e-10	0	NA	0	0	1	0	0	0	0
ENSG00000165494	PCF11	ENSG00000246067	RAB30-DT	6.03692e-10	0	NA	1	1	0	0	0	1	2
ENSG00000128944	KNSTRN	ENSG00000257621	PSMA3-AS1	6.12762e-10	0	NA	0	0	1	0	0	0	0
ENSG00000178338	ZNF354B	ENSG00000268205	AC005261.1	6.53458e-10	0	NA	0	0	1	0	0	0	0
ENSG00000003249	DBNDD1	ENSG00000250303	LINC02762	6.90327e-10	0	NA	0	0	0	0	1	0	0
ENSG00000141562	NARF	ENSG00000261373	VPS9D1-AS1	7.13613e-10	0	NA	0	0	1	0	0	0	0
ENSG00000071082	RPL31	ENSG00000272902	TBC1D8-AS1	7.15591e-10	0	NA	0	1	0	0	0	0	1
ENSG00000213213	CCDC183	ENSG00000233016	SNHG7	7.17906e-10	0	NA	1	1	0	0	0	0	2
ENSG00000259431	THTPA	ENSG00000260669	AL096870.2	7.22373e-10	0	NA	0	1	0	0	0	0	1
ENSG00000174282	ZBTB4	ENSG00000233038	AC011899.2	7.44978e-10	0	NA	0	0	1	0	0	0	0
ENSG00000126012	KDM5C	ENSG00000224975	INE1	7.80848e-10	0	NA	0	0	1	0	0	0	0
ENSG00000178026	LRRC75B	ENSG00000203280	AL022323.1	7.81322e-10	0	NA	0	1	0	0	0	0	1
ENSG00000137145	DENND4C	ENSG00000260912	AL158206.1	7.96143e-10	0	NA	0	1	0	1	1	0	1
ENSG00000198034	RPS4X	ENSG00000234741	GAS5	8.25506e-10	0	NA	0	0	1	0	0	0	0
ENSG00000204574	ABCF1	ENSG00000228109	MELTF-AS1	9.12792e-10	0	NA	0	0	1	0	0	0	0
ENSG00000103335	PIEZO1	ENSG00000259877	AC009113.1	9.21146e-10	0	NA	0	1	0	0	0	0	1
ENSG00000067596	DHX8	ENSG00000270820	AC016727.1	9.3271e-10	0	NA	0	0	0	1	0	0	0
ENSG00000130560	UBAC1	ENSG00000247556	OIP5-AS1	9.61976e-10	0	NA	0	0	1	0	0	0	0
ENSG00000122406	RPL5	ENSG00000263731	AC145207.5	9.83929e-10	0	NA	0	0	1	0	0	0	0
ENSG00000003249	DBNDD1	ENSG00000231074	HCG18	1.01323e-09	0	NA	0	0	1	0	0	0	0
ENSG00000127054	INTS11	ENSG00000224870	MRPL20-AS1	1.07561e-09	0	NA	1	1	0	0	1	0	2
ENSG00000110583	NAA40	ENSG00000255062	AP001318.2	1.09243e-09	0	NA	0	0	1	0	0	0	0
ENSG00000078369	GNB1	ENSG00000268575	AL031282.2	1.17094e-09	0	NA	1	1	0	0	0	0	2
ENSG00000067596	DHX8	ENSG00000273142	LINC02604	1.37922e-09	0	NA	0	0	1	0	0	0	0
ENSG00000188229	TUBB4B	ENSG00000247556	OIP5-AS1	1.81431e-09	0	NA	0	0	1	0	0	0	0
ENSG00000167118	URM1	ENSG00000261373	VPS9D1-AS1	2.04477e-09	0	NA	0	0	1	0	0	0	0
ENSG00000101367	MAPRE1	ENSG00000260032	NORAD	2.20642e-09	0	NA	0	0	1	0	0	0	0
ENSG00000032219	ARID4A	ENSG00000203709	MIR29B2CHG	2.31122e-09	0	NA	0	0	1	0	0	0	0
ENSG00000112306	RPS12	ENSG00000233223	AC016876.1	2.32198e-09	0	NA	0	0	1	0	0	0	0
ENSG00000168137	SETD5	ENSG00000206567	AC022007.1	2.352e-09	0	NA	0	1	0	0	0	0	1
ENSG00000106636	YKT6	ENSG00000232956	SNHG15	2.52803e-09	0	NA	0	0	1	0	0	0	0
ENSG00000224051	CPTP	ENSG00000228794	LINC01128	2.53765e-09	0	NA	1	1	0	0	0	0	2
ENSG00000231500	RPS18	ENSG00000226950	DANCR	2.78023e-09	0	NA	0	0	1	0	0	0	0
ENSG00000003249	DBNDD1	ENSG00000203993	ARRDC1-AS1	2.97849e-09	0	NA	0	0	1	0	0	0	0
ENSG00000123643	SLC36A1	ENSG00000259943	AL050341.2	3.10627e-09	0	NA	0	0	1	0	0	0	0
ENSG00000158863	FAM160B2	ENSG00000233223	AC016876.1	3.17823e-09	0	NA	0	0	1	0	0	0	0
ENSG00000175826	CTDNEP1	ENSG00000271851	AC087501.4	3.5494e-09	0	NA	0	0	0	1	0	0	0
ENSG00000239672	NME1	ENSG00000229980	TOB1-AS1	3.54998e-09	0	NA	0	0	1	0	0	0	0
ENSG00000064545	TMEM161A	ENSG00000224870	MRPL20-AS1	3.5621e-09	0	NA	0	0	1	0	0	0	0
ENSG00000166750	SLFN5	ENSG00000267321	SNHG30	3.58406e-09	0	NA	1	1	0	0	0	0	2
ENSG00000138629	UBL7	ENSG00000228544	CCDC183-AS1	3.60073e-09	0	NA	0	0	1	0	0	0	0
ENSG00000106628	POLD2	ENSG00000235437	LINC01278	3.74937e-09	0	NA	0	0	1	0	0	0	0
ENSG00000157637	SLC38A10	ENSG00000260563	AC132872.1	3.9075e-09	0	NA	0	1	1	0	0	0	1
ENSG00000198728	LDB1	ENSG00000242125	SNHG3	4.18061e-09	0	NA	0	0	1	0	0	0	0
ENSG00000198034	RPS4X	ENSG00000230454	U73166.1	4.37027e-09	0	NA	0	0	1	0	0	0	0
ENSG00000169100	SLC25A6	ENSG00000235437	LINC01278	4.57647e-09	0	NA	0	0	1	0	0	0	0
ENSG00000104689	TNFRSF10A	ENSG00000253125	AC055854.1	4.75053e-09	0	NA	0	1	0	0	0	0	1
ENSG00000134970	TMED7	ENSG00000273329	AC078846.1	5.59609e-09	0	NA	0	0	1	0	0	0	0
ENSG00000188976	NOC2L	ENSG00000163597	SNHG16	5.63963e-09	0	NA	0	0	1	0	0	0	0
ENSG00000067596	DHX8	ENSG00000247556	OIP5-AS1	6.02624e-09	0	NA	0	0	1	0	0	0	0
ENSG00000174282	ZBTB4	ENSG00000257337	AC068888.1	6.31041e-09	0	NA	0	0	1	0	0	0	0
ENSG00000124535	WRNIP1	ENSG00000244041	LINC01011	6.39345e-09	0	NA	0	1	0	0	0	0	1
ENSG00000100416	TRMU	ENSG00000260708	AL118516.1	6.42187e-09	0	NA	0	1	0	0	0	0	1
ENSG00000100129	EIF3L	ENSG00000130600	H19	6.49003e-09	0	NA	0	0	1	0	0	0	0
ENSG00000107779	BMPR1A	ENSG00000223482	NUTM2A-AS1	6.79287e-09	0	NA	1	1	0	1	0	0	2
ENSG00000136997	MYC	ENSG00000232098	AC012313.1	7.21483e-09	0	NA	0	0	1	0	0	0	0
ENSG00000174282	ZBTB4	ENSG00000257176	AC009318.1	7.6159e-09	0	NA	0	0	1	0	0	0	0
ENSG00000167702	KIFC2	ENSG00000258634	AL160006.1	8.29539e-09	0	NA	0	0	1	0	0	0	0
ENSG00000169972	PUSL1	ENSG00000272455	AL391244.2	8.64313e-09	0	NA	1	1	0	0	0	0	2
ENSG00000127191	TRAF2	ENSG00000236901	MIR600HG	8.70104e-09	0	NA	0	0	1	0	0	0	0
ENSG00000126012	KDM5C	ENSG00000261659	Z92544.2	8.82785e-09	0	NA	0	0	1	0	0	0	0
ENSG00000100416	TRMU	ENSG00000237037	NDUFA6-DT	9.67139e-09	0	NA	0	0	0	1	0	0	0
ENSG00000242485	MRPL20	ENSG00000228794	LINC01128	1.0208e-08	0	NA	1	1	0	0	0	0	2
ENSG00000186010	NDUFA13	ENSG00000219665	ZNF433-AS1	1.08068e-08	0	NA	0	0	1	0	0	0	0
ENSG00000242485	MRPL20	ENSG00000272106	AL691432.2	1.09947e-08	0	NA	1	1	0	0	0	0	2
ENSG00000173442	EHBP1L1	ENSG00000247556	OIP5-AS1	1.21665e-08	0	NA	0	0	1	0	0	0	0
ENSG00000160932	LY6E	ENSG00000253716	MINCR	1.30233e-08	0	NA	1	1	0	0	0	0	2
ENSG00000174483	BBS1	ENSG00000255320	AP000759.1	1.30484e-08	0	NA	1	1	0	0	0	0	2
ENSG00000141577	CEP131	ENSG00000163597	SNHG16	1.35745e-08	0	NA	0	0	1	0	0	0	0
ENSG00000106636	YKT6	ENSG00000273230	AC102953.2	1.40105e-08	0	NA	0	0	1	0	0	0	0
ENSG00000106628	POLD2	ENSG00000197989	SNHG12	1.43971e-08	0	NA	0	0	1	0	0	0	0
ENSG00000103510	KAT8	ENSG00000260219	CD2BP2-DT	1.58094e-08	0	NA	0	1	0	0	0	0	1
ENSG00000134419	RPS15A	ENSG00000234912	SNHG20	1.61653e-08	0	NA	0	0	1	0	0	0	0
ENSG00000167113	COQ4	ENSG00000225032	AL162586.1	1.62242e-08	0	NA	1	1	0	0	0	0	2
ENSG00000186010	NDUFA13	ENSG00000251562	MALAT1	1.72077e-08	0	NA	0	0	1	0	0	1	0
ENSG00000140365	COMMD4	ENSG00000272888	LINC01578	1.77978e-08	0	NA	0	0	0	1	0	0	0
ENSG00000134077	THUMPD3	ENSG00000269982	AC018809.2	1.80859e-08	0	NA	0	1	0	0	0	0	1
ENSG00000014919	COX15	ENSG00000224424	PRKAR2A-AS1	1.84692e-08	0	NA	0	0	0	0	1	0	0
ENSG00000188976	NOC2L	ENSG00000242861	AL591895.1	2.25464e-08	0	NA	0	0	0	1	0	0	0
ENSG00000127054	INTS11	ENSG00000228794	LINC01128	2.37239e-08	0	NA	1	1	0	0	0	0	2
ENSG00000003249	DBNDD1	ENSG00000261373	VPS9D1-AS1	2.39084e-08	0	NA	0	1	1	0	0	0	1
ENSG00000104689	TNFRSF10A	ENSG00000251034	AC087854.1	2.45888e-08	0	NA	0	1	0	0	0	0	1
ENSG00000111639	MRPL51	ENSG00000272173	U47924.2	2.56045e-08	0	NA	0	1	0	0	0	0	1
ENSG00000197217	ENTPD4	ENSG00000260032	NORAD	2.60387e-08	0	NA	0	0	1	0	0	0	0
ENSG00000130560	UBAC1	ENSG00000225733	FGD5-AS1	2.61495e-08	0	NA	0	0	1	0	0	0	0
ENSG00000188976	NOC2L	ENSG00000242282	AC108488.1	3.24314e-08	0	NA	0	0	1	0	0	0	0
ENSG00000170881	RNF139	ENSG00000253106	AC090198.1	3.25043e-08	0	NA	1	1	0	0	0	0	2
ENSG00000071082	RPL31	ENSG00000203875	SNHG5	3.26727e-08	0	NA	0	0	1	0	0	0	0
ENSG00000008988	RPS20	ENSG00000247556	OIP5-AS1	3.52776e-08	0	NA	0	0	1	0	0	0	0
ENSG00000157637	SLC38A10	ENSG00000272077	AC124045.1	3.69309e-08	0	NA	0	0	1	0	0	0	0
ENSG00000188229	TUBB4B	ENSG00000259953	AL138756.1	3.70265e-08	0	NA	0	0	1	0	0	0	0
ENSG00000138629	UBL7	ENSG00000258655	ARHGAP5-AS1	3.87537e-08	0	NA	0	0	1	0	0	0	0
ENSG00000003249	DBNDD1	ENSG00000259877	AC009113.1	3.96828e-08	0	NA	0	1	0	0	0	0	1
ENSG00000064545	TMEM161A	ENSG00000231607	DLEU2	4.00613e-08	0	NA	0	0	1	0	0	0	0
ENSG00000173442	EHBP1L1	ENSG00000251562	MALAT1	4.07141e-08	0	NA	1	1	1	0	0	1	2
ENSG00000187446	CHP1	ENSG00000235823	OLMALINC	4.15446e-08	0	NA	0	0	1	0	0	0	0
ENSG00000136908	DPM2	ENSG00000204054	LINC00963	4.38333e-08	0	NA	1	0	0	0	0	0	1
ENSG00000167118	URM1	ENSG00000260032	NORAD	4.39095e-08	0	NA	0	0	1	0	0	0	0
ENSG00000136997	MYC	ENSG00000175061	SNHG29	4.4087e-08	0	NA	0	0	1	0	0	0	0
ENSG00000071082	RPL31	ENSG00000179743	AL450998.2	4.47324e-08	0	NA	0	0	1	0	0	0	0
ENSG00000128944	KNSTRN	ENSG00000261183	SPINT1-AS1	5.10554e-08	0	NA	0	1	0	0	0	0	1
ENSG00000175826	CTDNEP1	ENSG00000178977	LINC00324	5.14995e-08	0	NA	0	1	0	0	0	0	1
ENSG00000158863	FAM160B2	ENSG00000258634	AL160006.1	5.38167e-08	0	NA	0	0	1	0	0	0	0
ENSG00000100129	EIF3L	ENSG00000269893	SNHG8	6.02607e-08	0	NA	0	0	1	0	0	0	0
ENSG00000221978	CCNL2	ENSG00000182873	PRKCZ-AS1	6.19716e-08	0	NA	0	1	0	0	0	0	1
ENSG00000198034	RPS4X	ENSG00000249087	ZNF436-AS1	6.21616e-08	0	NA	0	0	1	0	0	0	0
ENSG00000127191	TRAF2	ENSG00000260563	AC132872.1	6.52684e-08	0	NA	0	0	1	0	0	0	0
ENSG00000076382	SPAG5	ENSG00000264577	AC010761.1	6.84847e-08	0	NA	1	1	0	0	0	0	2
ENSG00000168028	RPSA	ENSG00000268205	AC005261.1	6.86311e-08	0	NA	0	0	1	0	0	0	0
ENSG00000178338	ZNF354B	ENSG00000236017	ASMTL-AS1	6.86967e-08	0	NA	0	0	1	0	0	0	0
ENSG00000144566	RAB5A	ENSG00000236901	MIR600HG	7.04486e-08	0	NA	0	0	1	0	0	0	0
ENSG00000076382	SPAG5	ENSG00000267259	ERVE-1	7.27024e-08	0	NA	0	1	0	0	0	0	1
ENSG00000109475	RPL34	ENSG00000260032	NORAD	7.54068e-08	0	NA	0	0	1	0	0	0	0
ENSG00000196262	PPIA	ENSG00000250899	AC125807.2	8.38651e-08	0	NA	0	0	1	0	0	0	0
ENSG00000187634	SAMD11	ENSG00000272141	AL390719.2	8.39103e-08	0	NA	1	1	0	0	0	0	2
ENSG00000174165	ZDHHC24	ENSG00000255468	AP001107.9	8.6545e-08	0	NA	1	1	0	0	0	0	2
ENSG00000119335	SET	ENSG00000268205	AC005261.1	8.97241e-08	0	NA	0	0	1	0	0	0	0
ENSG00000032219	ARID4A	ENSG00000231365	WARS2-AS1	9.07688e-08	0	NA	0	0	1	0	0	0	0
ENSG00000196262	PPIA	ENSG00000267296	CEBPA-DT	9.363e-08	0	NA	0	0	1	0	0	0	0
ENSG00000168994	PXDC1	ENSG00000230438	SERPINB9P1	9.51397e-08	0	NA	0	1	0	0	0	0	1
ENSG00000175602	CCDC85B	ENSG00000258655	ARHGAP5-AS1	1.06769e-07	0	NA	0	0	1	0	0	0	0
ENSG00000196262	PPIA	ENSG00000273373	AL355488.1	1.11616e-07	0	NA	0	0	1	0	0	0	0
ENSG00000141562	NARF	ENSG00000254389	RHPN1-AS1	1.13143e-07	0	NA	0	0	1	0	0	0	0
ENSG00000136908	DPM2	ENSG00000227218	AL157935.1	1.18259e-07	0	NA	1	1	0	0	0	0	2
ENSG00000183978	COA3	ENSG00000197291	RAMP2-AS1	1.18462e-07	0	NA	1	1	0	0	0	0	2
ENSG00000169100	SLC25A6	ENSG00000234741	GAS5	1.19932e-07	0	NA	0	0	1	0	0	0	0
ENSG00000106628	POLD2	ENSG00000235703	LINC00894	1.30829e-07	0	NA	0	0	1	0	0	0	0
ENSG00000198728	LDB1	ENSG00000204685	STARD7-AS1	1.35585e-07	0	NA	0	0	0	0	1	0	0
ENSG00000179528	LBX2	ENSG00000237883	DGUOK-AS1	1.46116e-07	0	NA	0	1	0	0	0	0	1
ENSG00000126012	KDM5C	ENSG00000269821	KCNQ1OT1	1.5165e-07	0	NA	0	0	1	0	0	0	0
ENSG00000064545	TMEM161A	ENSG00000272077	AC124045.1	1.52104e-07	0	NA	0	0	1	0	0	0	0
ENSG00000178026	LRRC75B	ENSG00000245532	NEAT1	1.60946e-07	0	NA	0	0	1	0	0	0	0
ENSG00000140990	NDUFB10	ENSG00000255198	SNHG9	1.65589e-07	0	NA	0	1	0	0	0	0	1
ENSG00000173812	EIF1	ENSG00000233237	LINC00472	1.65918e-07	0	NA	0	0	1	0	0	0	0
ENSG00000137764	MAP2K5	ENSG00000225733	FGD5-AS1	1.77492e-07	0	NA	0	0	1	0	0	0	0
ENSG00000198728	LDB1	ENSG00000278376	AP004609.3	1.80619e-07	0	NA	0	0	1	0	0	0	0
ENSG00000136997	MYC	ENSG00000247095	MIR210HG	1.91064e-07	0	NA	0	0	0	1	0	0	0
ENSG00000003249	DBNDD1	ENSG00000179818	PCBP1-AS1	1.91169e-07	0	NA	0	0	1	0	0	0	0
ENSG00000048392	RRM2B	ENSG00000255153	TOLLIP-AS1	2.00711e-07	0	NA	0	0	1	0	0	0	0
ENSG00000197217	ENTPD4	ENSG00000175061	SNHG29	2.13907e-07	0	NA	0	0	1	0	0	0	0
ENSG00000136997	MYC	ENSG00000272888	LINC01578	2.25684e-07	0	NA	0	0	1	0	0	0	0
ENSG00000104129	DNAJC17	ENSG00000261183	SPINT1-AS1	2.41109e-07	0	NA	1	1	0	1	0	0	2
ENSG00000180198	RCC1	ENSG00000242125	SNHG3	2.47019e-07	0	NA	0	1	1	0	0	1	1
ENSG00000242485	MRPL20	ENSG00000246089	AC016065.1	2.50281e-07	0	NA	0	0	0	0	1	0	0
ENSG00000131591	C1orf159	ENSG00000268575	AL031282.2	2.54426e-07	0	NA	1	1	0	0	0	0	2
ENSG00000119335	SET	ENSG00000177410	ZFAS1	2.61943e-07	0	NA	0	0	1	0	0	0	0
ENSG00000138629	UBL7	ENSG00000223764	LINC02593	2.68191e-07	0	NA	0	0	1	0	0	0	0
ENSG00000157637	SLC38A10	ENSG00000262049	AC139530.1	2.78784e-07	0	NA	0	0	1	0	0	0	0
ENSG00000259431	THTPA	ENSG00000258056	AC009779.2	2.94297e-07	0	NA	0	0	0	1	0	0	0
ENSG00000071082	RPL31	ENSG00000247556	OIP5-AS1	3.21279e-07	0	NA	0	0	1	0	0	0	0
ENSG00000005844	ITGAL	ENSG00000260083	MIR762HG	3.22244e-07	0	NA	0	1	0	0	0	0	1
ENSG00000196262	PPIA	ENSG00000270696	AC005034.3	3.22811e-07	0	NA	0	0	1	0	0	0	0
ENSG00000032219	ARID4A	ENSG00000163597	SNHG16	3.33362e-07	0	NA	0	0	1	0	0	0	0
ENSG00000221978	CCNL2	ENSG00000228794	LINC01128	3.35962e-07	0	NA	1	1	0	0	0	0	2
ENSG00000167702	KIFC2	ENSG00000255182	AC084125.2	3.36597e-07	0	NA	0	1	1	0	1	0	1
ENSG00000101367	MAPRE1	ENSG00000258634	AL160006.1	3.37514e-07	0	NA	0	0	1	0	0	0	0
ENSG00000204574	ABCF1	ENSG00000228794	LINC01128	3.42292e-07	0	NA	0	0	1	0	0	0	0
ENSG00000106636	YKT6	ENSG00000260563	AC132872.1	3.82156e-07	0	NA	0	0	1	0	0	0	0
ENSG00000166801	FAM111A	ENSG00000255240	AP001636.3	3.91627e-07	0	NA	0	1	0	0	0	0	1
ENSG00000067596	DHX8	ENSG00000267080	ASB16-AS1	4.29737e-07	0	NA	0	1	0	0	0	0	1
ENSG00000173442	EHBP1L1	ENSG00000255517	AP002748.4	4.34726e-07	0	NA	0	1	0	0	0	0	1
ENSG00000166452	AKIP1	ENSG00000204054	LINC00963	4.5498e-07	0	NA	0	0	1	0	0	0	0
ENSG00000100129	EIF3L	ENSG00000270696	AC005034.3	4.60881e-07	0	NA	0	0	1	0	0	0	0
ENSG00000008988	RPS20	ENSG00000248275	TRIM52-AS1	4.74777e-07	0	NA	0	0	1	0	0	0	0
ENSG00000173442	EHBP1L1	ENSG00000255468	AP001107.9	4.87757e-07	0	NA	0	1	0	0	0	0	1
ENSG00000102786	INTS6	ENSG00000236778	INTS6-AS1	5.36796e-07	0	NA	1	1	0	0	0	0	2
ENSG00000196262	PPIA	ENSG00000267080	ASB16-AS1	5.3758e-07	0	NA	0	0	1	0	0	0	0
ENSG00000159840	ZYX	ENSG00000244479	OR2A1-AS1	5.59412e-07	0	NA	0	1	0	0	0	0	1
ENSG00000127191	TRAF2	ENSG00000234741	GAS5	5.84138e-07	0	NA	0	0	1	0	0	0	0
ENSG00000138629	UBL7	ENSG00000225138	SLC9A3-AS1	6.29431e-07	0	NA	0	0	1	0	0	0	0
ENSG00000106628	POLD2	ENSG00000267080	ASB16-AS1	6.72737e-07	0	NA	0	0	1	0	0	0	0
ENSG00000187634	SAMD11	ENSG00000225285	LINC01770	6.81189e-07	0	NA	1	1	0	0	0	0	2
ENSG00000003249	DBNDD1	ENSG00000235823	OLMALINC	6.87175e-07	0	NA	0	0	1	0	0	0	0
ENSG00000011566	MAP4K3	ENSG00000229692	SOS1-IT1	7.38469e-07	0	NA	0	1	0	0	0	0	1
ENSG00000196262	PPIA	ENSG00000260401	AP002761.4	7.54492e-07	0	NA	0	0	1	0	0	0	0
ENSG00000158863	FAM160B2	ENSG00000213057	C1orf220	7.8565e-07	0	NA	0	0	1	0	0	0	0
ENSG00000122026	RPL21	ENSG00000272758	AC083798.2	7.96011e-07	0	NA	0	0	0	0	1	0	0
ENSG00000119335	SET	ENSG00000273329	AC078846.1	8.01226e-07	0	NA	0	0	1	0	0	0	0
ENSG00000123643	SLC36A1	ENSG00000259768	AC004943.2	8.03566e-07	0	NA	0	0	1	0	0	0	0
ENSG00000198034	RPS4X	ENSG00000177410	ZFAS1	8.49321e-07	0	NA	0	0	1	1	0	0	0
ENSG00000186010	NDUFA13	ENSG00000232098	AC012313.1	8.82233e-07	0	NA	0	0	1	0	0	0	0
ENSG00000144597	EAF1	ENSG00000224660	SH3BP5-AS1	8.95538e-07	0	NA	0	1	0	0	0	0	1
ENSG00000198728	LDB1	ENSG00000223482	NUTM2A-AS1	8.98251e-07	0	NA	0	0	1	0	0	0	0
ENSG00000167113	COQ4	ENSG00000236830	CBR3-AS1	9.45897e-07	0	NA	0	0	0	1	0	0	0
ENSG00000141562	NARF	ENSG00000264772	AC016876.2	9.48508e-07	0	NA	0	0	1	0	0	0	0
ENSG00000167118	URM1	ENSG00000225138	SLC9A3-AS1	9.94222e-07	0	NA	0	0	1	0	0	0	0
ENSG00000110583	NAA40	ENSG00000228544	CCDC183-AS1	1.00295e-06	0	NA	0	0	1	0	0	0	0
ENSG00000277972	CISD3	ENSG00000273576	AC009283.1	1.01375e-06	0	NA	1	1	0	0	0	0	2
ENSG00000167193	CRK	ENSG00000263345	AC006435.2	1.03611e-06	0	NA	0	1	0	0	0	0	1
ENSG00000078369	GNB1	ENSG00000224870	MRPL20-AS1	1.13577e-06	0	NA	1	1	0	0	0	0	2
ENSG00000198728	LDB1	ENSG00000263731	AC145207.5	1.17057e-06	0	NA	0	0	1	0	0	0	0
ENSG00000188976	NOC2L	ENSG00000271533	Z83843.1	1.19708e-06	0	NA	0	0	1	0	0	0	0
ENSG00000112306	RPS12	ENSG00000233937	AC008443.1	1.21913e-06	0	NA	0	0	1	0	0	0	0
ENSG00000173812	EIF1	ENSG00000203993	ARRDC1-AS1	1.26063e-06	0	NA	0	0	1	0	0	0	0
ENSG00000180198	RCC1	ENSG00000272405	AL365181.3	1.26848e-06	0	NA	0	0	1	0	0	0	0
ENSG00000187446	CHP1	ENSG00000175061	SNHG29	1.3707e-06	0	NA	0	0	1	0	0	0	0
ENSG00000239857	GET4	ENSG00000273230	AC102953.2	1.39527e-06	0	NA	1	1	0	0	0	0	2
ENSG00000122406	RPL5	ENSG00000225138	SLC9A3-AS1	1.41845e-06	0	NA	0	0	1	0	0	0	0
ENSG00000131584	ACAP3	ENSG00000272141	AL390719.2	1.44051e-06	0	NA	1	1	0	0	0	0	2
ENSG00000008988	RPS20	ENSG00000249859	PVT1	1.54254e-06	0	NA	0	0	1	0	0	0	0
ENSG00000167702	KIFC2	ENSG00000225733	FGD5-AS1	1.68355e-06	0	NA	0	0	1	0	0	0	0
ENSG00000167106	FAM102A	ENSG00000233901	LINC01503	1.68364e-06	0	NA	1	0	0	0	0	0	1
ENSG00000158941	CCAR2	ENSG00000253125	AC055854.1	1.73785e-06	0	NA	1	0	0	0	0	0	1
ENSG00000144566	RAB5A	ENSG00000236830	CBR3-AS1	1.76169e-06	0	NA	0	0	1	0	0	0	0
ENSG00000167702	KIFC2	ENSG00000230838	LINC01614	1.78671e-06	0	NA	0	0	0	1	0	0	0
ENSG00000167118	URM1	ENSG00000232956	SNHG15	1.82061e-06	0	NA	0	0	1	0	0	0	0
ENSG00000141577	CEP131	ENSG00000203709	MIR29B2CHG	1.91264e-06	0	NA	0	0	1	0	0	0	0
ENSG00000130560	UBAC1	ENSG00000230454	U73166.1	1.94963e-06	0	NA	0	0	1	0	0	0	0
ENSG00000182979	MTA1	ENSG00000260711	AL121839.2	1.95975e-06	0	NA	0	0	0	1	0	0	0
ENSG00000156482	RPL30	ENSG00000243701	DUBR	2.07457e-06	0	NA	0	0	1	0	0	0	0
ENSG00000188976	NOC2L	ENSG00000223764	LINC02593	2.08723e-06	0	NA	1	1	0	0	0	0	2
ENSG00000198466	ZNF587	ENSG00000267858	MZF1-AS1	2.12771e-06	0	NA	0	1	0	0	0	0	1
ENSG00000067596	DHX8	ENSG00000248932	AC046134.2	2.2658e-06	0	NA	0	0	1	0	0	0	0
ENSG00000144597	EAF1	ENSG00000228223	HCG11	2.28287e-06	0	NA	0	0	1	0	0	0	0
ENSG00000067596	DHX8	ENSG00000245532	NEAT1	2.31435e-06	0	NA	0	0	1	0	0	1	0
ENSG00000008128	CDK11A	ENSG00000272106	AL691432.2	2.49305e-06	0	NA	1	1	0	0	0	0	2
ENSG00000186665	C17orf58	ENSG00000277476	AC005332.5	2.64383e-06	0	NA	1	1	0	0	0	0	2
ENSG00000178338	ZNF354B	ENSG00000232677	LINC00665	2.71002e-06	0	NA	0	0	1	0	0	0	0
ENSG00000179403	VWA1	ENSG00000272141	AL390719.2	2.71528e-06	0	NA	1	1	0	0	0	0	2
ENSG00000187446	CHP1	ENSG00000224870	MRPL20-AS1	2.81001e-06	0	NA	0	0	1	0	0	0	0
ENSG00000147457	CHMP7	ENSG00000251034	AC087854.1	2.98453e-06	0	NA	0	1	0	0	0	0	1
ENSG00000106636	YKT6	ENSG00000261824	LINC00662	3.08031e-06	0	NA	0	0	1	0	0	0	0
ENSG00000067596	DHX8	ENSG00000267002	AC060780.1	3.10963e-06	0	NA	0	1	0	0	0	0	1
ENSG00000114391	RPL24	ENSG00000272077	AC124045.1	3.16655e-06	0	NA	0	0	1	0	0	0	0
ENSG00000179403	VWA1	ENSG00000272512	AL645608.7	3.31381e-06	0	NA	1	1	0	0	0	0	2
ENSG00000134419	RPS15A	ENSG00000234741	GAS5	3.32486e-06	0	NA	0	0	1	0	0	0	0
ENSG00000183978	COA3	ENSG00000266962	AC067852.2	3.47805e-06	0	NA	0	1	0	0	0	0	1
ENSG00000141562	NARF	ENSG00000247271	ZBED5-AS1	3.53259e-06	0	NA	0	0	1	0	0	0	0
ENSG00000112306	RPS12	ENSG00000257337	AC068888.1	3.64066e-06	0	NA	0	0	1	0	0	0	0
ENSG00000161960	EIF4A1	ENSG00000233223	AC016876.1	3.87614e-06	0	NA	0	1	0	0	0	0	1
ENSG00000120910	PPP3CC	ENSG00000253930	TNFRSF10A-AS1	3.88871e-06	0	NA	0	1	0	0	0	0	1
ENSG00000119335	SET	ENSG00000259953	AL138756.1	3.98504e-06	0	NA	0	0	1	0	0	0	0
ENSG00000231500	RPS18	ENSG00000264772	AC016876.2	4.02226e-06	0	NA	0	0	1	0	0	0	0
ENSG00000174748	RPL15	ENSG00000247556	OIP5-AS1	4.0416e-06	0	NA	0	0	1	0	0	0	0
ENSG00000140479	PCSK6	ENSG00000259583	AC015712.2	4.11581e-06	0	NA	0	1	0	0	0	0	1
ENSG00000175602	CCDC85B	ENSG00000272512	AL645608.7	4.14565e-06	0	NA	0	0	1	0	0	0	0
ENSG00000109475	RPL34	ENSG00000251562	MALAT1	4.17522e-06	0	NA	0	0	1	0	0	1	0
ENSG00000107404	DVL1	ENSG00000240731	AL139287.1	4.18125e-06	0	NA	1	1	0	0	1	0	2
ENSG00000120910	PPP3CC	ENSG00000253200	AC037459.2	4.36872e-06	0	NA	1	1	0	0	0	0	2
ENSG00000110583	NAA40	ENSG00000237248	LINC00987	4.37009e-06	0	NA	0	0	1	0	0	0	0
ENSG00000140990	NDUFB10	ENSG00000261663	AC009065.8	4.40866e-06	0	NA	0	1	0	0	0	0	1
ENSG00000184254	ALDH1A3	ENSG00000270127	AC027020.2	4.42528e-06	0	NA	1	1	0	0	0	0	2
ENSG00000018510	AGPS	ENSG00000163364	LINC01116	4.44829e-06	0	NA	0	1	0	0	0	0	1
ENSG00000174282	ZBTB4	ENSG00000253738	OTUD6B-AS1	4.45596e-06	0	NA	0	0	1	0	0	0	0
ENSG00000165490	DDIAS	ENSG00000247137	AP000873.2	4.46533e-06	0	NA	0	1	0	0	0	0	1
ENSG00000101367	MAPRE1	ENSG00000264772	AC016876.2	4.65537e-06	0	NA	0	0	1	0	0	0	0
ENSG00000173442	EHBP1L1	ENSG00000230551	AC021078.1	4.76586e-06	0	NA	0	0	1	0	0	0	0
ENSG00000167702	KIFC2	ENSG00000225791	TRAM2-AS1	4.79989e-06	0	NA	0	0	1	0	0	0	0
ENSG00000180198	RCC1	ENSG00000272462	U91328.1	4.89826e-06	0	NA	0	0	1	0	0	0	0
ENSG00000178026	LRRC75B	ENSG00000260276	AC022167.2	5.01259e-06	0	NA	0	0	1	0	0	0	0
ENSG00000008128	CDK11A	ENSG00000224870	MRPL20-AS1	5.08307e-06	0	NA	1	1	0	0	0	0	2
ENSG00000048392	RRM2B	ENSG00000231074	HCG18	5.41032e-06	0	NA	0	0	1	0	0	0	0
ENSG00000106628	POLD2	ENSG00000163597	SNHG16	5.75917e-06	0	NA	0	0	1	0	0	0	0
ENSG00000071082	RPL31	ENSG00000237298	TTN-AS1	5.79231e-06	0	NA	0	0	1	0	0	0	0
ENSG00000114391	RPL24	ENSG00000259605	AC074212.1	6.25113e-06	0	NA	0	0	1	0	0	0	0
ENSG00000064545	TMEM161A	ENSG00000259953	AL138756.1	6.70689e-06	0	NA	0	0	1	0	0	0	0
ENSG00000048392	RRM2B	ENSG00000253669	GASAL1	6.92506e-06	0	NA	0	1	0	0	0	0	1
ENSG00000167118	URM1	ENSG00000204054	LINC00963	6.95204e-06	0	NA	1	0	1	0	0	0	1
ENSG00000101367	MAPRE1	ENSG00000263731	AC145207.5	7.19211e-06	0	NA	0	0	1	0	0	0	0
ENSG00000144566	RAB5A	ENSG00000272888	LINC01578	7.48563e-06	0	NA	0	0	1	0	0	0	0
ENSG00000180198	RCC1	ENSG00000274925	ZKSCAN2-DT	7.51185e-06	0	NA	0	0	1	0	0	0	0
ENSG00000168028	RPSA	ENSG00000223797	ENTPD3-AS1	7.69767e-06	0	NA	0	1	0	0	0	0	1
ENSG00000178026	LRRC75B	ENSG00000244300	GATA2-AS1	7.77073e-06	0	NA	0	0	1	0	0	0	0
ENSG00000167118	URM1	ENSG00000227218	AL157935.1	7.96166e-06	0	NA	1	1	0	0	0	0	2
ENSG00000136997	MYC	ENSG00000269893	SNHG8	8.05847e-06	0	NA	0	0	1	0	0	0	0
ENSG00000134970	TMED7	ENSG00000261126	RBFADN	8.27642e-06	0	NA	0	0	1	0	0	0	0
ENSG00000240053	LY6G5B	ENSG00000268061	NAPA-AS1	8.37324e-06	0	NA	0	0	0	1	0	0	0
ENSG00000175602	CCDC85B	ENSG00000236144	TMEM147-AS1	9.57762e-06	0	NA	0	0	1	0	0	0	0
ENSG00000136997	MYC	ENSG00000269821	KCNQ1OT1	9.80589e-06	0	NA	0	0	1	0	0	0	0
ENSG00000137764	MAP2K5	ENSG00000186594	MIR22HG	9.84108e-06	0	NA	0	0	1	0	0	0	0
ENSG00000175602	CCDC85B	ENSG00000255717	SNHG1	1.02088e-05	0	NA	0	0	1	0	0	0	0
ENSG00000089693	MLF2	ENSG00000272173	U47924.2	1.13229e-05	0	NA	1	1	0	0	0	0	2
ENSG00000198034	RPS4X	ENSG00000175061	SNHG29	1.16783e-05	0	NA	0	0	1	0	0	0	0
ENSG00000186010	NDUFA13	ENSG00000262877	AC110285.2	1.19447e-05	0	NA	0	0	1	0	0	0	0
ENSG00000130560	UBAC1	ENSG00000257621	PSMA3-AS1	1.24348e-05	0	NA	0	0	1	0	0	0	0
ENSG00000123643	SLC36A1	ENSG00000230551	AC021078.1	1.26581e-05	0	NA	0	0	1	0	0	0	0
ENSG00000188229	TUBB4B	ENSG00000270933	AC010719.1	1.35162e-05	0	NA	0	0	1	0	0	0	0
ENSG00000122406	RPL5	ENSG00000246067	RAB30-DT	1.35913e-05	0	NA	0	0	1	0	0	0	0
ENSG00000231500	RPS18	ENSG00000175061	SNHG29	1.42168e-05	0	NA	0	0	1	1	0	0	0
ENSG00000173812	EIF1	ENSG00000167920	TMEM99	1.43442e-05	0	NA	0	1	0	0	0	0	1
ENSG00000169100	SLC25A6	ENSG00000206573	THUMPD3-AS1	1.48736e-05	0	NA	0	0	1	0	0	0	0
ENSG00000128944	KNSTRN	ENSG00000261799	AC007406.5	1.56218e-05	0	NA	0	0	1	0	0	0	0
ENSG00000134419	RPS15A	ENSG00000247240	UBL7-AS1	1.56235e-05	0	NA	0	0	1	0	0	0	0
ENSG00000071082	RPL31	ENSG00000276529	AP001505.1	1.58238e-05	0	NA	0	0	1	0	0	0	0
ENSG00000126012	KDM5C	ENSG00000228775	WEE2-AS1	1.60977e-05	0	NA	0	0	1	0	0	0	0
ENSG00000101367	MAPRE1	ENSG00000229807	XIST	1.61373e-05	0	NA	0	0	1	0	0	0	0
ENSG00000136997	MYC	ENSG00000261373	VPS9D1-AS1	1.62318e-05	0	NA	0	0	1	0	0	0	0
ENSG00000173812	EIF1	ENSG00000234741	GAS5	1.63162e-05	0	NA	0	0	1	0	0	0	0
ENSG00000174748	RPL15	ENSG00000175061	SNHG29	1.66134e-05	0	NA	0	0	1	0	0	0	0
ENSG00000204392	LSM2	ENSG00000231607	DLEU2	1.67105e-05	0	NA	0	0	1	0	0	0	0
ENSG00000173812	EIF1	ENSG00000203875	SNHG5	1.71623e-05	0	NA	0	0	1	0	0	0	0
ENSG00000239672	NME1	ENSG00000251562	MALAT1	1.78055e-05	0	NA	0	0	1	0	0	1	0
ENSG00000221978	CCNL2	ENSG00000224870	MRPL20-AS1	1.82998e-05	0	NA	1	1	0	1	0	0	2
ENSG00000174282	ZBTB4	ENSG00000260196	AC124798.1	1.85955e-05	0	NA	0	0	1	0	0	0	0
ENSG00000239672	NME1	ENSG00000179743	AL450998.2	1.87451e-05	0	NA	0	0	1	0	0	0	0
ENSG00000174748	RPL15	ENSG00000226950	DANCR	1.93487e-05	0	NA	0	0	1	0	0	0	0
ENSG00000137806	NDUFAF1	ENSG00000261183	SPINT1-AS1	2.13067e-05	0	NA	1	1	0	0	0	0	2
ENSG00000141577	CEP131	ENSG00000228065	LINC01515	2.13125e-05	0	NA	0	0	1	0	0	0	0
ENSG00000032219	ARID4A	ENSG00000279738	AL022311.1	2.15147e-05	0	NA	0	0	1	0	0	0	0
ENSG00000127191	TRAF2	ENSG00000233016	SNHG7	2.16451e-05	0	NA	0	0	1	0	0	0	0
ENSG00000167702	KIFC2	ENSG00000268119	AC010615.2	2.18228e-05	0	NA	0	0	1	0	0	0	0
ENSG00000008516	MMP25	ENSG00000260565	ERVK13-1	2.19126e-05	0	NA	0	1	0	0	0	0	1
ENSG00000110583	NAA40	ENSG00000267575	AC006504.5	2.2102e-05	0	NA	0	0	1	0	0	0	0
ENSG00000173442	EHBP1L1	ENSG00000276529	AP001505.1	2.21529e-05	0	NA	0	0	1	0	0	0	0
ENSG00000134970	TMED7	ENSG00000224032	EPB41L4A-AS1	2.223e-05	0	NA	0	0	1	0	0	0	0
ENSG00000156482	RPL30	ENSG00000175061	SNHG29	2.29579e-05	0	NA	0	0	1	0	0	0	0
ENSG00000178338	ZNF354B	ENSG00000177337	DLGAP1-AS1	2.42366e-05	0	NA	0	0	1	0	0	0	0
ENSG00000122406	RPL5	ENSG00000175061	SNHG29	2.4288e-05	0	NA	0	0	1	0	0	0	0
ENSG00000184545	DUSP8	ENSG00000255284	AP006621.3	2.47203e-05	0	NA	0	1	0	0	0	0	1
ENSG00000181924	COA4	ENSG00000260401	AP002761.4	2.50558e-05	0	NA	0	1	0	0	1	0	1
ENSG00000048392	RRM2B	ENSG00000263731	AC145207.5	2.58159e-05	0	NA	0	0	1	0	0	0	0
ENSG00000158863	FAM160B2	ENSG00000225733	FGD5-AS1	2.62631e-05	0	NA	0	0	1	0	0	0	0
ENSG00000178026	LRRC75B	ENSG00000233930	KRTAP5-AS1	2.72356e-05	0	NA	0	0	1	0	0	0	0
ENSG00000239672	NME1	ENSG00000264112	AC015813.1	2.75542e-05	0	NA	0	0	1	0	0	0	0
ENSG00000112306	RPS12	ENSG00000203875	SNHG5	2.7791e-05	0	NA	0	0	1	0	0	0	0
ENSG00000114391	RPL24	ENSG00000268205	AC005261.1	2.78741e-05	0	NA	0	0	1	0	0	0	0
ENSG00000126012	KDM5C	ENSG00000215256	DHRS4-AS1	2.91445e-05	0	NA	0	0	1	0	0	0	0
ENSG00000169100	SLC25A6	ENSG00000230454	U73166.1	2.93388e-05	0	NA	0	0	1	0	0	0	0
ENSG00000169100	SLC25A6	ENSG00000260196	AC124798.1	2.93816e-05	0	NA	0	0	1	0	0	0	0
ENSG00000161960	EIF4A1	ENSG00000215067	ALOX12-AS1	2.96238e-05	0	NA	0	1	0	0	0	0	1
ENSG00000175602	CCDC85B	ENSG00000179818	PCBP1-AS1	2.98123e-05	0	NA	0	0	1	0	0	0	0
ENSG00000185049	NELFA	ENSG00000280927	CTBP1-AS	3.01452e-05	0	NA	0	1	0	0	0	0	1
ENSG00000134970	TMED7	ENSG00000226688	ENTPD1-AS1	3.01571e-05	0	NA	0	0	1	0	0	0	0
ENSG00000123643	SLC36A1	ENSG00000231721	LINC-PINT	3.06003e-05	0	NA	0	0	1	0	0	0	0
ENSG00000119335	SET	ENSG00000223478	AL441992.1	3.11095e-05	0	NA	1	1	1	0	0	0	2
ENSG00000008988	RPS20	ENSG00000261799	AC007406.5	3.2312e-05	0	NA	0	0	1	0	0	0	0
ENSG00000007202	KIAA0100	ENSG00000264577	AC010761.1	3.28213e-05	0	NA	1	1	0	0	0	0	2
ENSG00000138629	UBL7	ENSG00000261801	LOXL1-AS1	3.54203e-05	0	NA	0	1	0	0	0	0	1
ENSG00000078369	GNB1	ENSG00000223764	LINC02593	3.55706e-05	0	NA	1	1	0	0	0	0	2
ENSG00000141562	NARF	ENSG00000260032	NORAD	3.62668e-05	0	NA	0	0	1	0	0	0	0
ENSG00000198034	RPS4X	ENSG00000262049	AC139530.1	3.64209e-05	0	NA	0	0	1	0	0	0	0
ENSG00000119335	SET	ENSG00000196295	GARS-DT	3.73928e-05	0	NA	0	0	1	0	0	0	0
ENSG00000167118	URM1	ENSG00000226029	LINC01772	3.86921e-05	0	NA	0	0	1	0	0	0	0
ENSG00000106636	YKT6	ENSG00000269821	KCNQ1OT1	4.10815e-05	0	NA	0	0	1	0	0	0	0
ENSG00000221978	CCNL2	ENSG00000268575	AL031282.2	4.19313e-05	0	NA	1	1	0	0	0	0	2
ENSG00000124787	RPP40	ENSG00000269985	AL021328.1	4.21621e-05	0	NA	0	1	0	0	0	0	1
ENSG00000128944	KNSTRN	ENSG00000264772	AC016876.2	4.25257e-05	0	NA	0	0	1	0	0	0	0
ENSG00000110583	NAA40	ENSG00000225733	FGD5-AS1	4.2713e-05	0	NA	0	0	1	0	0	0	0
ENSG00000067596	DHX8	ENSG00000232956	SNHG15	4.3022e-05	0	NA	0	0	1	0	0	0	0
ENSG00000112992	NNT	ENSG00000177738	AC025171.1	4.37452e-05	0	NA	0	1	0	0	0	0	1
ENSG00000185049	NELFA	ENSG00000249673	NOP14-AS1	4.4653e-05	0	NA	0	1	0	0	0	0	1
ENSG00000184545	DUSP8	ENSG00000235027	AC068580.3	4.48037e-05	0	NA	0	1	0	0	0	0	1
ENSG00000167702	KIFC2	ENSG00000229807	XIST	4.62211e-05	0	NA	0	0	1	0	0	0	0
ENSG00000178338	ZNF354B	ENSG00000265369	PCAT18	4.65741e-05	0	NA	0	0	1	0	0	0	0
ENSG00000188229	TUBB4B	ENSG00000261971	MMP25-AS1	4.7814e-05	0	NA	0	0	1	0	0	0	0
ENSG00000004142	POLDIP2	ENSG00000267259	ERVE-1	4.78244e-05	0	NA	0	1	0	0	0	0	1
ENSG00000123643	SLC36A1	ENSG00000233937	AC008443.1	4.83861e-05	0	NA	0	0	1	0	0	0	0
ENSG00000067596	DHX8	ENSG00000233223	AC016876.1	4.85852e-05	0	NA	0	0	1	0	0	0	0
ENSG00000240053	LY6G5B	ENSG00000264112	AC015813.1	5.00671e-05	0	NA	0	0	1	0	0	0	0
ENSG00000119335	SET	ENSG00000225032	AL162586.1	5.15068e-05	0	NA	1	1	0	0	0	0	2
ENSG00000173442	EHBP1L1	ENSG00000254614	AP003068.2	5.30623e-05	0	NA	0	1	0	0	0	0	1
ENSG00000120910	PPP3CC	ENSG00000253125	AC055854.1	5.34491e-05	0	NA	0	1	0	0	0	0	1
ENSG00000168028	RPSA	ENSG00000226950	DANCR	5.445e-05	0	NA	0	0	1	0	0	0	0
ENSG00000123643	SLC36A1	ENSG00000178977	LINC00324	5.46615e-05	0	NA	0	0	1	0	0	0	0
ENSG00000106636	YKT6	ENSG00000267080	ASB16-AS1	5.84691e-05	0	NA	0	0	1	0	0	0	0
ENSG00000144566	RAB5A	ENSG00000172965	MIR4435-2HG	5.91348e-05	0	NA	0	0	1	0	0	0	0
ENSG00000198728	LDB1	ENSG00000250899	AC125807.2	5.9706e-05	0	NA	0	0	1	0	0	0	0
ENSG00000196873	CBWD3	ENSG00000204860	FAM201A	5.98438e-05	0	NA	1	0	0	0	0	0	1
ENSG00000114391	RPL24	ENSG00000225138	SLC9A3-AS1	6.065e-05	0	NA	0	0	1	0	0	0	0
ENSG00000144566	RAB5A	ENSG00000229807	XIST	6.28375e-05	0	NA	0	0	1	0	0	0	0
ENSG00000064545	TMEM161A	ENSG00000259248	USP3-AS1	6.43354e-05	0	NA	0	0	1	0	0	0	0
ENSG00000137806	NDUFAF1	ENSG00000203875	SNHG5	6.58354e-05	0	NA	0	0	1	0	0	0	0
ENSG00000187446	CHP1	ENSG00000235703	LINC00894	6.5993e-05	0	NA	0	0	1	0	0	0	0
ENSG00000144597	EAF1	ENSG00000247556	OIP5-AS1	6.66877e-05	0	NA	0	0	1	0	0	0	0
ENSG00000240053	LY6G5B	ENSG00000250899	AC125807.2	6.68586e-05	0	NA	0	0	1	0	0	0	0
ENSG00000174444	RPL4	ENSG00000273151	AC073957.3	6.73533e-05	0	NA	0	0	1	0	0	0	0
ENSG00000122406	RPL5	ENSG00000234741	GAS5	6.89993e-05	0	NA	0	0	1	0	0	0	0
ENSG00000003249	DBNDD1	ENSG00000260630	SNAI3-AS1	6.95396e-05	0	NA	0	0	1	0	0	0	0
ENSG00000198034	RPS4X	ENSG00000261799	AC007406.5	7.10935e-05	0	NA	0	0	1	0	0	0	0
ENSG00000123643	SLC36A1	ENSG00000228775	WEE2-AS1	7.21237e-05	0	NA	0	0	1	0	0	0	0
ENSG00000175602	CCDC85B	ENSG00000255517	AP002748.4	7.25517e-05	0	NA	0	1	1	0	0	0	1
ENSG00000144597	EAF1	ENSG00000232956	SNHG15	7.36297e-05	0	NA	0	0	1	0	0	0	0
ENSG00000174748	RPL15	ENSG00000206573	THUMPD3-AS1	7.58151e-05	0	NA	0	0	1	0	0	0	0
ENSG00000167118	URM1	ENSG00000223478	AL441992.1	7.60317e-05	0	NA	1	1	1	0	0	0	2
ENSG00000204392	LSM2	ENSG00000206344	HCG27	7.64426e-05	0	NA	0	1	0	0	0	0	1
ENSG00000167118	URM1	ENSG00000245532	NEAT1	7.7239e-05	0	NA	0	0	1	0	0	1	0
ENSG00000198728	LDB1	ENSG00000223764	LINC02593	7.73753e-05	0	NA	0	0	1	0	0	0	0
ENSG00000197217	ENTPD4	ENSG00000273729	AC007686.3	7.92764e-05	0	NA	0	0	1	0	0	0	0
ENSG00000174282	ZBTB4	ENSG00000269958	AL049840.5	8.02074e-05	0	NA	0	0	1	0	0	0	0
ENSG00000114391	RPL24	ENSG00000255717	SNHG1	8.03827e-05	0	NA	0	0	1	0	0	0	0
ENSG00000175602	CCDC85B	ENSG00000255320	AP000759.1	8.2097e-05	0	NA	0	1	0	0	0	0	1
ENSG00000123643	SLC36A1	ENSG00000269958	AL049840.5	8.23348e-05	0	NA	0	0	1	0	0	0	0
ENSG00000134419	RPS15A	ENSG00000175061	SNHG29	8.50854e-05	0	NA	0	0	1	0	0	0	0
ENSG00000103510	KAT8	ENSG00000260852	FBXL19-AS1	8.51749e-05	0	NA	0	1	0	0	0	0	1
ENSG00000110583	NAA40	ENSG00000272512	AL645608.7	8.53117e-05	0	NA	0	0	1	0	0	0	0
ENSG00000071082	RPL31	ENSG00000267317	AC027307.2	8.59616e-05	0	NA	0	0	1	0	0	0	0
ENSG00000204574	ABCF1	ENSG00000234741	GAS5	8.83855e-05	0	NA	0	0	1	0	0	0	0
ENSG00000187257	RSBN1L	ENSG00000234456	MAGI2-AS3	8.89954e-05	0	NA	1	0	0	0	0	0	1
ENSG00000175756	AURKAIP1	ENSG00000272141	AL390719.2	8.91353e-05	0	NA	1	1	0	0	0	0	2
ENSG00000166452	AKIP1	ENSG00000225733	FGD5-AS1	8.95584e-05	0	NA	0	0	1	0	0	0	0
ENSG00000137764	MAP2K5	ENSG00000175061	SNHG29	8.97179e-05	0	NA	0	0	1	0	0	0	0
ENSG00000107404	DVL1	ENSG00000272455	AL391244.2	9.15919e-05	0	NA	1	1	0	0	0	0	2
ENSG00000091640	SPAG7	ENSG00000262823	AC127521.1	9.23491e-05	0	NA	0	1	0	0	0	0	1
ENSG00000173812	EIF1	ENSG00000269918	AF131215.6	9.2763e-05	0	NA	0	0	1	0	0	0	0
ENSG00000184436	THAP7	ENSG00000241990	PRR34-AS1	0.000102457	0	NA	0	0	0	1	0	0	0
ENSG00000280987	MATR3	ENSG00000245146	MALINC1	0.000102992	0	NA	0	1	0	0	0	0	1
ENSG00000107404	DVL1	ENSG00000272106	AL691432.2	0.000103963	0	NA	1	1	0	0	0	0	2
ENSG00000178338	ZNF354B	ENSG00000261799	AC007406.5	0.000104758	0	NA	0	0	1	0	0	0	0
ENSG00000128944	KNSTRN	ENSG00000225470	JPX	0.000106793	0	NA	0	0	1	0	0	0	0
ENSG00000119335	SET	ENSG00000175061	SNHG29	0.000108928	0	NA	0	0	1	0	0	0	0
ENSG00000134970	TMED7	ENSG00000245694	CRNDE	0.000112368	0	NA	0	0	1	0	0	0	0
ENSG00000126012	KDM5C	ENSG00000224870	MRPL20-AS1	0.00011459	0	NA	0	0	1	0	0	0	0
ENSG00000123643	SLC36A1	ENSG00000260793	AC003102.1	0.000116678	0	NA	0	0	1	0	0	0	0
ENSG00000008128	CDK11A	ENSG00000272512	AL645608.7	0.00012035	0	NA	1	1	0	0	0	0	2
ENSG00000204574	ABCF1	ENSG00000248932	AC046134.2	0.000123925	0	NA	0	0	1	0	0	0	0
ENSG00000160087	UBE2J2	ENSG00000272512	AL645608.7	0.000124809	0	NA	1	1	0	0	0	0	2
ENSG00000127054	INTS11	ENSG00000223764	LINC02593	0.000127378	0	NA	1	1	0	0	0	0	2
ENSG00000144566	RAB5A	ENSG00000232956	SNHG15	0.00012943	0	NA	0	0	1	0	0	0	0
ENSG00000048392	RRM2B	ENSG00000225470	JPX	0.000130398	0	NA	0	0	1	0	0	0	0
ENSG00000005844	ITGAL	ENSG00000238045	AC009133.1	0.000134323	0	NA	0	1	0	0	0	0	1
ENSG00000134986	NREP	ENSG00000224032	EPB41L4A-AS1	0.000135158	0	NA	0	1	0	0	0	0	1
ENSG00000167118	URM1	ENSG00000230551	AC021078.1	0.000136042	0	NA	0	0	1	0	0	0	0
ENSG00000231500	RPS18	ENSG00000249087	ZNF436-AS1	0.000140183	0	NA	0	0	1	0	0	0	0
ENSG00000238083	LRRC37A2	ENSG00000262879	AC005670.3	0.000140303	0	NA	0	1	0	0	0	0	1
ENSG00000008988	RPS20	ENSG00000163597	SNHG16	0.000140751	0	NA	0	0	1	0	0	0	0
ENSG00000175826	CTDNEP1	ENSG00000236088	COX10-AS1	0.000142711	0	NA	0	0	0	0	1	0	0
ENSG00000071082	RPL31	ENSG00000225138	SLC9A3-AS1	0.000143086	0	NA	0	0	1	0	0	0	0
ENSG00000136997	MYC	ENSG00000268713	AC005261.3	0.00014887	0	NA	0	0	1	0	0	0	0
ENSG00000111678	C12orf57	ENSG00000205885	C1RL-AS1	0.000149607	0	NA	0	1	0	0	0	0	1
ENSG00000175756	AURKAIP1	ENSG00000272106	AL691432.2	0.000156097	0	NA	1	1	0	0	0	0	2
ENSG00000110583	NAA40	ENSG00000229807	XIST	0.000159653	0	NA	0	0	1	0	0	0	0
ENSG00000134970	TMED7	ENSG00000260804	LINC01963	0.000160311	0	NA	0	0	1	0	0	0	0
ENSG00000186566	GPATCH8	ENSG00000276728	AC142472.1	0.000162867	0	NA	1	1	0	0	0	0	2
ENSG00000144566	RAB5A	ENSG00000204685	STARD7-AS1	0.000164097	0	NA	0	0	1	0	0	0	0
ENSG00000107404	DVL1	ENSG00000268575	AL031282.2	0.000165141	0	NA	1	1	0	0	0	0	2
ENSG00000126012	KDM5C	ENSG00000276529	AP001505.1	0.000168942	0	NA	0	0	1	0	0	0	0
ENSG00000032219	ARID4A	ENSG00000230590	FTX	0.000174128	0	NA	0	0	1	0	0	0	0
ENSG00000204392	LSM2	ENSG00000260630	SNAI3-AS1	0.000179154	0	NA	0	0	1	0	0	0	0
ENSG00000008516	MMP25	ENSG00000263072	ZNF213-AS1	0.000179567	0	NA	0	1	0	0	0	0	1
ENSG00000140990	NDUFB10	ENSG00000261505	AL031714.1	0.000184401	0	NA	1	1	0	0	0	0	2
ENSG00000140990	NDUFB10	ENSG00000260565	ERVK13-1	0.000187247	0	NA	0	1	0	0	0	0	1
ENSG00000197217	ENTPD4	ENSG00000228794	LINC01128	0.000196783	0	NA	0	0	1	0	0	0	0
ENSG00000160256	FAM207A	ENSG00000184441	AP001062.1	0.000201566	0	NA	0	1	0	0	0	0	1
ENSG00000160087	UBE2J2	ENSG00000268575	AL031282.2	0.000204474	0	NA	1	1	0	0	0	0	2
ENSG00000160226	CFAP410	ENSG00000183250	LINC01547	0.000209259	0	NA	0	1	0	0	0	0	1
ENSG00000142185	TRPM2	ENSG00000276529	AP001505.1	0.000214663	0	NA	1	1	0	0	0	0	2
ENSG00000160087	UBE2J2	ENSG00000259642	ST20-AS1	0.0002155	0	NA	0	0	0	1	0	0	0
ENSG00000173812	EIF1	ENSG00000258441	LINC00641	0.000215614	0	NA	0	0	1	0	0	0	0
ENSG00000173442	EHBP1L1	ENSG00000261126	RBFADN	0.000218832	0	NA	0	0	1	0	0	0	0
ENSG00000239672	NME1	ENSG00000251442	LINC01094	0.000219332	0	NA	0	0	1	0	0	0	0
ENSG00000183978	COA3	ENSG00000188825	LINC00910	0.000219887	0	NA	0	1	0	0	0	0	1
ENSG00000014919	COX15	ENSG00000235823	OLMALINC	0.000219962	0	NA	0	1	1	0	0	0	1
ENSG00000114391	RPL24	ENSG00000255455	AP003486.1	0.000230452	0	NA	0	0	1	0	0	0	0
ENSG00000186010	NDUFA13	ENSG00000273311	DGCR11	0.000231161	0	NA	0	0	1	0	0	0	0
ENSG00000131381	RBSN	ENSG00000228242	AC093495.1	0.000239102	0	NA	0	1	0	0	0	0	1
ENSG00000130560	UBAC1	ENSG00000270696	AC005034.3	0.000239259	0	NA	0	0	1	0	0	0	0
ENSG00000239672	NME1	ENSG00000248932	AC046134.2	0.00024094	0	NA	0	0	1	0	0	0	0
ENSG00000221978	CCNL2	ENSG00000272455	AL391244.2	0.000242615	0	NA	1	1	0	0	0	0	2
ENSG00000014919	COX15	ENSG00000232956	SNHG15	0.000243936	0	NA	0	0	1	0	0	0	0
ENSG00000008128	CDK11A	ENSG00000258634	AL160006.1	0.000244695	0	NA	0	0	1	0	0	0	0
ENSG00000127054	INTS11	ENSG00000272141	AL390719.2	0.000247973	0	NA	1	1	0	0	0	0	2
ENSG00000141577	CEP131	ENSG00000205913	SRRM2-AS1	0.000260765	0	NA	0	0	1	0	0	0	0
ENSG00000198728	LDB1	ENSG00000272933	AL391121.1	0.000262304	0	NA	0	1	0	0	0	0	1
ENSG00000131584	ACAP3	ENSG00000225285	LINC01770	0.000264398	0	NA	1	1	0	0	0	0	2
ENSG00000198034	RPS4X	ENSG00000242125	SNHG3	0.000267645	0	NA	0	0	1	0	0	0	0
ENSG00000134419	RPS15A	ENSG00000230551	AC021078.1	0.000280488	0	NA	0	0	1	0	0	0	0
ENSG00000100416	TRMU	ENSG00000231711	LINC00899	0.000281784	0	NA	1	1	0	0	0	0	2
ENSG00000174748	RPL15	ENSG00000234741	GAS5	0.000287079	0	NA	0	0	1	0	0	0	0
ENSG00000188976	NOC2L	ENSG00000272455	AL391244.2	0.000290549	0	NA	1	1	0	0	1	0	2
ENSG00000134970	TMED7	ENSG00000250802	ZBED3-AS1	0.000292544	0	NA	0	0	1	0	0	0	0
ENSG00000186010	NDUFA13	ENSG00000172965	MIR4435-2HG	0.000294193	0	NA	0	0	1	0	0	0	0
ENSG00000112306	RPS12	ENSG00000224086	AC245452.1	0.000300734	0	NA	0	0	1	0	0	0	0
ENSG00000003249	DBNDD1	ENSG00000255857	PXN-AS1	0.000304529	0	NA	0	0	1	0	0	0	0
ENSG00000032219	ARID4A	ENSG00000267106	ZNF561-AS1	0.000307503	0	NA	0	0	1	0	0	0	0
ENSG00000175198	PCCA	ENSG00000280734	LINC01232	0.000315543	0	NA	0	1	0	0	0	0	1
ENSG00000160087	UBE2J2	ENSG00000240731	AL139287.1	0.000316379	0	NA	0	1	0	0	0	0	1
ENSG00000157873	TNFRSF14	ENSG00000268575	AL031282.2	0.000318647	0	NA	0	1	0	0	0	0	1
ENSG00000188976	NOC2L	ENSG00000272141	AL390719.2	0.000319621	0	NA	1	1	0	0	0	0	2
ENSG00000127191	TRAF2	ENSG00000267575	AC006504.5	0.000337663	0	NA	0	0	1	0	0	0	0
ENSG00000107404	DVL1	ENSG00000182873	PRKCZ-AS1	0.000338403	0	NA	0	1	0	0	0	0	1
ENSG00000048392	RRM2B	ENSG00000264247	LINC00909	0.000340179	0	NA	0	0	1	0	0	0	0
ENSG00000188229	TUBB4B	ENSG00000268996	MAN1B1-DT	0.000344276	0	NA	0	1	0	0	0	0	1
ENSG00000169100	SLC25A6	ENSG00000175061	SNHG29	0.00036061	0	NA	0	0	1	0	0	0	0
ENSG00000137806	NDUFAF1	ENSG00000250988	SNHG21	0.000365684	0	NA	0	0	1	0	0	0	0
ENSG00000141577	CEP131	ENSG00000250742	LINC02381	0.000368671	0	NA	0	0	1	0	0	0	0
ENSG00000183978	COA3	ENSG00000198496	NBR2	0.000391525	0	NA	0	1	0	0	0	0	1
ENSG00000130560	UBAC1	ENSG00000233016	SNHG7	0.00039794	0	NA	0	1	0	0	0	0	1
ENSG00000134419	RPS15A	ENSG00000258655	ARHGAP5-AS1	0.000402409	0	NA	0	0	1	0	0	0	0
ENSG00000126012	KDM5C	ENSG00000250132	AC004803.1	0.000404733	0	NA	0	0	1	0	0	0	0
ENSG00000106628	POLD2	ENSG00000247240	UBL7-AS1	0.000423347	0	NA	0	0	1	0	0	0	0
ENSG00000100083	GGA1	ENSG00000196756	SNHG17	0.000431413	0	NA	0	0	1	0	0	0	0
ENSG00000107404	DVL1	ENSG00000272141	AL390719.2	0.000432974	0	NA	1	1	0	0	0	0	2
ENSG00000150455	TIRAP	ENSG00000280832	GSEC	0.000433314	0	NA	0	1	0	0	0	0	1
ENSG00000197217	ENTPD4	ENSG00000258634	AL160006.1	0.000434831	0	NA	0	0	1	0	0	0	0
ENSG00000014919	COX15	ENSG00000197182	MIRLET7BHG	0.000435092	0	NA	0	0	1	0	0	0	0
ENSG00000078369	GNB1	ENSG00000272449	AL139246.5	0.000435292	0	NA	0	1	0	0	0	0	1
ENSG00000158863	FAM160B2	ENSG00000273729	AC007686.3	0.000436186	0	NA	0	0	1	0	0	0	0
ENSG00000167702	KIFC2	ENSG00000267278	MAP3K14-AS1	0.000439772	0	NA	0	0	1	0	0	0	0
ENSG00000158863	FAM160B2	ENSG00000250742	LINC02381	0.000443722	0	NA	0	0	1	0	0	0	0
ENSG00000014919	COX15	ENSG00000264772	AC016876.2	0.000445407	0	NA	0	0	1	0	0	0	0
ENSG00000174718	RESF1	ENSG00000274964	AC026356.1	0.000460431	0	NA	1	1	0	0	0	0	2
ENSG00000181513	ACBD4	ENSG00000267080	ASB16-AS1	0.000469485	0	NA	1	1	0	0	0	0	2
ENSG00000178338	ZNF354B	ENSG00000231365	WARS2-AS1	0.000471692	0	NA	0	0	1	0	0	0	0
ENSG00000204574	ABCF1	ENSG00000163597	SNHG16	0.000475846	0	NA	0	0	1	0	0	0	0
ENSG00000141577	CEP131	ENSG00000265688	MAFG-DT	0.000479396	0	NA	0	1	0	0	0	0	1
ENSG00000018510	AGPS	ENSG00000223960	CHROMR	0.00049644	0	NA	0	1	0	0	0	0	1
ENSG00000242485	MRPL20	ENSG00000240731	AL139287.1	0.000497098	0	NA	1	1	0	0	0	0	2
ENSG00000122406	RPL5	ENSG00000184441	AP001062.1	0.000497961	0	NA	0	0	1	0	0	0	0
ENSG00000100083	GGA1	ENSG00000230454	U73166.1	0.000517263	0	NA	0	0	1	0	0	0	0
ENSG00000147457	CHMP7	ENSG00000253930	TNFRSF10A-AS1	0.000522953	0	NA	0	1	0	0	0	0	1
ENSG00000168028	RPSA	ENSG00000177410	ZFAS1	0.000533567	0	NA	0	0	1	0	0	0	0
ENSG00000131477	RAMP2	ENSG00000267002	AC060780.1	0.0005364	0	NA	0	1	0	0	0	0	1
ENSG00000173442	EHBP1L1	ENSG00000255320	AP000759.1	0.000542659	0	NA	0	1	0	0	0	0	1
ENSG00000178026	LRRC75B	ENSG00000261659	Z92544.2	0.000562717	0	NA	0	0	1	0	0	0	0
ENSG00000160087	UBE2J2	ENSG00000182873	PRKCZ-AS1	0.000570549	0	NA	0	1	0	0	0	0	1
ENSG00000003249	DBNDD1	ENSG00000236830	CBR3-AS1	0.000577467	0	NA	0	0	1	0	0	0	0
ENSG00000254505	CHMP4A	ENSG00000272888	LINC01578	0.000580084	0	NA	0	0	0	1	0	0	0
ENSG00000014919	COX15	ENSG00000177410	ZFAS1	0.000582104	0	NA	0	0	1	0	0	0	0
ENSG00000157637	SLC38A10	ENSG00000236901	MIR600HG	0.000607193	0	NA	0	0	1	0	0	0	0
ENSG00000141577	CEP131	ENSG00000236901	MIR600HG	0.000621357	0	NA	0	0	1	0	0	0	0
ENSG00000167702	KIFC2	ENSG00000196756	SNHG17	0.000637267	0	NA	0	0	1	0	0	0	0
ENSG00000048392	RRM2B	ENSG00000130600	H19	0.000652709	0	NA	0	0	1	0	0	0	0
ENSG00000014919	COX15	ENSG00000269609	RPARP-AS1	0.000657159	0	NA	0	0	1	0	0	0	0
ENSG00000256771	ZNF253	ENSG00000267481	AC011477.2	0.000675241	0	NA	0	1	0	0	0	0	1
ENSG00000131584	ACAP3	ENSG00000268575	AL031282.2	0.000691552	0	NA	0	1	0	0	0	0	1
ENSG00000174444	RPL4	ENSG00000272512	AL645608.7	0.00069814	0	NA	0	0	1	0	0	0	0
ENSG00000178026	LRRC75B	ENSG00000253738	OTUD6B-AS1	0.000699824	0	NA	0	0	1	0	0	0	0
ENSG00000179403	VWA1	ENSG00000268575	AL031282.2	0.000710559	0	NA	1	1	0	0	0	0	2
ENSG00000123643	SLC36A1	ENSG00000275764	AC092747.4	0.0007178	0	NA	0	0	1	0	0	0	0
ENSG00000101367	MAPRE1	ENSG00000188825	LINC00910	0.000720874	0	NA	0	0	1	0	0	0	0
ENSG00000172379	ARNT2	ENSG00000277782	AC068870.2	0.000723534	0	NA	0	1	0	0	0	0	1
ENSG00000178381	ZFAND2A	ENSG00000273151	AC073957.3	0.000730574	0	NA	1	1	0	0	0	0	2
ENSG00000171634	BPTF	ENSG00000274561	AC005332.3	0.000733005	0	NA	1	1	0	0	0	0	2
ENSG00000175602	CCDC85B	ENSG00000268205	AC005261.1	0.000736365	0	NA	0	0	1	0	0	0	0
ENSG00000160087	UBE2J2	ENSG00000224870	MRPL20-AS1	0.000757302	0	NA	0	1	0	0	0	0	1
ENSG00000173442	EHBP1L1	ENSG00000232956	SNHG15	0.000757549	0	NA	0	0	1	0	0	0	0
ENSG00000204574	ABCF1	ENSG00000179818	PCBP1-AS1	0.000759432	0	NA	0	0	1	0	0	0	0
ENSG00000174501	ANKRD36C	ENSG00000235584	AC008268.1	0.000760745	0	NA	1	1	0	0	0	0	2
ENSG00000032219	ARID4A	ENSG00000248275	TRIM52-AS1	0.000804986	0	NA	0	0	1	0	0	0	0
ENSG00000064545	TMEM161A	ENSG00000267296	CEBPA-DT	0.00082342	0	NA	0	0	1	0	0	0	0
ENSG00000198728	LDB1	ENSG00000232956	SNHG15	0.000841201	0	NA	0	0	1	0	0	0	0
ENSG00000008516	MMP25	ENSG00000272079	AC004233.2	0.000842096	0	NA	0	1	0	0	0	0	1
ENSG00000175602	CCDC85B	ENSG00000234741	GAS5	0.000846483	0	NA	0	0	1	0	0	1	0
ENSG00000187446	CHP1	ENSG00000229807	XIST	0.000857433	0	NA	0	0	1	0	0	0	0
ENSG00000156689	GLYATL2	ENSG00000245571	FAM111A-DT	0.000862664	0	NA	0	1	0	0	0	0	1
ENSG00000161960	EIF4A1	ENSG00000262089	AC040977.1	0.000878255	0	NA	0	1	0	0	0	0	1
ENSG00000136908	DPM2	ENSG00000261094	AC007066.2	0.000932169	0	NA	0	0	0	1	0	0	0
ENSG00000160087	UBE2J2	ENSG00000223764	LINC02593	0.000942355	0	NA	1	1	0	0	0	0	2
ENSG00000130560	UBAC1	ENSG00000232931	LINC00342	0.0009485	0	NA	0	0	1	0	0	0	0
ENSG00000134419	RPS15A	ENSG00000203635	AC144450.1	0.000956455	0	NA	0	0	1	0	0	0	0
ENSG00000100129	EIF3L	ENSG00000242086	MUC20-OT1	0.000957063	0	NA	0	0	1	0	0	0	0
ENSG00000175198	PCCA	ENSG00000228889	UBAC2-AS1	0.000977149	0	NA	0	1	0	0	0	0	1
ENSG00000167118	URM1	ENSG00000206573	THUMPD3-AS1	0.000995596	0	NA	0	0	1	0	0	0	0
ENSG00000242485	MRPL20	ENSG00000182873	PRKCZ-AS1	0.00101458	0	NA	0	1	0	0	0	0	1
ENSG00000197217	ENTPD4	ENSG00000250742	LINC02381	0.00101871	0	NA	0	0	1	0	0	0	0
ENSG00000173442	EHBP1L1	ENSG00000261326	LINC01355	0.00102782	0	NA	0	0	1	0	0	0	0
ENSG00000196262	PPIA	ENSG00000225733	FGD5-AS1	0.00107157	0	NA	0	0	1	0	0	0	0
ENSG00000156482	RPL30	ENSG00000163597	SNHG16	0.00108543	0	NA	0	0	1	0	0	0	0
ENSG00000167113	COQ4	ENSG00000204054	LINC00963	0.00111458	0	NA	1	0	0	0	0	0	1
ENSG00000178026	LRRC75B	ENSG00000273084	AC092171.5	0.0011628	0	NA	0	0	1	0	0	0	0
ENSG00000106636	YKT6	ENSG00000157306	ZFHX2-AS1	0.00117373	0	NA	0	0	1	0	0	0	0
ENSG00000100083	GGA1	ENSG00000268205	AC005261.1	0.00124678	0	NA	0	0	1	0	0	0	0
ENSG00000032219	ARID4A	ENSG00000274020	LINC01138	0.00127725	0	NA	0	0	1	0	0	0	0
ENSG00000100083	GGA1	ENSG00000226328	NUP50-DT	0.00129427	0	NA	0	0	1	0	0	0	0
ENSG00000128944	KNSTRN	ENSG00000260032	NORAD	0.00131729	0	NA	0	0	1	0	0	0	0
ENSG00000117984	CTSD	ENSG00000130600	H19	0.00134778	0	NA	1	1	0	0	0	0	2
ENSG00000141562	NARF	ENSG00000225733	FGD5-AS1	0.0013677	0	NA	0	0	1	0	0	0	0
ENSG00000131477	RAMP2	ENSG00000266962	AC067852.2	0.00137088	0	NA	1	1	0	0	0	0	2
ENSG00000127191	TRAF2	ENSG00000203993	ARRDC1-AS1	0.0013852	0	NA	0	1	0	0	0	0	1
ENSG00000008128	CDK11A	ENSG00000229807	XIST	0.00141865	0	NA	0	0	1	0	0	0	0
ENSG00000175602	CCDC85B	ENSG00000274020	LINC01138	0.00147043	0	NA	0	0	1	0	0	0	0
ENSG00000151748	SAV1	ENSG00000214900	LINC01588	0.00151239	0	NA	0	1	0	0	0	0	1
ENSG00000186566	GPATCH8	ENSG00000260793	AC003102.1	0.00153329	0	NA	1	1	0	0	0	0	2
ENSG00000259431	THTPA	ENSG00000157306	ZFHX2-AS1	0.00156573	0	NA	1	1	0	0	0	0	2
ENSG00000173812	EIF1	ENSG00000259291	ZNF710-AS1	0.00156674	0	NA	0	0	0	0	1	0	0
ENSG00000196262	PPIA	ENSG00000235314	LINC00957	0.00157016	0	NA	0	1	0	0	0	0	1
ENSG00000106628	POLD2	ENSG00000268205	AC005261.1	0.00158368	0	NA	0	0	1	0	0	0	0
ENSG00000138604	GLCE	ENSG00000259426	AC027237.3	0.00158694	0	NA	0	1	0	0	0	0	1
ENSG00000100083	GGA1	ENSG00000268516	AC020915.2	0.00163856	0	NA	0	0	1	0	0	0	0
ENSG00000168028	RPSA	ENSG00000231113	AL035587.1	0.00167483	0	NA	0	0	1	0	0	0	0
ENSG00000141562	NARF	ENSG00000235437	LINC01278	0.00169625	0	NA	0	0	1	0	0	0	0
ENSG00000187446	CHP1	ENSG00000255153	TOLLIP-AS1	0.00170542	0	NA	0	0	1	0	0	0	0
ENSG00000158863	FAM160B2	ENSG00000258441	LINC00641	0.00172508	0	NA	0	0	1	0	0	0	0
ENSG00000155090	KLF10	ENSG00000253320	AZIN1-AS1	0.00174214	0	NA	0	1	0	0	0	0	1
ENSG00000114391	RPL24	ENSG00000225733	FGD5-AS1	0.00175174	0	NA	0	0	1	0	0	0	0
ENSG00000173812	EIF1	ENSG00000272909	AL122035.2	0.00179985	0	NA	0	0	0	1	0	0	0
ENSG00000141577	CEP131	ENSG00000262049	AC139530.1	0.00182495	0	NA	0	1	0	0	0	0	1
ENSG00000242485	MRPL20	ENSG00000247137	AP000873.2	0.00182842	0	NA	0	0	0	1	0	0	0
ENSG00000112306	RPS12	ENSG00000234741	GAS5	0.00187098	0	NA	0	0	1	0	0	0	0
ENSG00000144597	EAF1	ENSG00000260244	AC104083.1	0.00193679	0	NA	0	0	1	0	0	0	0
ENSG00000197077	KIAA1671	ENSG00000272977	AL008721.2	0.00195158	0	NA	0	1	0	0	0	0	1
ENSG00000067596	DHX8	ENSG00000206337	HCP5	0.0019524	0	NA	0	0	1	0	0	0	0
ENSG00000144597	EAF1	ENSG00000264772	AC016876.2	0.00203447	0	NA	0	0	1	0	0	0	0
ENSG00000003249	DBNDD1	ENSG00000254389	RHPN1-AS1	0.00207518	0	NA	0	0	1	0	0	0	0
ENSG00000131584	ACAP3	ENSG00000272455	AL391244.2	0.00213684	0	NA	1	1	0	0	0	0	2
ENSG00000143653	SCCPDH	ENSG00000227953	LINC01341	0.00219789	0	NA	1	1	0	1	0	0	2
ENSG00000156482	RPL30	ENSG00000203875	SNHG5	0.0022118	0	NA	0	0	1	0	0	0	0
ENSG00000064545	TMEM161A	ENSG00000233937	AC008443.1	0.00222663	0	NA	0	0	1	0	0	0	0
ENSG00000197217	ENTPD4	ENSG00000197182	MIRLET7BHG	0.00222731	0	NA	0	0	1	0	0	0	0
ENSG00000204574	ABCF1	ENSG00000206337	HCP5	0.00222791	0	NA	1	1	0	0	0	0	2
ENSG00000126012	KDM5C	ENSG00000177410	ZFAS1	0.00233277	0	NA	0	0	1	0	0	0	0
ENSG00000127054	INTS11	ENSG00000182873	PRKCZ-AS1	0.00236702	0	NA	0	1	0	0	0	0	1
ENSG00000138629	UBL7	ENSG00000254389	RHPN1-AS1	0.00239273	0	NA	0	0	1	0	0	0	0
ENSG00000100083	GGA1	ENSG00000257261	AC008014.1	0.00247538	0	NA	0	0	1	0	0	0	0
ENSG00000173812	EIF1	ENSG00000224189	HAGLR	0.00251158	0	NA	0	0	1	0	0	0	0
ENSG00000186010	NDUFA13	ENSG00000259768	AC004943.2	0.00262236	0	NA	0	0	1	0	0	0	0
ENSG00000137806	NDUFAF1	ENSG00000245849	RAD51-AS1	0.00265423	0	NA	1	1	0	0	0	0	2
ENSG00000003249	DBNDD1	ENSG00000258441	LINC00641	0.00271859	0	NA	0	0	1	0	0	0	0
ENSG00000224051	CPTP	ENSG00000182873	PRKCZ-AS1	0.00287276	0	NA	0	1	0	0	0	0	1
ENSG00000188976	NOC2L	ENSG00000225470	JPX	0.00298787	0	NA	0	0	1	0	0	0	0
ENSG00000174282	ZBTB4	ENSG00000233223	AC016876.1	0.00311171	0	NA	0	0	1	0	0	0	0
ENSG00000134970	TMED7	ENSG00000233937	AC008443.1	0.00312081	0	NA	0	0	1	0	0	0	0
ENSG00000204392	LSM2	ENSG00000272501	AL662844.4	0.00316332	0	NA	0	1	0	0	0	0	1
ENSG00000204574	ABCF1	ENSG00000214922	HLA-F-AS1	0.00324501	0	NA	0	1	0	0	0	0	1
ENSG00000239672	NME1	ENSG00000268205	AC005261.1	0.00331097	0	NA	0	0	1	0	0	0	0
ENSG00000188976	NOC2L	ENSG00000257337	AC068888.1	0.00343345	0	NA	0	0	1	0	0	0	0
ENSG00000204392	LSM2	ENSG00000225470	JPX	0.00354405	0	NA	0	0	1	0	0	0	0
ENSG00000198728	LDB1	ENSG00000177410	ZFAS1	0.00359265	0	NA	0	0	1	0	0	0	0
ENSG00000173442	EHBP1L1	ENSG00000245937	LINC01184	0.00359839	0	NA	0	0	1	0	0	0	0
ENSG00000198728	LDB1	ENSG00000175061	SNHG29	0.0036234	0	NA	0	0	1	0	0	0	0
ENSG00000186010	NDUFA13	ENSG00000261971	MMP25-AS1	0.00375519	0	NA	0	0	1	0	0	0	0
ENSG00000136997	MYC	ENSG00000261061	AC092718.4	0.00394555	0	NA	0	0	1	0	0	0	0
ENSG00000004142	POLDIP2	ENSG00000264577	AC010761.1	0.00396432	0	NA	0	1	0	0	0	0	1
ENSG00000008988	RPS20	ENSG00000175061	SNHG29	0.00400926	0	NA	0	0	1	0	0	0	0
ENSG00000007202	KIAA0100	ENSG00000267259	ERVE-1	0.00408568	0	NA	0	1	0	0	0	0	1
ENSG00000107404	DVL1	ENSG00000224870	MRPL20-AS1	0.00409964	0	NA	1	1	0	0	0	0	2
ENSG00000140990	NDUFB10	ENSG00000205913	SRRM2-AS1	0.00410424	0	NA	0	1	0	0	0	0	1
ENSG00000008128	CDK11A	ENSG00000223764	LINC02593	0.00423727	0	NA	0	1	0	0	0	0	1
ENSG00000167524	RSKR	ENSG00000264577	AC010761.1	0.00432114	0	NA	1	1	0	0	0	0	2
ENSG00000167118	URM1	ENSG00000223764	LINC02593	0.00438258	0	NA	0	0	1	0	0	0	0
ENSG00000100083	GGA1	ENSG00000269821	KCNQ1OT1	0.00438552	0	NA	0	0	1	0	0	0	0
ENSG00000204392	LSM2	ENSG00000272221	AL645933.2	0.00443759	0	NA	0	1	0	0	0	0	1
ENSG00000179528	LBX2	ENSG00000225439	BOLA3-AS1	0.00453297	0	NA	0	1	0	0	0	0	1
ENSG00000231500	RPS18	ENSG00000177410	ZFAS1	0.00456507	0	NA	0	0	1	0	0	0	0
ENSG00000131477	RAMP2	ENSG00000188825	LINC00910	0.00458998	0	NA	0	1	0	0	0	0	1
ENSG00000008128	CDK11A	ENSG00000238164	TNFRSF14-AS1	0.00467594	0	NA	0	1	0	0	0	0	1
ENSG00000008128	CDK11A	ENSG00000272455	AL391244.2	0.00469595	0	NA	1	1	0	0	0	0	2
ENSG00000134970	TMED7	ENSG00000245556	SCAMP1-AS1	0.00499196	0	NA	0	0	0	1	0	0	0
ENSG00000114391	RPL24	ENSG00000231074	HCG18	0.00502096	0	NA	0	0	1	0	0	0	0
ENSG00000120071	KANSL1	ENSG00000276728	AC142472.1	0.00516896	0	NA	0	1	0	0	0	0	1
ENSG00000179528	LBX2	ENSG00000270571	AC007681.1	0.00524863	0	NA	0	1	0	0	0	0	1
ENSG00000005844	ITGAL	ENSG00000261474	AC026471.4	0.00538595	0	NA	0	1	0	0	0	0	1
ENSG00000134970	TMED7	ENSG00000236901	MIR600HG	0.00554156	0	NA	0	0	1	0	0	0	0
ENSG00000158863	FAM160B2	ENSG00000253125	AC055854.1	0.00569411	0	NA	1	1	0	0	0	0	2
ENSG00000188976	NOC2L	ENSG00000247556	OIP5-AS1	0.00609553	0	NA	0	0	1	0	0	0	0
ENSG00000128944	KNSTRN	ENSG00000235823	OLMALINC	0.00617908	0	NA	0	0	1	0	0	0	0
ENSG00000239672	NME1	ENSG00000249859	PVT1	0.00618974	0	NA	0	0	1	0	0	0	0
ENSG00000106617	PRKAG2	ENSG00000261455	LINC01003	0.0062265	0	NA	0	1	0	0	0	0	1
ENSG00000174282	ZBTB4	ENSG00000235437	LINC01278	0.00704998	0	NA	0	0	1	0	1	0	0
ENSG00000141577	CEP131	ENSG00000235823	OLMALINC	0.00706195	0	NA	0	0	1	0	0	0	0
ENSG00000144677	CTDSPL	ENSG00000270194	AC097359.2	0.00753179	0	NA	0	1	0	0	0	0	1
ENSG00000174669	SLC29A2	ENSG00000260233	SSSCA1-AS1	0.00756779	0	NA	0	1	0	0	0	0	1
ENSG00000167113	COQ4	ENSG00000234771	SLC25A25-AS1	0.00771472	0	NA	1	1	0	0	0	0	2
ENSG00000204392	LSM2	ENSG00000230590	FTX	0.00783669	0	NA	0	0	1	0	0	0	0
ENSG00000117984	CTSD	ENSG00000233930	KRTAP5-AS1	0.0082324	0	NA	0	1	0	0	0	0	1
ENSG00000254093	PINX1	ENSG00000269918	AF131215.6	0.00852277	0	NA	0	1	0	0	0	0	1
ENSG00000188976	NOC2L	ENSG00000259605	AC074212.1	0.00856565	0	NA	0	0	1	0	0	0	0
ENSG00000259431	THTPA	ENSG00000215256	DHRS4-AS1	0.00866937	0	NA	1	0	0	0	0	0	1
ENSG00000188229	TUBB4B	ENSG00000204054	LINC00963	0.00882576	0	NA	0	0	1	0	0	0	0
ENSG00000187634	SAMD11	ENSG00000224870	MRPL20-AS1	0.0088629	0	NA	1	1	0	0	0	0	2
ENSG00000240053	LY6G5B	ENSG00000246067	RAB30-DT	0.008928	0	NA	0	0	1	0	0	0	0
ENSG00000003249	DBNDD1	ENSG00000250742	LINC02381	0.00956297	0	NA	0	0	1	0	0	0	0
ENSG00000075275	CELSR1	ENSG00000273145	BX537318.1	0.00958489	0	NA	0	1	0	0	0	0	1
ENSG00000078369	GNB1	ENSG00000272106	AL691432.2	0.00964527	0	NA	1	1	0	0	0	0	2
ENSG00000166840	GLYATL1	ENSG00000245571	FAM111A-DT	0.00984719	0	NA	0	1	0	0	0	0	1
ENSG00000175826	CTDNEP1	ENSG00000267532	MIR497HG	0.00994805	0	NA	0	1	0	0	0	0	1
													0
					15	7	237	504	549	119	114		756
