# Supplementary material for: Quantitative estimates of the regulatory influence of long non-coding RNAs on global gene expression variation using TCGA breast cancer transcriptomic data
Source: PLoS Comput Biol. 2024 Jun 5;20(6):e1012103. doi: 10.1371/journal.pcbi.1012103 (PMC11198904; doi:10.1371/journal.pcbi.1012103)
Supplement: S19 Table — Columns A,B indicate lncRNA, column C indicates the number of predicted regulatory targets (mRNAs) of that lncRNA. (XLSX) [file pcbi.1012103.s019.xlsx]

## Sheet: S19
lncRNA.id	lncRNA.name	count
ENSG00000234741	GAS5	20
ENSG00000175061	SNHG29	19
ENSG00000247556	OIP5-AS1	15
ENSG00000225733	FGD5-AS1	14
ENSG00000272455	AL391244.2	14
ENSG00000177410	ZFAS1	13
ENSG00000228794	LINC01128	13
ENSG00000224870	MRPL20-AS1	12
ENSG00000232956	SNHG15	12
ENSG00000268205	AC005261.1	11
ENSG00000229807	XIST	10
ENSG00000268575	AL031282.2	10
ENSG00000182873	PRKCZ-AS1	9
ENSG00000223764	LINC02593	9
ENSG00000240731	AL139287.1	9
ENSG00000251562	MALAT1	9
ENSG00000264772	AC016876.2	9
ENSG00000163597	SNHG16	8
ENSG00000231074	HCG18	8
ENSG00000267080	ASB16-AS1	8
ENSG00000206573	THUMPD3-AS1	7
ENSG00000245532	NEAT1	7
ENSG00000260032	NORAD	7
ENSG00000272141	AL390719.2	7
ENSG00000272512	AL645608.7	7
ENSG00000188825	LINC00910	6
ENSG00000204054	LINC00963	6
ENSG00000230551	AC021078.1	6
ENSG00000246582	AC100861.1	6
ENSG00000258634	AL160006.1	6
ENSG00000264577	AC010761.1	6
ENSG00000272106	AL691432.2	6
ENSG00000203875	SNHG5	5
ENSG00000203993	ARRDC1-AS1	5
ENSG00000225138	SLC9A3-AS1	5
ENSG00000227543	SPAG5-AS1	5
ENSG00000230454	U73166.1	5
ENSG00000233223	AC016876.1	5
ENSG00000235437	LINC01278	5
ENSG00000235823	OLMALINC	5
ENSG00000236901	MIR600HG	5
ENSG00000255717	SNHG1	5
ENSG00000258441	LINC00641	5
ENSG00000259768	AC004943.2	5
ENSG00000260563	AC132872.1	5
ENSG00000261373	VPS9D1-AS1	5
ENSG00000261799	AC007406.5	5
ENSG00000276529	AP001505.1	5
ENSG00000279738	AL022311.1	5
ENSG00000178977	LINC00324	4
ENSG00000179818	PCBP1-AS1	4
ENSG00000223478	AL441992.1	4
ENSG00000225285	LINC01770	4
ENSG00000225470	JPX	4
ENSG00000226950	DANCR	4
ENSG00000228544	CCDC183-AS1	4
ENSG00000233930	KRTAP5-AS1	4
ENSG00000233937	AC008443.1	4
ENSG00000235703	LINC00894	4
ENSG00000242125	SNHG3	4
ENSG00000245571	FAM111A-DT	4
ENSG00000246067	RAB30-DT	4
ENSG00000247240	UBL7-AS1	4
ENSG00000250742	LINC02381	4
ENSG00000253125	AC055854.1	4
ENSG00000253200	AC037459.2	4
ENSG00000253930	TNFRSF10A-AS1	4
ENSG00000255240	AP001636.3	4
ENSG00000255320	AP000759.1	4
ENSG00000255468	AP001107.9	4
ENSG00000255517	AP002748.4	4
ENSG00000257337	AC068888.1	4
ENSG00000261183	SPINT1-AS1	4
ENSG00000261971	MMP25-AS1	4
ENSG00000263731	AC145207.5	4
ENSG00000267278	MAP3K14-AS1	4
ENSG00000268713	AC005261.3	4
ENSG00000269821	KCNQ1OT1	4
ENSG00000269958	AL049840.5	4
ENSG00000272888	LINC01578	4
ENSG00000130600	H19	3
ENSG00000157306	ZFHX2-AS1	3
ENSG00000179743	AL450998.2	3
ENSG00000184441	AP001062.1	3
ENSG00000186594	MIR22HG	3
ENSG00000197291	RAMP2-AS1	3
ENSG00000197989	SNHG12	3
ENSG00000206567	AC022007.1	3
ENSG00000215067	ALOX12-AS1	3
ENSG00000223482	NUTM2A-AS1	3
ENSG00000224032	EPB41L4A-AS1	3
ENSG00000227218	AL157935.1	3
ENSG00000229980	TOB1-AS1	3
ENSG00000232098	AC012313.1	3
ENSG00000233016	SNHG7	3
ENSG00000236830	CBR3-AS1	3
ENSG00000245849	RAD51-AS1	3
ENSG00000247137	AP000873.2	3
ENSG00000248275	TRIM52-AS1	3
ENSG00000248932	AC046134.2	3
ENSG00000249859	PVT1	3
ENSG00000250899	AC125807.2	3
ENSG00000251034	AC087854.1	3
ENSG00000253738	OTUD6B-AS1	3
ENSG00000254389	RHPN1-AS1	3
ENSG00000254815	AP006284.1	3
ENSG00000257621	PSMA3-AS1	3
ENSG00000258056	AC009779.2	3
ENSG00000258655	ARHGAP5-AS1	3
ENSG00000259605	AC074212.1	3
ENSG00000259623	AC125257.1	3
ENSG00000259642	ST20-AS1	3
ENSG00000259673	IQCH-AS1	3
ENSG00000259953	AL138756.1	3
ENSG00000260669	AL096870.2	3
ENSG00000261126	RBFADN	3
ENSG00000262049	AC139530.1	3
ENSG00000266469	AC005288.1	3
ENSG00000266962	AC067852.2	3
ENSG00000267259	ERVE-1	3
ENSG00000270696	AC005034.3	3
ENSG00000272077	AC124045.1	3
ENSG00000272173	U47924.2	3
ENSG00000273151	AC073957.3	3
ENSG00000273311	DGCR11	3
ENSG00000274272	AC069281.2	3
ENSG00000276728	AC142472.1	3
ENSG00000278784	AL136295.7	3
ENSG00000172965	MIR4435-2HG	2
ENSG00000177337	DLGAP1-AS1	2
ENSG00000177738	AC025171.1	2
ENSG00000183250	LINC01547	2
ENSG00000196295	GARS-DT	2
ENSG00000196756	SNHG17	2
ENSG00000196810	CTBP1-DT	2
ENSG00000197182	MIRLET7BHG	2
ENSG00000203280	AL022323.1	2
ENSG00000203709	MIR29B2CHG	2
ENSG00000204387	SNHG32	2
ENSG00000204685	STARD7-AS1	2
ENSG00000205885	C1RL-AS1	2
ENSG00000205913	SRRM2-AS1	2
ENSG00000206337	HCP5	2
ENSG00000214401	KANSL1-AS1	2
ENSG00000214783	POLR2J4	2
ENSG00000215039	CD27-AS1	2
ENSG00000215256	DHRS4-AS1	2
ENSG00000224660	SH3BP5-AS1	2
ENSG00000224975	INE1	2
ENSG00000225032	AL162586.1	2
ENSG00000225791	TRAM2-AS1	2
ENSG00000226137	BAIAP2-DT	2
ENSG00000228223	HCG11	2
ENSG00000228775	WEE2-AS1	2
ENSG00000229043	AC091729.3	2
ENSG00000229692	SOS1-IT1	2
ENSG00000230590	FTX	2
ENSG00000231113	AL035587.1	2
ENSG00000231312	MAP4K3-DT	2
ENSG00000231365	WARS2-AS1	2
ENSG00000231607	DLEU2	2
ENSG00000232533	AC093673.1	2
ENSG00000232931	LINC00342	2
ENSG00000234456	MAGI2-AS3	2
ENSG00000234771	SLC25A25-AS1	2
ENSG00000234912	SNHG20	2
ENSG00000235027	AC068580.3	2
ENSG00000235314	LINC00957	2
ENSG00000236017	ASMTL-AS1	2
ENSG00000237037	NDUFA6-DT	2
ENSG00000237298	TTN-AS1	2
ENSG00000238164	TNFRSF14-AS1	2
ENSG00000239911	PRKAG2-AS1	2
ENSG00000241990	PRR34-AS1	2
ENSG00000242861	AL591895.1	2
ENSG00000244041	LINC01011	2
ENSG00000244479	OR2A1-AS1	2
ENSG00000245146	MALINC1	2
ENSG00000245556	SCAMP1-AS1	2
ENSG00000246089	AC016065.1	2
ENSG00000246263	UBR5-AS1	2
ENSG00000247095	MIR210HG	2
ENSG00000248092	NNT-AS1	2
ENSG00000249087	ZNF436-AS1	2
ENSG00000250132	AC004803.1	2
ENSG00000253669	GASAL1	2
ENSG00000255062	AP001318.2	2
ENSG00000255153	TOLLIP-AS1	2
ENSG00000258727	AL135999.1	2
ENSG00000259248	USP3-AS1	2
ENSG00000259291	ZNF710-AS1	2
ENSG00000259495	AC016705.2	2
ENSG00000259583	AC015712.2	2
ENSG00000259877	AC009113.1	2
ENSG00000260196	AC124798.1	2
ENSG00000260219	CD2BP2-DT	2
ENSG00000260233	SSSCA1-AS1	2
ENSG00000260257	AL035071.1	2
ENSG00000260274	AC068338.2	2
ENSG00000260276	AC022167.2	2
ENSG00000260401	AP002761.4	2
ENSG00000260565	ERVK13-1	2
ENSG00000260630	SNAI3-AS1	2
ENSG00000260793	AC003102.1	2
ENSG00000260912	AL158206.1	2
ENSG00000260920	AL031985.3	2
ENSG00000261659	Z92544.2	2
ENSG00000261663	AC009065.8	2
ENSG00000262877	AC110285.2	2
ENSG00000262879	AC005670.3	2
ENSG00000264112	AC015813.1	2
ENSG00000267002	AC060780.1	2
ENSG00000267296	CEBPA-DT	2
ENSG00000267317	AC027307.2	2
ENSG00000267575	AC006504.5	2
ENSG00000268119	AC010615.2	2
ENSG00000268912	AC012313.5	2
ENSG00000269609	RPARP-AS1	2
ENSG00000269893	SNHG8	2
ENSG00000269918	AF131215.6	2
ENSG00000269982	AC018809.2	2
ENSG00000270157	AC004918.4	2
ENSG00000271533	Z83843.1	2
ENSG00000272142	AL359643.3	2
ENSG00000272374	Z97832.2	2
ENSG00000272821	U62317.2	2
ENSG00000273033	LINC02035	2
ENSG00000273117	AC144652.1	2
ENSG00000273142	LINC02604	2
ENSG00000273226	AL391834.2	2
ENSG00000273230	AC102953.2	2
ENSG00000273329	AC078846.1	2
ENSG00000273344	PAXIP1-AS1	2
ENSG00000273729	AC007686.3	2
ENSG00000274020	LINC01138	2
ENSG00000274964	AC026356.1	2
ENSG00000275764	AC092747.4	2
ENSG00000276900	AC023157.3	2
ENSG00000277476	AC005332.5	2
ENSG00000277782	AC068870.2	2
ENSG00000277969	AC006449.6	2
ENSG00000278133	AC135050.6	2
ENSG00000278730	AC005332.6	2
ENSG00000163364	LINC01116	1
ENSG00000167920	TMEM99	1
ENSG00000170919	TPT1-AS1	1
ENSG00000174365	SNHG11	1
ENSG00000176124	DLEU1	1
ENSG00000176593	AC008969.1	1
ENSG00000179406	LINC00174	1
ENSG00000179523	EIF3J-DT	1
ENSG00000186056	MATN1-AS1	1
ENSG00000187951	AC091057.1	1
ENSG00000197536	C5orf56	1
ENSG00000197670	AL157838.1	1
ENSG00000198496	NBR2	1
ENSG00000203635	AC144450.1	1
ENSG00000204860	FAM201A	1
ENSG00000205890	AC108134.1	1
ENSG00000206344	HCG27	1
ENSG00000206417	H1FX-AS1	1
ENSG00000212766	EWSAT1	1
ENSG00000213057	C1orf220	1
ENSG00000213963	AC019080.1	1
ENSG00000214293	APTR	1
ENSG00000214548	MEG3	1
ENSG00000214900	LINC01588	1
ENSG00000214922	HLA-F-AS1	1
ENSG00000215068	AC025171.2	1
ENSG00000215424	MCM3AP-AS1	1
ENSG00000219665	ZNF433-AS1	1
ENSG00000221817	PPP3CB-AS1	1
ENSG00000223745	CCDC18-AS1	1
ENSG00000223797	ENTPD3-AS1	1
ENSG00000223813	AC007255.1	1
ENSG00000223960	CHROMR	1
ENSG00000224086	AC245452.1	1
ENSG00000224189	HAGLR	1
ENSG00000224424	PRKAR2A-AS1	1
ENSG00000224652	LINC00885	1
ENSG00000224914	LINC00863	1
ENSG00000224934	AL391684.1	1
ENSG00000225439	BOLA3-AS1	1
ENSG00000225484	NUTM2B-AS1	1
ENSG00000225855	RUSC1-AS1	1
ENSG00000226029	LINC01772	1
ENSG00000226328	NUP50-DT	1
ENSG00000226332	AL354836.1	1
ENSG00000226688	ENTPD1-AS1	1
ENSG00000227896	AL731569.1	1
ENSG00000227953	LINC01341	1
ENSG00000228065	LINC01515	1
ENSG00000228109	MELTF-AS1	1
ENSG00000228242	AC093495.1	1
ENSG00000228889	UBAC2-AS1	1
ENSG00000229589	ACVR2B-AS1	1
ENSG00000229847	EMX2OS	1
ENSG00000230061	TRPM2-AS	1
ENSG00000230393	AC092667.1	1
ENSG00000230438	SERPINB9P1	1
ENSG00000230513	THAP7-AS1	1
ENSG00000230838	LINC01614	1
ENSG00000230896	AL604028.1	1
ENSG00000231711	LINC00899	1
ENSG00000231721	LINC-PINT	1
ENSG00000231856	AL162377.1	1
ENSG00000231889	TRAF3IP2-AS1	1
ENSG00000232386	AC015712.1	1
ENSG00000232640	AL354892.2	1
ENSG00000232677	LINC00665	1
ENSG00000232811	AL360270.1	1
ENSG00000233038	AC011899.2	1
ENSG00000233237	LINC00472	1
ENSG00000233806	LINC01237	1
ENSG00000233901	LINC01503	1
ENSG00000234171	RNASEH1-AS1	1
ENSG00000234327	AC012146.1	1
ENSG00000234494	SP2-AS1	1
ENSG00000234869	AL021392.1	1
ENSG00000234899	SOX9-AS1	1
ENSG00000235257	ITGA9-AS1	1
ENSG00000235560	AC002310.1	1
ENSG00000235584	AC008268.1	1
ENSG00000236088	COX10-AS1	1
ENSG00000236144	TMEM147-AS1	1
ENSG00000236255	AC009404.1	1
ENSG00000236540	AC006547.1	1
ENSG00000236618	PITPNA-AS1	1
ENSG00000236778	INTS6-AS1	1
ENSG00000237248	LINC00987	1
ENSG00000237883	DGUOK-AS1	1
ENSG00000238045	AC009133.1	1
ENSG00000238113	LINC01410	1
ENSG00000238197	PAXBP1-AS1	1
ENSG00000240207	AC080013.1	1
ENSG00000240875	LINC00886	1
ENSG00000242086	MUC20-OT1	1
ENSG00000242282	AC108488.1	1
ENSG00000242588	AC108010.1	1
ENSG00000243069	ARHGEF26-AS1	1
ENSG00000243701	DUBR	1
ENSG00000244300	GATA2-AS1	1
ENSG00000244701	AC004918.1	1
ENSG00000245149	RNF139-AS1	1
ENSG00000245164	LINC00861	1
ENSG00000245213	AC105285.1	1
ENSG00000245694	CRNDE	1
ENSG00000245750	DRAIC	1
ENSG00000245937	LINC01184	1
ENSG00000246273	SBF2-AS1	1
ENSG00000246451	AL049840.2	1
ENSG00000246560	UBE2D3-AS1	1
ENSG00000246859	STARD4-AS1	1
ENSG00000247092	SNHG10	1
ENSG00000247271	ZBED5-AS1	1
ENSG00000247317	LY6E-DT	1
ENSG00000247708	STX18-AS1	1
ENSG00000247934	AC022364.1	1
ENSG00000249673	NOP14-AS1	1
ENSG00000250303	LINC02762	1
ENSG00000250802	ZBED3-AS1	1
ENSG00000250903	GMDS-DT	1
ENSG00000250988	SNHG21	1
ENSG00000251143	AP002490.1	1
ENSG00000251442	LINC01094	1
ENSG00000251602	AL928654.1	1
ENSG00000251867	AC009812.1	1
ENSG00000253106	AC090198.1	1
ENSG00000253320	AZIN1-AS1	1
ENSG00000253716	MINCR	1
ENSG00000253768	AC008663.1	1
ENSG00000254614	AP003068.2	1
ENSG00000254682	AP002387.2	1
ENSG00000254837	AP001372.2	1
ENSG00000254860	TMEM9B-AS1	1
ENSG00000255182	AC084125.2	1
ENSG00000255197	AC090559.1	1
ENSG00000255198	SNHG9	1
ENSG00000255284	AP006621.3	1
ENSG00000255455	AP003486.1	1
ENSG00000255857	PXN-AS1	1
ENSG00000256628	ZBTB11-AS1	1
ENSG00000257086	AP001453.2	1
ENSG00000257167	TMPO-AS1	1
ENSG00000257176	AC009318.1	1
ENSG00000257261	AC008014.1	1
ENSG00000257702	LBX2-AS1	1
ENSG00000258199	AC073896.4	1
ENSG00000259172	AC023024.1	1
ENSG00000259366	AC108449.2	1
ENSG00000259426	AC027237.3	1
ENSG00000259725	AC106738.2	1
ENSG00000259865	AL390728.6	1
ENSG00000259943	AL050341.2	1
ENSG00000259972	AC009120.2	1
ENSG00000260083	MIR762HG	1
ENSG00000260121	AC138028.4	1
ENSG00000260244	AC104083.1	1
ENSG00000260317	AC009812.4	1
ENSG00000260708	AL118516.1	1
ENSG00000260711	AL121839.2	1
ENSG00000260804	LINC01963	1
ENSG00000260852	FBXL19-AS1	1
ENSG00000260855	AL591848.4	1
ENSG00000261061	AC092718.4	1
ENSG00000261087	AP003469.4	1
ENSG00000261094	AC007066.2	1
ENSG00000261167	AC107027.3	1
ENSG00000261324	AC010168.2	1
ENSG00000261326	LINC01355	1
ENSG00000261338	AC021016.2	1
ENSG00000261351	AC116913.1	1
ENSG00000261455	LINC01003	1
ENSG00000261474	AC026471.4	1
ENSG00000261505	AL031714.1	1
ENSG00000261801	LOXL1-AS1	1
ENSG00000261824	LINC00662	1
ENSG00000261879	AC087500.1	1
ENSG00000262001	DLGAP1-AS2	1
ENSG00000262089	AC040977.1	1
ENSG00000262823	AC127521.1	1
ENSG00000263072	ZNF213-AS1	1
ENSG00000263335	AF001548.2	1
ENSG00000263345	AC006435.2	1
ENSG00000264247	LINC00909	1
ENSG00000264920	AC018521.5	1
ENSG00000265369	PCAT18	1
ENSG00000265415	AC099850.3	1
ENSG00000265688	MAFG-DT	1
ENSG00000266036	AC016888.1	1
ENSG00000266904	LINC00663	1
ENSG00000266947	AC022916.1	1
ENSG00000267106	ZNF561-AS1	1
ENSG00000267152	AC093227.1	1
ENSG00000267321	SNHG30	1
ENSG00000267481	AC011477.2	1
ENSG00000267523	AC008735.2	1
ENSG00000267532	MIR497HG	1
ENSG00000267565	AC011477.3	1
ENSG00000267745	AC060766.7	1
ENSG00000267751	AC009005.1	1
ENSG00000267858	MZF1-AS1	1
ENSG00000267934	AC010300.1	1
ENSG00000268030	AC005253.1	1
ENSG00000268061	NAPA-AS1	1
ENSG00000268204	AC008763.1	1
ENSG00000268416	AC010329.1	1
ENSG00000268516	AC020915.2	1
ENSG00000268996	MAN1B1-DT	1
ENSG00000269352	PTOV1-AS2	1
ENSG00000269386	RAB11B-AS1	1
ENSG00000269867	AC010326.3	1
ENSG00000269906	AL606834.1	1
ENSG00000269973	AC010969.2	1
ENSG00000269985	AL021328.1	1
ENSG00000270127	AC027020.2	1
ENSG00000270194	AC097359.2	1
ENSG00000270504	AL391422.4	1
ENSG00000270571	AC007681.1	1
ENSG00000270580	AC139256.2	1
ENSG00000270820	AC016727.1	1
ENSG00000270933	AC010719.1	1
ENSG00000271122	AC018647.2	1
ENSG00000271335	AL117336.2	1
ENSG00000271851	AC087501.4	1
ENSG00000272079	AC004233.2	1
ENSG00000272087	AC080013.4	1
ENSG00000272221	AL645933.2	1
ENSG00000272405	AL365181.3	1
ENSG00000272449	AL139246.5	1
ENSG00000272462	U91328.1	1
ENSG00000272501	AL662844.4	1
ENSG00000272568	AC005162.3	1
ENSG00000272631	AC067750.1	1
ENSG00000272654	AL358472.2	1
ENSG00000272667	AC012306.2	1
ENSG00000272695	GAS6-DT	1
ENSG00000272758	AC083798.2	1
ENSG00000272760	AC093726.1	1
ENSG00000272870	AC097534.2	1
ENSG00000272894	AC004982.2	1
ENSG00000272902	TBC1D8-AS1	1
ENSG00000272909	AL122035.2	1
ENSG00000272913	AC009237.14	1
ENSG00000272933	AL391121.1	1
ENSG00000272977	AL008721.2	1
ENSG00000273084	AC092171.5	1
ENSG00000273145	BX537318.1	1
ENSG00000273247	AC097376.3	1
ENSG00000273271	AP000254.2	1
ENSG00000273373	AL355488.1	1
ENSG00000273576	AC009283.1	1
ENSG00000273702	AC091271.1	1
ENSG00000274561	AC005332.3	1
ENSG00000274605	PCCA-DT	1
ENSG00000274925	ZKSCAN2-DT	1
ENSG00000275367	AC092111.1	1
ENSG00000276107	AC037198.1	1
ENSG00000276334	AL133243.2	1
ENSG00000278376	AP004609.3	1
ENSG00000278600	AC015871.4	1
ENSG00000278621	AC037198.2	1
ENSG00000280206	AC026401.3	1
ENSG00000280734	LINC01232	1
ENSG00000280832	GSEC	1
ENSG00000280927	CTBP1-AS	1
ENSG00000281398	SNHG4	1
ENSG00000281649	EBLN3P	1
