# Supplementary material for: Quantitative estimates of the regulatory influence of long non-coding RNAs on global gene expression variation using TCGA breast cancer transcriptomic data
Source: PLoS Comput Biol. 2024 Jun 5;20(6):e1012103. doi: 10.1371/journal.pcbi.1012103 (PMC11198904; doi:10.1371/journal.pcbi.1012103)
Supplement: S20 Table — Columns A,B indicate lncRNA, column C indicates the REACTOME pathway, Columns D-G are the cardinality of universe, lncRNA regulon, pathway, overlap set respectively, with Column H and G being the Hypergeometric test p-value without and with Bonferroni correction. (XLSX) [file pcbi.1012103.s020.xlsx]

## Sheet: S20
lncRNA.id	lncRNA.name	REACTOME pathway	universe size	gene set	pathway	overlap	p-value	Bonferroni p-value
ENSG00000234741	GAS5	Peptide_chain_elongation	5364	20	59	12	1.12931e-19	3.22532e-15
ENSG00000234741	GAS5	Viral_mRNA_Translation	5364	20	59	12	1.12931e-19	1.61266e-15
ENSG00000234741	GAS5	Eukaryotic_Translation_Elongation	5364	20	61	12	1.75246e-19	1.66835e-15
ENSG00000234741	GAS5	Eukaryotic_Translation_Termination	5364	20	61	12	1.75246e-19	1.25126e-15
ENSG00000234741	GAS5	Nonsense_Mediated_Decay_(NMD)_independent_of_the_Exon_Junction_Complex_(EJC)	5364	20	61	12	1.75246e-19	1.00101e-15
ENSG00000234741	GAS5	Selenocysteine_synthesis	5364	20	61	12	1.75246e-19	8.34173e-16
ENSG00000234741	GAS5	Formation_of_a_pool_of_free_40S_subunits	5364	20	63	12	2.6769e-19	1.09218e-15
ENSG00000234741	GAS5	Nonsense_Mediated_Decay_(NMD)_enhanced_by_the_Exon_Junction_Complex_(EJC)	5364	20	67	12	5.98259e-19	2.13578e-15
ENSG00000234741	GAS5	SRP-dependent_cotranslational_protein_targeting_to_membrane	5364	20	69	12	8.76948e-19	2.78285e-15
ENSG00000234741	GAS5	Selenoamino_acid_metabolism	5364	20	70	12	1.05691e-18	3.01854e-15
ENSG00000175061	SNHG29	Formation_of_a_pool_of_free_40S_subunits	5364	19	63	11	1.65195e-17	4.28907e-14
ENSG00000234741	GAS5	Regulation_of_expression_of_SLITs_and_ROBOs	5364	20	88	12	1.98962e-17	4.73529e-14
ENSG00000234741	GAS5	Major_pathway_of_rRNA_processing_in_the_nucleolus_and_cytosol	5364	20	93	12	4.00764e-17	8.80449e-14
ENSG00000175061	SNHG29	Regulation_of_expression_of_SLITs_and_ROBOs	5364	19	88	11	8.29384e-16	1.69194e-12
ENSG00000175061	SNHG29	Peptide_chain_elongation	5364	19	59	10	9.99024e-16	1.90214e-12
ENSG00000175061	SNHG29	Viral_mRNA_Translation	5364	19	59	10	9.99024e-16	1.78326e-12
ENSG00000175061	SNHG29	Eukaryotic_Translation_Elongation	5364	19	61	10	1.42948e-15	2.40152e-12
ENSG00000175061	SNHG29	Eukaryotic_Translation_Termination	5364	19	61	10	1.42948e-15	2.26811e-12
ENSG00000175061	SNHG29	Nonsense_Mediated_Decay_(NMD)_independent_of_the_Exon_Junction_Complex_(EJC)	5364	19	61	10	1.42948e-15	2.14873e-12
ENSG00000175061	SNHG29	Selenocysteine_synthesis	5364	19	61	10	1.42948e-15	2.0413e-12
ENSG00000175061	SNHG29	Nonsense_Mediated_Decay_(NMD)_enhanced_by_the_Exon_Junction_Complex_(EJC)	5364	19	67	10	3.89497e-15	5.29716e-12
ENSG00000175061	SNHG29	SRP-dependent_cotranslational_protein_targeting_to_membrane	5364	19	69	10	5.32405e-15	6.91158e-12
ENSG00000175061	SNHG29	Selenoamino_acid_metabolism	5364	19	70	10	6.20181e-15	7.70103e-12
ENSG00000177410	ZFAS1	Regulation_of_expression_of_SLITs_and_ROBOs	5364	13	88	9	3.84829e-14	4.57947e-11
ENSG00000175061	SNHG29	Major_pathway_of_rRNA_processing_in_the_nucleolus_and_cytosol	5364	19	93	10	1.21894e-13	1.39251e-10
ENSG00000177410	ZFAS1	Peptide_chain_elongation	5364	13	59	8	1.61754e-13	1.77681e-10
ENSG00000177410	ZFAS1	Viral_mRNA_Translation	5364	13	59	8	1.61754e-13	1.711e-10
ENSG00000177410	ZFAS1	Eukaryotic_Translation_Elongation	5364	13	61	8	2.14452e-13	2.18741e-10
ENSG00000177410	ZFAS1	Eukaryotic_Translation_Termination	5364	13	61	8	2.14452e-13	2.11198e-10
ENSG00000177410	ZFAS1	Nonsense_Mediated_Decay_(NMD)_independent_of_the_Exon_Junction_Complex_(EJC)	5364	13	61	8	2.14452e-13	2.04158e-10
ENSG00000177410	ZFAS1	Selenocysteine_synthesis	5364	13	61	8	2.14452e-13	1.97573e-10
ENSG00000177410	ZFAS1	Formation_of_a_pool_of_free_40S_subunits	5364	13	63	8	2.81565e-13	2.51297e-10
ENSG00000177410	ZFAS1	Nonsense_Mediated_Decay_(NMD)_enhanced_by_the_Exon_Junction_Complex_(EJC)	5364	13	67	8	4.72599e-13	4.09013e-10
ENSG00000177410	ZFAS1	SRP-dependent_cotranslational_protein_targeting_to_membrane	5364	13	69	8	6.04842e-13	5.08067e-10
ENSG00000177410	ZFAS1	Selenoamino_acid_metabolism	5364	13	70	8	6.82314e-13	5.56768e-10
ENSG00000177410	ZFAS1	Major_pathway_of_rRNA_processing_in_the_nucleolus_and_cytosol	5364	13	93	8	7.21991e-12	5.7278e-09
ENSG00000175061	SNHG29	Formation_of_the_ternary_complex,_and_subsequently,_the_43S_complex	5364	19	32	6	7.0595e-10	5.44917e-07
ENSG00000234741	GAS5	Formation_of_the_ternary_complex,_and_subsequently,_the_43S_complex	5364	20	32	6	1.0043e-09	7.54812e-07
ENSG00000175061	SNHG29	Translation_initiation_complex_formation	5364	19	34	6	1.04335e-09	7.64055e-07
ENSG00000175061	SNHG29	Ribosomal_scanning_and_start_codon_recognition	5364	19	35	6	1.25659e-09	8.97207e-07
ENSG00000234741	GAS5	Translation_initiation_complex_formation	5364	20	34	6	1.48382e-09	1.03361e-06
ENSG00000234741	GAS5	Ribosomal_scanning_and_start_codon_recognition	5364	20	35	6	1.7868e-09	1.21502e-06
ENSG00000177410	ZFAS1	Formation_of_the_ternary_complex,_and_subsequently,_the_43S_complex	5364	13	32	4	7.18621e-07	0.000477298
ENSG00000177410	ZFAS1	Translation_initiation_complex_formation	5364	13	34	4	9.24279e-07	0.000599941
ENSG00000177410	ZFAS1	Ribosomal_scanning_and_start_codon_recognition	5364	13	35	4	1.04214e-06	0.000661408
ENSG00000268205	AC005261.1	Peptide_chain_elongation	5364	11	59	4	4.11475e-06	0.00255472
ENSG00000268205	AC005261.1	Viral_mRNA_Translation	5364	11	59	4	4.11475e-06	0.00250037
ENSG00000268205	AC005261.1	Eukaryotic_Translation_Elongation	5364	11	61	4	4.70812e-06	0.00280133
ENSG00000268205	AC005261.1	Eukaryotic_Translation_Termination	5364	11	61	4	4.70812e-06	0.00274416
ENSG00000268205	AC005261.1	Nonsense_Mediated_Decay_(NMD)_independent_of_the_Exon_Junction_Complex_(EJC)	5364	11	61	4	4.70812e-06	0.00268928
ENSG00000268205	AC005261.1	Selenocysteine_synthesis	5364	11	61	4	4.70812e-06	0.00263655
ENSG00000268205	AC005261.1	Formation_of_a_pool_of_free_40S_subunits	5364	11	63	4	5.36274e-06	0.00294538
ENSG00000268205	AC005261.1	Nonsense_Mediated_Decay_(NMD)_enhanced_by_the_Exon_Junction_Complex_(EJC)	5364	11	67	4	6.87159e-06	0.00370288
ENSG00000268205	AC005261.1	SRP-dependent_cotranslational_protein_targeting_to_membrane	5364	11	69	4	7.73405e-06	0.00409045
ENSG00000268205	AC005261.1	Selenoamino_acid_metabolism	5364	11	70	4	8.19415e-06	0.004255
ENSG00000247556	OIP5-AS1	Peptide_chain_elongation	5364	15	59	4	1.6469e-05	0.00839917
ENSG00000247556	OIP5-AS1	Viral_mRNA_Translation	5364	15	59	4	1.6469e-05	0.00825182
ENSG00000247556	OIP5-AS1	Eukaryotic_Translation_Elongation	5364	15	61	4	1.88213e-05	0.00926789
ENSG00000247556	OIP5-AS1	Eukaryotic_Translation_Termination	5364	15	61	4	1.88213e-05	0.0091108
ENSG00000247556	OIP5-AS1	Nonsense_Mediated_Decay_(NMD)_independent_of_the_Exon_Junction_Complex_(EJC)	5364	15	61	4	1.88213e-05	0.00895896
ENSG00000247556	OIP5-AS1	Selenocysteine_synthesis	5364	15	61	4	1.88213e-05	0.00881209
ENSG00000268205	AC005261.1	Regulation_of_expression_of_SLITs_and_ROBOs	5364	11	88	4	2.04481e-05	0.00941931
ENSG00000247556	OIP5-AS1	Formation_of_a_pool_of_free_40S_subunits	5364	15	63	4	2.14125e-05	0.00970702
ENSG00000268205	AC005261.1	Major_pathway_of_rRNA_processing_in_the_nucleolus_and_cytosol	5364	11	93	4	2.54681e-05	0.0113651
ENSG00000247556	OIP5-AS1	Nonsense_Mediated_Decay_(NMD)_enhanced_by_the_Exon_Junction_Complex_(EJC)	5364	15	67	4	2.73715e-05	0.0120266
ENSG00000247556	OIP5-AS1	SRP-dependent_cotranslational_protein_targeting_to_membrane	5364	15	69	4	3.077e-05	0.013315
ENSG00000247556	OIP5-AS1	Selenoamino_acid_metabolism	5364	15	70	4	3.2581e-05	0.0138883
ENSG00000247556	OIP5-AS1	Regulation_of_expression_of_SLITs_and_ROBOs	5364	15	88	4	8.04314e-05	0.0337812
ENSG00000247556	OIP5-AS1	Major_pathway_of_rRNA_processing_in_the_nucleolus_and_cytosol	5364	15	93	4	9.98772e-05	0.0413405
ENSG00000186594	MIR22HG	Signaling_by_NTRK1_(TRKA)	5364	3	32	2	0.000103065	0.0420507
ENSG00000225733	FGD5-AS1	Factors_involved_in_megakaryocyte_development_and_platelet_production	5364	14	46	3	0.000201147	0.080912
ENSG00000233223	AC016876.1	Translation_initiation_complex_formation	5364	5	34	2	0.000385393	0.152873
ENSG00000233223	AC016876.1	Ribosomal_scanning_and_start_codon_recognition	5364	5	35	2	0.000408598	0.159857
ENSG00000225733	FGD5-AS1	Peptide_chain_elongation	5364	14	59	3	0.000422212	0.162951
ENSG00000225733	FGD5-AS1	Viral_mRNA_Translation	5364	14	59	3	0.000422212	0.160778
ENSG00000225733	FGD5-AS1	Eukaryotic_Translation_Elongation	5364	14	61	3	0.000465981	0.175111
ENSG00000225733	FGD5-AS1	Eukaryotic_Translation_Termination	5364	14	61	3	0.000465981	0.172837
ENSG00000225733	FGD5-AS1	Nonsense_Mediated_Decay_(NMD)_independent_of_the_Exon_Junction_Complex_(EJC)	5364	14	61	3	0.000465981	0.170621
ENSG00000225733	FGD5-AS1	Selenocysteine_synthesis	5364	14	61	3	0.000465981	0.168461
ENSG00000225733	FGD5-AS1	Formation_of_a_pool_of_free_40S_subunits	5364	14	63	3	0.000512573	0.182989
ENSG00000225733	FGD5-AS1	Nonsense_Mediated_Decay_(NMD)_enhanced_by_the_Exon_Junction_Complex_(EJC)	5364	14	67	3	0.00061453	0.216679
ENSG00000225733	FGD5-AS1	SRP-dependent_cotranslational_protein_targeting_to_membrane	5364	14	69	3	0.000670042	0.233371
ENSG00000225733	FGD5-AS1	Selenoamino_acid_metabolism	5364	14	70	3	0.000698964	0.240511
ENSG00000205890	AC108134.1	Activation_of_Matrix_Metalloproteinases	5364	1	5	1	0.00093214	0.316928
ENSG00000272079	AC004233.2	Activation_of_Matrix_Metalloproteinases	5364	1	5	1	0.00093214	0.313199
ENSG00000225733	FGD5-AS1	Regulation_of_expression_of_SLITs_and_ROBOs	5364	14	88	3	0.00136276	0.452564
ENSG00000264772	AC016876.2	Translation_initiation_complex_formation	5364	9	34	2	0.0013655	0.448262
ENSG00000264772	AC016876.2	Ribosomal_scanning_and_start_codon_recognition	5364	9	35	2	0.001447	0.469617
ENSG00000225733	FGD5-AS1	Major_pathway_of_rRNA_processing_in_the_nucleolus_and_cytosol	5364	14	93	3	0.0015991	0.513148
ENSG00000268205	AC005261.1	Formation_of_the_ternary_complex,_and_subsequently,_the_43S_complex	5364	11	32	2	0.00183396	0.581978
ENSG00000260565	ERVK13-1	Activation_of_Matrix_Metalloproteinases	5364	2	5	1	0.00186359	0.584879
ENSG00000261663	AC009065.8	Activation_of_Matrix_Metalloproteinases	5364	2	5	1	0.00186359	0.578522
ENSG00000268205	AC005261.1	Translation_initiation_complex_formation	5364	11	34	2	0.00206966	0.635587
ENSG00000268205	AC005261.1	Ribosomal_scanning_and_start_codon_recognition	5364	11	35	2	0.00219264	0.666189
ENSG00000178977	LINC00324	Olfactory_Signaling_Pathway	5364	4	3	1	0.00223588	0.672178
ENSG00000163597	SNHG16	Peptide_chain_elongation	5364	8	59	2	0.00319186	0.949579
ENSG00000163597	SNHG16	Viral_mRNA_Translation	5364	8	59	2	0.00319186	0.939789
ENSG00000231074	HCG18	Peptide_chain_elongation	5364	8	59	2	0.00319186	0.930199
ENSG00000231074	HCG18	Viral_mRNA_Translation	5364	8	59	2	0.00319186	0.920804
ENSG00000163597	SNHG16	Eukaryotic_Translation_Elongation	5364	8	61	2	0.00340875	0.973539
ENSG00000163597	SNHG16	Eukaryotic_Translation_Termination	5364	8	61	2	0.00340875	0.9639
ENSG00000163597	SNHG16	Nonsense_Mediated_Decay_(NMD)_independent_of_the_Exon_Junction_Complex_(EJC)	5364	8	61	2	0.00340875	0.95445
ENSG00000163597	SNHG16	Selenocysteine_synthesis	5364	8	61	2	0.00340875	0.945183
ENSG00000231074	HCG18	Eukaryotic_Translation_Elongation	5364	8	61	2	0.00340875	0.936095
ENSG00000231074	HCG18	Eukaryotic_Translation_Termination	5364	8	61	2	0.00340875	0.92718
ENSG00000231074	HCG18	Nonsense_Mediated_Decay_(NMD)_independent_of_the_Exon_Junction_Complex_(EJC)	5364	8	61	2	0.00340875	0.918433
ENSG00000231074	HCG18	Selenocysteine_synthesis	5364	8	61	2	0.00340875	0.90985
ENSG00000228794	LINC01128	Mitochondrial_translation_initiation	5364	13	38	2	0.0036291	0.959694
ENSG00000228794	LINC01128	Mitochondrial_translation_termination	5364	13	38	2	0.0036291	0.950889
ENSG00000163597	SNHG16	Formation_of_a_pool_of_free_40S_subunits	5364	8	63	2	0.00363242	0.943109
ENSG00000231074	HCG18	Formation_of_a_pool_of_free_40S_subunits	5364	8	63	2	0.00363242	0.934613
ENSG00000178977	LINC00324	Inactivation,_recovery_and_regulation_of_the_phototransduction_cascade	5364	4	5	1	0.00372439	0.94972
ENSG00000178977	LINC00324	The_phototransduction_cascade	5364	4	5	1	0.00372439	0.941315
ENSG00000261971	MMP25-AS1	Activation_of_Matrix_Metalloproteinases	5364	4	5	1	0.00372439	0.933058
ENSG00000267532	MIR497HG	Nuclear_Envelope_Breakdown	5364	1	20	1	0.00372856	0.92598
ENSG00000228794	LINC01128	Mitochondrial_translation_elongation	5364	13	39	2	0.00382004	0.940519
ENSG00000262089	AC040977.1	Deadenylation-dependent_mRNA_decay	5364	1	21	1	0.00391499	0.955659
ENSG00000272501	AL662844.4	Deadenylation-dependent_mRNA_decay	5364	1	21	1	0.00391499	0.94756
ENSG00000264772	AC016876.2	Peptide_chain_elongation	5364	9	59	2	0.00407487	0.977969
ENSG00000264772	AC016876.2	Viral_mRNA_Translation	5364	9	59	2	0.00407487	0.969819
ENSG00000163597	SNHG16	Nonsense_Mediated_Decay_(NMD)_enhanced_by_the_Exon_Junction_Complex_(EJC)	5364	8	67	2	0.00409999	0.967733
ENSG00000231074	HCG18	Nonsense_Mediated_Decay_(NMD)_enhanced_by_the_Exon_Junction_Complex_(EJC)	5364	8	67	2	0.00409999	0.959801
ENSG00000272455	AL391244.2	Mitochondrial_translation_initiation	5364	14	38	2	0.00421508	0.978721
ENSG00000272455	AL391244.2	Mitochondrial_translation_termination	5364	14	38	2	0.00421508	0.970829
ENSG00000163597	SNHG16	SRP-dependent_cotranslational_protein_targeting_to_membrane	5364	8	69	2	0.00434382	0.992476
ENSG00000231074	HCG18	SRP-dependent_cotranslational_protein_targeting_to_membrane	5364	8	69	2	0.00434382	0.984599
ENSG00000264772	AC016876.2	Eukaryotic_Translation_Elongation	5364	9	61	2	0.00435068	0.97839
ENSG00000264772	AC016876.2	Eukaryotic_Translation_Termination	5364	9	61	2	0.00435068	0.970746
ENSG00000264772	AC016876.2	Nonsense_Mediated_Decay_(NMD)_independent_of_the_Exon_Junction_Complex_(EJC)	5364	9	61	2	0.00435068	0.963221
ENSG00000264772	AC016876.2	Selenocysteine_synthesis	5364	9	61	2	0.00435068	0.955811
ENSG00000272455	AL391244.2	Mitochondrial_translation_elongation	5364	14	39	2	0.00443631	0.967183
ENSG00000178977	LINC00324	Inwardly_rectifying_K+_channels	5364	4	6	1	0.00446802	0.966717
ENSG00000163597	SNHG16	Selenoamino_acid_metabolism	5364	8	70	2	0.00446824	0.959495
ENSG00000231074	HCG18	Selenoamino_acid_metabolism	5364	8	70	2	0.00446824	0.952334
ENSG00000261505	AL031714.1	Complex_I_biogenesis	5364	1	24	1	0.00447427	0.946557
ENSG00000251562	MALAT1	Formation_of_a_pool_of_free_40S_subunits	5364	9	63	2	0.00463501	0.973353
ENSG00000264772	AC016876.2	Formation_of_a_pool_of_free_40S_subunits	5364	9	63	2	0.00463501	0.966248
ENSG00000260233	SSSCA1-AS1	Transport_of_vitamins,_nucleosides,_and_related_molecules	5364	2	13	1	0.00484171	1.00202
ENSG00000262089	AC040977.1	ISG15_antiviral_mechanism	5364	1	26	1	0.00484713	0.995928
ENSG00000223764	LINC02593	Olfactory_Signaling_Pathway	5364	9	3	1	0.00502605	1.02531
ENSG00000261971	MMP25-AS1	Neutrophil_degranulation	5364	4	161	2	0.00516272	1.04573
ENSG00000178977	LINC00324	Glucagon-type_ligand_receptors	5364	4	7	1	0.00521123	1.04812
ENSG00000264772	AC016876.2	Nonsense_Mediated_Decay_(NMD)_enhanced_by_the_Exon_Junction_Complex_(EJC)	5364	9	67	2	0.00522904	1.04435
ENSG00000272501	AL662844.4	mRNA_Splicing_-_Minor_Pathway	5364	1	29	1	0.00540641	1.07227
ENSG00000264772	AC016876.2	SRP-dependent_cotranslational_protein_targeting_to_membrane	5364	9	69	2	0.00553865	1.09092
ENSG00000261373	VPS9D1-AS1	Transcriptional_regulation_by_the_AP-2_(TFAP2)_family_of_transcription_factors	5364	5	6	1	0.00558242	1.09201
ENSG00000268575	AL031282.2	Olfactory_Signaling_Pathway	5364	10	3	1	0.00558346	1.08479
ENSG00000264772	AC016876.2	Selenoamino_acid_metabolism	5364	9	70	2	0.00569657	1.09929
ENSG00000186594	MIR22HG	Signalling_to_ERKs	5364	3	11	1	0.00614066	1.17703
ENSG00000262089	AC040977.1	Translation_initiation_complex_formation	5364	1	34	1	0.00633855	1.20686
ENSG00000261373	VPS9D1-AS1	SMAD2/SMAD3:SMAD4_heterotrimer_regulates_transcription	5364	5	7	1	0.0065104	1.23137
ENSG00000262089	AC040977.1	Ribosomal_scanning_and_start_codon_recognition	5364	1	35	1	0.00652498	1.22601
ENSG00000178977	LINC00324	Amino_acid_transport_across_the_plasma_membrane	5364	4	9	1	0.0066964	1.25
ENSG00000178977	LINC00324	Signal_amplification	5364	4	9	1	0.0066964	1.24188
ENSG00000178977	LINC00324	Thrombin_signalling_through_proteinase_activated_receptors_(PARs)	5364	4	9	1	0.0066964	1.23387
ENSG00000186594	MIR22HG	Signaling_by_PTK6	5364	3	12	1	0.00669765	1.22619
ENSG00000224870	MRPL20-AS1	Olfactory_Signaling_Pathway	5364	12	3	1	0.00669765	1.21838
ENSG00000163597	SNHG16	Regulation_of_expression_of_SLITs_and_ROBOs	5364	8	88	2	0.00698774	1.2631
ENSG00000231074	HCG18	Regulation_of_expression_of_SLITs_and_ROBOs	5364	8	88	2	0.00698774	1.25516
ENSG00000228794	LINC01128	Olfactory_Signaling_Pathway	5364	13	3	1	0.00725444	1.29492
ENSG00000261971	MMP25-AS1	Carboxyterminal_post-translational_modifications_of_tubulin	5364	4	10	1	0.00743837	1.3195
ENSG00000261505	AL031714.1	Respiratory_electron_transport	5364	1	40	1	0.00745712	1.31466
ENSG00000163597	SNHG16	Major_pathway_of_rRNA_processing_in_the_nucleolus_and_cytosol	5364	8	93	2	0.00777998	1.36317
ENSG00000231074	HCG18	Major_pathway_of_rRNA_processing_in_the_nucleolus_and_cytosol	5364	8	93	2	0.00777998	1.35486
ENSG00000186594	MIR22HG	Platelet_Aggregation_(Plug_Formation)	5364	3	14	1	0.00781101	1.35202
ENSG00000272455	AL391244.2	Olfactory_Signaling_Pathway	5364	14	3	1	0.00781101	1.34387
ENSG00000178977	LINC00324	GABA_B_receptor_activation	5364	4	11	1	0.00817992	1.39891
ENSG00000178977	LINC00324	Glucagon_signaling_in_metabolic_regulation	5364	4	11	1	0.00817992	1.39059
ENSG00000178977	LINC00324	Activation_of_GABAB_receptors	5364	4	11	1	0.00817992	1.38236
ENSG00000223764	LINC02593	Inactivation,_recovery_and_regulation_of_the_phototransduction_cascade	5364	9	5	1	0.00836427	1.4052
ENSG00000223764	LINC02593	The_phototransduction_cascade	5364	9	5	1	0.00836427	1.39698
ENSG00000186594	MIR22HG	Interleukin-3,_Interleukin-5_and_GM-CSF_signaling	5364	3	15	1	0.00836738	1.38937
ENSG00000264772	AC016876.2	Regulation_of_expression_of_SLITs_and_ROBOs	5364	9	88	2	0.00888888	1.46744
ENSG00000178977	LINC00324	Activation_of_kainate_receptors_upon_glutamate_binding	5364	4	12	1	0.00892105	1.46428
ENSG00000205913	SRRM2-AS1	Complex_I_biogenesis	5364	2	24	1	0.00892936	1.45727
ENSG00000260565	ERVK13-1	Complex_I_biogenesis	5364	2	24	1	0.00892936	1.44899
ENSG00000261663	AC009065.8	Complex_I_biogenesis	5364	2	24	1	0.00892936	1.4408
ENSG00000203993	ARRDC1-AS1	Carboxyterminal_post-translational_modifications_of_tubulin	5364	5	10	1	0.00929016	1.4906
ENSG00000260563	AC132872.1	Carboxyterminal_post-translational_modifications_of_tubulin	5364	5	10	1	0.00929016	1.48227
ENSG00000268575	AL031282.2	Inactivation,_recovery_and_regulation_of_the_phototransduction_cascade	5364	10	5	1	0.00929016	1.47404
ENSG00000268575	AL031282.2	The_phototransduction_cascade	5364	10	5	1	0.00929016	1.4659
ENSG00000178977	LINC00324	G_alpha_(z)_signalling_events	5364	4	13	1	0.00966176	1.51615
ENSG00000178977	LINC00324	G-protein_beta:gamma_signalling	5364	4	13	1	0.00966176	1.50787
ENSG00000223478	AL441992.1	Condensation_of_Prophase_Chromosomes	5364	4	13	1	0.00966176	1.49967
ENSG00000247240	UBL7-AS1	Recognition_of_DNA_damage_by_PCNA-containing_replication_complex	5364	4	13	1	0.00966176	1.49157
ENSG00000255468	AP001107.9	Transport_of_vitamins,_nucleosides,_and_related_molecules	5364	4	13	1	0.00966176	1.48355
ENSG00000261971	MMP25-AS1	Transport_of_vitamins,_nucleosides,_and_related_molecules	5364	4	13	1	0.00966176	1.47562
ENSG00000260219	CD2BP2-DT	Integrin_cell_surface_interactions	5364	2	26	1	0.00967166	1.46927
ENSG00000264772	AC016876.2	Major_pathway_of_rRNA_processing_in_the_nucleolus_and_cytosol	5364	9	93	2	0.00989055	1.49457
ENSG00000223764	LINC02593	Inwardly_rectifying_K+_channels	5364	9	6	1	0.0100296	1.50761
ENSG00000186594	MIR22HG	Signaling_by_MET	5364	3	18	1	0.0100352	1.50056
ENSG00000186594	MIR22HG	Signaling_by_PDGF	5364	3	18	1	0.0100352	1.49274
ENSG00000197291	RAMP2-AS1	Class_B/2_(Secretin_family_receptors)	5364	3	18	1	0.0100352	1.48501
ENSG00000233016	SNHG7	Regulation_of_TNFR1_signaling	5364	3	18	1	0.0100352	1.47735
ENSG00000259623	AC125257.1	Class_B/2_(Secretin_family_receptors)	5364	3	18	1	0.0100352	1.46978
ENSG00000266962	AC067852.2	Class_B/2_(Secretin_family_receptors)	5364	3	18	1	0.0100352	1.46228
ENSG00000178977	LINC00324	Glucagon-like_Peptide-1_(GLP1)_regulates_insulin_secretion	5364	4	14	1	0.0104021	1.50804
ENSG00000178977	LINC00324	Aquaporin-mediated_transport	5364	4	14	1	0.0104021	1.50042
ENSG00000178977	LINC00324	Vasopressin_regulates_renal_water_homeostasis_via_Aquaporins	5364	4	14	1	0.0104021	1.49288
ENSG00000247240	UBL7-AS1	DNA_strand_elongation	5364	4	14	1	0.0104021	1.48542
ENSG00000247240	UBL7-AS1	Termination_of_translesion_DNA_synthesis	5364	4	14	1	0.0104021	1.47803
ENSG00000261971	MMP25-AS1	Cooperation_of_Prefoldin_and_TriC/CCT__in_actin_and_tubulin_folding	5364	4	14	1	0.0104021	1.47071
ENSG00000204054	LINC00963	Carboxyterminal_post-translational_modifications_of_tubulin	5364	6	10	1	0.0111389	1.56712
ENSG00000268575	AL031282.2	Inwardly_rectifying_K+_channels	5364	10	6	1	0.0111389	1.55944
ENSG00000224870	MRPL20-AS1	Inactivation,_recovery_and_regulation_of_the_phototransduction_cascade	5364	12	5	1	0.0111399	1.55198
ENSG00000224870	MRPL20-AS1	The_phototransduction_cascade	5364	12	5	1	0.0111399	1.54444
ENSG00000186594	MIR22HG	Regulation_of_actin_dynamics_for_phagocytic_cup_formation	5364	3	20	1	0.0111461	1.53784
ENSG00000215067	ALOX12-AS1	Nuclear_Envelope_Breakdown	5364	3	20	1	0.0111461	1.53045
ENSG00000233016	SNHG7	TNF_signaling	5364	3	20	1	0.0111461	1.52312
ENSG00000223764	LINC02593	Glucagon-type_ligand_receptors	5364	9	7	1	0.0116925	1.59018
ENSG00000215067	ALOX12-AS1	Deadenylation-dependent_mRNA_decay	5364	3	21	1	0.0117012	1.58382
ENSG00000247240	UBL7-AS1	Extension_of_Telomeres	5364	4	16	1	0.0118814	1.60063
ENSG00000247240	UBL7-AS1	Translesion_synthesis_by_Y_family_DNA_polymerases_bypasses_lesions_on_DNA_template	5364	4	16	1	0.0118814	1.59311
ENSG00000228794	LINC01128	Inactivation,_recovery_and_regulation_of_the_phototransduction_cascade	5364	13	5	1	0.0120637	1.61
ENSG00000228794	LINC01128	The_phototransduction_cascade	5364	13	5	1	0.0120637	1.60251
ENSG00000261373	VPS9D1-AS1	Transcriptional_activity_of_SMAD2/SMAD3:SMAD4_heterotrimer	5364	5	13	1	0.0120637	1.59509
ENSG00000247240	UBL7-AS1	Dual_Incision_in_GG-NER	5364	4	17	1	0.0126205	1.66102
ENSG00000205913	SRRM2-AS1	Loss_of_Nlp_from_mitotic_centrosomes	5364	2	34	1	0.0126381	1.65571
ENSG00000205913	SRRM2-AS1	Loss_of_proteins_required_for_interphase_microtubule_organization_from_the_centrosome	5364	2	34	1	0.0126381	1.64815
ENSG00000226137	BAIAP2-DT	Loss_of_Nlp_from_mitotic_centrosomes	5364	2	34	1	0.0126381	1.64066
ENSG00000226137	BAIAP2-DT	Loss_of_proteins_required_for_interphase_microtubule_organization_from_the_centrosome	5364	2	34	1	0.0126381	1.63323
ENSG00000260032	NORAD	Nucleobase_catabolism	5364	7	10	1	0.0129844	1.67043
ENSG00000268575	AL031282.2	Glucagon-type_ligand_receptors	5364	10	7	1	0.0129844	1.66294
ENSG00000203993	ARRDC1-AS1	Cooperation_of_Prefoldin_and_TriC/CCT__in_actin_and_tubulin_folding	5364	5	14	1	0.0129868	1.65582
ENSG00000260563	AC132872.1	Intra-Golgi_traffic	5364	5	14	1	0.0129868	1.64846
ENSG00000260563	AC132872.1	Cooperation_of_Prefoldin_and_TriC/CCT__in_actin_and_tubulin_folding	5364	5	14	1	0.0129868	1.64117
ENSG00000272455	AL391244.2	Inactivation,_recovery_and_regulation_of_the_phototransduction_cascade	5364	14	5	1	0.0129868	1.63394
ENSG00000272455	AL391244.2	The_phototransduction_cascade	5364	14	5	1	0.0129868	1.62677
ENSG00000260219	CD2BP2-DT	Transcriptional_regulation_by_RUNX3	5364	2	35	1	0.0130086	1.62238
ENSG00000224870	MRPL20-AS1	Inwardly_rectifying_K+_channels	5364	12	6	1	0.0133542	1.65824
ENSG00000178977	LINC00324	Class_B/2_(Secretin_family_receptors)	5364	4	18	1	0.0133591	1.65167
ENSG00000178977	LINC00324	Cooperation_of_PDCL_(PhLP1)_and_TRiC/CCT_in_G-protein_beta_folding	5364	4	18	1	0.0133591	1.64455
ENSG00000255320	AP000759.1	Cargo_trafficking_to_the_periciliary_membrane	5364	4	18	1	0.0133591	1.6375
ENSG00000255468	AP001107.9	Cargo_trafficking_to_the_periciliary_membrane	5364	4	18	1	0.0133591	1.6305
ENSG00000255517	AP002748.4	Cargo_trafficking_to_the_periciliary_membrane	5364	4	18	1	0.0133591	1.62356
ENSG00000266962	AC067852.2	Interferon_alpha/beta_signaling	5364	3	24	1	0.0133653	1.61743
ENSG00000260219	CD2BP2-DT	Cell_surface_interactions_at_the_vascular_wall	5364	2	37	1	0.0137494	1.65689
ENSG00000204054	LINC00963	Condensation_of_Prophase_Chromosomes	5364	6	13	1	0.0144603	1.73523
ENSG00000228794	LINC01128	Inwardly_rectifying_K+_channels	5364	13	6	1	0.0144603	1.72797
ENSG00000215067	ALOX12-AS1	ISG15_antiviral_mechanism	5364	3	26	1	0.0144737	1.72237
ENSG00000233016	SNHG7	DDX58/IFIH1-mediated_induction_of_interferon-alpha/beta	5364	3	26	1	0.0144737	1.71522
ENSG00000231074	HCG18	Carboxyterminal_post-translational_modifications_of_tubulin	5364	8	10	1	0.0148269	1.74982
ENSG00000261373	VPS9D1-AS1	NOTCH1_Intracellular_Domain_Regulates_Transcription	5364	5	16	1	0.014831	1.7431
ENSG00000178977	LINC00324	Nuclear_Envelope_Breakdown	5364	4	20	1	0.0148352	1.73644
ENSG00000205913	SRRM2-AS1	Respiratory_electron_transport	5364	2	40	1	0.01486	1.73225
ENSG00000206337	HCP5	ABC-family_proteins_mediated_transport	5364	2	40	1	0.01486	1.72521
ENSG00000260565	ERVK13-1	Respiratory_electron_transport	5364	2	40	1	0.01486	1.71823
ENSG00000261663	AC009065.8	Respiratory_electron_transport	5364	2	40	1	0.01486	1.7113
ENSG00000223764	LINC02593	Signal_amplification	5364	9	9	1	0.0150108	1.72173
ENSG00000223764	LINC02593	Thrombin_signalling_through_proteinase_activated_receptors_(PARs)	5364	9	9	1	0.0150108	1.71484
ENSG00000260219	CD2BP2-DT	HATs_acetylate_histones	5364	2	41	1	0.0152301	1.73295
ENSG00000224870	MRPL20-AS1	Glucagon-type_ligand_receptors	5364	12	7	1	0.0155639	1.76391
ENSG00000204054	LINC00963	Cooperation_of_Prefoldin_and_TriC/CCT__in_actin_and_tubulin_folding	5364	6	14	1	0.0155653	1.7571
ENSG00000272455	AL391244.2	Inwardly_rectifying_K+_channels	5364	14	6	1	0.0155653	1.75018
ENSG00000223478	AL441992.1	Post-translational_modification:_synthesis_of_GPI-anchored_proteins	5364	4	21	1	0.0155726	1.74413
ENSG00000223478	AL441992.1	tRNA_modification_in_the_nucleus_and_cytosol	5364	4	21	1	0.0155726	1.73731
ENSG00000186594	MIR22HG	VEGFA-VEGFR2_Pathway	5364	3	28	1	0.0155812	1.73152
ENSG00000272501	AL662844.4	mRNA_Splicing_-_Major_Pathway	5364	1	87	1	0.0162192	1.79543
ENSG00000267080	ASB16-AS1	Budding_and_maturation_of_HIV_virion	5364	8	11	1	0.016299	1.79729
ENSG00000178977	LINC00324	Ca2+_pathway	5364	4	22	1	0.0163095	1.79154
ENSG00000178977	LINC00324	Transport_of_inorganic_cations/anions_and_amino_acids/oligopeptides	5364	4	22	1	0.0163095	1.78468
ENSG00000247240	UBL7-AS1	Resolution_of_Abasic_Sites_(AP_sites)	5364	4	22	1	0.0163095	1.77787
ENSG00000260219	CD2BP2-DT	Immunoregulatory_interactions_between_a_Lymphoid_and_a_non-Lymphoid_cell	5364	2	44	1	0.0163399	1.7744
ENSG00000268575	AL031282.2	Signal_amplification	5364	10	9	1	0.0166663	1.80299
ENSG00000268575	AL031282.2	Thrombin_signalling_through_proteinase_activated_receptors_(PARs)	5364	10	9	1	0.0166663	1.79619
ENSG00000203993	ARRDC1-AS1	Regulation_of_TNFR1_signaling	5364	5	18	1	0.0166725	1.7901
ENSG00000255717	SNHG1	Amyloid_fiber_formation	5364	5	18	1	0.0166725	1.78339
ENSG00000260563	AC132872.1	Regulation_of_TNFR1_signaling	5364	5	18	1	0.0166725	1.77674
ENSG00000228794	LINC01128	Glucagon-type_ligand_receptors	5364	13	7	1	0.0168515	1.78914
ENSG00000231074	HCG18	Interconversion_of_nucleotide_di-_and_triphosphates	5364	8	12	1	0.0177691	1.87957
ENSG00000178977	LINC00324	G_alpha_(12/13)_signalling_events	5364	4	24	1	0.0177823	1.87403
ENSG00000261183	SPINT1-AS1	Complex_I_biogenesis	5364	4	24	1	0.0177823	1.86714
ENSG00000261971	MMP25-AS1	Complex_I_biogenesis	5364	4	24	1	0.0177823	1.8603
ENSG00000272455	AL391244.2	Glucagon-type_ligand_receptors	5364	14	7	1	0.0181376	1.89054
ENSG00000223764	LINC02593	GABA_B_receptor_activation	5364	9	11	1	0.0183193	1.90254
ENSG00000223764	LINC02593	Glucagon_signaling_in_metabolic_regulation	5364	9	11	1	0.0183193	1.89565
ENSG00000223764	LINC02593	Activation_of_GABAB_receptors	5364	9	11	1	0.0183193	1.8888
ENSG00000203993	ARRDC1-AS1	TNF_signaling	5364	5	20	1	0.0185112	1.90172
ENSG00000260563	AC132872.1	TNF_signaling	5364	5	20	1	0.0185112	1.8949
ENSG00000261373	VPS9D1-AS1	Formation_of_the_beta-catenin:TCF_transactivating_complex	5364	5	20	1	0.0185112	1.88814
ENSG00000178977	LINC00324	Non-genomic_estrogen_signaling	5364	4	25	1	0.018518	1.88212
ENSG00000178977	LINC00324	Regulation_of_insulin_secretion	5364	4	25	1	0.018518	1.87544
ENSG00000215067	ALOX12-AS1	Translation_initiation_complex_formation	5364	3	34	1	0.0188989	1.90725
ENSG00000215256	DHRS4-AS1	Metabolism_of_water-soluble_vitamins_and_cofactors	5364	2	51	1	0.018927	1.90337
ENSG00000163597	SNHG16	Recognition_of_DNA_damage_by_PCNA-containing_replication_complex	5364	8	13	1	0.0192373	1.92778
ENSG00000267080	ASB16-AS1	Recognition_of_DNA_damage_by_PCNA-containing_replication_complex	5364	8	13	1	0.0192373	1.92104
ENSG00000178977	LINC00324	Platelet_homeostasis	5364	4	26	1	0.0192533	1.91594
ENSG00000233223	AC016876.1	Deadenylation-dependent_mRNA_decay	5364	5	21	1	0.0194295	1.92675
ENSG00000261373	VPS9D1-AS1	tRNA_modification_in_the_nucleus_and_cytosol	5364	5	21	1	0.0194295	1.92009
ENSG00000215067	ALOX12-AS1	Ribosomal_scanning_and_start_codon_recognition	5364	3	35	1	0.0194511	1.9156
ENSG00000223764	LINC02593	Activation_of_kainate_receptors_upon_glutamate_binding	5364	9	12	1	0.0199698	1.95992
ENSG00000224870	MRPL20-AS1	Signal_amplification	5364	12	9	1	0.0199698	1.95321
ENSG00000224870	MRPL20-AS1	Thrombin_signalling_through_proteinase_activated_receptors_(PARs)	5364	12	9	1	0.0199698	1.94654
ENSG00000251562	MALAT1	Interconversion_of_nucleotide_di-_and_triphosphates	5364	9	12	1	0.0199698	1.93992
ENSG00000188825	LINC00910	Class_B/2_(Secretin_family_receptors)	5364	6	18	1	0.0199753	1.93388
ENSG00000247240	UBL7-AS1	Dual_incision_in_TC-NER	5364	4	27	1	0.0199883	1.9286
ENSG00000268575	AL031282.2	GABA_B_receptor_activation	5364	10	11	1	0.0203358	1.95552
ENSG00000268575	AL031282.2	Glucagon_signaling_in_metabolic_regulation	5364	10	11	1	0.0203358	1.94896
ENSG00000268575	AL031282.2	Activation_of_GABAB_receptors	5364	10	11	1	0.0203358	1.94244
ENSG00000260563	AC132872.1	COPII-mediated_vesicle_transport	5364	5	22	1	0.0203471	1.93704
ENSG00000261373	VPS9D1-AS1	Ca2+_pathway	5364	5	22	1	0.0203471	1.93061
ENSG00000163597	SNHG16	DNA_strand_elongation	5364	8	14	1	0.0207036	1.95793
ENSG00000163597	SNHG16	Termination_of_translesion_DNA_synthesis	5364	8	14	1	0.0207036	1.95147
ENSG00000231074	HCG18	Cooperation_of_Prefoldin_and_TriC/CCT__in_actin_and_tubulin_folding	5364	8	14	1	0.0207036	1.94505
ENSG00000267080	ASB16-AS1	DNA_strand_elongation	5364	8	14	1	0.0207036	1.93867
ENSG00000267080	ASB16-AS1	Intra-Golgi_traffic	5364	8	14	1	0.0207036	1.93233
ENSG00000267080	ASB16-AS1	Termination_of_translesion_DNA_synthesis	5364	8	14	1	0.0207036	1.92604
ENSG00000175061	SNHG29	Transcriptional_regulation_by_the_AP-2_(TFAP2)_family_of_transcription_factors	5364	19	6	1	0.0210752	1.95425
ENSG00000261373	VPS9D1-AS1	IRE1alpha_activates_chaperones	5364	5	23	1	0.021264	1.96537
ENSG00000261373	VPS9D1-AS1	XBP1(S)_activates_chaperone_genes	5364	5	23	1	0.021264	1.95903
ENSG00000247240	UBL7-AS1	Gap-filling_DNA_repair_synthesis_and_ligation_in_TC-NER	5364	4	29	1	0.0214569	1.97044
ENSG00000261971	MMP25-AS1	Mitochondrial_protein_import	5364	4	29	1	0.0214569	1.96413
ENSG00000223764	LINC02593	G_alpha_(z)_signalling_events	5364	9	13	1	0.0216178	1.97254
ENSG00000223764	LINC02593	G-protein_beta:gamma_signalling	5364	9	13	1	0.0216178	1.96626
ENSG00000228794	LINC01128	Signal_amplification	5364	13	9	1	0.0216178	1.96001
ENSG00000228794	LINC01128	Thrombin_signalling_through_proteinase_activated_receptors_(PARs)	5364	13	9	1	0.0216178	1.95381
ENSG00000268575	AL031282.2	Disassembly_of_the_destruction_complex_and_recruitment_of_AXIN_to_the_membrane	5364	10	12	1	0.0221659	1.99703
ENSG00000268575	AL031282.2	Activation_of_kainate_receptors_upon_glutamate_binding	5364	10	12	1	0.0221659	1.99075
ENSG00000255717	SNHG1	TBC/RABGAPs	5364	5	24	1	0.0221803	1.98579
ENSG00000255717	SNHG1	Complex_I_biogenesis	5364	5	24	1	0.0221803	1.97959
ENSG00000223478	AL441992.1	Regulation_of_mRNA_stability_by_proteins_that_bind_AU-rich_elements	5364	4	31	1	0.0229238	2.03958
ENSG00000223478	AL441992.1	Biosynthesis_of_the_N-glycan_precursor_(dolichol_lipid-linked_oligosaccharide,_LLO)_and_transfer_to_a_nascent_protein	5364	4	31	1	0.0229238	2.03324
ENSG00000261373	VPS9D1-AS1	Interleukin-4_and_Interleukin-13_signaling	5364	5	25	1	0.0230958	2.04216
ENSG00000223764	LINC02593	Glucagon-like_Peptide-1_(GLP1)_regulates_insulin_secretion	5364	9	14	1	0.0232634	2.05062
ENSG00000223764	LINC02593	Aquaporin-mediated_transport	5364	9	14	1	0.0232634	2.04431
ENSG00000223764	LINC02593	Vasopressin_regulates_renal_water_homeostasis_via_Aquaporins	5364	9	14	1	0.0232634	2.03804
ENSG00000272455	AL391244.2	Signal_amplification	5364	14	9	1	0.0232634	2.03181
ENSG00000272455	AL391244.2	Thrombin_signalling_through_proteinase_activated_receptors_(PARs)	5364	14	9	1	0.0232634	2.02561
ENSG00000204054	LINC00963	Post-translational_modification:_synthesis_of_GPI-anchored_proteins	5364	6	21	1	0.023272	2.02021
ENSG00000204054	LINC00963	tRNA_modification_in_the_nucleus_and_cytosol	5364	6	21	1	0.023272	2.01408
ENSG00000233016	SNHG7	TNFR2_non-canonical_NF-kB_pathway	5364	3	42	1	0.0233108	2.01135
ENSG00000163597	SNHG16	Extension_of_Telomeres	5364	8	16	1	0.0236304	2.03278
ENSG00000163597	SNHG16	Translesion_synthesis_by_Y_family_DNA_polymerases_bypasses_lesions_on_DNA_template	5364	8	16	1	0.0236304	2.02668
ENSG00000267080	ASB16-AS1	Extension_of_Telomeres	5364	8	16	1	0.0236304	2.02061
ENSG00000267080	ASB16-AS1	Gene_and_protein_expression_by_JAK-STAT_signaling_after_Interleukin-12_stimulation	5364	8	16	1	0.0236304	2.01458
ENSG00000267080	ASB16-AS1	Translesion_synthesis_by_Y_family_DNA_polymerases_bypasses_lesions_on_DNA_template	5364	8	16	1	0.0236304	2.00858
ENSG00000247240	UBL7-AS1	Formation_of_the_ternary_complex,_and_subsequently,_the_43S_complex	5364	4	32	1	0.0236567	2.00485
ENSG00000228794	LINC01128	Nucleobase_catabolism	5364	13	10	1	0.0239929	2.02733
ENSG00000268575	AL031282.2	G_alpha_(z)_signalling_events	5364	10	13	1	0.0239929	2.02135
ENSG00000268575	AL031282.2	G-protein_beta:gamma_signalling	5364	10	13	1	0.0239929	2.01541
ENSG00000203993	ARRDC1-AS1	DDX58/IFIH1-mediated_induction_of_interferon-alpha/beta	5364	5	26	1	0.0240107	2.01098
ENSG00000233223	AC016876.1	ISG15_antiviral_mechanism	5364	5	26	1	0.0240107	2.0051
ENSG00000260563	AC132872.1	DDX58/IFIH1-mediated_induction_of_interferon-alpha/beta	5364	5	26	1	0.0240107	1.99926
ENSG00000224870	MRPL20-AS1	GABA_B_receptor_activation	5364	12	11	1	0.0243575	2.02224
ENSG00000224870	MRPL20-AS1	Glucagon_signaling_in_metabolic_regulation	5364	12	11	1	0.0243575	2.01638
ENSG00000224870	MRPL20-AS1	Activation_of_GABAB_receptors	5364	12	11	1	0.0243575	2.01055
ENSG00000232956	SNHG15	Budding_and_maturation_of_HIV_virion	5364	12	11	1	0.0243575	2.00476
ENSG00000268205	AC005261.1	Interconversion_of_nucleotide_di-_and_triphosphates	5364	11	12	1	0.0243575	1.999
ENSG00000175061	SNHG29	SMAD2/SMAD3:SMAD4_heterotrimer_regulates_transcription	5364	19	7	1	0.0245466	2.00874
ENSG00000163597	SNHG16	Dual_Incision_in_GG-NER	5364	8	17	1	0.0250909	2.04742
ENSG00000267080	ASB16-AS1	Dual_Incision_in_GG-NER	5364	8	17	1	0.0250909	2.04159
ENSG00000267080	ASB16-AS1	Interleukin-12_signaling	5364	8	17	1	0.0250909	2.03579
ENSG00000247240	UBL7-AS1	Translation_initiation_complex_formation	5364	4	34	1	0.0251211	2.03246
ENSG00000261971	MMP25-AS1	Loss_of_Nlp_from_mitotic_centrosomes	5364	4	34	1	0.0251211	2.02672
ENSG00000261971	MMP25-AS1	Loss_of_proteins_required_for_interphase_microtubule_organization_from_the_centrosome	5364	4	34	1	0.0251211	2.02101
ENSG00000268575	AL031282.2	Glucagon-like_Peptide-1_(GLP1)_regulates_insulin_secretion	5364	10	14	1	0.0258169	2.07116
ENSG00000268575	AL031282.2	Aquaporin-mediated_transport	5364	10	14	1	0.0258169	2.06535
ENSG00000268575	AL031282.2	Vasopressin_regulates_renal_water_homeostasis_via_Aquaporins	5364	10	14	1	0.0258169	2.05958
ENSG00000247240	UBL7-AS1	Ribosomal_scanning_and_start_codon_recognition	5364	4	35	1	0.0258527	2.0567
ENSG00000177410	ZFAS1	RNA_Polymerase_I_Transcription_Termination	5364	13	11	1	0.0263628	2.09145
ENSG00000228794	LINC01128	GABA_B_receptor_activation	5364	13	11	1	0.0263628	2.08565
ENSG00000228794	LINC01128	Glucagon_signaling_in_metabolic_regulation	5364	13	11	1	0.0263628	2.07989
ENSG00000228794	LINC01128	Glycosphingolipid_metabolism	5364	13	11	1	0.0263628	2.07416
ENSG00000228794	LINC01128	Activation_of_GABAB_receptors	5364	13	11	1	0.0263628	2.06846
ENSG00000268205	AC005261.1	Recognition_of_DNA_damage_by_PCNA-containing_replication_complex	5364	11	13	1	0.0263628	2.0628
ENSG00000268205	AC005261.1	Condensation_of_Prophase_Chromosomes	5364	11	13	1	0.0263628	2.05716
ENSG00000224870	MRPL20-AS1	Disassembly_of_the_destruction_complex_and_recruitment_of_AXIN_to_the_membrane	5364	12	12	1	0.0265447	2.06571
ENSG00000224870	MRPL20-AS1	Activation_of_kainate_receptors_upon_glutamate_binding	5364	12	12	1	0.0265447	2.0601
ENSG00000232956	SNHG15	Nuclear_import_of_Rev_protein	5364	12	12	1	0.0265447	2.05451
ENSG00000232956	SNHG15	Rev-mediated_nuclear_export_of_HIV_RNA	5364	12	12	1	0.0265447	2.04896
ENSG00000188825	LINC00910	Interferon_alpha/beta_signaling	5364	6	24	1	0.0265594	2.04457
ENSG00000188825	LINC00910	The_role_of_GTSE1_in_G2/M_progression_after_G2_checkpoint	5364	6	24	1	0.0265594	2.03907
ENSG00000245532	NEAT1	tRNA_modification_in_the_nucleus_and_cytosol	5364	7	21	1	0.0271001	2.07501
ENSG00000260032	NORAD	tRNA_modification_in_the_nucleus_and_cytosol	5364	7	21	1	0.0271001	2.06946
ENSG00000247556	OIP5-AS1	Carboxyterminal_post-translational_modifications_of_tubulin	5364	15	10	1	0.0276378	2.1049
ENSG00000261373	VPS9D1-AS1	Cyclin_E_associated_events_during_G1/S_transition	5364	5	30	1	0.0276633	2.10124
ENSG00000178977	LINC00324	G_alpha_(q)_signalling_events	5364	4	38	1	0.0280451	2.12459
ENSG00000225733	FGD5-AS1	Budding_and_maturation_of_HIV_virion	5364	14	11	1	0.0283643	2.14308
ENSG00000268205	AC005261.1	DNA_strand_elongation	5364	11	14	1	0.0283643	2.13742
ENSG00000268205	AC005261.1	Termination_of_translesion_DNA_synthesis	5364	11	14	1	0.0283643	2.1318
ENSG00000272455	AL391244.2	GABA_B_receptor_activation	5364	14	11	1	0.0283643	2.1262
ENSG00000272455	AL391244.2	Glucagon_signaling_in_metabolic_regulation	5364	14	11	1	0.0283643	2.12064
ENSG00000272455	AL391244.2	Glycosphingolipid_metabolism	5364	14	11	1	0.0283643	2.1151
ENSG00000272455	AL391244.2	Activation_of_GABAB_receptors	5364	14	11	1	0.0283643	2.10959
ENSG00000177410	ZFAS1	SIRT1_negatively_regulates_rRNA_expression	5364	13	12	1	0.0287273	2.13104
ENSG00000224870	MRPL20-AS1	G_alpha_(z)_signalling_events	5364	12	13	1	0.0287273	2.12552
ENSG00000224870	MRPL20-AS1	G-protein_beta:gamma_signalling	5364	12	13	1	0.0287273	2.12003
ENSG00000228794	LINC01128	Disassembly_of_the_destruction_complex_and_recruitment_of_AXIN_to_the_membrane	5364	13	12	1	0.0287273	2.11457
ENSG00000228794	LINC01128	Activation_of_kainate_receptors_upon_glutamate_binding	5364	13	12	1	0.0287273	2.10913
ENSG00000232956	SNHG15	Recognition_of_DNA_damage_by_PCNA-containing_replication_complex	5364	12	13	1	0.0287273	2.10372
ENSG00000233223	AC016876.1	Formation_of_the_ternary_complex,_and_subsequently,_the_43S_complex	5364	5	32	1	0.0294856	2.15373
ENSG00000261183	SPINT1-AS1	Respiratory_electron_transport	5364	4	40	1	0.0295047	2.14962
ENSG00000261971	MMP25-AS1	Respiratory_electron_transport	5364	4	40	1	0.0295047	2.14415
ENSG00000223764	LINC02593	Class_B/2_(Secretin_family_receptors)	5364	9	18	1	0.0298211	2.16165
ENSG00000223764	LINC02593	Cooperation_of_PDCL_(PhLP1)_and_TRiC/CCT_in_G-protein_beta_folding	5364	9	18	1	0.0298211	2.15618
ENSG00000251562	MALAT1	Regulation_of_TNFR1_signaling	5364	9	18	1	0.0298211	2.15073
ENSG00000205890	AC108134.1	Neutrophil_degranulation	5364	1	161	1	0.0300149	2.15926
ENSG00000272079	AC004233.2	Neutrophil_degranulation	5364	1	161	1	0.0300149	2.15383
ENSG00000260563	AC132872.1	COPI-mediated_anterograde_transport	5364	5	33	1	0.0303957	2.17569
ENSG00000261373	VPS9D1-AS1	Degradation_of_beta-catenin_by_the_destruction_complex	5364	5	33	1	0.0303957	2.17025
ENSG00000224870	MRPL20-AS1	Glucagon-like_Peptide-1_(GLP1)_regulates_insulin_secretion	5364	12	14	1	0.0309055	2.20115
ENSG00000224870	MRPL20-AS1	Aquaporin-mediated_transport	5364	12	14	1	0.0309055	2.19567
ENSG00000224870	MRPL20-AS1	Vasopressin_regulates_renal_water_homeostasis_via_Aquaporins	5364	12	14	1	0.0309055	2.19022
ENSG00000232956	SNHG15	DNA_strand_elongation	5364	12	14	1	0.0309055	2.1848
ENSG00000232956	SNHG15	Intra-Golgi_traffic	5364	12	14	1	0.0309055	2.17941
ENSG00000232956	SNHG15	Termination_of_translesion_DNA_synthesis	5364	12	14	1	0.0309055	2.17404
ENSG00000272455	AL391244.2	Disassembly_of_the_destruction_complex_and_recruitment_of_AXIN_to_the_membrane	5364	14	12	1	0.0309055	2.1687
ENSG00000272455	AL391244.2	Activation_of_kainate_receptors_upon_glutamate_binding	5364	14	12	1	0.0309055	2.16338
ENSG00000231074	HCG18	Deadenylation-dependent_mRNA_decay	5364	8	21	1	0.030914	2.15869
ENSG00000260032	NORAD	The_role_of_GTSE1_in_G2/M_progression_after_G2_checkpoint	5364	7	24	1	0.0309197	2.15382
ENSG00000177410	ZFAS1	Condensation_of_Prophase_Chromosomes	5364	13	13	1	0.0310865	2.16017
ENSG00000228794	LINC01128	G_alpha_(z)_signalling_events	5364	13	13	1	0.0310865	2.15493
ENSG00000228794	LINC01128	G-protein_beta:gamma_signalling	5364	13	13	1	0.0310865	2.14971
ENSG00000203993	ARRDC1-AS1	Loss_of_Nlp_from_mitotic_centrosomes	5364	5	34	1	0.0313051	2.1596
ENSG00000203993	ARRDC1-AS1	Loss_of_proteins_required_for_interphase_microtubule_organization_from_the_centrosome	5364	5	34	1	0.0313051	2.15439
ENSG00000260563	AC132872.1	Loss_of_Nlp_from_mitotic_centrosomes	5364	5	34	1	0.0313051	2.14921
ENSG00000260563	AC132872.1	Loss_of_proteins_required_for_interphase_microtubule_organization_from_the_centrosome	5364	5	34	1	0.0313051	2.14406
ENSG00000261373	VPS9D1-AS1	MAPK6/MAPK4_signaling	5364	5	34	1	0.0313051	2.13893
ENSG00000223764	LINC02593	E3_ubiquitin_ligases_ubiquitinate_target_proteins	5364	9	19	1	0.0314544	2.144
ENSG00000261373	VPS9D1-AS1	Transcriptional_regulation_by_RUNX3	5364	5	35	1	0.0322138	2.19054
ENSG00000268205	AC005261.1	Extension_of_Telomeres	5364	11	16	1	0.032356	2.19499
ENSG00000268205	AC005261.1	Translesion_synthesis_by_Y_family_DNA_polymerases_bypasses_lesions_on_DNA_template	5364	11	16	1	0.032356	2.18978
ENSG00000163597	SNHG16	Resolution_of_Abasic_Sites_(AP_sites)	5364	8	22	1	0.032365	2.18521
ENSG00000267080	ASB16-AS1	Resolution_of_Abasic_Sites_(AP_sites)	5364	8	22	1	0.032365	2.18006
ENSG00000267080	ASB16-AS1	COPII-mediated_vesicle_transport	5364	8	22	1	0.032365	2.17493
ENSG00000268575	AL031282.2	Class_B/2_(Secretin_family_receptors)	5364	10	18	1	0.0330822	2.2179
ENSG00000268575	AL031282.2	Cooperation_of_PDCL_(PhLP1)_and_TRiC/CCT_in_G-protein_beta_folding	5364	10	18	1	0.0330822	2.21271
ENSG00000251562	MALAT1	TNF_signaling	5364	9	20	1	0.0330852	2.20774
ENSG00000264772	AC016876.2	Nuclear_Envelope_Breakdown	5364	9	20	1	0.0330852	2.2026
ENSG00000228794	LINC01128	Glucagon-like_Peptide-1_(GLP1)_regulates_insulin_secretion	5364	13	14	1	0.0334404	2.22107
ENSG00000228794	LINC01128	Aquaporin-mediated_transport	5364	13	14	1	0.0334404	2.21591
ENSG00000228794	LINC01128	Vasopressin_regulates_renal_water_homeostasis_via_Aquaporins	5364	13	14	1	0.0334404	2.21079
ENSG00000272455	AL391244.2	G_alpha_(z)_signalling_events	5364	14	13	1	0.0334404	2.20568
ENSG00000272455	AL391244.2	G-protein_beta:gamma_signalling	5364	14	13	1	0.0334404	2.2006
ENSG00000204054	LINC00963	Regulation_of_mRNA_stability_by_proteins_that_bind_AU-rich_elements	5364	6	31	1	0.0341942	2.24502
ENSG00000204054	LINC00963	Biosynthesis_of_the_N-glycan_precursor_(dolichol_lipid-linked_oligosaccharide,_LLO)_and_transfer_to_a_nascent_protein	5364	6	31	1	0.0341942	2.23987
ENSG00000268205	AC005261.1	Dual_Incision_in_GG-NER	5364	11	17	1	0.0343463	2.2447
ENSG00000223764	LINC02593	tRNA_modification_in_the_nucleus_and_cytosol	5364	9	21	1	0.0347136	2.26352
ENSG00000264772	AC016876.2	Deadenylation-dependent_mRNA_decay	5364	9	21	1	0.0347136	2.25836
ENSG00000175061	SNHG29	Nucleobase_catabolism	5364	19	10	1	0.0348908	2.26473
ENSG00000268575	AL031282.2	E3_ubiquitin_ligases_ubiquitinate_target_proteins	5364	10	19	1	0.0348908	2.2596
ENSG00000232956	SNHG15	Extension_of_Telomeres	5364	12	16	1	0.0352483	2.27758
ENSG00000232956	SNHG15	Gene_and_protein_expression_by_JAK-STAT_signaling_after_Interleukin-12_stimulation	5364	12	16	1	0.0352483	2.27244
ENSG00000232956	SNHG15	Synthesis_of_PIPs_at_the_plasma_membrane	5364	12	16	1	0.0352483	2.26732
ENSG00000232956	SNHG15	Translesion_synthesis_by_Y_family_DNA_polymerases_bypasses_lesions_on_DNA_template	5364	12	16	1	0.0352483	2.26223
ENSG00000272455	AL391244.2	Glucagon-like_Peptide-1_(GLP1)_regulates_insulin_secretion	5364	14	14	1	0.0359693	2.30332
ENSG00000272455	AL391244.2	Aquaporin-mediated_transport	5364	14	14	1	0.0359693	2.29817
ENSG00000272455	AL391244.2	Vasopressin_regulates_renal_water_homeostasis_via_Aquaporins	5364	14	14	1	0.0359693	2.29304
ENSG00000268205	AC005261.1	Amyloid_fiber_formation	5364	11	18	1	0.0363329	2.31107
ENSG00000223764	LINC02593	Ca2+_pathway	5364	9	22	1	0.0363396	2.30635
ENSG00000255717	SNHG1	Respiratory_electron_transport	5364	5	40	1	0.0367471	2.32705
ENSG00000233016	SNHG7	Ub-specific_processing_proteases	5364	3	67	1	0.0370127	2.33868
ENSG00000232956	SNHG15	Dual_Incision_in_GG-NER	5364	12	17	1	0.0374131	2.35876
ENSG00000232956	SNHG15	Interleukin-12_signaling	5364	12	17	1	0.0374131	2.35356
ENSG00000188825	LINC00910	Loss_of_Nlp_from_mitotic_centrosomes	5364	6	34	1	0.0374509	2.35076
ENSG00000188825	LINC00910	Loss_of_proteins_required_for_interphase_microtubule_organization_from_the_centrosome	5364	6	34	1	0.0374509	2.34561
ENSG00000204054	LINC00963	Loss_of_Nlp_from_mitotic_centrosomes	5364	6	34	1	0.0374509	2.34048
ENSG00000204054	LINC00963	Loss_of_proteins_required_for_interphase_microtubule_organization_from_the_centrosome	5364	6	34	1	0.0374509	2.33537
ENSG00000261373	VPS9D1-AS1	Estrogen-dependent_gene_expression	5364	5	41	1	0.0376518	2.34278
ENSG00000163597	SNHG16	HDACs_deacetylate_histones	5364	8	26	1	0.03815	2.36862
ENSG00000225733	FGD5-AS1	Kinesins	5364	14	15	1	0.038492	2.38467
ENSG00000247556	OIP5-AS1	Cooperation_of_Prefoldin_and_TriC/CCT__in_actin_and_tubulin_folding	5364	15	14	1	0.038492	2.3795
ENSG00000203993	ARRDC1-AS1	TNFR2_non-canonical_NF-kB_pathway	5364	5	42	1	0.0385557	2.3783
ENSG00000260563	AC132872.1	TNFR2_non-canonical_NF-kB_pathway	5364	5	42	1	0.0385557	2.37317
ENSG00000224870	MRPL20-AS1	Class_B/2_(Secretin_family_receptors)	5364	12	18	1	0.0395733	2.43057
ENSG00000224870	MRPL20-AS1	Cooperation_of_PDCL_(PhLP1)_and_TRiC/CCT_in_G-protein_beta_folding	5364	12	18	1	0.0395733	2.42535
ENSG00000223764	LINC02593	G_alpha_(12/13)_signalling_events	5364	9	24	1	0.0395842	2.42083
ENSG00000251562	MALAT1	Complex_I_biogenesis	5364	9	24	1	0.0395842	2.41565
ENSG00000264772	AC016876.2	The_role_of_GTSE1_in_G2/M_progression_after_G2_checkpoint	5364	9	24	1	0.0395842	2.4105
ENSG00000163597	SNHG16	Dual_incision_in_TC-NER	5364	8	27	1	0.0395915	2.40582
ENSG00000267080	ASB16-AS1	Dual_incision_in_TC-NER	5364	8	27	1	0.0395915	2.40071
ENSG00000268575	AL031282.2	Ca2+_pathway	5364	10	22	1	0.0402986	2.43841
ENSG00000225733	FGD5-AS1	Gene_and_protein_expression_by_JAK-STAT_signaling_after_Interleukin-12_stimulation	5364	14	16	1	0.0410086	2.47612
ENSG00000225733	FGD5-AS1	Synthesis_of_PIPs_at_the_plasma_membrane	5364	14	16	1	0.0410086	2.4709
ENSG00000223764	LINC02593	Non-genomic_estrogen_signaling	5364	9	25	1	0.0412029	2.47738
ENSG00000223764	LINC02593	Regulation_of_insulin_secretion	5364	9	25	1	0.0412029	2.47218
ENSG00000224870	MRPL20-AS1	E3_ubiquitin_ligases_ubiquitinate_target_proteins	5364	12	19	1	0.0417292	2.4985
ENSG00000163597	SNHG16	Gap-filling_DNA_repair_synthesis_and_ligation_in_TC-NER	5364	8	29	1	0.0424689	2.53747
ENSG00000231074	HCG18	mRNA_Splicing_-_Minor_Pathway	5364	8	29	1	0.0424689	2.53217
ENSG00000267080	ASB16-AS1	Gap-filling_DNA_repair_synthesis_and_ligation_in_TC-NER	5364	8	29	1	0.0424689	2.5269
ENSG00000228794	LINC01128	Class_B/2_(Secretin_family_receptors)	5364	13	18	1	0.0428035	2.54151
ENSG00000228794	LINC01128	Cooperation_of_PDCL_(PhLP1)_and_TRiC/CCT_in_G-protein_beta_folding	5364	13	18	1	0.0428035	2.53624
ENSG00000223764	LINC02593	Platelet_homeostasis	5364	9	26	1	0.0428192	2.53192
ENSG00000251562	MALAT1	DDX58/IFIH1-mediated_induction_of_interferon-alpha/beta	5364	9	26	1	0.0428192	2.52668
ENSG00000264772	AC016876.2	ISG15_antiviral_mechanism	5364	9	26	1	0.0428192	2.52148
ENSG00000178977	LINC00324	Peptide_chain_elongation	5364	4	59	1	0.0432883	2.54386
ENSG00000178977	LINC00324	Viral_mRNA_Translation	5364	4	59	1	0.0432883	2.53863
ENSG00000247240	UBL7-AS1	Peptide_chain_elongation	5364	4	59	1	0.0432883	2.53343
ENSG00000247240	UBL7-AS1	Viral_mRNA_Translation	5364	4	59	1	0.0432883	2.52825
ENSG00000225733	FGD5-AS1	Interleukin-12_signaling	5364	14	17	1	0.043519	2.53654
ENSG00000260032	NORAD	Loss_of_Nlp_from_mitotic_centrosomes	5364	7	34	1	0.0435589	2.53369
ENSG00000260032	NORAD	Loss_of_proteins_required_for_interphase_microtubule_organization_from_the_centrosome	5364	7	34	1	0.0435589	2.52854
ENSG00000234741	GAS5	Interconversion_of_nucleotide_di-_and_triphosphates	5364	20	12	1	0.0438806	2.54205
ENSG00000268575	AL031282.2	G_alpha_(12/13)_signalling_events	5364	10	24	1	0.0438886	2.53737
ENSG00000268575	AL031282.2	Post-translational_protein_phosphorylation	5364	10	24	1	0.0438886	2.53224
ENSG00000268575	AL031282.2	Degradation_of_DVL	5364	10	24	1	0.0438886	2.52714
ENSG00000231074	HCG18	TP53_Regulates_Metabolic_Genes	5364	8	30	1	0.0439047	2.52298
ENSG00000268205	AC005261.1	Resolution_of_Abasic_Sites_(AP_sites)	5364	11	22	1	0.0442421	2.53726
ENSG00000178977	LINC00324	Eukaryotic_Translation_Elongation	5364	4	61	1	0.0447306	2.56013
ENSG00000178977	LINC00324	Eukaryotic_Translation_Termination	5364	4	61	1	0.0447306	2.55501
ENSG00000178977	LINC00324	Nonsense_Mediated_Decay_(NMD)_independent_of_the_Exon_Junction_Complex_(EJC)	5364	4	61	1	0.0447306	2.54991
ENSG00000178977	LINC00324	Selenocysteine_synthesis	5364	4	61	1	0.0447306	2.54484
ENSG00000247240	UBL7-AS1	Eukaryotic_Translation_Elongation	5364	4	61	1	0.0447306	2.53978
ENSG00000247240	UBL7-AS1	Eukaryotic_Translation_Termination	5364	4	61	1	0.0447306	2.53474
ENSG00000247240	UBL7-AS1	Nonsense_Mediated_Decay_(NMD)_independent_of_the_Exon_Junction_Complex_(EJC)	5364	4	61	1	0.0447306	2.52972
ENSG00000247240	UBL7-AS1	Selenocysteine_synthesis	5364	4	61	1	0.0447306	2.52472
ENSG00000175061	SNHG29	Transcriptional_activity_of_SMAD2/SMAD3:SMAD4_heterotrimer	5364	19	13	1	0.0451311	2.5423
ENSG00000175061	SNHG29	Transport_of_vitamins,_nucleosides,_and_related_molecules	5364	19	13	1	0.0451311	2.53729
ENSG00000175061	SNHG29	Condensation_of_Prophase_Chromosomes	5364	19	13	1	0.0451311	2.53231
ENSG00000177410	ZFAS1	RNA_Polymerase_I_Transcription_Initiation	5364	13	19	1	0.0451311	2.52734
ENSG00000228794	LINC01128	E3_ubiquitin_ligases_ubiquitinate_target_proteins	5364	13	19	1	0.0451311	2.5224
ENSG00000268575	AL031282.2	Non-genomic_estrogen_signaling	5364	10	25	1	0.0456791	2.54804
ENSG00000268575	AL031282.2	Regulation_of_insulin_secretion	5364	10	25	1	0.0456791	2.54307
ENSG00000272455	AL391244.2	Class_B/2_(Secretin_family_receptors)	5364	14	18	1	0.0460233	2.55725
ENSG00000272455	AL391244.2	Cooperation_of_PDCL_(PhLP1)_and_TRiC/CCT_in_G-protein_beta_folding	5364	14	18	1	0.0460233	2.55229
ENSG00000232956	SNHG15	tRNA_modification_in_the_nucleus_and_cytosol	5364	12	21	1	0.0460276	2.54757
ENSG00000178977	LINC00324	Formation_of_a_pool_of_free_40S_subunits	5364	4	63	1	0.0461713	2.55059
ENSG00000247240	UBL7-AS1	Formation_of_a_pool_of_free_40S_subunits	5364	4	63	1	0.0461713	2.54566
ENSG00000163597	SNHG16	Formation_of_the_ternary_complex,_and_subsequently,_the_43S_complex	5364	8	32	1	0.0467708	2.57374
ENSG00000231074	HCG18	Formation_of_the_ternary_complex,_and_subsequently,_the_43S_complex	5364	8	32	1	0.0467708	2.56879
ENSG00000234741	GAS5	Transport_of_vitamins,_nucleosides,_and_related_molecules	5364	20	13	1	0.0474535	2.60129
ENSG00000268575	AL031282.2	Platelet_homeostasis	5364	10	26	1	0.0474666	2.59702
ENSG00000268575	AL031282.2	Regulation_of_Insulin-like_Growth_Factor_(IGF)_transport_and_uptake_by_Insulin-like_Growth_Factor_Binding_Proteins_(IGFBPs)	5364	10	26	1	0.0474666	2.59205
ENSG00000224870	MRPL20-AS1	Ca2+_pathway	5364	12	22	1	0.0481701	2.62546
ENSG00000232956	SNHG15	Resolution_of_Abasic_Sites_(AP_sites)	5364	12	22	1	0.0481701	2.62045
ENSG00000232956	SNHG15	COPII-mediated_vesicle_transport	5364	12	22	1	0.0481701	2.61547
ENSG00000268205	AC005261.1	TBC/RABGAPs	5364	11	24	1	0.0481745	2.61075
ENSG00000267080	ASB16-AS1	Platelet_degranulation	5364	8	33	1	0.048201	2.60723
ENSG00000267080	ASB16-AS1	COPI-mediated_anterograde_transport	5364	8	33	1	0.048201	2.60231
ENSG00000272455	AL391244.2	E3_ubiquitin_ligases_ubiquitinate_target_proteins	5364	14	19	1	0.0485216	2.61467
ENSG00000178977	LINC00324	Nonsense_Mediated_Decay_(NMD)_enhanced_by_the_Exon_Junction_Complex_(EJC)	5364	4	67	1	0.0490478	2.63805
ENSG00000247240	UBL7-AS1	Nonsense_Mediated_Decay_(NMD)_enhanced_by_the_Exon_Junction_Complex_(EJC)	5364	4	67	1	0.0490478	2.63309
ENSG00000163597	SNHG16	Loss_of_Nlp_from_mitotic_centrosomes	5364	8	34	1	0.0496293	2.65931
ENSG00000163597	SNHG16	Loss_of_proteins_required_for_interphase_microtubule_organization_from_the_centrosome	5364	8	34	1	0.0496293	2.65433
ENSG00000163597	SNHG16	Regulation_of_TP53_Activity_through_Phosphorylation	5364	8	34	1	0.0496293	2.64937
ENSG00000163597	SNHG16	Translation_initiation_complex_formation	5364	8	34	1	0.0496293	2.64443
ENSG00000231074	HCG18	Loss_of_Nlp_from_mitotic_centrosomes	5364	8	34	1	0.0496293	2.6395
ENSG00000231074	HCG18	Loss_of_proteins_required_for_interphase_microtubule_organization_from_the_centrosome	5364	8	34	1	0.0496293	2.6346
ENSG00000231074	HCG18	Translation_initiation_complex_formation	5364	8	34	1	0.0496293	2.62971
ENSG00000267080	ASB16-AS1	Response_to_elevated_platelet_cytosolic_Ca2+	5364	8	34	1	0.0496293	2.62484
ENSG00000177410	ZFAS1	RNA_Polymerase_I_Promoter_Escape	5364	13	21	1	0.0497707	2.62745
ENSG00000177410	ZFAS1	B-WICH_complex_positively_regulates_rRNA_expression	5364	13	21	1	0.0497707	2.62261
ENSG00000188825	LINC00910	Amplification__of_signal_from_unattached__kinetochores_via_a_MAD2__inhibitory_signal	5364	6	46	1	0.0503865	2.65016
ENSG00000178977	LINC00324	SRP-dependent_cotranslational_protein_targeting_to_membrane	5364	4	69	1	0.0504836	2.65039
ENSG00000247240	UBL7-AS1	SRP-dependent_cotranslational_protein_targeting_to_membrane	5364	4	69	1	0.0504836	2.64553
ENSG00000234741	GAS5	Intra-Golgi_traffic	5364	20	14	1	0.0510138	2.66841
ENSG00000163597	SNHG16	Ribosomal_scanning_and_start_codon_recognition	5364	8	35	1	0.0510557	2.66573
ENSG00000231074	HCG18	Ribosomal_scanning_and_start_codon_recognition	5364	8	35	1	0.0510557	2.66086
ENSG00000178977	LINC00324	Selenoamino_acid_metabolism	5364	4	70	1	0.0512009	2.66357
ENSG00000247240	UBL7-AS1	Selenoamino_acid_metabolism	5364	4	70	1	0.0512009	2.65873
ENSG00000228794	LINC01128	Ca2+_pathway	5364	13	22	1	0.0520827	2.69961
ENSG00000268205	AC005261.1	HDACs_deacetylate_histones	5364	11	26	1	0.0520922	2.69521
ENSG00000224870	MRPL20-AS1	G_alpha_(12/13)_signalling_events	5364	12	24	1	0.052442	2.7084
ENSG00000224870	MRPL20-AS1	Degradation_of_DVL	5364	12	24	1	0.052442	2.70351
ENSG00000232956	SNHG15	RAB_geranylgeranylation	5364	12	24	1	0.052442	2.69864
ENSG00000232956	SNHG15	TBC/RABGAPs	5364	12	24	1	0.052442	2.69378
ENSG00000251562	MALAT1	Formation_of_the_ternary_complex,_and_subsequently,_the_43S_complex	5364	9	32	1	0.0524659	2.69017
ENSG00000251562	MALAT1	Signaling_by_NTRK1_(TRKA)	5364	9	32	1	0.0524659	2.68535
ENSG00000264772	AC016876.2	Formation_of_the_ternary_complex,_and_subsequently,_the_43S_complex	5364	9	32	1	0.0524659	2.68055
ENSG00000233223	AC016876.1	Peptide_chain_elongation	5364	5	59	1	0.0538193	2.74478
ENSG00000233223	AC016876.1	Viral_mRNA_Translation	5364	5	59	1	0.0538193	2.73989
ENSG00000255717	SNHG1	Peptide_chain_elongation	5364	5	59	1	0.0538193	2.73502
ENSG00000255717	SNHG1	Viral_mRNA_Translation	5364	5	59	1	0.0538193	2.73016
ENSG00000267080	ASB16-AS1	Cell_surface_interactions_at_the_vascular_wall	5364	8	37	1	0.053903	2.72956
ENSG00000268205	AC005261.1	Dual_incision_in_TC-NER	5364	11	27	1	0.0540456	2.73193
ENSG00000224870	MRPL20-AS1	Non-genomic_estrogen_signaling	5364	12	25	1	0.0545713	2.75364
ENSG00000224870	MRPL20-AS1	Regulation_of_insulin_secretion	5364	12	25	1	0.0545713	2.74878
ENSG00000175061	SNHG29	NOTCH1_Intracellular_Domain_Regulates_Transcription	5364	19	16	1	0.0552684	2.77899
ENSG00000233223	AC016876.1	Eukaryotic_Translation_Elongation	5364	5	61	1	0.0556022	2.79086
ENSG00000233223	AC016876.1	Eukaryotic_Translation_Termination	5364	5	61	1	0.0556022	2.78596
ENSG00000233223	AC016876.1	Nonsense_Mediated_Decay_(NMD)_independent_of_the_Exon_Junction_Complex_(EJC)	5364	5	61	1	0.0556022	2.78108
ENSG00000233223	AC016876.1	Selenocysteine_synthesis	5364	5	61	1	0.0556022	2.77622
ENSG00000255717	SNHG1	Eukaryotic_Translation_Elongation	5364	5	61	1	0.0556022	2.77138
ENSG00000255717	SNHG1	Eukaryotic_Translation_Termination	5364	5	61	1	0.0556022	2.76655
ENSG00000255717	SNHG1	Nonsense_Mediated_Decay_(NMD)_independent_of_the_Exon_Junction_Complex_(EJC)	5364	5	61	1	0.0556022	2.76174
ENSG00000255717	SNHG1	Selenocysteine_synthesis	5364	5	61	1	0.0556022	2.75694
ENSG00000223764	LINC02593	Regulation_of_TP53_Activity_through_Phosphorylation	5364	9	34	1	0.0556623	2.75514
ENSG00000223764	LINC02593	RUNX1_regulates_transcription_of_genes_involved_in_differentiation_of_HSCs	5364	9	34	1	0.0556623	2.75037
ENSG00000251562	MALAT1	Translation_initiation_complex_formation	5364	9	34	1	0.0556623	2.74562
ENSG00000264772	AC016876.2	Loss_of_Nlp_from_mitotic_centrosomes	5364	9	34	1	0.0556623	2.74089
ENSG00000264772	AC016876.2	Loss_of_proteins_required_for_interphase_microtubule_organization_from_the_centrosome	5364	9	34	1	0.0556623	2.73617
ENSG00000272455	AL391244.2	Ca2+_pathway	5364	14	22	1	0.05598	2.74706
ENSG00000228794	LINC01128	G_alpha_(12/13)_signalling_events	5364	13	24	1	0.0566911	2.77719
ENSG00000228794	LINC01128	Degradation_of_DVL	5364	13	24	1	0.0566911	2.77243
ENSG00000224870	MRPL20-AS1	Platelet_homeostasis	5364	12	26	1	0.0566963	2.76794
ENSG00000251562	MALAT1	Ribosomal_scanning_and_start_codon_recognition	5364	9	35	1	0.0572568	2.79054
ENSG00000233223	AC016876.1	Formation_of_a_pool_of_free_40S_subunits	5364	5	63	1	0.0573824	2.79189
ENSG00000255717	SNHG1	Formation_of_a_pool_of_free_40S_subunits	5364	5	63	1	0.0573824	2.78714
ENSG00000268205	AC005261.1	Gap-filling_DNA_repair_synthesis_and_ligation_in_TC-NER	5364	11	29	1	0.0579413	2.80951
ENSG00000163597	SNHG16	ABC-family_proteins_mediated_transport	5364	8	40	1	0.0581599	2.81533
ENSG00000231074	HCG18	ABC-family_proteins_mediated_transport	5364	8	40	1	0.0581599	2.81057
ENSG00000260032	NORAD	Amplification__of_signal_from_unattached__kinetochores_via_a_MAD2__inhibitory_signal	5364	7	46	1	0.0585392	2.82412
ENSG00000232956	SNHG15	Dual_incision_in_TC-NER	5364	12	27	1	0.0588169	2.83273
ENSG00000223764	LINC02593	RNA_polymerase_II_transcribes_snRNA_genes	5364	9	36	1	0.058849	2.82951
ENSG00000188825	LINC00910	Resolution_of_Sister_Chromatid_Cohesion	5364	6	54	1	0.0589295	2.82862
ENSG00000228794	LINC01128	Non-genomic_estrogen_signaling	5364	13	25	1	0.0589876	2.82665
ENSG00000228794	LINC01128	Regulation_of_insulin_secretion	5364	13	25	1	0.0589876	2.82192
ENSG00000260219	CD2BP2-DT	Neutrophil_degranulation	5364	2	161	1	0.0591344	2.82421
ENSG00000260565	ERVK13-1	Neutrophil_degranulation	5364	2	161	1	0.0591344	2.81949
ENSG00000261663	AC009065.8	Neutrophil_degranulation	5364	2	161	1	0.0591344	2.8148
ENSG00000267080	ASB16-AS1	HATs_acetylate_histones	5364	8	41	1	0.0595752	2.83106
ENSG00000225733	FGD5-AS1	RAB_geranylgeranylation	5364	14	24	1	0.060922	2.89025
ENSG00000225733	FGD5-AS1	TBC/RABGAPs	5364	14	24	1	0.060922	2.88546
ENSG00000272455	AL391244.2	G_alpha_(12/13)_signalling_events	5364	14	24	1	0.060922	2.88068
ENSG00000272455	AL391244.2	Post-translational_protein_phosphorylation	5364	14	24	1	0.060922	2.87592
ENSG00000272455	AL391244.2	Degradation_of_DVL	5364	14	24	1	0.060922	2.87118
ENSG00000203993	ARRDC1-AS1	Ub-specific_processing_proteases	5364	5	67	1	0.0609348	2.86705
ENSG00000233223	AC016876.1	Nonsense_Mediated_Decay_(NMD)_enhanced_by_the_Exon_Junction_Complex_(EJC)	5364	5	67	1	0.0609348	2.86233
ENSG00000255717	SNHG1	Nonsense_Mediated_Decay_(NMD)_enhanced_by_the_Exon_Junction_Complex_(EJC)	5364	5	67	1	0.0609348	2.85763
ENSG00000260563	AC132872.1	Ub-specific_processing_proteases	5364	5	67	1	0.0609348	2.85295
ENSG00000261373	VPS9D1-AS1	Ub-specific_processing_proteases	5364	5	67	1	0.0609348	2.84828
ENSG00000228794	LINC01128	Platelet_homeostasis	5364	13	26	1	0.0612789	2.85968
ENSG00000268205	AC005261.1	Regulation_of_mRNA_stability_by_proteins_that_bind_AU-rich_elements	5364	11	31	1	0.0618224	2.88034
ENSG00000223764	LINC02593	G_alpha_(q)_signalling_events	5364	9	38	1	0.0620262	2.88513
ENSG00000247240	UBL7-AS1	Neddylation	5364	4	86	1	0.0626224	2.90813
ENSG00000233223	AC016876.1	SRP-dependent_cotranslational_protein_targeting_to_membrane	5364	5	69	1	0.0627069	2.90732
ENSG00000255717	SNHG1	SRP-dependent_cotranslational_protein_targeting_to_membrane	5364	5	69	1	0.0627069	2.90261
ENSG00000232956	SNHG15	Gap-filling_DNA_repair_synthesis_and_ligation_in_TC-NER	5364	12	29	1	0.0630449	2.91353
ENSG00000232956	SNHG15	PI_Metabolism	5364	12	29	1	0.0630449	2.90883
ENSG00000272455	AL391244.2	Non-genomic_estrogen_signaling	5364	14	25	1	0.063384	2.91975
ENSG00000272455	AL391244.2	Regulation_of_insulin_secretion	5364	14	25	1	0.063384	2.91505
ENSG00000177410	ZFAS1	NoRC_negatively_regulates_rRNA_expression	5364	13	27	1	0.063565	2.91868
ENSG00000233223	AC016876.1	Selenoamino_acid_metabolism	5364	5	70	1	0.063592	2.91523
ENSG00000255717	SNHG1	Selenoamino_acid_metabolism	5364	5	70	1	0.063592	2.91056
ENSG00000178977	LINC00324	Regulation_of_expression_of_SLITs_and_ROBOs	5364	4	88	1	0.0640428	2.9265
ENSG00000247240	UBL7-AS1	Regulation_of_expression_of_SLITs_and_ROBOs	5364	4	88	1	0.0640428	2.92183
ENSG00000233016	SNHG7	Antigen_processing:_Ubiquitination_&_Proteasome_degradation	5364	3	118	1	0.0645661	2.941
ENSG00000234741	GAS5	Regulation_of_TNFR1_signaling	5364	20	18	1	0.0651288	2.96191
ENSG00000247556	OIP5-AS1	Complex_I_biogenesis	5364	15	24	1	0.0651347	2.95747
ENSG00000268575	AL031282.2	RNA_polymerase_II_transcribes_snRNA_genes	5364	10	36	1	0.0651761	2.95465
ENSG00000251562	MALAT1	Respiratory_electron_transport	5364	9	40	1	0.0651938	2.95077
ENSG00000272455	AL391244.2	Platelet_homeostasis	5364	14	26	1	0.06584	2.9753
ENSG00000272455	AL391244.2	Regulation_of_Insulin-like_Growth_Factor_(IGF)_transport_and_uptake_by_Insulin-like_Growth_Factor_Binding_Proteins_(IGFBPs)	5364	14	26	1	0.06584	2.9706
ENSG00000188825	LINC00910	RHO_GTPases_Activate_Formins	5364	6	62	1	0.0674084	3.03657
ENSG00000178977	LINC00324	Major_pathway_of_rRNA_processing_in_the_nucleolus_and_cytosol	5364	4	93	1	0.0675868	3.03981
ENSG00000247240	UBL7-AS1	Major_pathway_of_rRNA_processing_in_the_nucleolus_and_cytosol	5364	4	93	1	0.0675868	3.03503
ENSG00000251562	MALAT1	TNFR2_non-canonical_NF-kB_pathway	5364	9	42	1	0.0683519	3.06457
ENSG00000260032	NORAD	Resolution_of_Sister_Chromatid_Cohesion	5364	7	54	1	0.068414	3.06254
ENSG00000175061	SNHG29	Formation_of_the_beta-catenin:TCF_transactivating_complex	5364	19	20	1	0.0686263	3.06724
ENSG00000268575	AL031282.2	G_alpha_(q)_signalling_events	5364	10	38	1	0.0686822	3.06494
ENSG00000268575	AL031282.2	PCP/CE_pathway	5364	10	39	1	0.0704308	3.13807
ENSG00000232956	SNHG15	Platelet_degranulation	5364	12	33	1	0.0714488	3.17847
ENSG00000232956	SNHG15	COPI-mediated_anterograde_transport	5364	12	33	1	0.0714488	3.17353
ENSG00000234741	GAS5	TNF_signaling	5364	20	20	1	0.0721113	3.19798
ENSG00000177410	ZFAS1	Regulation_of_mRNA_stability_by_proteins_that_bind_AU-rich_elements	5364	13	31	1	0.0726582	3.21724
ENSG00000225733	FGD5-AS1	PI_Metabolism	5364	14	29	1	0.0731722	3.23498
ENSG00000224870	MRPL20-AS1	Regulation_of_TP53_Activity_through_Phosphorylation	5364	12	34	1	0.073539	3.24617
ENSG00000232956	SNHG15	RAB_GEFs_exchange_GTP_for_GDP_on_RABs	5364	12	34	1	0.073539	3.24116
ENSG00000232956	SNHG15	Response_to_elevated_platelet_cytosolic_Ca2+	5364	12	34	1	0.073539	3.23617
ENSG00000232956	SNHG15	RUNX1_regulates_transcription_of_genes_involved_in_differentiation_of_HSCs	5364	12	34	1	0.073539	3.23119
ENSG00000245532	NEAT1	Peptide_chain_elongation	5364	7	59	1	0.0745405	3.27016
ENSG00000245532	NEAT1	Viral_mRNA_Translation	5364	7	59	1	0.0745405	3.26515
ENSG00000260032	NORAD	Peptide_chain_elongation	5364	7	59	1	0.0745405	3.26015
ENSG00000260032	NORAD	Viral_mRNA_Translation	5364	7	59	1	0.0745405	3.25516
ENSG00000264772	AC016876.2	Amplification__of_signal_from_unattached__kinetochores_via_a_MAD2__inhibitory_signal	5364	9	46	1	0.0746398	3.25452
ENSG00000175061	SNHG29	Ca2+_pathway	5364	19	22	1	0.0752379	3.2756
ENSG00000268575	AL031282.2	TNFR2_non-canonical_NF-kB_pathway	5364	10	42	1	0.075659	3.28892
ENSG00000245532	NEAT1	Eukaryotic_Translation_Elongation	5364	7	61	1	0.0769814	3.34132
ENSG00000245532	NEAT1	Eukaryotic_Translation_Termination	5364	7	61	1	0.0769814	3.33625
ENSG00000245532	NEAT1	Nonsense_Mediated_Decay_(NMD)_independent_of_the_Exon_Junction_Complex_(EJC)	5364	7	61	1	0.0769814	3.3312
ENSG00000245532	NEAT1	Selenocysteine_synthesis	5364	7	61	1	0.0769814	3.32616
ENSG00000260032	NORAD	Eukaryotic_Translation_Elongation	5364	7	61	1	0.0769814	3.32113
ENSG00000260032	NORAD	Eukaryotic_Translation_Termination	5364	7	61	1	0.0769814	3.31612
ENSG00000260032	NORAD	Nonsense_Mediated_Decay_(NMD)_independent_of_the_Exon_Junction_Complex_(EJC)	5364	7	61	1	0.0769814	3.31113
ENSG00000260032	NORAD	Selenocysteine_synthesis	5364	7	61	1	0.0769814	3.30615
ENSG00000224870	MRPL20-AS1	RNA_polymerase_II_transcribes_snRNA_genes	5364	12	36	1	0.0777064	3.33227
ENSG00000260032	NORAD	RHO_GTPases_Activate_Formins	5364	7	62	1	0.0781998	3.34841
ENSG00000234741	GAS5	COPII-mediated_vesicle_transport	5364	20	22	1	0.0790442	3.37949
ENSG00000233223	AC016876.1	Regulation_of_expression_of_SLITs_and_ROBOs	5364	5	88	1	0.0794093	3.39003
ENSG00000255717	SNHG1	Regulation_of_expression_of_SLITs_and_ROBOs	5364	5	88	1	0.0794093	3.38497
ENSG00000245532	NEAT1	Formation_of_a_pool_of_free_40S_subunits	5364	7	63	1	0.0794168	3.38025
ENSG00000260032	NORAD	Formation_of_a_pool_of_free_40S_subunits	5364	7	63	1	0.0794168	3.37522
ENSG00000177410	ZFAS1	RUNX1_regulates_transcription_of_genes_involved_in_differentiation_of_HSCs	5364	13	34	1	0.0794246	3.37053
ENSG00000228794	LINC01128	Regulation_of_TP53_Activity_through_Phosphorylation	5364	13	34	1	0.0794246	3.36553
ENSG00000232956	SNHG15	Cell_surface_interactions_at_the_vascular_wall	5364	12	37	1	0.0797836	3.37573
ENSG00000225733	FGD5-AS1	Formation_of_the_ternary_complex,_and_subsequently,_the_43S_complex	5364	14	32	1	0.0804509	3.39893
ENSG00000225733	FGD5-AS1	Signaling_by_NTRK1_(TRKA)	5364	14	32	1	0.0804509	3.39391
ENSG00000224870	MRPL20-AS1	G_alpha_(q)_signalling_events	5364	12	38	1	0.0818566	3.44812
ENSG00000224870	MRPL20-AS1	Mitochondrial_translation_initiation	5364	12	38	1	0.0818566	3.44304
ENSG00000224870	MRPL20-AS1	Mitochondrial_translation_termination	5364	12	38	1	0.0818566	3.43798
ENSG00000225733	FGD5-AS1	Platelet_degranulation	5364	14	33	1	0.0828654	3.47523
ENSG00000233223	AC016876.1	Major_pathway_of_rRNA_processing_in_the_nucleolus_and_cytosol	5364	5	93	1	0.0837649	3.50781
ENSG00000255717	SNHG1	Major_pathway_of_rRNA_processing_in_the_nucleolus_and_cytosol	5364	5	93	1	0.0837649	3.50267
ENSG00000228794	LINC01128	RNA_polymerase_II_transcribes_snRNA_genes	5364	13	36	1	0.0839102	3.50362
ENSG00000224870	MRPL20-AS1	Mitochondrial_translation_elongation	5364	12	39	1	0.0839252	3.49913
ENSG00000224870	MRPL20-AS1	PCP/CE_pathway	5364	12	39	1	0.0839252	3.49403
ENSG00000245532	NEAT1	Nonsense_Mediated_Decay_(NMD)_enhanced_by_the_Exon_Junction_Complex_(EJC)	5364	7	67	1	0.0842711	3.50332
ENSG00000260032	NORAD	Nonsense_Mediated_Decay_(NMD)_enhanced_by_the_Exon_Junction_Complex_(EJC)	5364	7	67	1	0.0842711	3.49823
ENSG00000175061	SNHG29	Interleukin-4_and_Interleukin-13_signaling	5364	19	25	1	0.085072	3.52635
ENSG00000225733	FGD5-AS1	RAB_GEFs_exchange_GTP_for_GDP_on_RABs	5364	14	34	1	0.0852739	3.5296
ENSG00000225733	FGD5-AS1	Response_to_elevated_platelet_cytosolic_Ca2+	5364	14	34	1	0.0852739	3.52449
ENSG00000225733	FGD5-AS1	Translation_initiation_complex_formation	5364	14	34	1	0.0852739	3.5194
ENSG00000272455	AL391244.2	Regulation_of_TP53_Activity_through_Phosphorylation	5364	14	34	1	0.0852739	3.51432
ENSG00000247556	OIP5-AS1	Formation_of_the_ternary_complex,_and_subsequently,_the_43S_complex	5364	15	32	1	0.085951	3.53712
ENSG00000245532	NEAT1	SRP-dependent_cotranslational_protein_targeting_to_membrane	5364	7	69	1	0.08669	3.5624
ENSG00000260032	NORAD	SRP-dependent_cotranslational_protein_targeting_to_membrane	5364	7	69	1	0.08669	3.55728
ENSG00000264772	AC016876.2	Resolution_of_Sister_Chromatid_Cohesion	5364	9	54	1	0.0871023	3.56907
ENSG00000225733	FGD5-AS1	Ribosomal_scanning_and_start_codon_recognition	5364	14	35	1	0.0876765	3.58745
ENSG00000245532	NEAT1	Selenoamino_acid_metabolism	5364	7	70	1	0.0878974	3.59135
ENSG00000260032	NORAD	Selenoamino_acid_metabolism	5364	7	70	1	0.0878974	3.58622
ENSG00000228794	LINC01128	G_alpha_(q)_signalling_events	5364	13	38	1	0.0883755	3.60058
ENSG00000272455	AL391244.2	RNA_polymerase_II_transcribes_snRNA_genes	5364	14	36	1	0.0900733	3.66452
ENSG00000228794	LINC01128	PCP/CE_pathway	5364	13	39	1	0.0906007	3.68073
ENSG00000247556	OIP5-AS1	Loss_of_Nlp_from_mitotic_centrosomes	5364	15	34	1	0.0910871	3.69524
ENSG00000247556	OIP5-AS1	Loss_of_proteins_required_for_interphase_microtubule_organization_from_the_centrosome	5364	15	34	1	0.0910871	3.69
ENSG00000247556	OIP5-AS1	Regulation_of_TP53_Activity_through_Phosphorylation	5364	15	34	1	0.0910871	3.68477
ENSG00000247556	OIP5-AS1	Translation_initiation_complex_formation	5364	15	34	1	0.0910871	3.67956
ENSG00000225733	FGD5-AS1	Cell_surface_interactions_at_the_vascular_wall	5364	14	37	1	0.0924643	3.72992
ENSG00000225733	FGD5-AS1	COPI-dependent_Golgi-to-ER_retrograde_traffic	5364	14	37	1	0.0924643	3.72465
ENSG00000234741	GAS5	DDX58/IFIH1-mediated_induction_of_interferon-alpha/beta	5364	20	26	1	0.0927627	3.73141
ENSG00000228794	LINC01128	ABC-family_proteins_mediated_transport	5364	13	40	1	0.0928208	3.7285
ENSG00000247556	OIP5-AS1	Ribosomal_scanning_and_start_codon_recognition	5364	15	35	1	0.093645	3.75632
ENSG00000251562	MALAT1	Peptide_chain_elongation	5364	9	59	1	0.0948155	3.79794
ENSG00000251562	MALAT1	Viral_mRNA_Translation	5364	9	59	1	0.0948155	3.79262
ENSG00000272455	AL391244.2	G_alpha_(q)_signalling_events	5364	14	38	1	0.0948494	3.78867
ENSG00000272455	AL391244.2	PCP/CE_pathway	5364	14	39	1	0.0972287	3.87828
ENSG00000251562	MALAT1	Eukaryotic_Translation_Elongation	5364	9	61	1	0.0978845	3.899
ENSG00000251562	MALAT1	Eukaryotic_Translation_Termination	5364	9	61	1	0.0978845	3.89357
ENSG00000251562	MALAT1	Nonsense_Mediated_Decay_(NMD)_independent_of_the_Exon_Junction_Complex_(EJC)	5364	9	61	1	0.0978845	3.88815
ENSG00000251562	MALAT1	Selenocysteine_synthesis	5364	9	61	1	0.0978845	3.88275
ENSG00000175061	SNHG29	Mitochondrial_protein_import	5364	19	29	1	0.0980302	3.88314
ENSG00000232956	SNHG15	Factors_involved_in_megakaryocyte_development_and_platelet_production	5364	12	46	1	0.0982867	3.88791
ENSG00000264772	AC016876.2	RHO_GTPases_Activate_Formins	5364	9	62	1	0.0994155	3.92712
ENSG00000175061	SNHG29	Cyclin_E_associated_events_during_G1/S_transition	5364	19	30	1	0.101242	3.99376
ENSG00000234741	GAS5	Mitochondrial_protein_import	5364	20	29	1	0.102924	4.05449
ENSG00000175061	SNHG29	Regulation_of_mRNA_stability_by_proteins_that_bind_AU-rich_elements	5364	19	31	1	0.104444	4.1087
ENSG00000203993	ARRDC1-AS1	Antigen_processing:_Ubiquitination_&_Proteasome_degradation	5364	5	118	1	0.105296	4.13653
ENSG00000234741	GAS5	TP53_Regulates_Metabolic_Genes	5364	20	30	1	0.106287	4.16972
ENSG00000247556	OIP5-AS1	Respiratory_electron_transport	5364	15	40	1	0.106334	4.16585
ENSG00000251562	MALAT1	Nonsense_Mediated_Decay_(NMD)_enhanced_by_the_Exon_Junction_Complex_(EJC)	5364	9	67	1	0.107036	4.1876
ENSG00000251562	MALAT1	Ub-specific_processing_proteases	5364	9	67	1	0.107036	4.18187
ENSG00000175061	SNHG29	Signaling_by_NTRK1_(TRKA)	5364	19	32	1	0.107634	4.19951
ENSG00000245532	NEAT1	Regulation_of_expression_of_SLITs_and_ROBOs	5364	7	88	1	0.109398	4.26248
ENSG00000260032	NORAD	Regulation_of_expression_of_SLITs_and_ROBOs	5364	7	88	1	0.109398	4.25668
ENSG00000268575	AL031282.2	RHO_GTPases_Activate_Formins	5364	10	62	1	0.109842	4.26816
ENSG00000251562	MALAT1	SRP-dependent_cotranslational_protein_targeting_to_membrane	5364	9	69	1	0.110068	4.27112
ENSG00000175061	SNHG29	Degradation_of_beta-catenin_by_the_destruction_complex	5364	19	33	1	0.110814	4.29424
ENSG00000251562	MALAT1	Selenoamino_acid_metabolism	5364	9	70	1	0.111581	4.31809
ENSG00000175061	SNHG29	MAPK6/MAPK4_signaling	5364	19	34	1	0.113983	4.4051
ENSG00000175061	SNHG29	RUNX1_regulates_transcription_of_genes_involved_in_differentiation_of_HSCs	5364	19	34	1	0.113983	4.39914
ENSG00000245532	NEAT1	Major_pathway_of_rRNA_processing_in_the_nucleolus_and_cytosol	5364	7	93	1	0.115293	4.44366
ENSG00000260032	NORAD	Major_pathway_of_rRNA_processing_in_the_nucleolus_and_cytosol	5364	7	93	1	0.115293	4.43767
ENSG00000234741	GAS5	COPI-mediated_anterograde_transport	5364	20	33	1	0.116304	4.47059
ENSG00000175061	SNHG29	Transcriptional_regulation_by_RUNX3	5364	19	35	1	0.117142	4.49674
ENSG00000232956	SNHG15	Clathrin-mediated_endocytosis	5364	12	56	1	0.118445	4.54067
ENSG00000231074	HCG18	mRNA_Splicing_-_Major_Pathway	5364	8	87	1	0.122698	4.69739
ENSG00000224870	MRPL20-AS1	RHO_GTPases_Activate_Formins	5364	12	62	1	0.130341	4.98333
ENSG00000175061	SNHG29	Estrogen-dependent_gene_expression	5364	19	41	1	0.13587	5.18774
ENSG00000225733	FGD5-AS1	Clathrin-mediated_endocytosis	5364	14	56	1	0.136798	5.21624
ENSG00000223764	LINC02593	Regulation_of_expression_of_SLITs_and_ROBOs	5364	9	88	1	0.13842	5.27104
ENSG00000251562	MALAT1	Regulation_of_expression_of_SLITs_and_ROBOs	5364	9	88	1	0.13842	5.26402
ENSG00000234741	GAS5	ABC-family_proteins_mediated_transport	5364	20	40	1	0.139265	5.28909
ENSG00000228794	LINC01128	RHO_GTPases_Activate_Formins	5364	13	62	1	0.140416	5.32573
ENSG00000203993	ARRDC1-AS1	Neutrophil_degranulation	5364	5	161	1	0.141382	5.35525
ENSG00000260563	AC132872.1	Neutrophil_degranulation	5364	5	161	1	0.141382	5.34816
ENSG00000245532	NEAT1	Antigen_processing:_Ubiquitination_&_Proteasome_degradation	5364	7	118	1	0.144267	5.45008
ENSG00000234741	GAS5	TNFR2_non-canonical_NF-kB_pathway	5364	20	42	1	0.14572	5.4977
ENSG00000251562	MALAT1	Major_pathway_of_rRNA_processing_in_the_nucleolus_and_cytosol	5364	9	93	1	0.145747	5.49145
ENSG00000272455	AL391244.2	RHO_GTPases_Activate_Formins	5364	14	62	1	0.150375	5.65839
ENSG00000204054	LINC00963	Neutrophil_degranulation	5364	6	161	1	0.167177	6.28234
ENSG00000232956	SNHG15	Regulation_of_expression_of_SLITs_and_ROBOs	5364	12	88	1	0.180209	6.76318
ENSG00000223764	LINC02593	Antigen_processing:_Ubiquitination_&_Proteasome_degradation	5364	9	118	1	0.181554	6.8047
ENSG00000251562	MALAT1	Antigen_processing:_Ubiquitination_&_Proteasome_degradation	5364	9	118	1	0.181554	6.79578
ENSG00000268575	AL031282.2	Antigen_processing:_Ubiquitination_&_Proteasome_degradation	5364	10	118	1	0.199589	7.46107
ENSG00000175061	SNHG29	Ub-specific_processing_proteases	5364	19	67	1	0.21276	7.94303
ENSG00000231074	HCG18	Neutrophil_degranulation	5364	8	161	1	0.21648	8.07136
ENSG00000267080	ASB16-AS1	Neutrophil_degranulation	5364	8	161	1	0.21648	8.06083
ENSG00000234741	GAS5	Ub-specific_processing_proteases	5364	20	67	1	0.222628	8.27897
ENSG00000224870	MRPL20-AS1	Antigen_processing:_Ubiquitination_&_Proteasome_degradation	5364	12	118	1	0.234485	8.70856
ENSG00000228794	LINC01128	Antigen_processing:_Ubiquitination_&_Proteasome_degradation	5364	13	118	1	0.251363	9.32327
ENSG00000225733	FGD5-AS1	Antigen_processing:_Ubiquitination_&_Proteasome_degradation	5364	14	118	1	0.267872	9.92271
ENSG00000272455	AL391244.2	Antigen_processing:_Ubiquitination_&_Proteasome_degradation	5364	14	118	1	0.267872	9.90986
ENSG00000247556	OIP5-AS1	Antigen_processing:_Ubiquitination_&_Proteasome_degradation	5364	15	118	1	0.284019	10.4937
ENSG00000232956	SNHG15	Neutrophil_degranulation	5364	12	161	1	0.30655	11.3115
ENSG00000225733	FGD5-AS1	Neutrophil_degranulation	5364	14	161	1	0.347647	12.8114
ENSG00000247556	OIP5-AS1	Neutrophil_degranulation	5364	15	161	1	0.367279	13.5174
ENSG00000163597	SNHG16	Diseases_associated_with_glycosaminoglycan_metabolism	5364	8	12	0	1	36.7568
ENSG00000163597	SNHG16	Diseases_associated_with_O-glycosylation_of_proteins	5364	8	22	0	1	36.7095
ENSG00000163597	SNHG16	DNA_Damage_Recognition_in_GG-NER	5364	8	18	0	1	36.6624
ENSG00000163597	SNHG16	DNA_Damage/Telomere_Stress_Induced_Senescence	5364	8	18	0	1	36.6154
ENSG00000163597	SNHG16	DNA_methylation	5364	8	10	0	1	36.5685
ENSG00000163597	SNHG16	Downstream_signaling_of_activated_FGFR1	5364	8	5	0	1	36.5217
ENSG00000163597	SNHG16	Downstream_signaling_of_activated_FGFR2	5364	8	4	0	1	36.4751
ENSG00000163597	SNHG16	Downstream_TCR_signaling	5364	8	30	0	1	36.4286
ENSG00000163597	SNHG16	Activation_of_Matrix_Metalloproteinases	5364	8	5	0	1	36.3822
ENSG00000163597	SNHG16	E3_ubiquitin_ligases_ubiquitinate_target_proteins	5364	8	19	0	1	36.3359
ENSG00000163597	SNHG16	ECM_proteoglycans	5364	8	12	0	1	36.2897
ENSG00000163597	SNHG16	EGFR_downregulation	5364	8	5	0	1	36.2437
ENSG00000163597	SNHG16	Elastic_fibre_formation	5364	8	16	0	1	36.1977
ENSG00000163597	SNHG16	Endosomal_Sorting_Complex_Required_For_Transport_(ESCRT)	5364	8	12	0	1	36.1519
ENSG00000163597	SNHG16	EPHB-mediated_forward_signaling	5364	8	12	0	1	36.1062
ENSG00000163597	SNHG16	EPH-ephrin_mediated_repulsion_of_cells	5364	8	20	0	1	36.0606
ENSG00000163597	SNHG16	ERCC6_(CSB)_and_EHMT2_(G9a)_positively_regulate_rRNA_expression	5364	8	17	0	1	36.0151
ENSG00000163597	SNHG16	ER-Phagosome_pathway	5364	8	35	0	1	35.9698
ENSG00000163597	SNHG16	Activation_of_NF-kappaB_in_B_cells	5364	8	23	0	1	35.9245
ENSG00000163597	SNHG16	Estrogen-dependent_gene_expression	5364	8	41	0	1	35.8794
ENSG00000163597	SNHG16	Factors_involved_in_megakaryocyte_development_and_platelet_production	5364	8	46	0	1	35.8344
ENSG00000163597	SNHG16	Fanconi_Anemia_Pathway	5364	8	17	0	1	35.7895
ENSG00000163597	SNHG16	Fatty_acyl-CoA_biosynthesis	5364	8	12	0	1	35.7447
ENSG00000163597	SNHG16	FBXL7_down-regulates_AURKA_during_mitotic_entry_and_in_early_mitosis	5364	8	21	0	1	35.7
ENSG00000163597	SNHG16	FCERI_mediated_Ca+2_mobilization	5364	8	12	0	1	35.6554
ENSG00000163597	SNHG16	FCERI_mediated_MAPK_activation	5364	8	14	0	1	35.611
ENSG00000163597	SNHG16	Activation_of_NMDA_receptors_and_postsynaptic_events	5364	8	26	0	1	35.5666
ENSG00000163597	SNHG16	FCERI_mediated_NF-kB_activation	5364	8	30	0	1	35.5224
ENSG00000163597	SNHG16	FCGR_activation	5364	8	6	0	1	35.4783
ENSG00000163597	SNHG16	FGFR1_mutant_receptor_activation	5364	8	6	0	1	35.4342
ENSG00000163597	SNHG16	FGFR2_mutant_receptor_activation	5364	8	10	0	1	35.3903
ENSG00000163597	SNHG16	Formation_of_Fibrin_Clot_(Clotting_Cascade)	5364	8	7	0	1	35.3465
ENSG00000163597	SNHG16	Formation_of_Incision_Complex_in_GG-NER	5364	8	16	0	1	35.3028
ENSG00000163597	SNHG16	Formation_of_TC-NER_Pre-Incision_Complex	5364	8	22	0	1	35.2593
ENSG00000163597	SNHG16	Formation_of_the_beta-catenin:TCF_transactivating_complex	5364	8	20	0	1	35.2158
ENSG00000163597	SNHG16	Formation_of_the_cornified_envelope	5364	8	11	0	1	35.1724
ENSG00000163597	SNHG16	Activation_of_the_pre-replicative_complex	5364	8	12	0	1	35.1292
ENSG00000163597	SNHG16	Formation_of_the_Early_Elongation_Complex	5364	8	16	0	1	35.086
ENSG00000163597	SNHG16	Formation_of_the_HIV-1_Early_Elongation_Complex	5364	8	16	0	1	35.0429
ENSG00000163597	SNHG16	FOXO-mediated_transcription	5364	8	19	0	1	35
ENSG00000163597	SNHG16	FOXO-mediated_transcription_of_oxidative_stress,_metabolic_and_neuronal_genes	5364	8	7	0	1	34.9572
ENSG00000163597	SNHG16	G2/M_DNA_damage_checkpoint	5364	8	30	0	1	34.9144
ENSG00000163597	SNHG16	GABA_B_receptor_activation	5364	8	11	0	1	34.8718
ENSG00000163597	SNHG16	G_alpha_(12/13)_signalling_events	5364	8	24	0	1	34.8293
ENSG00000163597	SNHG16	G_alpha_(q)_signalling_events	5364	8	38	0	1	34.7868
ENSG00000163597	SNHG16	G_alpha_(z)_signalling_events	5364	8	13	0	1	34.7445
ENSG00000163597	SNHG16	Adherens_junctions_interactions	5364	8	4	0	1	34.7023
ENSG00000163597	SNHG16	Gamma_carboxylation,_hypusine_formation_and_arylsulfatase_activation	5364	8	15	0	1	34.6602
ENSG00000163597	SNHG16	Gap_junction_trafficking_and_regulation	5364	8	7	0	1	34.6182
ENSG00000163597	SNHG16	Gene_and_protein_expression_by_JAK-STAT_signaling_after_Interleukin-12_stimulation	5364	8	16	0	1	34.5763
ENSG00000163597	SNHG16	Generation_of_second_messenger_molecules	5364	8	7	0	1	34.5345
ENSG00000163597	SNHG16	Gene_Silencing_by_RNA	5364	8	35	0	1	34.4928
ENSG00000163597	SNHG16	GLI3_is_processed_to_GLI3R_by_the_proteasome	5364	8	22	0	1	34.4511
ENSG00000163597	SNHG16	Glucagon-like_Peptide-1_(GLP1)_regulates_insulin_secretion	5364	8	14	0	1	34.4096
ENSG00000163597	SNHG16	Glucagon_signaling_in_metabolic_regulation	5364	8	11	0	1	34.3682
ENSG00000163597	SNHG16	Glucagon-type_ligand_receptors	5364	8	7	0	1	34.3269
ENSG00000163597	SNHG16	Amine_ligand-binding_receptors	5364	8	3	0	1	34.2857
ENSG00000163597	SNHG16	Gluconeogenesis	5364	8	15	0	1	34.2446
ENSG00000163597	SNHG16	Glutathione_conjugation	5364	8	12	0	1	34.2036
ENSG00000163597	SNHG16	Glycerophospholipid_biosynthesis	5364	8	37	0	1	34.1627
ENSG00000163597	SNHG16	Glycosphingolipid_metabolism	5364	8	11	0	1	34.1219
ENSG00000163597	SNHG16	Glyoxylate_metabolism_and_glycine_degradation	5364	8	9	0	1	34.0811
ENSG00000163597	SNHG16	Golgi_Associated_Vesicle_Biogenesis	5364	8	26	0	1	34.0405
ENSG00000163597	SNHG16	G-protein_beta:gamma_signalling	5364	8	13	0	1	34
ENSG00000163597	SNHG16	GPVI-mediated_activation_cascade	5364	8	11	0	1	33.9596
ENSG00000163597	SNHG16	HATs_acetylate_histones	5364	8	41	0	1	33.9192
ENSG00000163597	SNHG16	Amino_acid_synthesis_and_interconversion_(transamination)	5364	8	12	0	1	33.879
ENSG00000163597	SNHG16	HDR_through_Single_Strand_Annealing_(SSA)	5364	8	14	0	1	33.8389
ENSG00000163597	SNHG16	Hedgehog_ligand_biogenesis	5364	8	25	0	1	33.7988
ENSG00000163597	SNHG16	Hedgehog_'on'_state	5364	8	35	0	1	33.7589
ENSG00000163597	SNHG16	Heparan_sulfate/heparin_(HS-GAG)_metabolism	5364	8	16	0	1	33.719
ENSG00000163597	SNHG16	Hh_mutants_that_don't_undergo_autocatalytic_processing_are_degraded_by_ERAD	5364	8	22	0	1	33.6792
ENSG00000163597	SNHG16	Histidine,_lysine,_phenylalanine,_tyrosine,_proline_and_tryptophan_catabolism	5364	8	13	0	1	33.6396
ENSG00000163597	SNHG16	Homologous_DNA_Pairing_and_Strand_Exchange	5364	8	20	0	1	33.6
ENSG00000163597	SNHG16	HSF1_activation	5364	8	11	0	1	33.5605
ENSG00000163597	SNHG16	HSF1-dependent_transactivation	5364	8	12	0	1	33.5211
ENSG00000163597	SNHG16	HS-GAG_biosynthesis	5364	8	7	0	1	33.4818
ENSG00000163597	SNHG16	Amino_acid_transport_across_the_plasma_membrane	5364	8	9	0	1	33.4426
ENSG00000163597	SNHG16	HSP90_chaperone_cycle_for_steroid_hormone_receptors_(SHR)	5364	8	15	0	1	33.4035
ENSG00000163597	SNHG16	Immunoregulatory_interactions_between_a_Lymphoid_and_a_non-Lymphoid_cell	5364	8	44	0	1	33.3645
ENSG00000163597	SNHG16	Inactivation,_recovery_and_regulation_of_the_phototransduction_cascade	5364	8	5	0	1	33.3256
ENSG00000163597	SNHG16	Initial_triggering_of_complement	5364	8	10	0	1	33.2867
ENSG00000163597	SNHG16	Inositol_phosphate_metabolism	5364	8	16	0	1	33.248
ENSG00000163597	SNHG16	Integrin_cell_surface_interactions	5364	8	26	0	1	33.2093
ENSG00000163597	SNHG16	Interconversion_of_nucleotide_di-_and_triphosphates	5364	8	12	0	1	33.1707
ENSG00000163597	SNHG16	Interferon_alpha/beta_signaling	5364	8	24	0	1	33.1323
ENSG00000163597	SNHG16	Interferon_gamma_signaling	5364	8	27	0	1	33.0939
ENSG00000163597	SNHG16	Interleukin-10_signaling	5364	8	14	0	1	33.0556
ENSG00000163597	SNHG16	Amplification__of_signal_from_unattached__kinetochores_via_a_MAD2__inhibitory_signal	5364	8	46	0	1	33.0173
ENSG00000163597	SNHG16	Interleukin-12_signaling	5364	8	17	0	1	32.9792
ENSG00000163597	SNHG16	Interleukin-1_family_signaling	5364	8	46	0	1	32.9412
ENSG00000163597	SNHG16	Interleukin-1_signaling	5364	8	36	0	1	32.9032
ENSG00000163597	SNHG16	Interleukin-2_family_signaling	5364	8	14	0	1	32.8654
ENSG00000163597	SNHG16	Interleukin-3,_Interleukin-5_and_GM-CSF_signaling	5364	8	15	0	1	32.8276
ENSG00000163597	SNHG16	Interleukin-4_and_Interleukin-13_signaling	5364	8	25	0	1	32.7899
ENSG00000163597	SNHG16	Intraflagellar_transport	5364	8	18	0	1	32.7523
ENSG00000163597	SNHG16	Intra-Golgi_traffic	5364	8	14	0	1	32.7148
ENSG00000163597	SNHG16	Intrinsic_Pathway_for_Apoptosis	5364	8	23	0	1	32.6773
ENSG00000163597	SNHG16	Inwardly_rectifying_K+_channels	5364	8	6	0	1	32.64
ENSG00000163597	SNHG16	Amyloid_fiber_formation	5364	8	18	0	1	32.6027
ENSG00000163597	SNHG16	Ion_homeostasis	5364	8	15	0	1	32.5656
ENSG00000163597	SNHG16	Ion_transport_by_P-type_ATPases	5364	8	16	0	1	32.5285
ENSG00000163597	SNHG16	IRE1alpha_activates_chaperones	5364	8	23	0	1	32.4915
ENSG00000163597	SNHG16	Iron_uptake_and_transport	5364	8	21	0	1	32.4545
ENSG00000163597	SNHG16	IRS-mediated_signalling	5364	8	8	0	1	32.4177
ENSG00000163597	SNHG16	ISG15_antiviral_mechanism	5364	8	26	0	1	32.381
ENSG00000163597	SNHG16	Keratan_sulfate/keratin_metabolism	5364	8	5	0	1	32.3443
ENSG00000163597	SNHG16	Keratinization	5364	8	17	0	1	32.3077
ENSG00000163597	SNHG16	Kinesins	5364	8	15	0	1	32.2712
ENSG00000163597	SNHG16	L1CAM_interactions	5364	8	29	0	1	32.2348
ENSG00000163597	SNHG16	Antigen_activates_B_Cell_Receptor_(BCR)_leading_to_generation_of_second_messengers	5364	8	13	0	1	32.1984
ENSG00000163597	SNHG16	Lysosome_Vesicle_Biogenesis	5364	8	11	0	1	32.1622
ENSG00000163597	SNHG16	Macroautophagy	5364	8	39	0	1	32.126
ENSG00000163597	SNHG16	MAP2K_and_MAPK_activation	5364	8	16	0	1	32.0899
ENSG00000163597	SNHG16	MAPK6/MAPK4_signaling	5364	8	34	0	1	32.0539
ENSG00000163597	SNHG16	MAP_kinase_activation	5364	8	25	0	1	32.0179
ENSG00000163597	SNHG16	MAPK_targets/_Nuclear_events_mediated_by_MAP_kinases	5364	8	14	0	1	31.9821
ENSG00000163597	SNHG16	Meiotic_recombination	5364	8	22	0	1	31.9463
ENSG00000163597	SNHG16	Antigen_processing:_Ubiquitination_&_Proteasome_degradation	5364	8	118	0	1	31.9106
ENSG00000163597	SNHG16	Meiotic_synapsis	5364	8	19	0	1	31.875
ENSG00000163597	SNHG16	Metabolism_of_polyamines	5364	8	30	0	1	31.8395
ENSG00000163597	SNHG16	Metabolism_of_steroid_hormones	5364	8	5	0	1	31.804
ENSG00000163597	SNHG16	Metabolism_of_water-soluble_vitamins_and_cofactors	5364	8	51	0	1	31.7686
ENSG00000163597	SNHG16	Metalloprotease_DUBs	5364	8	9	0	1	31.7333
ENSG00000163597	SNHG16	MHC_class_II_antigen_presentation	5364	8	46	0	1	31.6981
ENSG00000163597	SNHG16	Mitochondrial_Fatty_Acid_Beta-Oxidation	5364	8	10	0	1	31.663
ENSG00000163597	SNHG16	Mitochondrial_protein_import	5364	8	29	0	1	31.6279
ENSG00000163597	SNHG16	Mitochondrial_translation_elongation	5364	8	39	0	1	31.5929
ENSG00000163597	SNHG16	Mitochondrial_translation_initiation	5364	8	38	0	1	31.558
ENSG00000163597	SNHG16	APC/C:Cdc20_mediated_degradation_of_Securin	5364	8	27	0	1	31.5232
ENSG00000163597	SNHG16	Mitochondrial_translation_termination	5364	8	38	0	1	31.4884
ENSG00000163597	SNHG16	Molecules_associated_with_elastic_fibres	5364	8	11	0	1	31.4537
ENSG00000163597	SNHG16	mRNA_3'-end_processing	5364	8	29	0	1	31.4191
ENSG00000163597	SNHG16	mRNA_Splicing_-_Major_Pathway	5364	8	87	0	1	31.3846
ENSG00000163597	SNHG16	mRNA_Splicing_-_Minor_Pathway	5364	8	29	0	1	31.3502
ENSG00000163597	SNHG16	mTOR_signalling	5364	8	19	0	1	31.3158
ENSG00000163597	SNHG16	NCAM1_interactions	5364	8	11	0	1	31.2815
ENSG00000163597	SNHG16	NCAM_signaling_for_neurite_out-growth	5364	8	20	0	1	31.2473
ENSG00000163597	SNHG16	Neddylation	5364	8	86	0	1	31.2131
ENSG00000163597	SNHG16	Negative_regulation_of_FGFR1_signaling	5364	8	8	0	1	31.179
ENSG00000163597	SNHG16	APC:Cdc20_mediated_degradation_of_cell_cycle_proteins_prior_to_satisfation_of_the_cell_cycle_checkpoint	5364	8	28	0	1	31.145
ENSG00000163597	SNHG16	Negative_regulation_of_FGFR2_signaling	5364	8	8	0	1	31.1111
ENSG00000163597	SNHG16	Negative_regulation_of_FGFR4_signaling	5364	8	8	0	1	31.0773
ENSG00000163597	SNHG16	Negative_regulation_of_MAPK_pathway	5364	8	18	0	1	31.0435
ENSG00000163597	SNHG16	Negative_regulation_of_NOTCH4_signaling	5364	8	23	0	1	31.0098
ENSG00000163597	SNHG16	Negative_regulators_of_DDX58/IFIH1_signaling	5364	8	13	0	1	30.9761
ENSG00000163597	SNHG16	NEP/NS2_Interacts_with_the_Cellular_Export_Machinery	5364	8	11	0	1	30.9426
ENSG00000163597	SNHG16	Netrin-1_signaling	5364	8	9	0	1	30.9091
ENSG00000163597	SNHG16	Neurexins_and_neuroligins	5364	8	18	0	1	30.8757
ENSG00000163597	SNHG16	Neurotransmitter_release_cycle	5364	8	10	0	1	30.8423
ENSG00000163597	SNHG16	Neutrophil_degranulation	5364	8	161	0	1	30.8091
ENSG00000163597	SNHG16	Apoptotic_cleavage_of_cellular_proteins	5364	8	15	0	1	30.7759
ENSG00000163597	SNHG16	N-glycan_trimming_in_the_ER_and_Calnexin/Calreticulin_cycle	5364	8	17	0	1	30.7427
ENSG00000163597	SNHG16	Nicotinate_metabolism	5364	8	11	0	1	30.7097
ENSG00000163597	SNHG16	NIK-->noncanonical_NF-kB_signaling	5364	8	23	0	1	30.6767
ENSG00000163597	SNHG16	NOD1/2_Signaling_Pathway	5364	8	13	0	1	30.6438
ENSG00000163597	SNHG16	Non-genomic_estrogen_signaling	5364	8	25	0	1	30.6109
ENSG00000163597	SNHG16	Nonhomologous_End-Joining_(NHEJ)	5364	8	19	0	1	30.5782
ENSG00000163597	SNHG16	Non-integrin_membrane-ECM_interactions	5364	8	10	0	1	30.5455
ENSG00000163597	SNHG16	NoRC_negatively_regulates_rRNA_expression	5364	8	27	0	1	30.5128
ENSG00000163597	SNHG16	Apoptotic_execution_phase	5364	8	22	0	1	30.4803
ENSG00000163597	SNHG16	NOTCH1_Intracellular_Domain_Regulates_Transcription	5364	8	16	0	1	30.4478
ENSG00000163597	SNHG16	NRAGE_signals_death_through_JNK	5364	8	18	0	1	30.4153
ENSG00000163597	SNHG16	NS1_Mediated_Effects_on_Host_Pathways	5364	8	19	0	1	30.383
ENSG00000163597	SNHG16	Nuclear_Envelope_Breakdown	5364	8	20	0	1	30.3507
ENSG00000163597	SNHG16	Nuclear_import_of_Rev_protein	5364	8	12	0	1	30.3185
ENSG00000163597	SNHG16	Nuclear_Pore_Complex_(NPC)_Disassembly	5364	8	12	0	1	30.2863
ENSG00000163597	SNHG16	Nuclear_Receptor_transcription_pathway	5364	8	11	0	1	30.2542
ENSG00000163597	SNHG16	Nucleobase_catabolism	5364	8	10	0	1	30.2222
ENSG00000163597	SNHG16	Nucleotide-binding_domain,_leucine_rich_repeat_containing_receptor_(NLR)_signaling_pathways	5364	8	21	0	1	30.1903
ENSG00000163597	SNHG16	O-glycosylation_of_TSR_domain-containing_proteins	5364	8	11	0	1	30.1584
ENSG00000163597	SNHG16	Aquaporin-mediated_transport	5364	8	14	0	1	30.1266
ENSG00000163597	SNHG16	Olfactory_Signaling_Pathway	5364	8	3	0	1	30.0948
ENSG00000163597	SNHG16	O-linked_glycosylation_of_mucins	5364	8	12	0	1	30.0632
ENSG00000163597	SNHG16	Oncogene_Induced_Senescence	5364	8	7	0	1	30.0315
ENSG00000163597	SNHG16	Orc1_removal_from_chromatin	5364	8	23	0	1	30
ENSG00000163597	SNHG16	Ovarian_tumor_domain_proteases	5364	8	12	0	1	29.9685
ENSG00000163597	SNHG16	Oxidative_Stress_Induced_Senescence	5364	8	32	0	1	29.9371
ENSG00000163597	SNHG16	Oxygen-dependent_proline_hydroxylation_of_Hypoxia-inducible_Factor_Alpha	5364	8	26	0	1	29.9058
ENSG00000163597	SNHG16	Packaging_Of_Telomere_Ends	5364	8	9	0	1	29.8745
ENSG00000163597	SNHG16	Pausing_and_recovery_of_Tat-mediated_HIV_elongation	5364	8	14	0	1	29.8433
ENSG00000163597	SNHG16	PCP/CE_pathway	5364	8	39	0	1	29.8121
ENSG00000163597	SNHG16	Arachidonic_acid_metabolism	5364	8	11	0	1	29.781
ENSG00000163597	SNHG16	PD-1_signaling	5364	8	5	0	1	29.75
ENSG00000163597	SNHG16	Peptide_hormone_metabolism	5364	8	10	0	1	29.719
ENSG00000163597	SNHG16	Peptide_ligand-binding_receptors	5364	8	18	0	1	29.6881
ENSG00000163597	SNHG16	PERK_regulates_gene_expression	5364	8	9	0	1	29.6573
ENSG00000163597	SNHG16	Peroxisomal_protein_import	5364	8	19	0	1	29.6266
ENSG00000163597	SNHG16	Phase_0_-_rapid_depolarisation	5364	8	9	0	1	29.5959
ENSG00000163597	SNHG16	Phase_I_-_Functionalization_of_compounds	5364	8	16	0	1	29.5652
ENSG00000163597	SNHG16	Phase_II_-_Conjugation_of_compounds	5364	8	25	0	1	29.5346
ENSG00000163597	SNHG16	PI3K/AKT_Signaling_in_Cancer	5364	8	21	0	1	29.5041
ENSG00000163597	SNHG16	Assembly_of_collagen_fibrils_and_other_multimeric_structures	5364	8	23	0	1	29.4737
ENSG00000163597	SNHG16	PI3K_Cascade	5364	8	6	0	1	29.4433
ENSG00000163597	SNHG16	PI5P,_PP2A_and_IER3_Regulate_PI3K/AKT_Signaling	5364	8	19	0	1	29.413
ENSG00000163597	SNHG16	PI_Metabolism	5364	8	29	0	1	29.3827
ENSG00000163597	SNHG16	PKMTs_methylate_histone_lysines	5364	8	23	0	1	29.3525
ENSG00000163597	SNHG16	Plasma_lipoprotein_clearance	5364	8	11	0	1	29.3224
ENSG00000163597	SNHG16	Plasma_lipoprotein_remodeling	5364	8	7	0	1	29.2923
ENSG00000163597	SNHG16	Platelet_Aggregation_(Plug_Formation)	5364	8	14	0	1	29.2623
ENSG00000163597	SNHG16	Platelet_degranulation	5364	8	33	0	1	29.2323
ENSG00000163597	SNHG16	Platelet_homeostasis	5364	8	26	0	1	29.2025
ENSG00000163597	SNHG16	Post_NMDA_receptor_activation_events	5364	8	24	0	1	29.1726
ENSG00000163597	SNHG16	Assembly_of_the_pre-replicative_complex	5364	8	23	0	1	29.1429
ENSG00000163597	SNHG16	Activated_NOTCH1_Transmits_Signal_to_the_Nucleus	5364	8	8	0	1	29.1131
ENSG00000163597	SNHG16	Post-translational_modification:_synthesis_of_GPI-anchored_proteins	5364	8	21	0	1	29.0835
ENSG00000163597	SNHG16	Post-translational_protein_phosphorylation	5364	8	24	0	1	29.0539
ENSG00000163597	SNHG16	PPARA_activates_gene_expression	5364	8	39	0	1	29.0244
ENSG00000163597	SNHG16	PRC2_methylates_histones_and_DNA	5364	8	13	0	1	28.9949
ENSG00000163597	SNHG16	Pre-NOTCH_Expression_and_Processing	5364	8	25	0	1	28.9655
ENSG00000163597	SNHG16	Pre-NOTCH_Transcription_and_Translation	5364	8	20	0	1	28.9362
ENSG00000163597	SNHG16	Presynaptic_phase_of_homologous_DNA_pairing_and_strand_exchange	5364	8	17	0	1	28.9069
ENSG00000163597	SNHG16	Processing_of_DNA_double-strand_break_ends	5364	8	30	0	1	28.8777
ENSG00000163597	SNHG16	Protein-protein_interactions_at_synapses	5364	8	26	0	1	28.8485
ENSG00000163597	SNHG16	Pyruvate_metabolism	5364	8	7	0	1	28.8194
ENSG00000163597	SNHG16	Association_of_TriC/CCT_with_target_proteins_during_biosynthesis	5364	8	20	0	1	28.7903
ENSG00000163597	SNHG16	Pyruvate_metabolism_and_Citric_Acid_(TCA)_cycle	5364	8	20	0	1	28.7613
ENSG00000163597	SNHG16	RAB_GEFs_exchange_GTP_for_GDP_on_RABs	5364	8	34	0	1	28.7324
ENSG00000163597	SNHG16	RAB_geranylgeranylation	5364	8	24	0	1	28.7035
ENSG00000163597	SNHG16	RAF_activation	5364	8	13	0	1	28.6747
ENSG00000163597	SNHG16	Recruitment_and_ATM-mediated_phosphorylation_of_repair_and_signaling_proteins_at_DNA_double_strand_breaks	5364	8	17	0	1	28.6459
ENSG00000163597	SNHG16	Regulation_of_actin_dynamics_for_phagocytic_cup_formation	5364	8	20	0	1	28.6172
ENSG00000163597	SNHG16	Regulation_of_activated_PAK-2p34_by_proteasome_mediated_degradation	5364	8	20	0	1	28.5886
ENSG00000163597	SNHG16	Regulation_of_Apoptosis	5364	8	21	0	1	28.56
ENSG00000163597	SNHG16	Regulation_of_beta-cell_development	5364	8	6	0	1	28.5315
ENSG00000163597	SNHG16	Asymmetric_localization_of_PCP_proteins	5364	8	25	0	1	28.503
ENSG00000163597	SNHG16	Regulation_of_cholesterol_biosynthesis_by_SREBP_(SREBF)	5364	8	23	0	1	28.4746
ENSG00000163597	SNHG16	Regulation_of_Complement_cascade	5364	8	9	0	1	28.4462
ENSG00000163597	SNHG16	Regulation_of_Glucokinase_by_Glucokinase_Regulatory_Protein	5364	8	10	0	1	28.4179
ENSG00000163597	SNHG16	Regulation_of_HSF1-mediated_heat_shock_response	5364	8	27	0	1	28.3897
ENSG00000163597	SNHG16	Regulation_of_Insulin-like_Growth_Factor_(IGF)_transport_and_uptake_by_Insulin-like_Growth_Factor_Binding_Proteins_(IGFBPs)	5364	8	26	0	1	28.3615
ENSG00000163597	SNHG16	Regulation_of_insulin_secretion	5364	8	25	0	1	28.3333
ENSG00000163597	SNHG16	Regulation_of_lipid_metabolism_by_Peroxisome_proliferator-activated_receptor_alpha_(PPARalpha)	5364	8	41	0	1	28.3053
ENSG00000163597	SNHG16	Regulation_of_MECP2_expression_and_activity	5364	8	13	0	1	28.2772
ENSG00000163597	SNHG16	Regulation_of_mRNA_stability_by_proteins_that_bind_AU-rich_elements	5364	8	31	0	1	28.2493
ENSG00000163597	SNHG16	AUF1_(hnRNP_D0)_binds_and_destabilizes_mRNA	5364	8	21	0	1	28.2213
ENSG00000163597	SNHG16	Regulation_of_ornithine_decarboxylase_(ODC)	5364	8	21	0	1	28.1935
ENSG00000163597	SNHG16	Regulation_of_PTEN_gene_transcription	5364	8	26	0	1	28.1657
ENSG00000163597	SNHG16	Regulation_of_PTEN_stability_and_activity	5364	8	26	0	1	28.1379
ENSG00000163597	SNHG16	Regulation_of_RAS_by_GAPs	5364	8	28	0	1	28.1102
ENSG00000163597	SNHG16	Regulation_of_RUNX2_expression_and_activity	5364	8	24	0	1	28.0826
ENSG00000163597	SNHG16	Regulation_of_RUNX3_expression_and_activity	5364	8	22	0	1	28.055
ENSG00000163597	SNHG16	Regulation_of_TNFR1_signaling	5364	8	18	0	1	28.0275
ENSG00000163597	SNHG16	Regulation_of_TP53_Activity_through_Acetylation	5364	8	13	0	1	28
ENSG00000163597	SNHG16	Regulation_of_TP53_Degradation	5364	8	16	0	1	27.9726
ENSG00000163597	SNHG16	Autodegradation_of_Cdh1_by_Cdh1:APC/C	5364	8	26	0	1	27.9452
ENSG00000163597	SNHG16	Resolution_of_D-Loop_Structures	5364	8	17	0	1	27.9179
ENSG00000163597	SNHG16	Resolution_of_D-loop_Structures_through_Holliday_Junction_Intermediates	5364	8	17	0	1	27.8906
ENSG00000163597	SNHG16	Resolution_of_Sister_Chromatid_Cohesion	5364	8	54	0	1	27.8634
ENSG00000163597	SNHG16	Respiratory_electron_transport	5364	8	40	0	1	27.8363
ENSG00000163597	SNHG16	Response_to_elevated_platelet_cytosolic_Ca2+	5364	8	34	0	1	27.8092
ENSG00000163597	SNHG16	Retinoid_metabolism_and_transport	5364	8	8	0	1	27.7821
ENSG00000163597	SNHG16	Retrograde_transport_at_the_Trans-Golgi-Network	5364	8	14	0	1	27.7551
ENSG00000163597	SNHG16	RET_signaling	5364	8	6	0	1	27.7282
ENSG00000163597	SNHG16	Rev-mediated_nuclear_export_of_HIV_RNA	5364	8	12	0	1	27.7013
ENSG00000163597	SNHG16	Autodegradation_of_the_E3_ubiquitin_ligase_COP1	5364	8	20	0	1	27.6744
ENSG00000163597	SNHG16	Rho_GTPase_cycle	5364	8	49	0	1	27.6476
ENSG00000163597	SNHG16	RHO_GTPases_Activate_Formins	5364	8	62	0	1	27.6209
ENSG00000163597	SNHG16	RHO_GTPases_activate_PKNs	5364	8	26	0	1	27.5942
ENSG00000163597	SNHG16	RHO_GTPases_Activate_WASPs_and_WAVEs	5364	8	12	0	1	27.5676
ENSG00000163597	SNHG16	RMTs_methylate_histone_arginines	5364	8	14	0	1	27.541
ENSG00000163597	SNHG16	RNA_Polymerase_III_Transcription_Initiation	5364	8	15	0	1	27.5145
ENSG00000163597	SNHG16	RNA_polymerase_II_transcribes_snRNA_genes	5364	8	36	0	1	27.488
ENSG00000163597	SNHG16	RNA_Polymerase_II_Transcription_Termination	5364	8	35	0	1	27.4615
ENSG00000163597	SNHG16	RNA_Polymerase_I_Promoter_Escape	5364	8	21	0	1	27.4352
ENSG00000163597	SNHG16	Beta_defensins	5364	8	2	0	1	27.4088
ENSG00000163597	SNHG16	RNA_Polymerase_I_Promoter_Opening	5364	8	11	0	1	27.3826
ENSG00000163597	SNHG16	RNA_Polymerase_I_Transcription_Initiation	5364	8	19	0	1	27.3563
ENSG00000163597	SNHG16	RNA_Polymerase_I_Transcription_Termination	5364	8	11	0	1	27.3301
ENSG00000163597	SNHG16	Role_of_LAT2/NTAL/LAB_on_calcium_mobilization	5364	8	6	0	1	27.304
ENSG00000163597	SNHG16	Role_of_phospholipids_in_phagocytosis	5364	8	11	0	1	27.2779
ENSG00000163597	SNHG16	ROS_and_RNS_production_in_phagocytes	5364	8	11	0	1	27.2519
ENSG00000163597	SNHG16	rRNA_modification_in_the_nucleus_and_cytosol	5364	8	22	0	1	27.2259
ENSG00000163597	SNHG16	rRNA_processing_in_the_mitochondrion	5364	8	4	0	1	27.2
ENSG00000163597	SNHG16	RUNX1_interacts_with_co-factors_whose_precise_effect_on_RUNX1_targets_is_not_known	5364	8	17	0	1	27.1741
ENSG00000163597	SNHG16	RUNX1_regulates_genes_involved_in_megakaryocyte_differentiation_and_platelet_function	5364	8	27	0	1	27.1483
ENSG00000163597	SNHG16	Bile_acid_and_bile_salt_metabolism	5364	8	7	0	1	27.1225
ENSG00000163597	SNHG16	RUNX1_regulates_transcription_of_genes_involved_in_differentiation_of_HSCs	5364	8	34	0	1	27.0968
ENSG00000163597	SNHG16	RUNX2_regulates_bone_development	5364	8	9	0	1	27.0711
ENSG00000163597	SNHG16	Scavenging_of_heme_from_plasma	5364	8	1	0	1	27.0455
ENSG00000163597	SNHG16	SCF-beta-TrCP_mediated_degradation_of_Emi1	5364	8	21	0	1	27.0199
ENSG00000163597	SNHG16	SCF(Skp2)-mediated_degradation_of_p27/p21	5364	8	20	0	1	26.9943
ENSG00000163597	SNHG16	Semaphorin_interactions	5364	8	23	0	1	26.9688
ENSG00000163597	SNHG16	Senescence-Associated_Secretory_Phenotype_(SASP)	5364	8	29	0	1	26.9434
ENSG00000163597	SNHG16	Sialic_acid_metabolism	5364	8	6	0	1	26.918
ENSG00000163597	SNHG16	Binding_and_Uptake_of_Ligands_by_Scavenger_Receptors	5364	8	13	0	1	26.8927
ENSG00000163597	SNHG16	Signal_amplification	5364	8	9	0	1	26.8674
ENSG00000163597	SNHG16	Signaling_by_BRAF_and_RAF_fusions	5364	8	23	0	1	26.8421
ENSG00000163597	SNHG16	Signaling_by_EGFR	5364	8	11	0	1	26.8169
ENSG00000163597	SNHG16	Signaling_by_ERBB2	5364	8	9	0	1	26.7917
ENSG00000163597	SNHG16	Signaling_by_ERBB4	5364	8	12	0	1	26.7666
ENSG00000163597	SNHG16	Signaling_by_FGFR1_in_disease	5364	8	8	0	1	26.7416
ENSG00000163597	SNHG16	Signaling_by_FGFR2_in_disease	5364	8	12	0	1	26.7166
ENSG00000163597	SNHG16	Signaling_by_FGFR3	5364	8	11	0	1	26.6916
ENSG00000163597	SNHG16	Signaling_by_FGFR4	5364	8	11	0	1	26.6667
ENSG00000163597	SNHG16	Signaling_by_high-kinase_activity_BRAF_mutants	5364	8	15	0	1	26.6418
ENSG00000163597	SNHG16	Biosynthesis_of_the_N-glycan_precursor_(dolichol_lipid-linked_oligosaccharide,_LLO)_and_transfer_to_a_nascent_protein	5364	8	31	0	1	26.617
ENSG00000163597	SNHG16	Signaling_by_MET	5364	8	18	0	1	26.5922
ENSG00000163597	SNHG16	Signaling_by_NOTCH2	5364	8	8	0	1	26.5674
ENSG00000163597	SNHG16	Signaling_by_NOTCH3	5364	8	14	0	1	26.5428
ENSG00000163597	SNHG16	Signaling_by_NOTCH4	5364	8	34	0	1	26.5181
ENSG00000163597	SNHG16	Signaling_by_NTRK1_(TRKA)	5364	8	32	0	1	26.4935
ENSG00000163597	SNHG16	Signaling_by_PDGF	5364	8	18	0	1	26.469
ENSG00000163597	SNHG16	Signaling_by_PTK6	5364	8	12	0	1	26.4444
ENSG00000163597	SNHG16	Signaling_by_Retinoic_Acid	5364	8	10	0	1	26.42
ENSG00000163597	SNHG16	Signaling_by_SCF-KIT	5364	8	13	0	1	26.3956
ENSG00000163597	SNHG16	Signaling_by_WNT_in_cancer	5364	8	11	0	1	26.3712
ENSG00000163597	SNHG16	Budding_and_maturation_of_HIV_virion	5364	8	11	0	1	26.3469
ENSG00000163597	SNHG16	Activated_PKN1_stimulates_transcription_of_AR_(androgen_receptor)_regulated_genes_KLK2_and_KLK3	5364	8	10	0	1	26.3226
ENSG00000163597	SNHG16	Signalling_to_ERKs	5364	8	11	0	1	26.2983
ENSG00000163597	SNHG16	SIRT1_negatively_regulates_rRNA_expression	5364	8	12	0	1	26.2741
ENSG00000163597	SNHG16	SMAD2/SMAD3:SMAD4_heterotrimer_regulates_transcription	5364	8	7	0	1	26.25
ENSG00000163597	SNHG16	Smooth_Muscle_Contraction	5364	8	22	0	1	26.2259
ENSG00000163597	SNHG16	snRNP_Assembly	5364	8	18	0	1	26.2018
ENSG00000163597	SNHG16	Sphingolipid_de_novo_biosynthesis	5364	8	10	0	1	26.1778
ENSG00000163597	SNHG16	Stabilization_of_p53	5364	8	22	0	1	26.1538
ENSG00000163597	SNHG16	Stimuli-sensing_channels	5364	8	19	0	1	26.1299
ENSG00000163597	SNHG16	Striated_Muscle_Contraction	5364	8	5	0	1	26.106
ENSG00000163597	SNHG16	B-WICH_complex_positively_regulates_rRNA_expression	5364	8	21	0	1	26.0822
ENSG00000163597	SNHG16	SUMOylation_of_chromatin_organization_proteins	5364	8	21	0	1	26.0584
ENSG00000163597	SNHG16	SUMOylation_of_DNA_damage_response_and_repair_proteins	5364	8	32	0	1	26.0346
ENSG00000163597	SNHG16	SUMOylation_of_DNA_replication_proteins	5364	8	15	0	1	26.0109
ENSG00000163597	SNHG16	SUMOylation_of_intracellular_receptors	5364	8	8	0	1	25.9873
ENSG00000163597	SNHG16	SUMOylation_of_RNA_binding_proteins	5364	8	17	0	1	25.9636
ENSG00000163597	SNHG16	SUMOylation_of_SUMOylation_proteins	5364	8	12	0	1	25.9401
ENSG00000163597	SNHG16	SUMOylation_of_transcription_cofactors	5364	8	15	0	1	25.9165
ENSG00000163597	SNHG16	SUMOylation_of_ubiquitinylation_proteins	5364	8	15	0	1	25.893
ENSG00000163597	SNHG16	Surfactant_metabolism	5364	8	4	0	1	25.8696
ENSG00000163597	SNHG16	Synthesis_of_active_ubiquitin:_roles_of_E1_and_E2_enzymes	5364	8	11	0	1	25.8462
ENSG00000163597	SNHG16	Ca2+_pathway	5364	8	22	0	1	25.8228
ENSG00000163597	SNHG16	Synthesis_of_bile_acids_and_bile_salts	5364	8	7	0	1	25.7995
ENSG00000163597	SNHG16	Synthesis_of_PA	5364	8	7	0	1	25.7762
ENSG00000163597	SNHG16	Synthesis_of_PIPs_at_the_plasma_membrane	5364	8	16	0	1	25.7529
ENSG00000163597	SNHG16	Tat-mediated_HIV_elongation_arrest_and_recovery	5364	8	14	0	1	25.7297
ENSG00000163597	SNHG16	TBC/RABGAPs	5364	8	24	0	1	25.7066
ENSG00000163597	SNHG16	TGF-beta_receptor_signaling_activates_SMADs	5364	8	12	0	1	25.6835
ENSG00000163597	SNHG16	The_phototransduction_cascade	5364	8	5	0	1	25.6604
ENSG00000163597	SNHG16	The_role_of_GTSE1_in_G2/M_progression_after_G2_checkpoint	5364	8	24	0	1	25.6373
ENSG00000163597	SNHG16	Thrombin_signalling_through_proteinase_activated_receptors_(PARs)	5364	8	9	0	1	25.6143
ENSG00000163597	SNHG16	Calmodulin_induced_events	5364	8	13	0	1	25.5914
ENSG00000163597	SNHG16	Tight_junction_interactions	5364	8	5	0	1	25.5685
ENSG00000163597	SNHG16	TNFR2_non-canonical_NF-kB_pathway	5364	8	42	0	1	25.5456
ENSG00000163597	SNHG16	TNF_signaling	5364	8	20	0	1	25.5228
ENSG00000163597	SNHG16	TP53_Regulates_Metabolic_Genes	5364	8	30	0	1	25.5
ENSG00000163597	SNHG16	TP53_Regulates_Transcription_of_Cell_Cycle_Genes	5364	8	10	0	1	25.4773
ENSG00000163597	SNHG16	TP53_Regulates_Transcription_of_Cell_Death_Genes	5364	8	19	0	1	25.4545
ENSG00000163597	SNHG16	Trafficking_of_AMPA_receptors	5364	8	11	0	1	25.4319
ENSG00000163597	SNHG16	Transcriptional_activation_of_mitochondrial_biogenesis	5364	8	27	0	1	25.4093
ENSG00000163597	SNHG16	Transcriptional_activity_of_SMAD2/SMAD3:SMAD4_heterotrimer	5364	8	13	0	1	25.3867
ENSG00000163597	SNHG16	Transcriptional_Regulation_by_E2F6	5364	8	15	0	1	25.3641
ENSG00000163597	SNHG16	CaM_pathway	5364	8	13	0	1	25.3416
ENSG00000163597	SNHG16	Transcriptional_Regulation_by_MECP2	5364	8	19	0	1	25.3191
ENSG00000163597	SNHG16	Transcriptional_regulation_by_RUNX3	5364	8	35	0	1	25.2967
ENSG00000163597	SNHG16	Transcriptional_regulation_by_small_RNAs	5364	8	28	0	1	25.2743
ENSG00000163597	SNHG16	Transcriptional_regulation_by_the_AP-2_(TFAP2)_family_of_transcription_factors	5364	8	6	0	1	25.252
ENSG00000163597	SNHG16	Transcriptional_regulation_of_pluripotent_stem_cells	5364	8	3	0	1	25.2297
ENSG00000163597	SNHG16	Transcriptional_regulation_of_white_adipocyte_differentiation	5364	8	28	0	1	25.2074
ENSG00000163597	SNHG16	Transferrin_endocytosis_and_recycling	5364	8	12	0	1	25.1852
ENSG00000163597	SNHG16	Translocation_of_SLC2A4_(GLUT4)_to_the_plasma_membrane	5364	8	20	0	1	25.163
ENSG00000163597	SNHG16	Carboxyterminal_post-translational_modifications_of_tubulin	5364	8	10	0	1	25.1408
ENSG00000163597	SNHG16	Transport_of_bile_salts_and_organic_acids,_metal_ions_and_amine_compounds	5364	8	14	0	1	25.1187
ENSG00000163597	SNHG16	Transport_of_inorganic_cations/anions_and_amino_acids/oligopeptides	5364	8	22	0	1	25.0967
ENSG00000163597	SNHG16	Transport_of_Mature_mRNA_derived_from_an_Intron-Containing_Transcript	5364	8	33	0	1	25.0746
ENSG00000163597	SNHG16	Transport_of_Mature_mRNA_Derived_from_an_Intronless_Transcript	5364	8	19	0	1	25.0526
ENSG00000163597	SNHG16	Transport_of_Ribonucleoproteins_into_the_Host_Nucleus	5364	8	12	0	1	25.0307
ENSG00000163597	SNHG16	Transport_of_the_SLBP_Dependant_Mature_mRNA	5364	8	14	0	1	25.0088
ENSG00000163597	SNHG16	Transport_of_the_SLBP_independent_Mature_mRNA	5364	8	13	0	1	24.9869
ENSG00000163597	SNHG16	Transport_of_vitamins,_nucleosides,_and_related_molecules	5364	8	13	0	1	24.965
ENSG00000163597	SNHG16	Triglyceride_metabolism	5364	8	6	0	1	24.9432
ENSG00000163597	SNHG16	tRNA_Aminoacylation	5364	8	18	0	1	24.9215
ENSG00000163597	SNHG16	Cargo_concentration_in_the_ER	5364	8	10	0	1	24.8997
ENSG00000163597	SNHG16	tRNA_modification_in_the_nucleus_and_cytosol	5364	8	21	0	1	24.878
ENSG00000163597	SNHG16	tRNA_processing_in_the_mitochondrion	5364	8	2	0	1	24.8564
ENSG00000163597	SNHG16	tRNA_processing_in_the_nucleus	5364	8	22	0	1	24.8348
ENSG00000163597	SNHG16	Ubiquitin-dependent_degradation_of_Cyclin_D	5364	8	19	0	1	24.8132
ENSG00000163597	SNHG16	Ubiquitin_Mediated_Degradation_of_Phosphorylated_Cdc25A	5364	8	22	0	1	24.7917
ENSG00000163597	SNHG16	Ub-specific_processing_proteases	5364	8	67	0	1	24.7702
ENSG00000163597	SNHG16	UCH_proteinases	5364	8	37	0	1	24.7487
ENSG00000163597	SNHG16	Uptake_and_actions_of_bacterial_toxins	5364	8	12	0	1	24.7273
ENSG00000163597	SNHG16	Vasopressin_regulates_renal_water_homeostasis_via_Aquaporins	5364	8	14	0	1	24.7059
ENSG00000163597	SNHG16	VEGFA-VEGFR2_Pathway	5364	8	28	0	1	24.6845
ENSG00000163597	SNHG16	Cargo_recognition_for_clathrin-mediated_endocytosis	5364	8	39	0	1	24.6632
ENSG00000163597	SNHG16	Vif-mediated_degradation_of_APOBEC3G	5364	8	20	0	1	24.6419
ENSG00000163597	SNHG16	Viral_Messenger_RNA_Synthesis	5364	8	18	0	1	24.6207
ENSG00000163597	SNHG16	Voltage_gated_Potassium_channels	5364	8	7	0	1	24.5995
ENSG00000163597	SNHG16	Vpr-mediated_nuclear_import_of_PICs	5364	8	13	0	1	24.5783
ENSG00000163597	SNHG16	Vpu_mediated_degradation_of_CD4	5364	8	20	0	1	24.5572
ENSG00000163597	SNHG16	XBP1(S)_activates_chaperone_genes	5364	8	23	0	1	24.5361
ENSG00000163597	SNHG16	Cargo_trafficking_to_the_periciliary_membrane	5364	8	18	0	1	24.515
ENSG00000163597	SNHG16	CD22_mediated_BCR_regulation	5364	8	5	0	1	24.494
ENSG00000163597	SNHG16	CD28_co-stimulation	5364	8	12	0	1	24.473
ENSG00000163597	SNHG16	Activation_of_anterior_HOX_genes_in_hindbrain_development_during_early_embryogenesis	5364	8	34	0	1	24.4521
ENSG00000163597	SNHG16	Cdc20:Phospho-APC/C_mediated_degradation_of_Cyclin_A	5364	8	28	0	1	24.4311
ENSG00000163597	SNHG16	CDK-mediated_phosphorylation_and_removal_of_Cdc6	5364	8	27	0	1	24.4103
ENSG00000163597	SNHG16	CDT1_association_with_the_CDC6:ORC:origin_complex	5364	8	21	0	1	24.3894
ENSG00000163597	SNHG16	Cell_death_signalling_via_NRAGE,_NRIF_and_NADE	5364	8	26	0	1	24.3686
ENSG00000163597	SNHG16	Cell_surface_interactions_at_the_vascular_wall	5364	8	37	0	1	24.3478
ENSG00000163597	SNHG16	Cellular_response_to_hypoxia	5364	8	29	0	1	24.3271
ENSG00000163597	SNHG16	Chemokine_receptors_bind_chemokines	5364	8	8	0	1	24.3064
ENSG00000163597	SNHG16	Chondroitin_sulfate/dermatan_sulfate_metabolism	5364	8	17	0	1	24.2857
ENSG00000163597	SNHG16	Circadian_Clock	5364	8	24	0	1	24.2651
ENSG00000163597	SNHG16	Class_B/2_(Secretin_family_receptors)	5364	8	18	0	1	24.2445
ENSG00000163597	SNHG16	Activation_of_ATR_in_response_to_replication_stress	5364	8	13	0	1	24.2239
ENSG00000163597	SNHG16	Class_C/3_(Metabotropic_glutamate/pheromone_receptors)	5364	8	2	0	1	24.2034
ENSG00000163597	SNHG16	Classical_antibody-mediated_complement_activation	5364	8	4	0	1	24.1829
ENSG00000163597	SNHG16	Clathrin-mediated_endocytosis	5364	8	56	0	1	24.1624
ENSG00000163597	SNHG16	Collagen_biosynthesis_and_modifying_enzymes	5364	8	22	0	1	24.142
ENSG00000163597	SNHG16	Collagen_chain_trimerization	5364	8	12	0	1	24.1216
ENSG00000163597	SNHG16	Collagen_degradation	5364	8	11	0	1	24.1013
ENSG00000163597	SNHG16	Complex_I_biogenesis	5364	8	24	0	1	24.0809
ENSG00000163597	SNHG16	Condensation_of_Prophase_Chromosomes	5364	8	13	0	1	24.0607
ENSG00000163597	SNHG16	Constitutive_Signaling_by_Aberrant_PI3K_in_Cancer	5364	8	7	0	1	24.0404
ENSG00000163597	SNHG16	Cooperation_of_PDCL_(PhLP1)_and_TRiC/CCT_in_G-protein_beta_folding	5364	8	18	0	1	24.0202
ENSG00000163597	SNHG16	Activation_of_BH3-only_proteins	5364	8	12	0	1	24
ENSG00000163597	SNHG16	Cooperation_of_Prefoldin_and_TriC/CCT__in_actin_and_tubulin_folding	5364	8	14	0	1	23.9798
ENSG00000163597	SNHG16	COPI-dependent_Golgi-to-ER_retrograde_traffic	5364	8	37	0	1	23.9597
ENSG00000163597	SNHG16	COPII-mediated_vesicle_transport	5364	8	22	0	1	23.9396
ENSG00000163597	SNHG16	COPI-independent_Golgi-to-ER_retrograde_traffic	5364	8	14	0	1	23.9196
ENSG00000163597	SNHG16	COPI-mediated_anterograde_transport	5364	8	33	0	1	23.8996
ENSG00000163597	SNHG16	Cristae_formation	5364	8	3	0	1	23.8796
ENSG00000163597	SNHG16	Cross-presentation_of_soluble_exogenous_antigens_(endosomes)	5364	8	19	0	1	23.8596
ENSG00000163597	SNHG16	Cyclin_D_associated_events_in_G1	5364	8	9	0	1	23.8397
ENSG00000163597	SNHG16	Cyclin_E_associated_events_during_G1/S_transition	5364	8	30	0	1	23.8198
ENSG00000163597	SNHG16	Cytochrome_P450_-_arranged_by_substrate_type	5364	8	9	0	1	23.8
ENSG00000163597	SNHG16	Activation_of_GABAB_receptors	5364	8	11	0	1	23.7802
ENSG00000163597	SNHG16	Cytosolic_sensors_of_pathogen-associated_DNA	5364	8	20	0	1	23.7604
ENSG00000163597	SNHG16	DAP12_interactions	5364	8	15	0	1	23.7406
ENSG00000163597	SNHG16	DDX58/IFIH1-mediated_induction_of_interferon-alpha/beta	5364	8	26	0	1	23.7209
ENSG00000163597	SNHG16	Deactivation_of_the_beta-catenin_transactivating_complex	5364	8	17	0	1	23.7012
ENSG00000163597	SNHG16	Deadenylation-dependent_mRNA_decay	5364	8	21	0	1	23.6816
ENSG00000163597	SNHG16	Dectin-1_mediated_noncanonical_NF-kB_signaling	5364	8	23	0	1	23.662
ENSG00000163597	SNHG16	Dectin-2_family	5364	8	9	0	1	23.6424
ENSG00000163597	SNHG16	Defective_B3GALTL_causes_Peters-plus_syndrome_(PpS)	5364	8	10	0	1	23.6228
ENSG00000163597	SNHG16	Defective_CFTR_causes_cystic_fibrosis	5364	8	24	0	1	23.6033
ENSG00000163597	SNHG16	Defective_TPR_may_confer_susceptibility_towards_thyroid_papillary_carcinoma_(TPC)	5364	8	10	0	1	23.5838
ENSG00000163597	SNHG16	Activation_of_gene_expression_by_SREBF_(SREBP)	5364	8	17	0	1	23.5644
ENSG00000163597	SNHG16	Defensins	5364	8	2	0	1	23.5449
ENSG00000163597	SNHG16	Degradation_of_AXIN	5364	8	20	0	1	23.5255
ENSG00000163597	SNHG16	Degradation_of_beta-catenin_by_the_destruction_complex	5364	8	33	0	1	23.5062
ENSG00000163597	SNHG16	Degradation_of_DVL	5364	8	24	0	1	23.4868
ENSG00000163597	SNHG16	Degradation_of_GLI1_by_the_proteasome	5364	8	24	0	1	23.4675
ENSG00000163597	SNHG16	Degradation_of_GLI2_by_the_proteasome	5364	8	22	0	1	23.4483
ENSG00000163597	SNHG16	Deposition_of_new_CENPA-containing_nucleosomes_at_the_centromere	5364	8	17	0	1	23.429
ENSG00000163597	SNHG16	Detoxification_of_Reactive_Oxygen_Species	5364	8	12	0	1	23.4098
ENSG00000163597	SNHG16	Digestion_and_absorption	5364	8	2	0	1	23.3907
ENSG00000163597	SNHG16	Disassembly_of_the_destruction_complex_and_recruitment_of_AXIN_to_the_membrane	5364	8	12	0	1	23.3715
ENSG00000163597	SNHG16	Activation_of_kainate_receptors_upon_glutamate_binding	5364	8	12	0	1	23.3524
ENSG00000175061	SNHG29	Diseases_associated_with_glycosaminoglycan_metabolism	5364	19	12	0	1	23.3333
ENSG00000175061	SNHG29	Diseases_associated_with_O-glycosylation_of_proteins	5364	19	22	0	1	23.3143
ENSG00000175061	SNHG29	DNA_Damage_Recognition_in_GG-NER	5364	19	18	0	1	23.2953
ENSG00000175061	SNHG29	DNA_Damage/Telomere_Stress_Induced_Senescence	5364	19	18	0	1	23.2763
ENSG00000175061	SNHG29	DNA_methylation	5364	19	10	0	1	23.2573
ENSG00000175061	SNHG29	DNA_strand_elongation	5364	19	14	0	1	23.2384
ENSG00000175061	SNHG29	Downstream_signaling_of_activated_FGFR1	5364	19	5	0	1	23.2195
ENSG00000175061	SNHG29	Downstream_signaling_of_activated_FGFR2	5364	19	4	0	1	23.2006
ENSG00000175061	SNHG29	Downstream_TCR_signaling	5364	19	30	0	1	23.1818
ENSG00000175061	SNHG29	Dual_Incision_in_GG-NER	5364	19	17	0	1	23.163
ENSG00000175061	SNHG29	Activation_of_Matrix_Metalloproteinases	5364	19	5	0	1	23.1442
ENSG00000175061	SNHG29	Dual_incision_in_TC-NER	5364	19	27	0	1	23.1255
ENSG00000175061	SNHG29	E3_ubiquitin_ligases_ubiquitinate_target_proteins	5364	19	19	0	1	23.1068
ENSG00000175061	SNHG29	ECM_proteoglycans	5364	19	12	0	1	23.0881
ENSG00000175061	SNHG29	EGFR_downregulation	5364	19	5	0	1	23.0695
ENSG00000175061	SNHG29	Elastic_fibre_formation	5364	19	16	0	1	23.0508
ENSG00000175061	SNHG29	Endosomal_Sorting_Complex_Required_For_Transport_(ESCRT)	5364	19	12	0	1	23.0323
ENSG00000175061	SNHG29	EPHB-mediated_forward_signaling	5364	19	12	0	1	23.0137
ENSG00000175061	SNHG29	EPH-ephrin_mediated_repulsion_of_cells	5364	19	20	0	1	22.9952
ENSG00000175061	SNHG29	ERCC6_(CSB)_and_EHMT2_(G9a)_positively_regulate_rRNA_expression	5364	19	17	0	1	22.9767
ENSG00000175061	SNHG29	ER-Phagosome_pathway	5364	19	35	0	1	22.9582
ENSG00000175061	SNHG29	Activation_of_NF-kappaB_in_B_cells	5364	19	23	0	1	22.9398
ENSG00000175061	SNHG29	Extension_of_Telomeres	5364	19	16	0	1	22.9213
ENSG00000175061	SNHG29	Factors_involved_in_megakaryocyte_development_and_platelet_production	5364	19	46	0	1	22.903
ENSG00000175061	SNHG29	Fanconi_Anemia_Pathway	5364	19	17	0	1	22.8846
ENSG00000175061	SNHG29	Fatty_acyl-CoA_biosynthesis	5364	19	12	0	1	22.8663
ENSG00000175061	SNHG29	FBXL7_down-regulates_AURKA_during_mitotic_entry_and_in_early_mitosis	5364	19	21	0	1	22.848
ENSG00000175061	SNHG29	FCERI_mediated_Ca+2_mobilization	5364	19	12	0	1	22.8297
ENSG00000175061	SNHG29	FCERI_mediated_MAPK_activation	5364	19	14	0	1	22.8115
ENSG00000175061	SNHG29	Activation_of_NMDA_receptors_and_postsynaptic_events	5364	19	26	0	1	22.7933
ENSG00000175061	SNHG29	FCERI_mediated_NF-kB_activation	5364	19	30	0	1	22.7751
ENSG00000175061	SNHG29	FCGR_activation	5364	19	6	0	1	22.757
ENSG00000175061	SNHG29	FGFR1_mutant_receptor_activation	5364	19	6	0	1	22.7389
ENSG00000175061	SNHG29	FGFR2_mutant_receptor_activation	5364	19	10	0	1	22.7208
ENSG00000175061	SNHG29	Formation_of_Fibrin_Clot_(Clotting_Cascade)	5364	19	7	0	1	22.7027
ENSG00000175061	SNHG29	Formation_of_Incision_Complex_in_GG-NER	5364	19	16	0	1	22.6847
ENSG00000175061	SNHG29	Formation_of_TC-NER_Pre-Incision_Complex	5364	19	22	0	1	22.6667
ENSG00000175061	SNHG29	Formation_of_the_cornified_envelope	5364	19	11	0	1	22.6487
ENSG00000175061	SNHG29	Activation_of_the_pre-replicative_complex	5364	19	12	0	1	22.6307
ENSG00000175061	SNHG29	Formation_of_the_Early_Elongation_Complex	5364	19	16	0	1	22.6128
ENSG00000175061	SNHG29	Formation_of_the_HIV-1_Early_Elongation_Complex	5364	19	16	0	1	22.5949
ENSG00000175061	SNHG29	FOXO-mediated_transcription	5364	19	19	0	1	22.5771
ENSG00000175061	SNHG29	FOXO-mediated_transcription_of_oxidative_stress,_metabolic_and_neuronal_genes	5364	19	7	0	1	22.5592
ENSG00000175061	SNHG29	G2/M_DNA_damage_checkpoint	5364	19	30	0	1	22.5414
ENSG00000175061	SNHG29	GABA_B_receptor_activation	5364	19	11	0	1	22.5237
ENSG00000175061	SNHG29	G_alpha_(12/13)_signalling_events	5364	19	24	0	1	22.5059
ENSG00000175061	SNHG29	G_alpha_(q)_signalling_events	5364	19	38	0	1	22.4882
ENSG00000175061	SNHG29	G_alpha_(z)_signalling_events	5364	19	13	0	1	22.4705
ENSG00000175061	SNHG29	Adherens_junctions_interactions	5364	19	4	0	1	22.4528
ENSG00000175061	SNHG29	Gamma_carboxylation,_hypusine_formation_and_arylsulfatase_activation	5364	19	15	0	1	22.4352
ENSG00000175061	SNHG29	Gap-filling_DNA_repair_synthesis_and_ligation_in_TC-NER	5364	19	29	0	1	22.4176
ENSG00000175061	SNHG29	Gap_junction_trafficking_and_regulation	5364	19	7	0	1	22.4
ENSG00000175061	SNHG29	Gene_and_protein_expression_by_JAK-STAT_signaling_after_Interleukin-12_stimulation	5364	19	16	0	1	22.3824
ENSG00000175061	SNHG29	Generation_of_second_messenger_molecules	5364	19	7	0	1	22.3649
ENSG00000175061	SNHG29	Gene_Silencing_by_RNA	5364	19	35	0	1	22.3474
ENSG00000175061	SNHG29	GLI3_is_processed_to_GLI3R_by_the_proteasome	5364	19	22	0	1	22.3299
ENSG00000175061	SNHG29	Glucagon-like_Peptide-1_(GLP1)_regulates_insulin_secretion	5364	19	14	0	1	22.3125
ENSG00000175061	SNHG29	Glucagon_signaling_in_metabolic_regulation	5364	19	11	0	1	22.2951
ENSG00000175061	SNHG29	Glucagon-type_ligand_receptors	5364	19	7	0	1	22.2777
ENSG00000175061	SNHG29	Amine_ligand-binding_receptors	5364	19	3	0	1	22.2603
ENSG00000175061	SNHG29	Gluconeogenesis	5364	19	15	0	1	22.243
ENSG00000175061	SNHG29	Glutathione_conjugation	5364	19	12	0	1	22.2257
ENSG00000175061	SNHG29	Glycerophospholipid_biosynthesis	5364	19	37	0	1	22.2084
ENSG00000175061	SNHG29	Glycosphingolipid_metabolism	5364	19	11	0	1	22.1911
ENSG00000175061	SNHG29	Glyoxylate_metabolism_and_glycine_degradation	5364	19	9	0	1	22.1739
ENSG00000175061	SNHG29	Golgi_Associated_Vesicle_Biogenesis	5364	19	26	0	1	22.1567
ENSG00000175061	SNHG29	G-protein_beta:gamma_signalling	5364	19	13	0	1	22.1395
ENSG00000175061	SNHG29	GPVI-mediated_activation_cascade	5364	19	11	0	1	22.1224
ENSG00000175061	SNHG29	HATs_acetylate_histones	5364	19	41	0	1	22.1053
ENSG00000175061	SNHG29	HDACs_deacetylate_histones	5364	19	26	0	1	22.0882
ENSG00000175061	SNHG29	Amino_acid_synthesis_and_interconversion_(transamination)	5364	19	12	0	1	22.0711
ENSG00000175061	SNHG29	HDR_through_Single_Strand_Annealing_(SSA)	5364	19	14	0	1	22.0541
ENSG00000175061	SNHG29	Hedgehog_ligand_biogenesis	5364	19	25	0	1	22.037
ENSG00000175061	SNHG29	Hedgehog_'on'_state	5364	19	35	0	1	22.02
ENSG00000175061	SNHG29	Heparan_sulfate/heparin_(HS-GAG)_metabolism	5364	19	16	0	1	22.0031
ENSG00000175061	SNHG29	Hh_mutants_that_don't_undergo_autocatalytic_processing_are_degraded_by_ERAD	5364	19	22	0	1	21.9861
ENSG00000175061	SNHG29	Histidine,_lysine,_phenylalanine,_tyrosine,_proline_and_tryptophan_catabolism	5364	19	13	0	1	21.9692
ENSG00000175061	SNHG29	Homologous_DNA_Pairing_and_Strand_Exchange	5364	19	20	0	1	21.9523
ENSG00000175061	SNHG29	HSF1_activation	5364	19	11	0	1	21.9355
ENSG00000175061	SNHG29	HSF1-dependent_transactivation	5364	19	12	0	1	21.9186
ENSG00000175061	SNHG29	HS-GAG_biosynthesis	5364	19	7	0	1	21.9018
ENSG00000175061	SNHG29	Amino_acid_transport_across_the_plasma_membrane	5364	19	9	0	1	21.8851
ENSG00000175061	SNHG29	HSP90_chaperone_cycle_for_steroid_hormone_receptors_(SHR)	5364	19	15	0	1	21.8683
ENSG00000175061	SNHG29	Immunoregulatory_interactions_between_a_Lymphoid_and_a_non-Lymphoid_cell	5364	19	44	0	1	21.8516
ENSG00000175061	SNHG29	Inactivation,_recovery_and_regulation_of_the_phototransduction_cascade	5364	19	5	0	1	21.8349
ENSG00000175061	SNHG29	Initial_triggering_of_complement	5364	19	10	0	1	21.8182
ENSG00000175061	SNHG29	Inositol_phosphate_metabolism	5364	19	16	0	1	21.8015
ENSG00000175061	SNHG29	Integrin_cell_surface_interactions	5364	19	26	0	1	21.7849
ENSG00000175061	SNHG29	Interconversion_of_nucleotide_di-_and_triphosphates	5364	19	12	0	1	21.7683
ENSG00000175061	SNHG29	Interferon_alpha/beta_signaling	5364	19	24	0	1	21.7517
ENSG00000175061	SNHG29	Interferon_gamma_signaling	5364	19	27	0	1	21.7352
ENSG00000175061	SNHG29	Interleukin-10_signaling	5364	19	14	0	1	21.7186
ENSG00000175061	SNHG29	Amplification__of_signal_from_unattached__kinetochores_via_a_MAD2__inhibitory_signal	5364	19	46	0	1	21.7021
ENSG00000175061	SNHG29	Interleukin-12_signaling	5364	19	17	0	1	21.6856
ENSG00000175061	SNHG29	Interleukin-1_family_signaling	5364	19	46	0	1	21.6692
ENSG00000175061	SNHG29	Interleukin-1_signaling	5364	19	36	0	1	21.6528
ENSG00000175061	SNHG29	Interleukin-2_family_signaling	5364	19	14	0	1	21.6364
ENSG00000175061	SNHG29	Interleukin-3,_Interleukin-5_and_GM-CSF_signaling	5364	19	15	0	1	21.62
ENSG00000175061	SNHG29	Intraflagellar_transport	5364	19	18	0	1	21.6036
ENSG00000175061	SNHG29	Intra-Golgi_traffic	5364	19	14	0	1	21.5873
ENSG00000175061	SNHG29	Intrinsic_Pathway_for_Apoptosis	5364	19	23	0	1	21.571
ENSG00000175061	SNHG29	Inwardly_rectifying_K+_channels	5364	19	6	0	1	21.5547
ENSG00000175061	SNHG29	Amyloid_fiber_formation	5364	19	18	0	1	21.5385
ENSG00000175061	SNHG29	ABC-family_proteins_mediated_transport	5364	19	40	0	1	21.5222
ENSG00000175061	SNHG29	Ion_homeostasis	5364	19	15	0	1	21.506
ENSG00000175061	SNHG29	Ion_transport_by_P-type_ATPases	5364	19	16	0	1	21.4898
ENSG00000175061	SNHG29	IRE1alpha_activates_chaperones	5364	19	23	0	1	21.4737
ENSG00000175061	SNHG29	Iron_uptake_and_transport	5364	19	21	0	1	21.4576
ENSG00000175061	SNHG29	IRS-mediated_signalling	5364	19	8	0	1	21.4414
ENSG00000175061	SNHG29	ISG15_antiviral_mechanism	5364	19	26	0	1	21.4254
ENSG00000175061	SNHG29	Keratan_sulfate/keratin_metabolism	5364	19	5	0	1	21.4093
ENSG00000175061	SNHG29	Keratinization	5364	19	17	0	1	21.3933
ENSG00000175061	SNHG29	Kinesins	5364	19	15	0	1	21.3772
ENSG00000175061	SNHG29	L1CAM_interactions	5364	19	29	0	1	21.3613
ENSG00000175061	SNHG29	Antigen_activates_B_Cell_Receptor_(BCR)_leading_to_generation_of_second_messengers	5364	19	13	0	1	21.3453
ENSG00000175061	SNHG29	Loss_of_Nlp_from_mitotic_centrosomes	5364	19	34	0	1	21.3294
ENSG00000175061	SNHG29	Loss_of_proteins_required_for_interphase_microtubule_organization_from_the_centrosome	5364	19	34	0	1	21.3134
ENSG00000175061	SNHG29	Lysosome_Vesicle_Biogenesis	5364	19	11	0	1	21.2975
ENSG00000175061	SNHG29	Macroautophagy	5364	19	39	0	1	21.2817
ENSG00000175061	SNHG29	MAP2K_and_MAPK_activation	5364	19	16	0	1	21.2658
ENSG00000175061	SNHG29	MAP_kinase_activation	5364	19	25	0	1	21.25
ENSG00000175061	SNHG29	MAPK_targets/_Nuclear_events_mediated_by_MAP_kinases	5364	19	14	0	1	21.2342
ENSG00000175061	SNHG29	Meiotic_recombination	5364	19	22	0	1	21.2184
ENSG00000175061	SNHG29	Antigen_processing:_Ubiquitination_&_Proteasome_degradation	5364	19	118	0	1	21.2027
ENSG00000175061	SNHG29	Meiotic_synapsis	5364	19	19	0	1	21.1869
ENSG00000175061	SNHG29	Metabolism_of_polyamines	5364	19	30	0	1	21.1712
ENSG00000175061	SNHG29	Metabolism_of_steroid_hormones	5364	19	5	0	1	21.1556
ENSG00000175061	SNHG29	Metabolism_of_water-soluble_vitamins_and_cofactors	5364	19	51	0	1	21.1399
ENSG00000175061	SNHG29	Metalloprotease_DUBs	5364	19	9	0	1	21.1243
ENSG00000175061	SNHG29	MHC_class_II_antigen_presentation	5364	19	46	0	1	21.1086
ENSG00000175061	SNHG29	Mitochondrial_Fatty_Acid_Beta-Oxidation	5364	19	10	0	1	21.0931
ENSG00000175061	SNHG29	Mitochondrial_translation_elongation	5364	19	39	0	1	21.0775
ENSG00000175061	SNHG29	Mitochondrial_translation_initiation	5364	19	38	0	1	21.0619
ENSG00000175061	SNHG29	APC/C:Cdc20_mediated_degradation_of_Securin	5364	19	27	0	1	21.0464
ENSG00000175061	SNHG29	Mitochondrial_translation_termination	5364	19	38	0	1	21.0309
ENSG00000175061	SNHG29	Molecules_associated_with_elastic_fibres	5364	19	11	0	1	21.0155
ENSG00000175061	SNHG29	mRNA_3'-end_processing	5364	19	29	0	1	21
ENSG00000175061	SNHG29	mRNA_Splicing_-_Major_Pathway	5364	19	87	0	1	20.9846
ENSG00000175061	SNHG29	mRNA_Splicing_-_Minor_Pathway	5364	19	29	0	1	20.9692
ENSG00000175061	SNHG29	mTOR_signalling	5364	19	19	0	1	20.9538
ENSG00000175061	SNHG29	NCAM1_interactions	5364	19	11	0	1	20.9384
ENSG00000175061	SNHG29	NCAM_signaling_for_neurite_out-growth	5364	19	20	0	1	20.9231
ENSG00000175061	SNHG29	Neddylation	5364	19	86	0	1	20.9078
ENSG00000175061	SNHG29	Negative_regulation_of_FGFR1_signaling	5364	19	8	0	1	20.8925
ENSG00000175061	SNHG29	APC:Cdc20_mediated_degradation_of_cell_cycle_proteins_prior_to_satisfation_of_the_cell_cycle_checkpoint	5364	19	28	0	1	20.8772
ENSG00000175061	SNHG29	Negative_regulation_of_FGFR2_signaling	5364	19	8	0	1	20.8619
ENSG00000175061	SNHG29	Negative_regulation_of_FGFR4_signaling	5364	19	8	0	1	20.8467
ENSG00000175061	SNHG29	Negative_regulation_of_MAPK_pathway	5364	19	18	0	1	20.8315
ENSG00000175061	SNHG29	Negative_regulation_of_NOTCH4_signaling	5364	19	23	0	1	20.8163
ENSG00000175061	SNHG29	Negative_regulators_of_DDX58/IFIH1_signaling	5364	19	13	0	1	20.8012
ENSG00000175061	SNHG29	NEP/NS2_Interacts_with_the_Cellular_Export_Machinery	5364	19	11	0	1	20.786
ENSG00000175061	SNHG29	Netrin-1_signaling	5364	19	9	0	1	20.7709
ENSG00000175061	SNHG29	Neurexins_and_neuroligins	5364	19	18	0	1	20.7558
ENSG00000175061	SNHG29	Neurotransmitter_release_cycle	5364	19	10	0	1	20.7407
ENSG00000175061	SNHG29	Neutrophil_degranulation	5364	19	161	0	1	20.7257
ENSG00000175061	SNHG29	Apoptotic_cleavage_of_cellular_proteins	5364	19	15	0	1	20.7107
ENSG00000175061	SNHG29	N-glycan_trimming_in_the_ER_and_Calnexin/Calreticulin_cycle	5364	19	17	0	1	20.6957
ENSG00000175061	SNHG29	Nicotinate_metabolism	5364	19	11	0	1	20.6807
ENSG00000175061	SNHG29	NIK-->noncanonical_NF-kB_signaling	5364	19	23	0	1	20.6657
ENSG00000175061	SNHG29	NOD1/2_Signaling_Pathway	5364	19	13	0	1	20.6508
ENSG00000175061	SNHG29	Non-genomic_estrogen_signaling	5364	19	25	0	1	20.6358
ENSG00000175061	SNHG29	Nonhomologous_End-Joining_(NHEJ)	5364	19	19	0	1	20.6209
ENSG00000175061	SNHG29	Non-integrin_membrane-ECM_interactions	5364	19	10	0	1	20.6061
ENSG00000175061	SNHG29	NoRC_negatively_regulates_rRNA_expression	5364	19	27	0	1	20.5912
ENSG00000175061	SNHG29	Apoptotic_execution_phase	5364	19	22	0	1	20.5764
ENSG00000175061	SNHG29	NRAGE_signals_death_through_JNK	5364	19	18	0	1	20.5616
ENSG00000175061	SNHG29	NS1_Mediated_Effects_on_Host_Pathways	5364	19	19	0	1	20.5468
ENSG00000175061	SNHG29	Nuclear_Envelope_Breakdown	5364	19	20	0	1	20.532
ENSG00000175061	SNHG29	Nuclear_import_of_Rev_protein	5364	19	12	0	1	20.5172
ENSG00000175061	SNHG29	Nuclear_Pore_Complex_(NPC)_Disassembly	5364	19	12	0	1	20.5025
ENSG00000175061	SNHG29	Nuclear_Receptor_transcription_pathway	5364	19	11	0	1	20.4878
ENSG00000175061	SNHG29	Nucleotide-binding_domain,_leucine_rich_repeat_containing_receptor_(NLR)_signaling_pathways	5364	19	21	0	1	20.4731
ENSG00000175061	SNHG29	O-glycosylation_of_TSR_domain-containing_proteins	5364	19	11	0	1	20.4585
ENSG00000175061	SNHG29	Aquaporin-mediated_transport	5364	19	14	0	1	20.4438
ENSG00000175061	SNHG29	Olfactory_Signaling_Pathway	5364	19	3	0	1	20.4292
ENSG00000175061	SNHG29	O-linked_glycosylation_of_mucins	5364	19	12	0	1	20.4146
ENSG00000175061	SNHG29	Oncogene_Induced_Senescence	5364	19	7	0	1	20.4
ENSG00000175061	SNHG29	Orc1_removal_from_chromatin	5364	19	23	0	1	20.3854
ENSG00000175061	SNHG29	Ovarian_tumor_domain_proteases	5364	19	12	0	1	20.3709
ENSG00000175061	SNHG29	Oxidative_Stress_Induced_Senescence	5364	19	32	0	1	20.3564
ENSG00000175061	SNHG29	Oxygen-dependent_proline_hydroxylation_of_Hypoxia-inducible_Factor_Alpha	5364	19	26	0	1	20.3419
ENSG00000175061	SNHG29	Packaging_Of_Telomere_Ends	5364	19	9	0	1	20.3274
ENSG00000175061	SNHG29	Pausing_and_recovery_of_Tat-mediated_HIV_elongation	5364	19	14	0	1	20.3129
ENSG00000175061	SNHG29	PCP/CE_pathway	5364	19	39	0	1	20.2985
ENSG00000175061	SNHG29	Arachidonic_acid_metabolism	5364	19	11	0	1	20.2841
ENSG00000175061	SNHG29	PD-1_signaling	5364	19	5	0	1	20.2697
ENSG00000175061	SNHG29	Peptide_hormone_metabolism	5364	19	10	0	1	20.2553
ENSG00000175061	SNHG29	Peptide_ligand-binding_receptors	5364	19	18	0	1	20.241
ENSG00000175061	SNHG29	PERK_regulates_gene_expression	5364	19	9	0	1	20.2266
ENSG00000175061	SNHG29	Peroxisomal_protein_import	5364	19	19	0	1	20.2123
ENSG00000175061	SNHG29	Phase_0_-_rapid_depolarisation	5364	19	9	0	1	20.198
ENSG00000175061	SNHG29	Phase_I_-_Functionalization_of_compounds	5364	19	16	0	1	20.1837
ENSG00000175061	SNHG29	Phase_II_-_Conjugation_of_compounds	5364	19	25	0	1	20.1695
ENSG00000175061	SNHG29	PI3K/AKT_Signaling_in_Cancer	5364	19	21	0	1	20.1553
ENSG00000175061	SNHG29	Assembly_of_collagen_fibrils_and_other_multimeric_structures	5364	19	23	0	1	20.141
ENSG00000175061	SNHG29	PI3K_Cascade	5364	19	6	0	1	20.1268
ENSG00000175061	SNHG29	PI5P,_PP2A_and_IER3_Regulate_PI3K/AKT_Signaling	5364	19	19	0	1	20.1127
ENSG00000175061	SNHG29	PI_Metabolism	5364	19	29	0	1	20.0985
ENSG00000175061	SNHG29	PKMTs_methylate_histone_lysines	5364	19	23	0	1	20.0844
ENSG00000175061	SNHG29	Plasma_lipoprotein_clearance	5364	19	11	0	1	20.0703
ENSG00000175061	SNHG29	Plasma_lipoprotein_remodeling	5364	19	7	0	1	20.0562
ENSG00000175061	SNHG29	Platelet_Aggregation_(Plug_Formation)	5364	19	14	0	1	20.0421
ENSG00000175061	SNHG29	Platelet_degranulation	5364	19	33	0	1	20.0281
ENSG00000175061	SNHG29	Platelet_homeostasis	5364	19	26	0	1	20.014
ENSG00000175061	SNHG29	Post_NMDA_receptor_activation_events	5364	19	24	0	1	20
ENSG00000175061	SNHG29	Assembly_of_the_pre-replicative_complex	5364	19	23	0	1	19.986
ENSG00000175061	SNHG29	Activated_NOTCH1_Transmits_Signal_to_the_Nucleus	5364	19	8	0	1	19.972
ENSG00000175061	SNHG29	Post-translational_modification:_synthesis_of_GPI-anchored_proteins	5364	19	21	0	1	19.9581
ENSG00000175061	SNHG29	Post-translational_protein_phosphorylation	5364	19	24	0	1	19.9441
ENSG00000175061	SNHG29	PPARA_activates_gene_expression	5364	19	39	0	1	19.9302
ENSG00000175061	SNHG29	PRC2_methylates_histones_and_DNA	5364	19	13	0	1	19.9163
ENSG00000175061	SNHG29	Pre-NOTCH_Expression_and_Processing	5364	19	25	0	1	19.9024
ENSG00000175061	SNHG29	Pre-NOTCH_Transcription_and_Translation	5364	19	20	0	1	19.8886
ENSG00000175061	SNHG29	Presynaptic_phase_of_homologous_DNA_pairing_and_strand_exchange	5364	19	17	0	1	19.8747
ENSG00000175061	SNHG29	Processing_of_DNA_double-strand_break_ends	5364	19	30	0	1	19.8609
ENSG00000175061	SNHG29	Protein-protein_interactions_at_synapses	5364	19	26	0	1	19.8471
ENSG00000175061	SNHG29	Pyruvate_metabolism	5364	19	7	0	1	19.8333
ENSG00000175061	SNHG29	Association_of_TriC/CCT_with_target_proteins_during_biosynthesis	5364	19	20	0	1	19.8196
ENSG00000175061	SNHG29	Pyruvate_metabolism_and_Citric_Acid_(TCA)_cycle	5364	19	20	0	1	19.8058
ENSG00000175061	SNHG29	RAB_GEFs_exchange_GTP_for_GDP_on_RABs	5364	19	34	0	1	19.7921
ENSG00000175061	SNHG29	RAB_geranylgeranylation	5364	19	24	0	1	19.7784
ENSG00000175061	SNHG29	RAF_activation	5364	19	13	0	1	19.7647
ENSG00000175061	SNHG29	Recognition_of_DNA_damage_by_PCNA-containing_replication_complex	5364	19	13	0	1	19.751
ENSG00000175061	SNHG29	Recruitment_and_ATM-mediated_phosphorylation_of_repair_and_signaling_proteins_at_DNA_double_strand_breaks	5364	19	17	0	1	19.7374
ENSG00000175061	SNHG29	Regulation_of_actin_dynamics_for_phagocytic_cup_formation	5364	19	20	0	1	19.7238
ENSG00000175061	SNHG29	Regulation_of_activated_PAK-2p34_by_proteasome_mediated_degradation	5364	19	20	0	1	19.7101
ENSG00000175061	SNHG29	Regulation_of_Apoptosis	5364	19	21	0	1	19.6966
ENSG00000175061	SNHG29	Regulation_of_beta-cell_development	5364	19	6	0	1	19.683
ENSG00000175061	SNHG29	Asymmetric_localization_of_PCP_proteins	5364	19	25	0	1	19.6694
ENSG00000175061	SNHG29	Regulation_of_cholesterol_biosynthesis_by_SREBP_(SREBF)	5364	19	23	0	1	19.6559
ENSG00000175061	SNHG29	Regulation_of_Complement_cascade	5364	19	9	0	1	19.6424
ENSG00000175061	SNHG29	Regulation_of_Glucokinase_by_Glucokinase_Regulatory_Protein	5364	19	10	0	1	19.6289
ENSG00000175061	SNHG29	Regulation_of_HSF1-mediated_heat_shock_response	5364	19	27	0	1	19.6154
ENSG00000175061	SNHG29	Regulation_of_Insulin-like_Growth_Factor_(IGF)_transport_and_uptake_by_Insulin-like_Growth_Factor_Binding_Proteins_(IGFBPs)	5364	19	26	0	1	19.6019
ENSG00000175061	SNHG29	Regulation_of_insulin_secretion	5364	19	25	0	1	19.5885
ENSG00000175061	SNHG29	Regulation_of_lipid_metabolism_by_Peroxisome_proliferator-activated_receptor_alpha_(PPARalpha)	5364	19	41	0	1	19.5751
ENSG00000175061	SNHG29	Regulation_of_MECP2_expression_and_activity	5364	19	13	0	1	19.5616
ENSG00000175061	SNHG29	AUF1_(hnRNP_D0)_binds_and_destabilizes_mRNA	5364	19	21	0	1	19.5483
ENSG00000175061	SNHG29	Regulation_of_ornithine_decarboxylase_(ODC)	5364	19	21	0	1	19.5349
ENSG00000175061	SNHG29	Regulation_of_PTEN_gene_transcription	5364	19	26	0	1	19.5215
ENSG00000175061	SNHG29	Regulation_of_PTEN_stability_and_activity	5364	19	26	0	1	19.5082
ENSG00000175061	SNHG29	Regulation_of_RAS_by_GAPs	5364	19	28	0	1	19.4949
ENSG00000175061	SNHG29	Regulation_of_RUNX2_expression_and_activity	5364	19	24	0	1	19.4816
ENSG00000175061	SNHG29	Regulation_of_RUNX3_expression_and_activity	5364	19	22	0	1	19.4683
ENSG00000175061	SNHG29	Regulation_of_TNFR1_signaling	5364	19	18	0	1	19.455
ENSG00000175061	SNHG29	Regulation_of_TP53_Activity_through_Acetylation	5364	19	13	0	1	19.4418
ENSG00000175061	SNHG29	Regulation_of_TP53_Activity_through_Phosphorylation	5364	19	34	0	1	19.4286
ENSG00000175061	SNHG29	Regulation_of_TP53_Degradation	5364	19	16	0	1	19.4154
ENSG00000175061	SNHG29	Autodegradation_of_Cdh1_by_Cdh1:APC/C	5364	19	26	0	1	19.4022
ENSG00000175061	SNHG29	Resolution_of_Abasic_Sites_(AP_sites)	5364	19	22	0	1	19.389
ENSG00000175061	SNHG29	Resolution_of_D-Loop_Structures	5364	19	17	0	1	19.3758
ENSG00000175061	SNHG29	Resolution_of_D-loop_Structures_through_Holliday_Junction_Intermediates	5364	19	17	0	1	19.3627
ENSG00000175061	SNHG29	Resolution_of_Sister_Chromatid_Cohesion	5364	19	54	0	1	19.3496
ENSG00000175061	SNHG29	Respiratory_electron_transport	5364	19	40	0	1	19.3365
ENSG00000175061	SNHG29	Response_to_elevated_platelet_cytosolic_Ca2+	5364	19	34	0	1	19.3234
ENSG00000175061	SNHG29	Retinoid_metabolism_and_transport	5364	19	8	0	1	19.3103
ENSG00000175061	SNHG29	Retrograde_transport_at_the_Trans-Golgi-Network	5364	19	14	0	1	19.2973
ENSG00000175061	SNHG29	RET_signaling	5364	19	6	0	1	19.2843
ENSG00000175061	SNHG29	Rev-mediated_nuclear_export_of_HIV_RNA	5364	19	12	0	1	19.2713
ENSG00000175061	SNHG29	Autodegradation_of_the_E3_ubiquitin_ligase_COP1	5364	19	20	0	1	19.2583
ENSG00000175061	SNHG29	Rho_GTPase_cycle	5364	19	49	0	1	19.2453
ENSG00000175061	SNHG29	RHO_GTPases_Activate_Formins	5364	19	62	0	1	19.2323
ENSG00000175061	SNHG29	RHO_GTPases_activate_PKNs	5364	19	26	0	1	19.2194
ENSG00000175061	SNHG29	RHO_GTPases_Activate_WASPs_and_WAVEs	5364	19	12	0	1	19.2065
ENSG00000175061	SNHG29	RMTs_methylate_histone_arginines	5364	19	14	0	1	19.1935
ENSG00000175061	SNHG29	RNA_Polymerase_III_Transcription_Initiation	5364	19	15	0	1	19.1807
ENSG00000175061	SNHG29	RNA_polymerase_II_transcribes_snRNA_genes	5364	19	36	0	1	19.1678
ENSG00000175061	SNHG29	RNA_Polymerase_II_Transcription_Termination	5364	19	35	0	1	19.1549
ENSG00000175061	SNHG29	RNA_Polymerase_I_Promoter_Escape	5364	19	21	0	1	19.1421
ENSG00000175061	SNHG29	Beta_defensins	5364	19	2	0	1	19.1293
ENSG00000175061	SNHG29	RNA_Polymerase_I_Promoter_Opening	5364	19	11	0	1	19.1165
ENSG00000175061	SNHG29	RNA_Polymerase_I_Transcription_Initiation	5364	19	19	0	1	19.1037
ENSG00000175061	SNHG29	RNA_Polymerase_I_Transcription_Termination	5364	19	11	0	1	19.0909
ENSG00000175061	SNHG29	Role_of_LAT2/NTAL/LAB_on_calcium_mobilization	5364	19	6	0	1	19.0782
ENSG00000175061	SNHG29	Role_of_phospholipids_in_phagocytosis	5364	19	11	0	1	19.0654
ENSG00000175061	SNHG29	ROS_and_RNS_production_in_phagocytes	5364	19	11	0	1	19.0527
ENSG00000175061	SNHG29	rRNA_modification_in_the_nucleus_and_cytosol	5364	19	22	0	1	19.04
ENSG00000175061	SNHG29	rRNA_processing_in_the_mitochondrion	5364	19	4	0	1	19.0273
ENSG00000175061	SNHG29	RUNX1_interacts_with_co-factors_whose_precise_effect_on_RUNX1_targets_is_not_known	5364	19	17	0	1	19.0146
ENSG00000175061	SNHG29	RUNX1_regulates_genes_involved_in_megakaryocyte_differentiation_and_platelet_function	5364	19	27	0	1	19.002
ENSG00000175061	SNHG29	Bile_acid_and_bile_salt_metabolism	5364	19	7	0	1	18.9894
ENSG00000175061	SNHG29	RUNX2_regulates_bone_development	5364	19	9	0	1	18.9767
ENSG00000175061	SNHG29	Scavenging_of_heme_from_plasma	5364	19	1	0	1	18.9641
ENSG00000175061	SNHG29	SCF-beta-TrCP_mediated_degradation_of_Emi1	5364	19	21	0	1	18.9516
ENSG00000175061	SNHG29	SCF(Skp2)-mediated_degradation_of_p27/p21	5364	19	20	0	1	18.939
ENSG00000175061	SNHG29	Semaphorin_interactions	5364	19	23	0	1	18.9264
ENSG00000175061	SNHG29	Senescence-Associated_Secretory_Phenotype_(SASP)	5364	19	29	0	1	18.9139
ENSG00000175061	SNHG29	Sialic_acid_metabolism	5364	19	6	0	1	18.9014
ENSG00000175061	SNHG29	Binding_and_Uptake_of_Ligands_by_Scavenger_Receptors	5364	19	13	0	1	18.8889
ENSG00000175061	SNHG29	Signal_amplification	5364	19	9	0	1	18.8764
ENSG00000175061	SNHG29	Signaling_by_BRAF_and_RAF_fusions	5364	19	23	0	1	18.8639
ENSG00000175061	SNHG29	Signaling_by_EGFR	5364	19	11	0	1	18.8515
ENSG00000175061	SNHG29	Signaling_by_ERBB2	5364	19	9	0	1	18.8391
ENSG00000175061	SNHG29	Signaling_by_ERBB4	5364	19	12	0	1	18.8266
ENSG00000175061	SNHG29	Signaling_by_FGFR1_in_disease	5364	19	8	0	1	18.8142
ENSG00000175061	SNHG29	Signaling_by_FGFR2_in_disease	5364	19	12	0	1	18.8018
ENSG00000175061	SNHG29	Signaling_by_FGFR3	5364	19	11	0	1	18.7895
ENSG00000175061	SNHG29	Signaling_by_FGFR4	5364	19	11	0	1	18.7771
ENSG00000175061	SNHG29	Signaling_by_high-kinase_activity_BRAF_mutants	5364	19	15	0	1	18.7648
ENSG00000175061	SNHG29	Biosynthesis_of_the_N-glycan_precursor_(dolichol_lipid-linked_oligosaccharide,_LLO)_and_transfer_to_a_nascent_protein	5364	19	31	0	1	18.7525
ENSG00000175061	SNHG29	Signaling_by_MET	5364	19	18	0	1	18.7402
ENSG00000175061	SNHG29	Signaling_by_NOTCH2	5364	19	8	0	1	18.7279
ENSG00000175061	SNHG29	Signaling_by_NOTCH3	5364	19	14	0	1	18.7156
ENSG00000175061	SNHG29	Signaling_by_NOTCH4	5364	19	34	0	1	18.7033
ENSG00000175061	SNHG29	Signaling_by_PDGF	5364	19	18	0	1	18.6911
ENSG00000175061	SNHG29	Signaling_by_PTK6	5364	19	12	0	1	18.6789
ENSG00000175061	SNHG29	Signaling_by_Retinoic_Acid	5364	19	10	0	1	18.6667
ENSG00000175061	SNHG29	Signaling_by_SCF-KIT	5364	19	13	0	1	18.6545
ENSG00000175061	SNHG29	Signaling_by_WNT_in_cancer	5364	19	11	0	1	18.6423
ENSG00000175061	SNHG29	Budding_and_maturation_of_HIV_virion	5364	19	11	0	1	18.6301
ENSG00000175061	SNHG29	Activated_PKN1_stimulates_transcription_of_AR_(androgen_receptor)_regulated_genes_KLK2_and_KLK3	5364	19	10	0	1	18.618
ENSG00000175061	SNHG29	Signalling_to_ERKs	5364	19	11	0	1	18.6059
ENSG00000175061	SNHG29	SIRT1_negatively_regulates_rRNA_expression	5364	19	12	0	1	18.5938
ENSG00000175061	SNHG29	Smooth_Muscle_Contraction	5364	19	22	0	1	18.5817
ENSG00000175061	SNHG29	snRNP_Assembly	5364	19	18	0	1	18.5696
ENSG00000175061	SNHG29	Sphingolipid_de_novo_biosynthesis	5364	19	10	0	1	18.5575
ENSG00000175061	SNHG29	Stabilization_of_p53	5364	19	22	0	1	18.5455
ENSG00000175061	SNHG29	Stimuli-sensing_channels	5364	19	19	0	1	18.5334
ENSG00000175061	SNHG29	Striated_Muscle_Contraction	5364	19	5	0	1	18.5214
ENSG00000175061	SNHG29	B-WICH_complex_positively_regulates_rRNA_expression	5364	19	21	0	1	18.5094
ENSG00000175061	SNHG29	SUMOylation_of_chromatin_organization_proteins	5364	19	21	0	1	18.4974
ENSG00000175061	SNHG29	SUMOylation_of_DNA_damage_response_and_repair_proteins	5364	19	32	0	1	18.4854
ENSG00000175061	SNHG29	SUMOylation_of_DNA_replication_proteins	5364	19	15	0	1	18.4735
ENSG00000175061	SNHG29	SUMOylation_of_intracellular_receptors	5364	19	8	0	1	18.4615
ENSG00000175061	SNHG29	SUMOylation_of_RNA_binding_proteins	5364	19	17	0	1	18.4496
ENSG00000175061	SNHG29	SUMOylation_of_SUMOylation_proteins	5364	19	12	0	1	18.4377
ENSG00000175061	SNHG29	SUMOylation_of_transcription_cofactors	5364	19	15	0	1	18.4258
ENSG00000175061	SNHG29	SUMOylation_of_ubiquitinylation_proteins	5364	19	15	0	1	18.4139
ENSG00000175061	SNHG29	Surfactant_metabolism	5364	19	4	0	1	18.4021
ENSG00000175061	SNHG29	Synthesis_of_active_ubiquitin:_roles_of_E1_and_E2_enzymes	5364	19	11	0	1	18.3902
ENSG00000175061	SNHG29	Synthesis_of_bile_acids_and_bile_salts	5364	19	7	0	1	18.3784
ENSG00000175061	SNHG29	Synthesis_of_PA	5364	19	7	0	1	18.3666
ENSG00000175061	SNHG29	Synthesis_of_PIPs_at_the_plasma_membrane	5364	19	16	0	1	18.3548
ENSG00000175061	SNHG29	Tat-mediated_HIV_elongation_arrest_and_recovery	5364	19	14	0	1	18.343
ENSG00000175061	SNHG29	TBC/RABGAPs	5364	19	24	0	1	18.3312
ENSG00000175061	SNHG29	Termination_of_translesion_DNA_synthesis	5364	19	14	0	1	18.3194
ENSG00000175061	SNHG29	TGF-beta_receptor_signaling_activates_SMADs	5364	19	12	0	1	18.3077
ENSG00000175061	SNHG29	The_phototransduction_cascade	5364	19	5	0	1	18.296
ENSG00000175061	SNHG29	The_role_of_GTSE1_in_G2/M_progression_after_G2_checkpoint	5364	19	24	0	1	18.2843
ENSG00000175061	SNHG29	Thrombin_signalling_through_proteinase_activated_receptors_(PARs)	5364	19	9	0	1	18.2726
ENSG00000175061	SNHG29	Calmodulin_induced_events	5364	19	13	0	1	18.2609
ENSG00000175061	SNHG29	Tight_junction_interactions	5364	19	5	0	1	18.2492
ENSG00000175061	SNHG29	TNFR2_non-canonical_NF-kB_pathway	5364	19	42	0	1	18.2375
ENSG00000175061	SNHG29	TNF_signaling	5364	19	20	0	1	18.2259
ENSG00000175061	SNHG29	TP53_Regulates_Metabolic_Genes	5364	19	30	0	1	18.2143
ENSG00000175061	SNHG29	TP53_Regulates_Transcription_of_Cell_Cycle_Genes	5364	19	10	0	1	18.2027
ENSG00000175061	SNHG29	TP53_Regulates_Transcription_of_Cell_Death_Genes	5364	19	19	0	1	18.1911
ENSG00000175061	SNHG29	Trafficking_of_AMPA_receptors	5364	19	11	0	1	18.1795
ENSG00000175061	SNHG29	Transcriptional_activation_of_mitochondrial_biogenesis	5364	19	27	0	1	18.1679
ENSG00000175061	SNHG29	Transcriptional_Regulation_by_E2F6	5364	19	15	0	1	18.1564
ENSG00000175061	SNHG29	CaM_pathway	5364	19	13	0	1	18.1449
ENSG00000175061	SNHG29	Transcriptional_Regulation_by_MECP2	5364	19	19	0	1	18.1333
ENSG00000175061	SNHG29	Transcriptional_regulation_by_small_RNAs	5364	19	28	0	1	18.1218
ENSG00000175061	SNHG29	Transcriptional_regulation_of_pluripotent_stem_cells	5364	19	3	0	1	18.1103
ENSG00000175061	SNHG29	Transcriptional_regulation_of_white_adipocyte_differentiation	5364	19	28	0	1	18.0989
ENSG00000175061	SNHG29	Transferrin_endocytosis_and_recycling	5364	19	12	0	1	18.0874
ENSG00000175061	SNHG29	Translesion_synthesis_by_Y_family_DNA_polymerases_bypasses_lesions_on_DNA_template	5364	19	16	0	1	18.0759
ENSG00000175061	SNHG29	Translocation_of_SLC2A4_(GLUT4)_to_the_plasma_membrane	5364	19	20	0	1	18.0645
ENSG00000175061	SNHG29	Carboxyterminal_post-translational_modifications_of_tubulin	5364	19	10	0	1	18.0531
ENSG00000175061	SNHG29	Transport_of_bile_salts_and_organic_acids,_metal_ions_and_amine_compounds	5364	19	14	0	1	18.0417
ENSG00000175061	SNHG29	Transport_of_inorganic_cations/anions_and_amino_acids/oligopeptides	5364	19	22	0	1	18.0303
ENSG00000175061	SNHG29	Transport_of_Mature_mRNA_derived_from_an_Intron-Containing_Transcript	5364	19	33	0	1	18.0189
ENSG00000175061	SNHG29	Transport_of_Mature_mRNA_Derived_from_an_Intronless_Transcript	5364	19	19	0	1	18.0076
ENSG00000175061	SNHG29	Transport_of_Ribonucleoproteins_into_the_Host_Nucleus	5364	19	12	0	1	17.9962
ENSG00000175061	SNHG29	Transport_of_the_SLBP_Dependant_Mature_mRNA	5364	19	14	0	1	17.9849
ENSG00000175061	SNHG29	Transport_of_the_SLBP_independent_Mature_mRNA	5364	19	13	0	1	17.9736
ENSG00000175061	SNHG29	Triglyceride_metabolism	5364	19	6	0	1	17.9623
ENSG00000175061	SNHG29	tRNA_Aminoacylation	5364	19	18	0	1	17.951
ENSG00000175061	SNHG29	Cargo_concentration_in_the_ER	5364	19	10	0	1	17.9397
ENSG00000175061	SNHG29	tRNA_modification_in_the_nucleus_and_cytosol	5364	19	21	0	1	17.9284
ENSG00000175061	SNHG29	tRNA_processing_in_the_mitochondrion	5364	19	2	0	1	17.9172
ENSG00000175061	SNHG29	tRNA_processing_in_the_nucleus	5364	19	22	0	1	17.906
ENSG00000175061	SNHG29	Ubiquitin-dependent_degradation_of_Cyclin_D	5364	19	19	0	1	17.8947
ENSG00000175061	SNHG29	Ubiquitin_Mediated_Degradation_of_Phosphorylated_Cdc25A	5364	19	22	0	1	17.8835
ENSG00000175061	SNHG29	UCH_proteinases	5364	19	37	0	1	17.8723
ENSG00000175061	SNHG29	Uptake_and_actions_of_bacterial_toxins	5364	19	12	0	1	17.8612
ENSG00000175061	SNHG29	Vasopressin_regulates_renal_water_homeostasis_via_Aquaporins	5364	19	14	0	1	17.85
ENSG00000175061	SNHG29	VEGFA-VEGFR2_Pathway	5364	19	28	0	1	17.8389
ENSG00000175061	SNHG29	Cargo_recognition_for_clathrin-mediated_endocytosis	5364	19	39	0	1	17.8277
ENSG00000175061	SNHG29	Vif-mediated_degradation_of_APOBEC3G	5364	19	20	0	1	17.8166
ENSG00000175061	SNHG29	Viral_Messenger_RNA_Synthesis	5364	19	18	0	1	17.8055
ENSG00000175061	SNHG29	Voltage_gated_Potassium_channels	5364	19	7	0	1	17.7944
ENSG00000175061	SNHG29	Vpr-mediated_nuclear_import_of_PICs	5364	19	13	0	1	17.7833
ENSG00000175061	SNHG29	Vpu_mediated_degradation_of_CD4	5364	19	20	0	1	17.7722
ENSG00000175061	SNHG29	XBP1(S)_activates_chaperone_genes	5364	19	23	0	1	17.7612
ENSG00000175061	SNHG29	Cargo_trafficking_to_the_periciliary_membrane	5364	19	18	0	1	17.7502
ENSG00000175061	SNHG29	CD22_mediated_BCR_regulation	5364	19	5	0	1	17.7391
ENSG00000175061	SNHG29	CD28_co-stimulation	5364	19	12	0	1	17.7281
ENSG00000175061	SNHG29	Activation_of_anterior_HOX_genes_in_hindbrain_development_during_early_embryogenesis	5364	19	34	0	1	17.7171
ENSG00000175061	SNHG29	Cdc20:Phospho-APC/C_mediated_degradation_of_Cyclin_A	5364	19	28	0	1	17.7061
ENSG00000175061	SNHG29	CDK-mediated_phosphorylation_and_removal_of_Cdc6	5364	19	27	0	1	17.6952
ENSG00000175061	SNHG29	CDT1_association_with_the_CDC6:ORC:origin_complex	5364	19	21	0	1	17.6842
ENSG00000175061	SNHG29	Cell_death_signalling_via_NRAGE,_NRIF_and_NADE	5364	19	26	0	1	17.6733
ENSG00000175061	SNHG29	Cell_surface_interactions_at_the_vascular_wall	5364	19	37	0	1	17.6623
ENSG00000175061	SNHG29	Cellular_response_to_hypoxia	5364	19	29	0	1	17.6514
ENSG00000175061	SNHG29	Chemokine_receptors_bind_chemokines	5364	19	8	0	1	17.6405
ENSG00000175061	SNHG29	Chondroitin_sulfate/dermatan_sulfate_metabolism	5364	19	17	0	1	17.6296
ENSG00000175061	SNHG29	Circadian_Clock	5364	19	24	0	1	17.6188
ENSG00000175061	SNHG29	Class_B/2_(Secretin_family_receptors)	5364	19	18	0	1	17.6079
ENSG00000175061	SNHG29	Activation_of_ATR_in_response_to_replication_stress	5364	19	13	0	1	17.597
ENSG00000175061	SNHG29	Class_C/3_(Metabotropic_glutamate/pheromone_receptors)	5364	19	2	0	1	17.5862
ENSG00000175061	SNHG29	Classical_antibody-mediated_complement_activation	5364	19	4	0	1	17.5754
ENSG00000175061	SNHG29	Clathrin-mediated_endocytosis	5364	19	56	0	1	17.5646
ENSG00000175061	SNHG29	Collagen_biosynthesis_and_modifying_enzymes	5364	19	22	0	1	17.5538
ENSG00000175061	SNHG29	Collagen_chain_trimerization	5364	19	12	0	1	17.543
ENSG00000175061	SNHG29	Collagen_degradation	5364	19	11	0	1	17.5322
ENSG00000175061	SNHG29	Complex_I_biogenesis	5364	19	24	0	1	17.5215
ENSG00000175061	SNHG29	Constitutive_Signaling_by_Aberrant_PI3K_in_Cancer	5364	19	7	0	1	17.5107
ENSG00000175061	SNHG29	Cooperation_of_PDCL_(PhLP1)_and_TRiC/CCT_in_G-protein_beta_folding	5364	19	18	0	1	17.5
ENSG00000175061	SNHG29	Activation_of_BH3-only_proteins	5364	19	12	0	1	17.4893
ENSG00000175061	SNHG29	Cooperation_of_Prefoldin_and_TriC/CCT__in_actin_and_tubulin_folding	5364	19	14	0	1	17.4786
ENSG00000175061	SNHG29	COPI-dependent_Golgi-to-ER_retrograde_traffic	5364	19	37	0	1	17.4679
ENSG00000175061	SNHG29	COPII-mediated_vesicle_transport	5364	19	22	0	1	17.4572
ENSG00000175061	SNHG29	COPI-independent_Golgi-to-ER_retrograde_traffic	5364	19	14	0	1	17.4465
ENSG00000175061	SNHG29	COPI-mediated_anterograde_transport	5364	19	33	0	1	17.4359
ENSG00000175061	SNHG29	Cristae_formation	5364	19	3	0	1	17.4253
ENSG00000175061	SNHG29	Cross-presentation_of_soluble_exogenous_antigens_(endosomes)	5364	19	19	0	1	17.4146
ENSG00000175061	SNHG29	Cyclin_D_associated_events_in_G1	5364	19	9	0	1	17.404
ENSG00000175061	SNHG29	Cytochrome_P450_-_arranged_by_substrate_type	5364	19	9	0	1	17.3934
ENSG00000175061	SNHG29	Activation_of_GABAB_receptors	5364	19	11	0	1	17.3828
ENSG00000175061	SNHG29	Cytosolic_sensors_of_pathogen-associated_DNA	5364	19	20	0	1	17.3723
ENSG00000175061	SNHG29	DAP12_interactions	5364	19	15	0	1	17.3617
ENSG00000175061	SNHG29	DDX58/IFIH1-mediated_induction_of_interferon-alpha/beta	5364	19	26	0	1	17.3512
ENSG00000175061	SNHG29	Deactivation_of_the_beta-catenin_transactivating_complex	5364	19	17	0	1	17.3406
ENSG00000175061	SNHG29	Deadenylation-dependent_mRNA_decay	5364	19	21	0	1	17.3301
ENSG00000175061	SNHG29	Dectin-1_mediated_noncanonical_NF-kB_signaling	5364	19	23	0	1	17.3196
ENSG00000175061	SNHG29	Dectin-2_family	5364	19	9	0	1	17.3091
ENSG00000175061	SNHG29	Defective_B3GALTL_causes_Peters-plus_syndrome_(PpS)	5364	19	10	0	1	17.2986
ENSG00000175061	SNHG29	Defective_CFTR_causes_cystic_fibrosis	5364	19	24	0	1	17.2881
ENSG00000175061	SNHG29	Defective_TPR_may_confer_susceptibility_towards_thyroid_papillary_carcinoma_(TPC)	5364	19	10	0	1	17.2777
ENSG00000175061	SNHG29	Activation_of_gene_expression_by_SREBF_(SREBP)	5364	19	17	0	1	17.2672
ENSG00000175061	SNHG29	Defensins	5364	19	2	0	1	17.2568
ENSG00000175061	SNHG29	Degradation_of_AXIN	5364	19	20	0	1	17.2464
ENSG00000175061	SNHG29	Degradation_of_DVL	5364	19	24	0	1	17.236
ENSG00000175061	SNHG29	Degradation_of_GLI1_by_the_proteasome	5364	19	24	0	1	17.2256
ENSG00000175061	SNHG29	Degradation_of_GLI2_by_the_proteasome	5364	19	22	0	1	17.2152
ENSG00000175061	SNHG29	Deposition_of_new_CENPA-containing_nucleosomes_at_the_centromere	5364	19	17	0	1	17.2048
ENSG00000175061	SNHG29	Detoxification_of_Reactive_Oxygen_Species	5364	19	12	0	1	17.1945
ENSG00000175061	SNHG29	Digestion_and_absorption	5364	19	2	0	1	17.1841
ENSG00000175061	SNHG29	Disassembly_of_the_destruction_complex_and_recruitment_of_AXIN_to_the_membrane	5364	19	12	0	1	17.1738
ENSG00000175061	SNHG29	Activation_of_kainate_receptors_upon_glutamate_binding	5364	19	12	0	1	17.1635
ENSG00000177410	ZFAS1	Diseases_associated_with_glycosaminoglycan_metabolism	5364	13	12	0	1	17.1532
ENSG00000177410	ZFAS1	Diseases_associated_with_O-glycosylation_of_proteins	5364	13	22	0	1	17.1429
ENSG00000177410	ZFAS1	DNA_Damage_Recognition_in_GG-NER	5364	13	18	0	1	17.1326
ENSG00000177410	ZFAS1	DNA_Damage/Telomere_Stress_Induced_Senescence	5364	13	18	0	1	17.1223
ENSG00000177410	ZFAS1	DNA_methylation	5364	13	10	0	1	17.112
ENSG00000177410	ZFAS1	DNA_strand_elongation	5364	13	14	0	1	17.1018
ENSG00000177410	ZFAS1	Downstream_signaling_of_activated_FGFR1	5364	13	5	0	1	17.0916
ENSG00000177410	ZFAS1	Downstream_signaling_of_activated_FGFR2	5364	13	4	0	1	17.0813
ENSG00000177410	ZFAS1	Downstream_TCR_signaling	5364	13	30	0	1	17.0711
ENSG00000177410	ZFAS1	Dual_Incision_in_GG-NER	5364	13	17	0	1	17.0609
ENSG00000177410	ZFAS1	Activation_of_Matrix_Metalloproteinases	5364	13	5	0	1	17.0507
ENSG00000177410	ZFAS1	Dual_incision_in_TC-NER	5364	13	27	0	1	17.0406
ENSG00000177410	ZFAS1	E3_ubiquitin_ligases_ubiquitinate_target_proteins	5364	13	19	0	1	17.0304
ENSG00000177410	ZFAS1	ECM_proteoglycans	5364	13	12	0	1	17.0203
ENSG00000177410	ZFAS1	EGFR_downregulation	5364	13	5	0	1	17.0101
ENSG00000177410	ZFAS1	Elastic_fibre_formation	5364	13	16	0	1	17
ENSG00000177410	ZFAS1	Endosomal_Sorting_Complex_Required_For_Transport_(ESCRT)	5364	13	12	0	1	16.9899
ENSG00000177410	ZFAS1	EPHB-mediated_forward_signaling	5364	13	12	0	1	16.9798
ENSG00000177410	ZFAS1	EPH-ephrin_mediated_repulsion_of_cells	5364	13	20	0	1	16.9697
ENSG00000177410	ZFAS1	ERCC6_(CSB)_and_EHMT2_(G9a)_positively_regulate_rRNA_expression	5364	13	17	0	1	16.9596
ENSG00000177410	ZFAS1	ER-Phagosome_pathway	5364	13	35	0	1	16.9496
ENSG00000177410	ZFAS1	Activation_of_NF-kappaB_in_B_cells	5364	13	23	0	1	16.9395
ENSG00000177410	ZFAS1	Estrogen-dependent_gene_expression	5364	13	41	0	1	16.9295
ENSG00000177410	ZFAS1	Extension_of_Telomeres	5364	13	16	0	1	16.9194
ENSG00000177410	ZFAS1	Factors_involved_in_megakaryocyte_development_and_platelet_production	5364	13	46	0	1	16.9094
ENSG00000177410	ZFAS1	Fanconi_Anemia_Pathway	5364	13	17	0	1	16.8994
ENSG00000177410	ZFAS1	Fatty_acyl-CoA_biosynthesis	5364	13	12	0	1	16.8894
ENSG00000177410	ZFAS1	FBXL7_down-regulates_AURKA_during_mitotic_entry_and_in_early_mitosis	5364	13	21	0	1	16.8794
ENSG00000177410	ZFAS1	FCERI_mediated_Ca+2_mobilization	5364	13	12	0	1	16.8695
ENSG00000177410	ZFAS1	FCERI_mediated_MAPK_activation	5364	13	14	0	1	16.8595
ENSG00000177410	ZFAS1	Activation_of_NMDA_receptors_and_postsynaptic_events	5364	13	26	0	1	16.8496
ENSG00000177410	ZFAS1	FCERI_mediated_NF-kB_activation	5364	13	30	0	1	16.8396
ENSG00000177410	ZFAS1	FCGR_activation	5364	13	6	0	1	16.8297
ENSG00000177410	ZFAS1	FGFR1_mutant_receptor_activation	5364	13	6	0	1	16.8198
ENSG00000177410	ZFAS1	FGFR2_mutant_receptor_activation	5364	13	10	0	1	16.8099
ENSG00000177410	ZFAS1	Formation_of_Fibrin_Clot_(Clotting_Cascade)	5364	13	7	0	1	16.8
ENSG00000177410	ZFAS1	Formation_of_Incision_Complex_in_GG-NER	5364	13	16	0	1	16.7901
ENSG00000177410	ZFAS1	Formation_of_TC-NER_Pre-Incision_Complex	5364	13	22	0	1	16.7803
ENSG00000177410	ZFAS1	Formation_of_the_beta-catenin:TCF_transactivating_complex	5364	13	20	0	1	16.7704
ENSG00000177410	ZFAS1	Formation_of_the_cornified_envelope	5364	13	11	0	1	16.7606
ENSG00000177410	ZFAS1	Activation_of_the_pre-replicative_complex	5364	13	12	0	1	16.7507
ENSG00000177410	ZFAS1	Formation_of_the_Early_Elongation_Complex	5364	13	16	0	1	16.7409
ENSG00000177410	ZFAS1	Formation_of_the_HIV-1_Early_Elongation_Complex	5364	13	16	0	1	16.7311
ENSG00000177410	ZFAS1	FOXO-mediated_transcription	5364	13	19	0	1	16.7213
ENSG00000177410	ZFAS1	FOXO-mediated_transcription_of_oxidative_stress,_metabolic_and_neuronal_genes	5364	13	7	0	1	16.7115
ENSG00000177410	ZFAS1	G2/M_DNA_damage_checkpoint	5364	13	30	0	1	16.7018
ENSG00000177410	ZFAS1	GABA_B_receptor_activation	5364	13	11	0	1	16.692
ENSG00000177410	ZFAS1	G_alpha_(12/13)_signalling_events	5364	13	24	0	1	16.6822
ENSG00000177410	ZFAS1	G_alpha_(q)_signalling_events	5364	13	38	0	1	16.6725
ENSG00000177410	ZFAS1	G_alpha_(z)_signalling_events	5364	13	13	0	1	16.6628
ENSG00000177410	ZFAS1	Adherens_junctions_interactions	5364	13	4	0	1	16.6531
ENSG00000177410	ZFAS1	Gamma_carboxylation,_hypusine_formation_and_arylsulfatase_activation	5364	13	15	0	1	16.6434
ENSG00000177410	ZFAS1	Gap-filling_DNA_repair_synthesis_and_ligation_in_TC-NER	5364	13	29	0	1	16.6337
ENSG00000177410	ZFAS1	Gap_junction_trafficking_and_regulation	5364	13	7	0	1	16.624
ENSG00000177410	ZFAS1	Gene_and_protein_expression_by_JAK-STAT_signaling_after_Interleukin-12_stimulation	5364	13	16	0	1	16.6143
ENSG00000177410	ZFAS1	Generation_of_second_messenger_molecules	5364	13	7	0	1	16.6047
ENSG00000177410	ZFAS1	Gene_Silencing_by_RNA	5364	13	35	0	1	16.595
ENSG00000177410	ZFAS1	GLI3_is_processed_to_GLI3R_by_the_proteasome	5364	13	22	0	1	16.5854
ENSG00000177410	ZFAS1	Glucagon-like_Peptide-1_(GLP1)_regulates_insulin_secretion	5364	13	14	0	1	16.5757
ENSG00000177410	ZFAS1	Glucagon_signaling_in_metabolic_regulation	5364	13	11	0	1	16.5661
ENSG00000177410	ZFAS1	Glucagon-type_ligand_receptors	5364	13	7	0	1	16.5565
ENSG00000177410	ZFAS1	Amine_ligand-binding_receptors	5364	13	3	0	1	16.5469
ENSG00000177410	ZFAS1	Gluconeogenesis	5364	13	15	0	1	16.5373
ENSG00000177410	ZFAS1	Glutathione_conjugation	5364	13	12	0	1	16.5278
ENSG00000177410	ZFAS1	Glycerophospholipid_biosynthesis	5364	13	37	0	1	16.5182
ENSG00000177410	ZFAS1	Glycosphingolipid_metabolism	5364	13	11	0	1	16.5087
ENSG00000177410	ZFAS1	Glyoxylate_metabolism_and_glycine_degradation	5364	13	9	0	1	16.4991
ENSG00000177410	ZFAS1	Golgi_Associated_Vesicle_Biogenesis	5364	13	26	0	1	16.4896
ENSG00000177410	ZFAS1	G-protein_beta:gamma_signalling	5364	13	13	0	1	16.4801
ENSG00000177410	ZFAS1	GPVI-mediated_activation_cascade	5364	13	11	0	1	16.4706
ENSG00000177410	ZFAS1	HATs_acetylate_histones	5364	13	41	0	1	16.4611
ENSG00000177410	ZFAS1	HDACs_deacetylate_histones	5364	13	26	0	1	16.4516
ENSG00000177410	ZFAS1	Amino_acid_synthesis_and_interconversion_(transamination)	5364	13	12	0	1	16.4421
ENSG00000177410	ZFAS1	HDR_through_Single_Strand_Annealing_(SSA)	5364	13	14	0	1	16.4327
ENSG00000177410	ZFAS1	Hedgehog_ligand_biogenesis	5364	13	25	0	1	16.4232
ENSG00000177410	ZFAS1	Hedgehog_'on'_state	5364	13	35	0	1	16.4138
ENSG00000177410	ZFAS1	Heparan_sulfate/heparin_(HS-GAG)_metabolism	5364	13	16	0	1	16.4044
ENSG00000177410	ZFAS1	Hh_mutants_that_don't_undergo_autocatalytic_processing_are_degraded_by_ERAD	5364	13	22	0	1	16.3949
ENSG00000177410	ZFAS1	Histidine,_lysine,_phenylalanine,_tyrosine,_proline_and_tryptophan_catabolism	5364	13	13	0	1	16.3855
ENSG00000177410	ZFAS1	Homologous_DNA_Pairing_and_Strand_Exchange	5364	13	20	0	1	16.3761
ENSG00000177410	ZFAS1	HSF1_activation	5364	13	11	0	1	16.3668
ENSG00000177410	ZFAS1	HSF1-dependent_transactivation	5364	13	12	0	1	16.3574
ENSG00000177410	ZFAS1	HS-GAG_biosynthesis	5364	13	7	0	1	16.348
ENSG00000177410	ZFAS1	Amino_acid_transport_across_the_plasma_membrane	5364	13	9	0	1	16.3387
ENSG00000177410	ZFAS1	HSP90_chaperone_cycle_for_steroid_hormone_receptors_(SHR)	5364	13	15	0	1	16.3293
ENSG00000177410	ZFAS1	Immunoregulatory_interactions_between_a_Lymphoid_and_a_non-Lymphoid_cell	5364	13	44	0	1	16.32
ENSG00000177410	ZFAS1	Inactivation,_recovery_and_regulation_of_the_phototransduction_cascade	5364	13	5	0	1	16.3107
ENSG00000177410	ZFAS1	Initial_triggering_of_complement	5364	13	10	0	1	16.3014
ENSG00000177410	ZFAS1	Inositol_phosphate_metabolism	5364	13	16	0	1	16.2921
ENSG00000177410	ZFAS1	Integrin_cell_surface_interactions	5364	13	26	0	1	16.2828
ENSG00000177410	ZFAS1	Interconversion_of_nucleotide_di-_and_triphosphates	5364	13	12	0	1	16.2735
ENSG00000177410	ZFAS1	Interferon_alpha/beta_signaling	5364	13	24	0	1	16.2642
ENSG00000177410	ZFAS1	Interferon_gamma_signaling	5364	13	27	0	1	16.255
ENSG00000177410	ZFAS1	Interleukin-10_signaling	5364	13	14	0	1	16.2457
ENSG00000177410	ZFAS1	Amplification__of_signal_from_unattached__kinetochores_via_a_MAD2__inhibitory_signal	5364	13	46	0	1	16.2365
ENSG00000177410	ZFAS1	Interleukin-12_signaling	5364	13	17	0	1	16.2273
ENSG00000177410	ZFAS1	Interleukin-1_family_signaling	5364	13	46	0	1	16.2181
ENSG00000177410	ZFAS1	Interleukin-1_signaling	5364	13	36	0	1	16.2089
ENSG00000177410	ZFAS1	Interleukin-2_family_signaling	5364	13	14	0	1	16.1997
ENSG00000177410	ZFAS1	Interleukin-3,_Interleukin-5_and_GM-CSF_signaling	5364	13	15	0	1	16.1905
ENSG00000177410	ZFAS1	Interleukin-4_and_Interleukin-13_signaling	5364	13	25	0	1	16.1813
ENSG00000177410	ZFAS1	Intraflagellar_transport	5364	13	18	0	1	16.1721
ENSG00000177410	ZFAS1	Intra-Golgi_traffic	5364	13	14	0	1	16.163
ENSG00000177410	ZFAS1	Intrinsic_Pathway_for_Apoptosis	5364	13	23	0	1	16.1538
ENSG00000177410	ZFAS1	Inwardly_rectifying_K+_channels	5364	13	6	0	1	16.1447
ENSG00000177410	ZFAS1	Amyloid_fiber_formation	5364	13	18	0	1	16.1356
ENSG00000177410	ZFAS1	ABC-family_proteins_mediated_transport	5364	13	40	0	1	16.1265
ENSG00000177410	ZFAS1	Ion_homeostasis	5364	13	15	0	1	16.1174
ENSG00000177410	ZFAS1	Ion_transport_by_P-type_ATPases	5364	13	16	0	1	16.1083
ENSG00000177410	ZFAS1	IRE1alpha_activates_chaperones	5364	13	23	0	1	16.0992
ENSG00000177410	ZFAS1	Iron_uptake_and_transport	5364	13	21	0	1	16.0901
ENSG00000177410	ZFAS1	IRS-mediated_signalling	5364	13	8	0	1	16.0811
ENSG00000177410	ZFAS1	ISG15_antiviral_mechanism	5364	13	26	0	1	16.072
ENSG00000177410	ZFAS1	Keratan_sulfate/keratin_metabolism	5364	13	5	0	1	16.063
ENSG00000177410	ZFAS1	Keratinization	5364	13	17	0	1	16.054
ENSG00000177410	ZFAS1	Kinesins	5364	13	15	0	1	16.0449
ENSG00000177410	ZFAS1	L1CAM_interactions	5364	13	29	0	1	16.0359
ENSG00000177410	ZFAS1	Antigen_activates_B_Cell_Receptor_(BCR)_leading_to_generation_of_second_messengers	5364	13	13	0	1	16.0269
ENSG00000177410	ZFAS1	Loss_of_Nlp_from_mitotic_centrosomes	5364	13	34	0	1	16.0179
ENSG00000177410	ZFAS1	Loss_of_proteins_required_for_interphase_microtubule_organization_from_the_centrosome	5364	13	34	0	1	16.009
ENSG00000177410	ZFAS1	Lysosome_Vesicle_Biogenesis	5364	13	11	0	1	16
ENSG00000177410	ZFAS1	Macroautophagy	5364	13	39	0	1	15.991
ENSG00000177410	ZFAS1	MAP2K_and_MAPK_activation	5364	13	16	0	1	15.9821
ENSG00000177410	ZFAS1	MAPK6/MAPK4_signaling	5364	13	34	0	1	15.9732
ENSG00000177410	ZFAS1	MAP_kinase_activation	5364	13	25	0	1	15.9642
ENSG00000177410	ZFAS1	MAPK_targets/_Nuclear_events_mediated_by_MAP_kinases	5364	13	14	0	1	15.9553
ENSG00000177410	ZFAS1	Meiotic_recombination	5364	13	22	0	1	15.9464
ENSG00000177410	ZFAS1	Antigen_processing:_Ubiquitination_&_Proteasome_degradation	5364	13	118	0	1	15.9375
ENSG00000177410	ZFAS1	Meiotic_synapsis	5364	13	19	0	1	15.9286
ENSG00000177410	ZFAS1	Metabolism_of_polyamines	5364	13	30	0	1	15.9197
ENSG00000177410	ZFAS1	Metabolism_of_steroid_hormones	5364	13	5	0	1	15.9109
ENSG00000177410	ZFAS1	Metabolism_of_water-soluble_vitamins_and_cofactors	5364	13	51	0	1	15.902
ENSG00000177410	ZFAS1	Metalloprotease_DUBs	5364	13	9	0	1	15.8932
ENSG00000177410	ZFAS1	MHC_class_II_antigen_presentation	5364	13	46	0	1	15.8843
ENSG00000177410	ZFAS1	Mitochondrial_Fatty_Acid_Beta-Oxidation	5364	13	10	0	1	15.8755
ENSG00000177410	ZFAS1	Mitochondrial_protein_import	5364	13	29	0	1	15.8667
ENSG00000177410	ZFAS1	Mitochondrial_translation_elongation	5364	13	39	0	1	15.8579
ENSG00000177410	ZFAS1	Mitochondrial_translation_initiation	5364	13	38	0	1	15.8491
ENSG00000177410	ZFAS1	APC/C:Cdc20_mediated_degradation_of_Securin	5364	13	27	0	1	15.8403
ENSG00000177410	ZFAS1	Mitochondrial_translation_termination	5364	13	38	0	1	15.8315
ENSG00000177410	ZFAS1	Molecules_associated_with_elastic_fibres	5364	13	11	0	1	15.8227
ENSG00000177410	ZFAS1	mRNA_3'-end_processing	5364	13	29	0	1	15.814
ENSG00000177410	ZFAS1	mRNA_Splicing_-_Major_Pathway	5364	13	87	0	1	15.8052
ENSG00000177410	ZFAS1	mRNA_Splicing_-_Minor_Pathway	5364	13	29	0	1	15.7965
ENSG00000177410	ZFAS1	mTOR_signalling	5364	13	19	0	1	15.7877
ENSG00000177410	ZFAS1	NCAM1_interactions	5364	13	11	0	1	15.779
ENSG00000177410	ZFAS1	NCAM_signaling_for_neurite_out-growth	5364	13	20	0	1	15.7703
ENSG00000177410	ZFAS1	Neddylation	5364	13	86	0	1	15.7616
ENSG00000177410	ZFAS1	Negative_regulation_of_FGFR1_signaling	5364	13	8	0	1	15.7529
ENSG00000177410	ZFAS1	APC:Cdc20_mediated_degradation_of_cell_cycle_proteins_prior_to_satisfation_of_the_cell_cycle_checkpoint	5364	13	28	0	1	15.7442
ENSG00000177410	ZFAS1	Negative_regulation_of_FGFR2_signaling	5364	13	8	0	1	15.7355
ENSG00000177410	ZFAS1	Negative_regulation_of_FGFR4_signaling	5364	13	8	0	1	15.7269
ENSG00000177410	ZFAS1	Negative_regulation_of_MAPK_pathway	5364	13	18	0	1	15.7182
ENSG00000177410	ZFAS1	Negative_regulation_of_NOTCH4_signaling	5364	13	23	0	1	15.7096
ENSG00000177410	ZFAS1	Negative_regulators_of_DDX58/IFIH1_signaling	5364	13	13	0	1	15.7009
ENSG00000177410	ZFAS1	NEP/NS2_Interacts_with_the_Cellular_Export_Machinery	5364	13	11	0	1	15.6923
ENSG00000177410	ZFAS1	Netrin-1_signaling	5364	13	9	0	1	15.6837
ENSG00000177410	ZFAS1	Neurexins_and_neuroligins	5364	13	18	0	1	15.6751
ENSG00000177410	ZFAS1	Neurotransmitter_release_cycle	5364	13	10	0	1	15.6665
ENSG00000177410	ZFAS1	Neutrophil_degranulation	5364	13	161	0	1	15.6579
ENSG00000177410	ZFAS1	Apoptotic_cleavage_of_cellular_proteins	5364	13	15	0	1	15.6493
ENSG00000177410	ZFAS1	N-glycan_trimming_in_the_ER_and_Calnexin/Calreticulin_cycle	5364	13	17	0	1	15.6407
ENSG00000177410	ZFAS1	Nicotinate_metabolism	5364	13	11	0	1	15.6322
ENSG00000177410	ZFAS1	NIK-->noncanonical_NF-kB_signaling	5364	13	23	0	1	15.6236
ENSG00000177410	ZFAS1	NOD1/2_Signaling_Pathway	5364	13	13	0	1	15.6151
ENSG00000177410	ZFAS1	Non-genomic_estrogen_signaling	5364	13	25	0	1	15.6066
ENSG00000177410	ZFAS1	Nonhomologous_End-Joining_(NHEJ)	5364	13	19	0	1	15.598
ENSG00000177410	ZFAS1	Non-integrin_membrane-ECM_interactions	5364	13	10	0	1	15.5895
ENSG00000177410	ZFAS1	Apoptotic_execution_phase	5364	13	22	0	1	15.581
ENSG00000177410	ZFAS1	NOTCH1_Intracellular_Domain_Regulates_Transcription	5364	13	16	0	1	15.5725
ENSG00000177410	ZFAS1	NRAGE_signals_death_through_JNK	5364	13	18	0	1	15.564
ENSG00000177410	ZFAS1	NS1_Mediated_Effects_on_Host_Pathways	5364	13	19	0	1	15.5556
ENSG00000177410	ZFAS1	Nuclear_Envelope_Breakdown	5364	13	20	0	1	15.5471
ENSG00000177410	ZFAS1	Nuclear_import_of_Rev_protein	5364	13	12	0	1	15.5386
ENSG00000177410	ZFAS1	Nuclear_Pore_Complex_(NPC)_Disassembly	5364	13	12	0	1	15.5302
ENSG00000177410	ZFAS1	Nuclear_Receptor_transcription_pathway	5364	13	11	0	1	15.5217
ENSG00000177410	ZFAS1	Nucleobase_catabolism	5364	13	10	0	1	15.5133
ENSG00000177410	ZFAS1	Nucleotide-binding_domain,_leucine_rich_repeat_containing_receptor_(NLR)_signaling_pathways	5364	13	21	0	1	15.5049
ENSG00000177410	ZFAS1	O-glycosylation_of_TSR_domain-containing_proteins	5364	13	11	0	1	15.4965
ENSG00000177410	ZFAS1	Aquaporin-mediated_transport	5364	13	14	0	1	15.4881
ENSG00000177410	ZFAS1	Olfactory_Signaling_Pathway	5364	13	3	0	1	15.4797
ENSG00000177410	ZFAS1	O-linked_glycosylation_of_mucins	5364	13	12	0	1	15.4713
ENSG00000177410	ZFAS1	Oncogene_Induced_Senescence	5364	13	7	0	1	15.4629
ENSG00000177410	ZFAS1	Orc1_removal_from_chromatin	5364	13	23	0	1	15.4545
ENSG00000177410	ZFAS1	Ovarian_tumor_domain_proteases	5364	13	12	0	1	15.4462
ENSG00000177410	ZFAS1	Oxidative_Stress_Induced_Senescence	5364	13	32	0	1	15.4378
ENSG00000177410	ZFAS1	Oxygen-dependent_proline_hydroxylation_of_Hypoxia-inducible_Factor_Alpha	5364	13	26	0	1	15.4295
ENSG00000177410	ZFAS1	Packaging_Of_Telomere_Ends	5364	13	9	0	1	15.4212
ENSG00000177410	ZFAS1	Pausing_and_recovery_of_Tat-mediated_HIV_elongation	5364	13	14	0	1	15.4128
ENSG00000177410	ZFAS1	PCP/CE_pathway	5364	13	39	0	1	15.4045
ENSG00000177410	ZFAS1	Arachidonic_acid_metabolism	5364	13	11	0	1	15.3962
ENSG00000177410	ZFAS1	PD-1_signaling	5364	13	5	0	1	15.3879
ENSG00000177410	ZFAS1	Peptide_hormone_metabolism	5364	13	10	0	1	15.3796
ENSG00000177410	ZFAS1	Peptide_ligand-binding_receptors	5364	13	18	0	1	15.3714
ENSG00000177410	ZFAS1	PERK_regulates_gene_expression	5364	13	9	0	1	15.3631
ENSG00000177410	ZFAS1	Peroxisomal_protein_import	5364	13	19	0	1	15.3548
ENSG00000177410	ZFAS1	Phase_0_-_rapid_depolarisation	5364	13	9	0	1	15.3466
ENSG00000177410	ZFAS1	Phase_I_-_Functionalization_of_compounds	5364	13	16	0	1	15.3383
ENSG00000177410	ZFAS1	Phase_II_-_Conjugation_of_compounds	5364	13	25	0	1	15.3301
ENSG00000177410	ZFAS1	PI3K/AKT_Signaling_in_Cancer	5364	13	21	0	1	15.3219
ENSG00000177410	ZFAS1	Assembly_of_collagen_fibrils_and_other_multimeric_structures	5364	13	23	0	1	15.3137
ENSG00000177410	ZFAS1	PI3K_Cascade	5364	13	6	0	1	15.3055
ENSG00000177410	ZFAS1	PI5P,_PP2A_and_IER3_Regulate_PI3K/AKT_Signaling	5364	13	19	0	1	15.2973
ENSG00000177410	ZFAS1	PI_Metabolism	5364	13	29	0	1	15.2891
ENSG00000177410	ZFAS1	PKMTs_methylate_histone_lysines	5364	13	23	0	1	15.2809
ENSG00000177410	ZFAS1	Plasma_lipoprotein_clearance	5364	13	11	0	1	15.2727
ENSG00000177410	ZFAS1	Plasma_lipoprotein_remodeling	5364	13	7	0	1	15.2646
ENSG00000177410	ZFAS1	Platelet_Aggregation_(Plug_Formation)	5364	13	14	0	1	15.2564
ENSG00000177410	ZFAS1	Platelet_degranulation	5364	13	33	0	1	15.2483
ENSG00000177410	ZFAS1	Platelet_homeostasis	5364	13	26	0	1	15.2401
ENSG00000177410	ZFAS1	Post_NMDA_receptor_activation_events	5364	13	24	0	1	15.232
ENSG00000177410	ZFAS1	Assembly_of_the_pre-replicative_complex	5364	13	23	0	1	15.2239
ENSG00000177410	ZFAS1	Activated_NOTCH1_Transmits_Signal_to_the_Nucleus	5364	13	8	0	1	15.2158
ENSG00000177410	ZFAS1	Post-translational_modification:_synthesis_of_GPI-anchored_proteins	5364	13	21	0	1	15.2077
ENSG00000177410	ZFAS1	Post-translational_protein_phosphorylation	5364	13	24	0	1	15.1996
ENSG00000177410	ZFAS1	PPARA_activates_gene_expression	5364	13	39	0	1	15.1915
ENSG00000177410	ZFAS1	PRC2_methylates_histones_and_DNA	5364	13	13	0	1	15.1834
ENSG00000177410	ZFAS1	Pre-NOTCH_Expression_and_Processing	5364	13	25	0	1	15.1753
ENSG00000177410	ZFAS1	Pre-NOTCH_Transcription_and_Translation	5364	13	20	0	1	15.1673
ENSG00000177410	ZFAS1	Presynaptic_phase_of_homologous_DNA_pairing_and_strand_exchange	5364	13	17	0	1	15.1592
ENSG00000177410	ZFAS1	Processing_of_DNA_double-strand_break_ends	5364	13	30	0	1	15.1512
ENSG00000177410	ZFAS1	Protein-protein_interactions_at_synapses	5364	13	26	0	1	15.1432
ENSG00000177410	ZFAS1	Pyruvate_metabolism	5364	13	7	0	1	15.1351
ENSG00000177410	ZFAS1	Association_of_TriC/CCT_with_target_proteins_during_biosynthesis	5364	13	20	0	1	15.1271
ENSG00000177410	ZFAS1	Pyruvate_metabolism_and_Citric_Acid_(TCA)_cycle	5364	13	20	0	1	15.1191
ENSG00000177410	ZFAS1	RAB_GEFs_exchange_GTP_for_GDP_on_RABs	5364	13	34	0	1	15.1111
ENSG00000177410	ZFAS1	RAB_geranylgeranylation	5364	13	24	0	1	15.1031
ENSG00000177410	ZFAS1	RAF_activation	5364	13	13	0	1	15.0951
ENSG00000177410	ZFAS1	Recognition_of_DNA_damage_by_PCNA-containing_replication_complex	5364	13	13	0	1	15.0872
ENSG00000177410	ZFAS1	Recruitment_and_ATM-mediated_phosphorylation_of_repair_and_signaling_proteins_at_DNA_double_strand_breaks	5364	13	17	0	1	15.0792
ENSG00000177410	ZFAS1	Regulation_of_actin_dynamics_for_phagocytic_cup_formation	5364	13	20	0	1	15.0712
ENSG00000177410	ZFAS1	Regulation_of_activated_PAK-2p34_by_proteasome_mediated_degradation	5364	13	20	0	1	15.0633
ENSG00000177410	ZFAS1	Regulation_of_Apoptosis	5364	13	21	0	1	15.0554
ENSG00000177410	ZFAS1	Regulation_of_beta-cell_development	5364	13	6	0	1	15.0474
ENSG00000177410	ZFAS1	Asymmetric_localization_of_PCP_proteins	5364	13	25	0	1	15.0395
ENSG00000177410	ZFAS1	Regulation_of_cholesterol_biosynthesis_by_SREBP_(SREBF)	5364	13	23	0	1	15.0316
ENSG00000177410	ZFAS1	Regulation_of_Complement_cascade	5364	13	9	0	1	15.0237
ENSG00000177410	ZFAS1	Regulation_of_Glucokinase_by_Glucokinase_Regulatory_Protein	5364	13	10	0	1	15.0158
ENSG00000177410	ZFAS1	Regulation_of_HSF1-mediated_heat_shock_response	5364	13	27	0	1	15.0079
ENSG00000177410	ZFAS1	Regulation_of_Insulin-like_Growth_Factor_(IGF)_transport_and_uptake_by_Insulin-like_Growth_Factor_Binding_Proteins_(IGFBPs)	5364	13	26	0	1	15
ENSG00000177410	ZFAS1	Regulation_of_insulin_secretion	5364	13	25	0	1	14.9921
ENSG00000177410	ZFAS1	Regulation_of_lipid_metabolism_by_Peroxisome_proliferator-activated_receptor_alpha_(PPARalpha)	5364	13	41	0	1	14.9843
ENSG00000177410	ZFAS1	Regulation_of_MECP2_expression_and_activity	5364	13	13	0	1	14.9764
ENSG00000177410	ZFAS1	AUF1_(hnRNP_D0)_binds_and_destabilizes_mRNA	5364	13	21	0	1	14.9686
ENSG00000177410	ZFAS1	Regulation_of_ornithine_decarboxylase_(ODC)	5364	13	21	0	1	14.9607
ENSG00000177410	ZFAS1	Regulation_of_PTEN_gene_transcription	5364	13	26	0	1	14.9529
ENSG00000177410	ZFAS1	Regulation_of_PTEN_stability_and_activity	5364	13	26	0	1	14.9451
ENSG00000177410	ZFAS1	Regulation_of_RAS_by_GAPs	5364	13	28	0	1	14.9372
ENSG00000177410	ZFAS1	Regulation_of_RUNX2_expression_and_activity	5364	13	24	0	1	14.9294
ENSG00000177410	ZFAS1	Regulation_of_RUNX3_expression_and_activity	5364	13	22	0	1	14.9216
ENSG00000177410	ZFAS1	Regulation_of_TNFR1_signaling	5364	13	18	0	1	14.9138
ENSG00000177410	ZFAS1	Regulation_of_TP53_Activity_through_Acetylation	5364	13	13	0	1	14.9061
ENSG00000177410	ZFAS1	Regulation_of_TP53_Activity_through_Phosphorylation	5364	13	34	0	1	14.8983
ENSG00000177410	ZFAS1	Regulation_of_TP53_Degradation	5364	13	16	0	1	14.8905
ENSG00000177410	ZFAS1	Autodegradation_of_Cdh1_by_Cdh1:APC/C	5364	13	26	0	1	14.8828
ENSG00000177410	ZFAS1	Resolution_of_Abasic_Sites_(AP_sites)	5364	13	22	0	1	14.875
ENSG00000177410	ZFAS1	Resolution_of_D-Loop_Structures	5364	13	17	0	1	14.8673
ENSG00000177410	ZFAS1	Resolution_of_D-loop_Structures_through_Holliday_Junction_Intermediates	5364	13	17	0	1	14.8595
ENSG00000177410	ZFAS1	Resolution_of_Sister_Chromatid_Cohesion	5364	13	54	0	1	14.8518
ENSG00000177410	ZFAS1	Respiratory_electron_transport	5364	13	40	0	1	14.8441
ENSG00000177410	ZFAS1	Response_to_elevated_platelet_cytosolic_Ca2+	5364	13	34	0	1	14.8364
ENSG00000177410	ZFAS1	Retinoid_metabolism_and_transport	5364	13	8	0	1	14.8287
ENSG00000177410	ZFAS1	Retrograde_transport_at_the_Trans-Golgi-Network	5364	13	14	0	1	14.821
ENSG00000177410	ZFAS1	RET_signaling	5364	13	6	0	1	14.8133
ENSG00000177410	ZFAS1	Rev-mediated_nuclear_export_of_HIV_RNA	5364	13	12	0	1	14.8056
ENSG00000177410	ZFAS1	Autodegradation_of_the_E3_ubiquitin_ligase_COP1	5364	13	20	0	1	14.7979
ENSG00000177410	ZFAS1	Rho_GTPase_cycle	5364	13	49	0	1	14.7903
ENSG00000177410	ZFAS1	RHO_GTPases_Activate_Formins	5364	13	62	0	1	14.7826
ENSG00000177410	ZFAS1	RHO_GTPases_activate_PKNs	5364	13	26	0	1	14.775
ENSG00000177410	ZFAS1	RHO_GTPases_Activate_WASPs_and_WAVEs	5364	13	12	0	1	14.7673
ENSG00000177410	ZFAS1	RMTs_methylate_histone_arginines	5364	13	14	0	1	14.7597
ENSG00000177410	ZFAS1	RNA_Polymerase_III_Transcription_Initiation	5364	13	15	0	1	14.7521
ENSG00000177410	ZFAS1	RNA_polymerase_II_transcribes_snRNA_genes	5364	13	36	0	1	14.7445
ENSG00000177410	ZFAS1	RNA_Polymerase_II_Transcription_Termination	5364	13	35	0	1	14.7368
ENSG00000177410	ZFAS1	Beta_defensins	5364	13	2	0	1	14.7292
ENSG00000177410	ZFAS1	RNA_Polymerase_I_Promoter_Opening	5364	13	11	0	1	14.7216
ENSG00000177410	ZFAS1	Role_of_LAT2/NTAL/LAB_on_calcium_mobilization	5364	13	6	0	1	14.7141
ENSG00000177410	ZFAS1	Role_of_phospholipids_in_phagocytosis	5364	13	11	0	1	14.7065
ENSG00000177410	ZFAS1	ROS_and_RNS_production_in_phagocytes	5364	13	11	0	1	14.6989
ENSG00000177410	ZFAS1	rRNA_modification_in_the_nucleus_and_cytosol	5364	13	22	0	1	14.6914
ENSG00000177410	ZFAS1	rRNA_processing_in_the_mitochondrion	5364	13	4	0	1	14.6838
ENSG00000177410	ZFAS1	RUNX1_interacts_with_co-factors_whose_precise_effect_on_RUNX1_targets_is_not_known	5364	13	17	0	1	14.6763
ENSG00000177410	ZFAS1	RUNX1_regulates_genes_involved_in_megakaryocyte_differentiation_and_platelet_function	5364	13	27	0	1	14.6687
ENSG00000177410	ZFAS1	Bile_acid_and_bile_salt_metabolism	5364	13	7	0	1	14.6612
ENSG00000177410	ZFAS1	RUNX2_regulates_bone_development	5364	13	9	0	1	14.6537
ENSG00000177410	ZFAS1	Scavenging_of_heme_from_plasma	5364	13	1	0	1	14.6462
ENSG00000177410	ZFAS1	SCF-beta-TrCP_mediated_degradation_of_Emi1	5364	13	21	0	1	14.6386
ENSG00000177410	ZFAS1	SCF(Skp2)-mediated_degradation_of_p27/p21	5364	13	20	0	1	14.6311
ENSG00000177410	ZFAS1	Semaphorin_interactions	5364	13	23	0	1	14.6237
ENSG00000177410	ZFAS1	Senescence-Associated_Secretory_Phenotype_(SASP)	5364	13	29	0	1	14.6162
ENSG00000177410	ZFAS1	Sialic_acid_metabolism	5364	13	6	0	1	14.6087
ENSG00000177410	ZFAS1	Binding_and_Uptake_of_Ligands_by_Scavenger_Receptors	5364	13	13	0	1	14.6012
ENSG00000177410	ZFAS1	Signal_amplification	5364	13	9	0	1	14.5938
ENSG00000177410	ZFAS1	Signaling_by_BRAF_and_RAF_fusions	5364	13	23	0	1	14.5863
ENSG00000177410	ZFAS1	Signaling_by_EGFR	5364	13	11	0	1	14.5789
ENSG00000177410	ZFAS1	Signaling_by_ERBB2	5364	13	9	0	1	14.5714
ENSG00000177410	ZFAS1	Signaling_by_ERBB4	5364	13	12	0	1	14.564
ENSG00000177410	ZFAS1	Signaling_by_FGFR1_in_disease	5364	13	8	0	1	14.5566
ENSG00000177410	ZFAS1	Signaling_by_FGFR2_in_disease	5364	13	12	0	1	14.5492
ENSG00000177410	ZFAS1	Signaling_by_FGFR3	5364	13	11	0	1	14.5418
ENSG00000177410	ZFAS1	Signaling_by_FGFR4	5364	13	11	0	1	14.5344
ENSG00000177410	ZFAS1	Signaling_by_high-kinase_activity_BRAF_mutants	5364	13	15	0	1	14.527
ENSG00000177410	ZFAS1	Biosynthesis_of_the_N-glycan_precursor_(dolichol_lipid-linked_oligosaccharide,_LLO)_and_transfer_to_a_nascent_protein	5364	13	31	0	1	14.5196
ENSG00000177410	ZFAS1	Signaling_by_MET	5364	13	18	0	1	14.5122
ENSG00000177410	ZFAS1	Signaling_by_NOTCH2	5364	13	8	0	1	14.5048
ENSG00000177410	ZFAS1	Signaling_by_NOTCH3	5364	13	14	0	1	14.4975
ENSG00000177410	ZFAS1	Signaling_by_NOTCH4	5364	13	34	0	1	14.4901
ENSG00000177410	ZFAS1	Signaling_by_NTRK1_(TRKA)	5364	13	32	0	1	14.4828
ENSG00000177410	ZFAS1	Signaling_by_PDGF	5364	13	18	0	1	14.4754
ENSG00000177410	ZFAS1	Signaling_by_PTK6	5364	13	12	0	1	14.4681
ENSG00000177410	ZFAS1	Signaling_by_Retinoic_Acid	5364	13	10	0	1	14.4608
ENSG00000177410	ZFAS1	Signaling_by_SCF-KIT	5364	13	13	0	1	14.4534
ENSG00000177410	ZFAS1	Signaling_by_WNT_in_cancer	5364	13	11	0	1	14.4461
ENSG00000177410	ZFAS1	Budding_and_maturation_of_HIV_virion	5364	13	11	0	1	14.4388
ENSG00000177410	ZFAS1	Activated_PKN1_stimulates_transcription_of_AR_(androgen_receptor)_regulated_genes_KLK2_and_KLK3	5364	13	10	0	1	14.4315
ENSG00000177410	ZFAS1	Signalling_to_ERKs	5364	13	11	0	1	14.4242
ENSG00000177410	ZFAS1	SMAD2/SMAD3:SMAD4_heterotrimer_regulates_transcription	5364	13	7	0	1	14.417
ENSG00000177410	ZFAS1	Smooth_Muscle_Contraction	5364	13	22	0	1	14.4097
ENSG00000177410	ZFAS1	snRNP_Assembly	5364	13	18	0	1	14.4024
ENSG00000177410	ZFAS1	Sphingolipid_de_novo_biosynthesis	5364	13	10	0	1	14.3952
ENSG00000177410	ZFAS1	Stabilization_of_p53	5364	13	22	0	1	14.3879
ENSG00000177410	ZFAS1	Stimuli-sensing_channels	5364	13	19	0	1	14.3807
ENSG00000177410	ZFAS1	Striated_Muscle_Contraction	5364	13	5	0	1	14.3734
ENSG00000177410	ZFAS1	SUMOylation_of_chromatin_organization_proteins	5364	13	21	0	1	14.3662
ENSG00000177410	ZFAS1	SUMOylation_of_DNA_damage_response_and_repair_proteins	5364	13	32	0	1	14.359
ENSG00000177410	ZFAS1	SUMOylation_of_DNA_replication_proteins	5364	13	15	0	1	14.3518
ENSG00000177410	ZFAS1	SUMOylation_of_intracellular_receptors	5364	13	8	0	1	14.3446
ENSG00000177410	ZFAS1	SUMOylation_of_RNA_binding_proteins	5364	13	17	0	1	14.3373
ENSG00000177410	ZFAS1	SUMOylation_of_SUMOylation_proteins	5364	13	12	0	1	14.3302
ENSG00000177410	ZFAS1	SUMOylation_of_transcription_cofactors	5364	13	15	0	1	14.323
ENSG00000177410	ZFAS1	SUMOylation_of_ubiquitinylation_proteins	5364	13	15	0	1	14.3158
ENSG00000177410	ZFAS1	Surfactant_metabolism	5364	13	4	0	1	14.3086
ENSG00000177410	ZFAS1	Synthesis_of_active_ubiquitin:_roles_of_E1_and_E2_enzymes	5364	13	11	0	1	14.3015
ENSG00000177410	ZFAS1	Ca2+_pathway	5364	13	22	0	1	14.2943
ENSG00000177410	ZFAS1	Synthesis_of_bile_acids_and_bile_salts	5364	13	7	0	1	14.2871
[truncated: 26,561 more rows]
