# Supplementary material for: Quantitative estimates of the regulatory influence of long non-coding RNAs on global gene expression variation using TCGA breast cancer transcriptomic data
Source: PLoS Comput Biol. 2024 Jun 5;20(6):e1012103. doi: 10.1371/journal.pcbi.1012103 (PMC11198904; doi:10.1371/journal.pcbi.1012103)
Supplement: S21 Table — Columns A,B indicate lncRNA, column C indicates the number of predicted regulatory targets (mRNAs) of that lncRNA. (XLSX) [file pcbi.1012103.s021.xlsx]

## Sheet: S21
lncRNA.id	lncRNA.name	count
ENSG00000234741	GAS5	20
ENSG00000175061	SNHG29	19
ENSG00000177410	ZFAS1	13
ENSG00000225733	FGD5-AS1	12
ENSG00000268205	AC005261.1	11
ENSG00000229807	XIST	10
ENSG00000232956	SNHG15	10
ENSG00000247556	OIP5-AS1	10
ENSG00000163597	SNHG16	8
ENSG00000251562	MALAT1	8
ENSG00000231074	HCG18	7
ENSG00000245532	NEAT1	7
ENSG00000260032	NORAD	7
ENSG00000264772	AC016876.2	7
ENSG00000230551	AC021078.1	6
ENSG00000258634	AL160006.1	6
ENSG00000203875	SNHG5	5
ENSG00000206573	THUMPD3-AS1	5
ENSG00000225138	SLC9A3-AS1	5
ENSG00000230454	U73166.1	5
ENSG00000235437	LINC01278	5
ENSG00000236901	MIR600HG	5
ENSG00000255717	SNHG1	5
ENSG00000258441	LINC00641	5
ENSG00000259768	AC004943.2	5
ENSG00000261799	AC007406.5	5
ENSG00000267080	ASB16-AS1	5
ENSG00000179818	PCBP1-AS1	4
ENSG00000203993	ARRDC1-AS1	4
ENSG00000225470	JPX	4
ENSG00000226950	DANCR	4
ENSG00000233223	AC016876.1	4
ENSG00000233937	AC008443.1	4
ENSG00000235703	LINC00894	4
ENSG00000235823	OLMALINC	4
ENSG00000250742	LINC02381	4
ENSG00000257337	AC068888.1	4
ENSG00000261373	VPS9D1-AS1	4
ENSG00000263731	AC145207.5	4
ENSG00000269821	KCNQ1OT1	4
ENSG00000272888	LINC01578	4
ENSG00000188825	LINC00910	3
ENSG00000223764	LINC02593	3
ENSG00000224870	MRPL20-AS1	3
ENSG00000228544	CCDC183-AS1	3
ENSG00000229980	TOB1-AS1	3
ENSG00000232098	AC012313.1	3
ENSG00000236830	CBR3-AS1	3
ENSG00000242125	SNHG3	3
ENSG00000248275	TRIM52-AS1	3
ENSG00000248932	AC046134.2	3
ENSG00000249859	PVT1	3
ENSG00000250899	AC125807.2	3
ENSG00000253738	OTUD6B-AS1	3
ENSG00000254389	RHPN1-AS1	3
ENSG00000257621	PSMA3-AS1	3
ENSG00000258056	AC009779.2	3
ENSG00000258655	ARHGAP5-AS1	3
ENSG00000259605	AC074212.1	3
ENSG00000259953	AL138756.1	3
ENSG00000260563	AC132872.1	3
ENSG00000261126	RBFADN	3
ENSG00000261971	MMP25-AS1	3
ENSG00000268713	AC005261.3	3
ENSG00000269958	AL049840.5	3
ENSG00000270696	AC005034.3	3
ENSG00000272077	AC124045.1	3
ENSG00000272512	AL645608.7	3
ENSG00000274272	AC069281.2	3
ENSG00000276529	AP001505.1	3
ENSG00000279738	AL022311.1	3
ENSG00000130600	H19	2
ENSG00000172965	MIR4435-2HG	2
ENSG00000178977	LINC00324	2
ENSG00000179743	AL450998.2	2
ENSG00000186594	MIR22HG	2
ENSG00000196295	GARS-DT	2
ENSG00000196756	SNHG17	2
ENSG00000197182	MIRLET7BHG	2
ENSG00000197989	SNHG12	2
ENSG00000203709	MIR29B2CHG	2
ENSG00000204054	LINC00963	2
ENSG00000204685	STARD7-AS1	2
ENSG00000224032	EPB41L4A-AS1	2
ENSG00000224975	INE1	2
ENSG00000225791	TRAM2-AS1	2
ENSG00000228223	HCG11	2
ENSG00000228775	WEE2-AS1	2
ENSG00000228794	LINC01128	2
ENSG00000230590	FTX	2
ENSG00000231113	AL035587.1	2
ENSG00000231365	WARS2-AS1	2
ENSG00000231607	DLEU2	2
ENSG00000233930	KRTAP5-AS1	2
ENSG00000234912	SNHG20	2
ENSG00000236017	ASMTL-AS1	2
ENSG00000237037	NDUFA6-DT	2
ENSG00000242861	AL591895.1	2
ENSG00000245556	SCAMP1-AS1	2
ENSG00000246067	RAB30-DT	2
ENSG00000246089	AC016065.1	2
ENSG00000247095	MIR210HG	2
ENSG00000247240	UBL7-AS1	2
ENSG00000249087	ZNF436-AS1	2
ENSG00000250132	AC004803.1	2
ENSG00000254815	AP006284.1	2
ENSG00000255153	TOLLIP-AS1	2
ENSG00000259248	USP3-AS1	2
ENSG00000259673	IQCH-AS1	2
ENSG00000260196	AC124798.1	2
ENSG00000260257	AL035071.1	2
ENSG00000260276	AC022167.2	2
ENSG00000260630	SNAI3-AS1	2
ENSG00000261659	Z92544.2	2
ENSG00000262049	AC139530.1	2
ENSG00000262877	AC110285.2	2
ENSG00000264112	AC015813.1	2
ENSG00000267296	CEBPA-DT	2
ENSG00000267575	AC006504.5	2
ENSG00000268119	AC010615.2	2
ENSG00000269893	SNHG8	2
ENSG00000271533	Z83843.1	2
ENSG00000272374	Z97832.2	2
ENSG00000273033	LINC02035	2
ENSG00000273142	LINC02604	2
ENSG00000273311	DGCR11	2
ENSG00000273329	AC078846.1	2
ENSG00000273344	PAXIP1-AS1	2
ENSG00000273729	AC007686.3	2
ENSG00000274020	LINC01138	2
ENSG00000275764	AC092747.4	2
ENSG00000157306	ZFHX2-AS1	1
ENSG00000170919	TPT1-AS1	1
ENSG00000177337	DLGAP1-AS1	1
ENSG00000179406	LINC00174	1
ENSG00000179523	EIF3J-DT	1
ENSG00000182873	PRKCZ-AS1	1
ENSG00000184441	AP001062.1	1
ENSG00000186056	MATN1-AS1	1
ENSG00000187951	AC091057.1	1
ENSG00000197291	RAMP2-AS1	1
ENSG00000197536	C5orf56	1
ENSG00000197670	AL157838.1	1
ENSG00000203635	AC144450.1	1
ENSG00000205885	C1RL-AS1	1
ENSG00000205913	SRRM2-AS1	1
ENSG00000206337	HCP5	1
ENSG00000206417	H1FX-AS1	1
ENSG00000213057	C1orf220	1
ENSG00000214548	MEG3	1
ENSG00000214783	POLR2J4	1
ENSG00000215256	DHRS4-AS1	1
ENSG00000215424	MCM3AP-AS1	1
ENSG00000219665	ZNF433-AS1	1
ENSG00000221817	PPP3CB-AS1	1
ENSG00000223482	NUTM2A-AS1	1
ENSG00000223745	CCDC18-AS1	1
ENSG00000224086	AC245452.1	1
ENSG00000224189	HAGLR	1
ENSG00000224424	PRKAR2A-AS1	1
ENSG00000224652	LINC00885	1
ENSG00000225285	LINC01770	1
ENSG00000225484	NUTM2B-AS1	1
ENSG00000225855	RUSC1-AS1	1
ENSG00000226029	LINC01772	1
ENSG00000226328	NUP50-DT	1
ENSG00000226332	AL354836.1	1
ENSG00000226688	ENTPD1-AS1	1
ENSG00000227896	AL731569.1	1
ENSG00000228065	LINC01515	1
ENSG00000228109	MELTF-AS1	1
ENSG00000230393	AC092667.1	1
ENSG00000230838	LINC01614	1
ENSG00000231721	LINC-PINT	1
ENSG00000231889	TRAF3IP2-AS1	1
ENSG00000232677	LINC00665	1
ENSG00000232931	LINC00342	1
ENSG00000233016	SNHG7	1
ENSG00000233038	AC011899.2	1
ENSG00000233237	LINC00472	1
ENSG00000233806	LINC01237	1
ENSG00000234171	RNASEH1-AS1	1
ENSG00000234456	MAGI2-AS3	1
ENSG00000234899	SOX9-AS1	1
ENSG00000236088	COX10-AS1	1
ENSG00000236144	TMEM147-AS1	1
ENSG00000236255	AC009404.1	1
ENSG00000237248	LINC00987	1
ENSG00000237298	TTN-AS1	1
ENSG00000239911	PRKAG2-AS1	1
ENSG00000240875	LINC00886	1
ENSG00000241990	PRR34-AS1	1
ENSG00000242086	MUC20-OT1	1
ENSG00000242282	AC108488.1	1
ENSG00000242588	AC108010.1	1
ENSG00000243069	ARHGEF26-AS1	1
ENSG00000243701	DUBR	1
ENSG00000244300	GATA2-AS1	1
ENSG00000245164	LINC00861	1
ENSG00000245694	CRNDE	1
ENSG00000245937	LINC01184	1
ENSG00000246560	UBE2D3-AS1	1
ENSG00000246582	AC100861.1	1
ENSG00000247092	SNHG10	1
ENSG00000247137	AP000873.2	1
ENSG00000247271	ZBED5-AS1	1
ENSG00000247708	STX18-AS1	1
ENSG00000247934	AC022364.1	1
ENSG00000248092	NNT-AS1	1
ENSG00000250303	LINC02762	1
ENSG00000250802	ZBED3-AS1	1
ENSG00000250988	SNHG21	1
ENSG00000251442	LINC01094	1
ENSG00000253768	AC008663.1	1
ENSG00000253930	TNFRSF10A-AS1	1
ENSG00000255062	AP001318.2	1
ENSG00000255197	AC090559.1	1
ENSG00000255455	AP003486.1	1
ENSG00000255857	PXN-AS1	1
ENSG00000256628	ZBTB11-AS1	1
ENSG00000257086	AP001453.2	1
ENSG00000257167	TMPO-AS1	1
ENSG00000257176	AC009318.1	1
ENSG00000257261	AC008014.1	1
ENSG00000258199	AC073896.4	1
ENSG00000259291	ZNF710-AS1	1
ENSG00000259366	AC108449.2	1
ENSG00000259642	ST20-AS1	1
ENSG00000259725	AC106738.2	1
ENSG00000259865	AL390728.6	1
ENSG00000259943	AL050341.2	1
ENSG00000259972	AC009120.2	1
ENSG00000260244	AC104083.1	1
ENSG00000260401	AP002761.4	1
ENSG00000260711	AL121839.2	1
ENSG00000260793	AC003102.1	1
ENSG00000260804	LINC01963	1
ENSG00000260920	AL031985.3	1
ENSG00000261061	AC092718.4	1
ENSG00000261087	AP003469.4	1
ENSG00000261094	AC007066.2	1
ENSG00000261167	AC107027.3	1
ENSG00000261324	AC010168.2	1
ENSG00000261326	LINC01355	1
ENSG00000261338	AC021016.2	1
ENSG00000261824	LINC00662	1
ENSG00000264247	LINC00909	1
ENSG00000264577	AC010761.1	1
ENSG00000265369	PCAT18	1
ENSG00000266469	AC005288.1	1
ENSG00000267106	ZNF561-AS1	1
ENSG00000267152	AC093227.1	1
ENSG00000267278	MAP3K14-AS1	1
ENSG00000267317	AC027307.2	1
ENSG00000267523	AC008735.2	1
ENSG00000268030	AC005253.1	1
ENSG00000268061	NAPA-AS1	1
ENSG00000268516	AC020915.2	1
ENSG00000269352	PTOV1-AS2	1
ENSG00000269386	RAB11B-AS1	1
ENSG00000269609	RPARP-AS1	1
ENSG00000269918	AF131215.6	1
ENSG00000270157	AC004918.4	1
ENSG00000270580	AC139256.2	1
ENSG00000270820	AC016727.1	1
ENSG00000270933	AC010719.1	1
ENSG00000271122	AC018647.2	1
ENSG00000271335	AL117336.2	1
ENSG00000271851	AC087501.4	1
ENSG00000272142	AL359643.3	1
ENSG00000272405	AL365181.3	1
ENSG00000272462	U91328.1	1
ENSG00000272654	AL358472.2	1
ENSG00000272667	AC012306.2	1
ENSG00000272758	AC083798.2	1
ENSG00000272821	U62317.2	1
ENSG00000272894	AC004982.2	1
ENSG00000272909	AL122035.2	1
ENSG00000272913	AC009237.14	1
ENSG00000273084	AC092171.5	1
ENSG00000273117	AC144652.1	1
ENSG00000273151	AC073957.3	1
ENSG00000273230	AC102953.2	1
ENSG00000273247	AC097376.3	1
ENSG00000273271	AP000254.2	1
ENSG00000273373	AL355488.1	1
ENSG00000274925	ZKSCAN2-DT	1
ENSG00000275367	AC092111.1	1
ENSG00000276334	AL133243.2	1
ENSG00000277782	AC068870.2	1
ENSG00000278376	AP004609.3	1
ENSG00000281649	EBLN3P	1
