# Supplementary material for: Quantitative estimates of the regulatory influence of long non-coding RNAs on global gene expression variation using TCGA breast cancer transcriptomic data
Source: PLoS Comput Biol. 2024 Jun 5;20(6):e1012103. doi: 10.1371/journal.pcbi.1012103 (PMC11198904; doi:10.1371/journal.pcbi.1012103)
Supplement: S22 Table — (XLSX) [file pcbi.1012103.s022.xlsx]

## Sheet: S22
mRNA	lncRNA	adipose_subcutaneous	adipose_visceral_omentum	adrenal_gland	artery_aorta	artery_coronary	artery_tibial	bladder	brain_amygdala	brain_anterior_cingulate_cortex_ba24	brain_caudate_basal_ganglia	brain_cerebellar_hemisphere	brain_cerebellum	brain_cortex	brain_frontal_cortex_ba9	brain_hippocampus	brain_hypothalamus	brain_nucleus_accumbens_basal_ganglia	brain_putamen_basal_ganglia	brain_spinal_cord_cervical_c-1	brain_substantia_nigra	breast_mammary_tissue	cells_cultured_fibroblasts	cells_ebv-transformed_lymphocytes	cervix_ectocervix	cervix_endocervix	colon_sigmoid	colon_transverse	esophagus_gastroesophageal_junction	esophagus_mucosa	esophagus_muscularis	fallopian_tube	heart_atrial_appendage	heart_left_ventricle	kidney_cortex	kidney_medulla	liver	lung	minor_salivary_gland	muscle_skeletal	nerve_tibial	ovary	pancreas	pituitary	prostate	skin_not_sun_exposed_suprapubic	skin_sun_exposed_lower_leg	small_intestine_terminal_ileum	spleen
ENSG00000003249	ENSG00000179818	-0.0904405	0.29461	0.0950784	0.0802182	0.156051	0.0135711	0.0257991	0.215015	0.12581	0.360334	0.452008	0.419935	-0.0142075	-0.0324143	0.0683303	0.202287	0.578075	0.600436	0.343066	0.107833	0.470285	-0.0303178	0.348775	-0.578596	0.314002	0.264747	0.295095	0.0571073	0.268737	0.0699387	0.352873	0.112879	0.150842	0.613819	-0.153854	-0.0474082	0.0463539	0.0286001	0.078077	0.181341	0.331067	0.310198	0.134005	-0.0897453	-0.134949	-0.151717	0.341305	0.151809
ENSG00000003249	ENSG00000203993	0.0387316	0.439606	-0.0765041	0.0984352	0.129013	0.015119	0.122542	0.592392	0.564997	0.607582	0.593397	0.622754	0.366989	0.534805	0.348018	0.382716	0.678963	0.750076	0.425124	0.305797	0.64604	0.0755567	-0.018338	-0.813143	0.505494	0.240658	0.302216	0.0717929	-0.0719546	0.0074639	0.541449	0.213815	0.452481	0.583203	-0.298096	0.19451	0.136756	-0.0851643	-0.0447845	0.079126	0.345449	0.428836	0.173778	0.30597	-0.00808158	-0.188734	0.403594	0.269697
ENSG00000003249	ENSG00000231074	0.0199593	0.241233	0.000677025	0.0958261	0.134259	0.0224832	0.536697	0.466643	0.600654	0.654607	0.503212	0.515523	0.420891	0.497604	0.371405	0.420942	0.587927	0.660081	0.524975	0.350789	0.49006	0.210802	0.0478056	-0.637643	0.344039	0.214987	0.266202	0.27362	0.0486943	0.164494	0.605811	0.2189	0.465136	0.662655	-0.380266	0.265536	0.096275	0.132257	-0.00772513	0.165232	-0.0169502	0.445543	0.015283	0.0541657	0.0801435	-0.0863918	0.412704	0.301142
ENSG00000003249	ENSG00000233930	0.0641765	0.285567	0.3847	0.225588	0.241739	-0.0301248	-0.140793	0.636408	0.718005	0.695418	0.503144	0.502872	0.632424	0.642472	0.655683	0.564478	0.647204	0.678058	0.702172	0.706503	0.563037	0.131971	0.129074	-0.61137	-0.391277	-0.0170582	-0.0560093	0.222365	-0.105346	0.154294	-0.31551	0.129539	0.177159	0.710643	-0.110201	0.450674	0.298083	0.488406	-0.0378697	0.256144	-0.172314	0.388941	0.244222	-0.0240244	0.2064	0.0147547	-0.272068	0.445933
ENSG00000003249	ENSG00000235823	0.191619	0.204295	0.00366937	0.140774	0.249078	0.0954176	0.6156	0.146301	0.0332181	0.148544	0.399748	0.330419	-0.0577892	-0.0910053	-0.0332139	0.0674657	0.306489	0.308663	0.260371	0.0806574	0.559806	0.112335	0.0146166	0.564943	0.529187	0.272362	-0.00302828	0.175201	0.320543	0.245293	0.93266	0.0795047	0.24624	0.392773	0.425414	-0.0339671	0.183756	-0.294127	0.086591	0.425034	0.442949	0.0658964	0.216664	0.612935	0.169763	-0.0277447	0.261269	0.0440195
ENSG00000003249	ENSG00000236830	0.0131359	0.233089	0.206183	-0.0177388	0.104032	0.0169068	0.625099	0.180237	0.438434	0.629886	0.326291	0.216482	0.401879	0.420813	0.540209	0.398088	0.615356	0.777119	0.404344	0.515705	0.598202	-0.0377818	-0.209981	0.807404	0.342933	0.0261228	-0.0671544	-0.0472451	0.508158	-0.0318476	0.237198	0.137859	0.350837	0.405158	0.00987685	0.309854	0.118094	-0.0117557	-0.153259	0.0408869	0.255586	0.601031	-0.0243346	0.275636	0.124243	0.0394156	-0.299373	0.0905223
ENSG00000003249	ENSG00000250303	0.263698	0.579884	0.30751	0.276914	0.432024	0.0925494	-0.260985	0.695784	0.555647	0.714128	0.37116	0.427286	0.366855	0.39522	0.638911	0.533109	0.746567	0.818397	0.377722	0.619887	0.116625	0.114546	0.133337	-0.687537	-0.185232	0.243456	0.238022	0.456781	-0.426671	0.441898	0.191295	0.338396	0.506738	0.679232	-0.909637	0.158888	0.0077049	-0.145085	0.307523	0.369172	-0.0510359	0.336038	-0.0286409	-0.348086	-0.0948852	-0.200731	0.466573	0.0960228
ENSG00000003249	ENSG00000250742	-0.0818074	0.481565	0.418416	-0.188257	0.148305	-0.128987	-0.487367	0.0904124	-0.151882	0.117651	0.106457	0.0104172	-0.0599085	-0.136836	-0.035783	-0.0257589	0.18268	0.361004	0.526816	0.44926	0.326151	0.0479499	0.0598186	-0.450273	-0.269353	0.325829	0.360975	0.071629	-0.109391	0.0975457	0.549468	0.0107074	0.0626165	0.499046	0.582	0.406643	-0.0939903	-0.0268306	-0.0745572	0.399372	0.433135	0.263061	-0.139402	-0.0629671	-0.170458	-0.361313	0.496419	0.194587
ENSG00000003249	ENSG00000254389	0.0975847	0.129776	0.317268	-0.0468623	0.0754489	0.181593	0.501853	0.633535	0.53945	0.565488	0.150571	0.212986	0.502322	0.484358	0.340996	0.257638	0.593712	0.754642	0.282095	0.251383	0.762368	0.0486871	0.17208	0.146779	0.602782	0.172032	0.243389	0.432744	-0.110527	0.381664	0.870282	0.419908	0.514635	0.571851	0.255611	0.126888	0.136359	0.10031	0.149312	0.280005	-0.0670838	0.4712	0.269171	0.189205	0.264541	0.116384	0.453736	0.0311482
ENSG00000003249	ENSG00000255857	-0.0958484	0.0670317	-0.15118	-0.041149	0.0149217	0.120422	0.554061	0.300306	0.211676	0.487813	0.460722	0.420175	-0.111794	0.0795301	0.0976458	0.266713	0.479279	0.63436	0.342426	0.231053	0.380398	-0.0858658	-0.022441	-0.614799	0.320981	0.104079	0.195043	-0.00365001	-0.242906	0.0367584	0.494641	0.0732078	0.169382	0.575677	0.462106	0.123475	-0.154138	-0.110967	0.00747799	0.144804	0.251558	0.45432	0.187401	0.314225	-0.0793048	-0.168551	0.24936	0.105675
ENSG00000003249	ENSG00000258441	0.077012	-0.146189	-0.238532	0.0328802	0.146661	-0.172515	-0.340119	0.550849	0.64882	0.749345	0.594857	0.298266	0.509424	0.653417	0.537958	0.533011	0.764522	0.781324	0.491832	0.414277	0.175154	0.0152416	0.194285	-0.639492	-0.080594	0.0476608	0.177436	0.297459	-0.298827	0.148744	-0.406415	0.019131	0.291723	0.440673	0.206527	0.152901	-0.192448	-0.08647	-0.0688078	0.00224316	-0.138613	0.276973	0.3101	-0.246261	-0.116263	-0.184703	0.261968	0.319354
ENSG00000003249	ENSG00000259877	0.116779	0.381577	0.294649	0.0301844	0.195199	0.0177273	0.129464	0.296342	0.414474	0.526795	0.472234	0.416322	0.189255	0.3849	0.0931089	0.341615	0.583753	0.591079	0.267497	0.126126	0.405416	0.0474001	0.123145	-0.628935	0.572722	0.236058	0.283912	0.165755	-0.0888879	0.115334	0.787385	0.269948	0.472683	0.538137	0.189245	0.0647408	0.162304	0.0251617	-0.0139728	0.172042	0.205138	0.27461	0.0403404	-0.0420682	-0.113272	-0.181284	0.447208	0.243732
ENSG00000003249	ENSG00000260630	0.21633	0.334848	-0.0445369	-0.0295154	0.107584	0.0875632	0.0924495	0.832988	0.801473	0.815028	0.517172	0.501743	0.719452	0.789618	0.665823	0.751708	0.745587	0.83206	0.620886	0.868528	0.103501	0.0467177	-0.0730621	-0.480754	0.101813	0.337308	0.264166	0.227406	-0.0815678	0.215942	0.607763	0.199971	0.390112	0.686017	0.7008	0.0284977	0.225903	-0.151895	0.069214	0.254209	0.114648	0.351028	0.342503	0.354058	0.137697	-0.0613769	0.444222	0.259037
ENSG00000003249	ENSG00000261373	-0.0557065	-0.00949021	-0.25765	-0.132526	-0.00332194	0.0792777	0.356836	0.24803	0.47349	0.464581	0.417611	0.55182	0.406625	0.40091	0.168849	0.350197	0.573591	0.62425	0.373232	0.198388	0.632283	0.0779208	-0.257467	0.869894	0.620418	0.108026	-0.00502745	0.0111259	-0.202351	0.00928933	0.81974	0.182564	0.265808	0.565162	-0.154991	0.266867	0.0802538	0.138915	-0.0252542	0.141555	0.0102933	0.189073	0.0286751	0.371186	0.0938378	-0.0466367	0.137345	0.220032
ENSG00000004142	ENSG00000227543	-0.0838697	-0.0332203	-0.116402	-0.0766045	-0.188909	-0.2069	-0.36291	0.644944	0.675433	0.669382	0.384271	0.456147	0.655386	0.572652	0.604458	0.680453	0.671228	0.75236	0.669822	0.635452	0.0554582	0.4514	0.192655	-0.840929	0.113973	-0.154174	-0.0400699	-0.0511109	0.379261	-0.0884582	-0.256705	0.206002	0.315977	0.529088	-0.0849365	0.138736	-0.0421223	-0.0234434	0.111145	0.000930061	-0.0170733	0.48996	0.124295	0.222656	-0.0996447	-0.0872395	-0.199287	0.285201
ENSG00000004142	ENSG00000264577	0.0363215	0.0543312	-0.0630318	-0.0155157	-0.079579	-0.13403	-0.340771	0.399964	0.376514	0.484772	0.616002	0.598126	0.392882	0.475815	0.548822	0.518749	0.653786	0.583817	0.575221	0.600243	0.190037	0.480808	0.444455	0.0275285	-0.427071	-0.087043	0.0146018	0.197383	0.25832	0.195093	0.609713	0.207397	0.353471	0.209332	-0.596159	0.148534	-0.17529	0.0954253	-0.0506696	0.393167	0.19329	0.443558	0.326602	0.39931	-0.274349	-0.156006	-0.00371453	0.336304
ENSG00000004142	ENSG00000267259	0.0099393	-0.105957	0.143987	-0.0467714	0.139396	0.011107	-0.334336	0.256268	0.150704	0.242281	0.120618	0.117762	0.142808	0.255558	-0.0448358	0.324242	0.303745	0.246088	0.189287	0.18877	0.134459	0.00852993	-0.12211	0.131832	-0.490869	-0.28725	-0.299876	-0.00612516	-0.042243	0.0492401	-0.526713	0.0334306	0.0216213	0.194909	0.574003	0.111136	0.173267	-0.486765	0.0211897	-0.0511536	0.307196	0.170542	-0.0144962	0.422823	-0.0125101	0.0037836	-0.18704	0.124188
ENSG00000005844	ENSG00000238045	0.408961	0.33602	0.0685568	-0.0193174	0.152638	0.11744	0.536941	0.640552	0.550542	0.38726	0.194	0.193343	0.141381	0.240605	0.649044	0.415698	0.425564	0.306714	0.456466	0.370376	0.388061	0.206754	-0.0310263	0.314503	0.558197	0.509085	0.0651743	0.329832	0.325225	0.323863	0.473308	0.467372	0.730264	0.49662	0.509226	0.17781	-0.166087	0.472154	0.38244	0.22117	0.00531681	0.406078	0.226906	0.116463	0.406276	0.420943	-0.118045	0.668519
ENSG00000005844	ENSG00000260083	0.129104	0.12678	0.0722578	-0.0336275	0.25158	0.0880069	-0.0897553	0.293186	0.099207	0.171014	0.00702304	0.181232	0.200364	0.209461	0.33501	0.328631	0.17046	0.232567	0.104415	0.258864	0.0777571	0.021624	-0.0715172	-0.278901	0.638277	-0.14069	0.0247604	0.0897235	0.110491	0.22092	0.235762	0.136496	0.286381	0.520738	-0.166908	0.129364	0.0606084	0.287829	0.0853274	0.094138	0.0394436	0.374354	0.00590896	0.162289	0.289894	0.102393	0.473137	0.415676
ENSG00000005844	ENSG00000260219	0.331976	0.288994	0.0248027	0.21296	0.206224	0.157298	0.624581	0.705079	0.496188	0.413749	0.247781	0.195259	0.188756	0.424883	0.703179	0.415478	0.557368	0.226467	0.617994	0.586631	0.23941	-0.0329519	0.171025	-0.0993237	0.633832	0.378858	0.168523	0.261675	0.323326	0.243444	0.89707	0.183497	0.440321	0.343359	0.480475	0.346634	-0.0137145	0.513763	0.0534031	0.134725	-0.0120799	0.383441	0.16878	-0.00482289	0.206504	0.197054	0.285815	0.102544
ENSG00000005844	ENSG00000261474	0.316266	0.315779	0.171493	-0.0503147	0.294787	0.278904	0.54802	0.184724	0.166343	0.318445	0.0714955	0.116125	0.189298	0.109709	0.278994	0.263505	0.291748	0.147978	0.29014	0.294871	0.346875	0.327758	-0.248782	0.571584	0.611462	0.0739544	0.288282	0.204747	-0.0566703	0.150863	0.64431	0.357795	0.662334	0.536798	-0.34756	0.252341	0.271657	0.333963	0.328323	0.18377	0.104906	0.353315	-0.177768	0.251776	0.139323	0.027063	0.672679	0.546044
ENSG00000005844	ENSG00000278133	0.132967	0.230744	0.0686262	-0.0696104	0.262596	0.0761401	0.48709	0.350411	0.074944	0.340582	0.166544	0.153752	0.20965	0.257143	0.291269	0.29286	0.416378	0.238364	0.539119	0.349812	0.203378	0.238221	-0.0556006	0.32283	0.705565	-0.00272399	0.0749915	0.0724427	0.0661298	0.0769636	0.03296	0.200695	0.318278	0.540005	-0.646284	0.107133	0.183586	0.108382	0.0927896	-0.0932019	-0.0804981	0.212654	-0.136596	0.10947	0.0767627	-0.0480186	0.688878	0.398103
ENSG00000007202	ENSG00000227543	0.0387373	0.14302	0.277222	-0.0356725	0.0894233	0.123862	-0.268454	0.799466	0.798612	0.823691	0.780172	0.709133	0.742946	0.788015	0.712841	0.857773	0.814585	0.849062	0.794805	0.744447	0.218712	0.602471	0.549676	-0.0100962	-0.495924	-0.0584763	-0.00826377	0.00562123	0.259495	-0.00908186	0.0295952	0.273069	0.448712	0.517474	0.551615	0.226602	0.168224	0.448638	0.155731	0.506164	0.260932	0.514246	0.327169	0.229781	0.0259471	0.0919586	0.443205	0.491722
ENSG00000007202	ENSG00000264577	-0.0200439	0.163376	0.181728	-0.189785	0.065545	-0.00919768	-0.169305	0.419216	0.301942	0.454181	0.537711	0.479104	0.229314	0.322712	0.465416	0.431134	0.55978	0.421054	0.608138	0.589971	0.118013	0.516336	0.428864	0.0226946	-0.213096	0.083956	0.0479045	0.148905	0.26695	0.166654	0.851535	0.240201	0.424449	0.612033	-0.0449669	0.419429	-0.0735432	0.196638	0.0739202	0.112827	0.223528	0.420358	-0.123112	0.218789	0.113841	0.0743234	0.592969	0.435029
ENSG00000007202	ENSG00000267259	-0.00696395	-0.0716312	0.036899	-0.04674	0.130612	-0.0692567	-0.309385	0.241815	0.17289	0.251039	0.202318	0.0725189	0.135742	0.29355	-0.0215595	0.292745	0.230178	0.332888	0.29058	0.142719	0.175734	0.0298254	-0.0303912	-0.834493	-0.514273	-0.128731	-0.359934	0.0820049	0.083705	0.0350299	-0.466291	0.0304624	0.0452784	0.391047	0.993503	-0.0675347	0.228353	0.0396681	0.0774356	-0.0482588	0.0256013	0.00194923	0.281843	0.0908535	0.0712006	0.213813	-0.0885572	-0.0243464
ENSG00000007202	ENSG00000276334	-0.186845	-0.221953	0.182731	-0.372704	-0.178983	-0.0183024	0.147914	0.386514	0.132203	0.353816	0.574537	0.475255	0.199728	0.113612	0.351788	0.55677	0.355492	0.496805	0.563587	0.292514	-0.160583	-0.114894	-0.407371	0.50857	0.0750459	-0.0898536	0.302663	-0.0861424	-0.18559	-0.0581472	0.0918485	0.107176	0.342533	0.404588	0.608787	-0.204911	-0.169908	0.14473	0.0397949	0.0889698	-0.108533	0.133012	0.125268	0.207384	-0.331952	-0.0754613	0.193308	0.30201
ENSG00000008128	ENSG00000223764	0.0463735	0.264166	-0.05858	0.11216	0.193302	0.104082	-0.0837866	0.271346	0.185158	0.498817	-0.0786889	-0.122812	0.0704703	0.255097	0.297306	0.128636	0.205871	0.35778	0.336133	0.444362	0.238537	-0.115957	-0.052014	0.156927	0.616294	0.0491157	0.0690943	0.0937453	0.22981	0.116024	0.481064	0.38091	0.38542	0.501007	0.606014	0.231589	0.133303	0.110477	0.0249989	0.0976712	-0.0468595	0.515293	0.100513	0.309193	0.101794	0.141337	0.141522	0.326408
ENSG00000008128	ENSG00000224870	0.176281	0.309781	0.208414	0.142661	0.296088	0.20671	0.0331563	0.317184	0.412998	0.622459	0.510694	0.518884	0.426458	0.507034	0.5223	0.430616	0.59151	0.624158	0.471643	0.68402	0.298294	0.364733	0.39566	0.2548	-0.081274	0.278988	0.221074	0.375821	0.551301	0.357873	-0.0308121	0.275415	0.730693	0.746735	0.839129	0.175735	-0.176625	0.478166	0.553505	0.193578	-0.0452087	0.679323	0.103012	0.371447	0.148391	0.180578	0.495182	0.423711
ENSG00000008128	ENSG00000229807	0.0975223	0.04493	-0.0766037	0.0944325	0.0627245	0.200494	0.0870617	0.449072	0.433832	0.1557	0.0518487	0.0155986	0.0260305	0.118482	0.360873	0.392636	0.285022	0.274982	0.209608	0.0982601	0.221185	0.0522182	0.0235593	0.297997	-0.170655	0.0840567	0.00888336	0.0475685	0.0664652	0.0820786	0.224789	0.0777329	0.219215	0.326134	-0.417626	0.113183	-0.019503	0.0742328	0.176424	0.0976065	-0.0417592	0.0309892	0.0943818	0.0488086	0.18123	0.18351	0.1595	0.187335
ENSG00000008128	ENSG00000238164	0.131697	0.463146	0.132885	0.289572	0.547314	0.151288	0.188754	0.888905	0.858811	0.570929	0.128807	0.0304128	0.179817	0.419839	0.713815	0.767192	0.700877	0.513409	0.407745	0.581748	0.320644	0.406523	0.0559292	0.541294	-0.172979	0.0217825	0.121332	0.177094	0.338172	0.243565	0.263083	0.433079	0.534457	0.619094	0.474417	0.262211	0.175979	0.440591	0.345648	0.117106	0.0397352	0.682546	0.054112	0.351347	0.286852	0.201912	0.183228	0.433929
ENSG00000008128	ENSG00000258634	0.295286	0.53171	0.312087	0.395485	0.487526	0.387084	0.234133	0.736978	0.667229	0.670176	0.624792	0.480919	0.582765	0.588246	0.691358	0.610408	0.588532	0.667518	0.6672	0.691975	0.546025	0.311955	0.102575	0.751618	0.85538	0.312675	0.19556	0.418589	0.507255	0.426579	0.705134	0.607284	0.797053	0.808062	0.975453	0.468314	0.317455	0.588015	0.594351	0.257109	0.258048	0.656242	0.289578	0.446322	0.390511	0.341738	0.365131	0.462454
ENSG00000008128	ENSG00000268575	NA	NA	NA	NA	NA	NA	NA	NA	NA	NA	NA	NA	NA	NA	NA	NA	NA	NA	NA	NA	NA	NA	NA	NA	NA	NA	NA	NA	NA	NA	NA	NA	NA	NA	NA	NA	NA	NA	NA	NA	NA	NA	NA	NA	NA	NA	NA	NA
ENSG00000008128	ENSG00000272106	0.217068	0.0982671	0.225075	0.294797	0.393106	0.255677	0.433299	0.0849649	0.12335	0.492813	0.352151	0.369088	0.377326	0.41915	0.303778	0.277444	0.464336	0.565185	0.5266	0.633818	0.340149	-0.0177006	-0.203878	0.40531	0.442398	0.0974337	0.139389	0.294285	0.254004	0.166834	0.0902138	0.162598	0.309305	0.686497	0.990959	-0.135828	0.0549662	0.269124	-0.2557	0.0665476	0.0296974	0.63643	0.134303	0.425361	0.0959445	0.165575	0.391271	0.51037
ENSG00000008128	ENSG00000272455	0.177685	0.20662	0.406318	0.286504	0.468886	0.193343	0.392644	0.907868	0.847268	0.57234	0.550437	0.354693	0.525039	0.575843	0.819676	0.824301	0.689115	0.730828	0.554835	0.737665	0.222948	0.0130674	-0.0430514	0.233848	0.351359	0.337363	0.230392	0.25262	0.440867	0.326916	0.124807	0.092675	0.476973	0.705772	0.508134	-0.00390362	0.169941	0.450111	0.568249	0.200286	0.166663	0.677689	0.213652	0.466876	0.179181	0.259956	0.444173	0.360747
ENSG00000008128	ENSG00000272512	0.0724328	-0.00945813	0.171343	0.127093	0.109815	0.0382722	0.0857739	0.722291	0.646454	0.286467	0.0476235	-0.0853476	0.110038	0.223795	0.605897	0.590373	0.512802	0.335771	0.187901	0.0737194	0.12634	0.230292	-0.157507	0.188275	-0.0547548	0.101528	-0.022123	0.034475	0.221598	0.0802137	0.0313158	0.281684	0.0979453	0.259109	-0.301082	0.142156	0.27504	0.302464	-0.141343	-0.0199851	-0.0400515	0.404888	-0.0301105	0.03087	0.167956	0.207161	0.0932153	0.200049
ENSG00000008516	ENSG00000205890	0.033758	0.733535	0.118954	0.472572	0.322581	0.155406	-0.130991	0.33044	0.0578386	0.0887563	0.425688	0.105934	-0.0539835	-0.00760036	-0.00399416	0.289752	-0.0484309	-0.0945125	0.0924876	0.136961	0.477818	0.132764	0.418535	-0.197866	0.600445	0.0947697	0.0330938	0.0508767	-0.104157	0.163151	-0.286074	0.469765	0.614563	0.232572	0.48799	0.286923	0.101313	0.0725532	0.135341	0.33193	0.423602	0.413554	0.0638052	0.155334	-0.0116656	-0.100348	-0.103768	0.64371
ENSG00000008516	ENSG00000260565	0.0556085	-0.142384	0.0486903	-0.0447854	0.00647611	0.0197419	-0.355182	0.0913387	0.0501683	0.0877607	0.339148	0.0380554	-0.0798769	0.0462138	0.119346	0.318174	0.0868599	0.00556286	0.100665	0.126632	0.320078	0.135207	-0.0795267	0.267087	-0.118452	0.0799099	-0.0872545	-0.0295697	0.0674135	0.0365895	-0.515701	0.154192	0.259316	0.255885	-0.589883	-0.133477	-0.0595086	-0.0756267	0.195035	-0.0532935	0.0074194	0.44683	-0.0599077	0.0716097	0.211405	0.206406	0.163284	-0.139346
ENSG00000008516	ENSG00000261663	0.0564366	-0.240583	0.108409	-0.0561618	0.131281	0.0508328	0.165902	0.435793	0.274833	0.110437	0.20909	0.0317023	0.0947156	0.119077	0.195416	0.223316	0.166022	-0.0554571	0.111712	0.0552361	0.31054	-0.0543293	-0.256456	0.390677	0.316829	-0.0338355	0.0385633	-0.00495851	0.0507002	0.0812011	-0.485663	0.132474	0.22266	0.319038	-0.639614	0.00060409	-0.00965171	-0.0367321	0.213279	-0.00374421	0.193689	0.424762	0.00643379	0.157689	-0.0508265	-0.111226	0.0679137	-0.181137
ENSG00000008516	ENSG00000261971	0.0320015	0.118011	0.292292	0.127999	0.254238	0.272223	-0.0520216	0.644131	0.303062	0.0435678	0.374646	0.155359	-0.0101235	0.0164817	0.203103	0.382842	0.028036	0.0152141	0.183109	0.0796662	0.292823	0.149874	0.352508	0.280649	0.79395	0.114473	0.391608	0.140945	0.408567	0.263666	-0.0464534	0.280765	0.413598	0.449917	0.886818	0.216315	0.211365	0.223793	0.226842	0.131839	0.291944	0.628135	0.0990163	0.388728	0.235913	0.274709	0.482055	0.239275
ENSG00000008516	ENSG00000263072	-0.12868	-0.307416	0.0525454	-0.184674	-0.0718815	0.0112133	-0.268067	0.15526	0.028769	-0.00132887	0.283024	0.13258	-0.0638279	0.0208161	0.121132	0.256477	0.104995	-0.0165505	-0.0167717	0.038318	0.401661	-0.0896228	-0.226638	-0.189876	0.48965	-0.164682	0.000412184	-0.000868505	0.0907237	0.0596161	-0.627177	0.133185	0.290791	0.101401	-0.43793	0.0353321	-0.0884117	0.0422289	0.0865536	-0.0129463	0.0639392	0.459143	-0.139173	0.0676617	0.130863	0.0916774	0.279105	-0.0156803
ENSG00000008516	ENSG00000272079	0.117071	-0.00548163	0.15991	0.227037	0.16236	0.0756858	0.0843565	-0.0134552	-0.00587365	-0.045262	0.334543	0.0360131	-0.0354117	-0.0203965	0.0716313	0.111436	-0.00261639	-0.129527	0.0608281	-0.00366601	0.368137	0.00362777	0.126485	-0.260668	0.522355	0.108506	0.0610624	-0.0244774	-0.161503	-0.0178562	-0.309699	0.00743011	0.0718352	0.163731	0.947339	-0.155793	0.127495	0.127902	0.134101	0.034586	0.424545	0.462733	-0.0579242	0.0390012	0.101674	0.104947	-0.0509475	0.477249
ENSG00000008988	ENSG00000163597	0.245389	0.352512	0.174745	0.279731	0.259541	0.3588	0.547854	0.7296	0.738348	0.733603	0.522024	0.563463	0.606758	0.492005	0.747391	0.552711	0.625793	0.73241	0.637114	0.573708	0.333643	0.18902	0.204352	0.382751	0.643735	0.625585	0.807924	0.606827	0.589588	0.4421	0.550325	0.556802	0.72188	0.903154	0.753779	0.605068	0.186811	0.523389	0.308195	0.106731	0.493418	0.775017	0.580623	0.542676	0.332452	0.324575	0.762459	0.572781
ENSG00000008988	ENSG00000175061	0.667979	0.730215	0.798179	0.82265	0.729085	0.79503	0.801996	0.836518	0.860758	0.92113	0.780623	0.76008	0.83048	0.806197	0.885513	0.74224	0.838517	0.909299	0.840052	0.739108	0.769053	0.890544	0.627972	0.847428	0.73361	0.672344	0.504132	0.85302	0.742862	0.811855	0.850017	0.848213	0.913222	0.97912	0.996976	0.837618	0.493063	0.750973	0.700598	0.777517	0.725531	0.834609	0.785825	0.82817	0.523137	0.484053	0.750523	0.850936
ENSG00000008988	ENSG00000234741	0.656629	0.675421	0.784859	0.775998	0.700566	0.730788	0.77316	0.853053	0.889402	0.873648	0.827556	0.836296	0.831979	0.825391	0.878832	0.859232	0.827726	0.858824	0.76235	0.857041	0.68014	0.74687	0.691497	0.905544	0.84536	0.644354	0.752591	0.745727	0.712826	0.671735	0.850671	0.683864	0.71278	0.939637	0.8796	0.483445	0.634478	0.815871	0.685302	0.707494	0.864932	0.838858	0.745136	0.746023	0.676168	0.6404	0.897814	0.870114
ENSG00000008988	ENSG00000247556	-0.0108233	0.467026	0.185768	0.150186	0.130802	-0.2578	0.0107654	0.334304	0.191536	0.529886	0.415294	0.412359	0.181395	0.0136002	0.482746	0.469473	0.53238	0.638801	0.238471	0.188846	-0.108121	0.00622076	0.352705	0.630075	-0.332908	0.272549	0.586352	0.229571	0.382876	0.186375	0.336029	0.445118	0.572659	0.746516	0.164411	0.27281	0.229354	0.175774	0.0316923	-0.316085	0.178185	0.468416	0.147423	0.433532	0.267507	0.041219	0.762804	0.442927
ENSG00000008988	ENSG00000248275	0.417046	0.430985	0.393582	0.373364	0.313043	0.466101	-0.132904	0.497116	0.373602	0.634575	0.465396	0.425262	0.325879	0.273791	0.641816	0.526466	0.531412	0.6929	0.465104	0.492811	0.45551	-0.116495	0.400143	0.509491	0.339653	0.302119	0.7073	0.385666	0.483142	0.210936	0.154322	0.399594	0.509274	0.710608	0.571535	0.410165	0.23912	0.388103	0.322889	0.178811	0.176732	0.38197	0.277941	0.466075	0.335322	0.176731	0.690039	0.515305
ENSG00000008988	ENSG00000249859	0.0638812	0.29968	0.43057	0.29873	0.381905	0.139963	0.679656	0.359064	0.299805	0.284938	0.144788	0.371633	0.289842	0.257401	0.424539	0.293825	0.251176	0.418004	0.380573	0.219233	0.173396	-0.562798	0.67362	0.257669	0.253778	0.321256	0.521664	0.247374	0.53372	0.232977	0.100156	0.45762	0.59502	0.792582	0.447819	0.564194	0.113039	0.0860419	0.383731	0.23948	0.478844	0.544601	0.113566	-0.0382281	0.179868	0.300101	0.738474	0.394743
ENSG00000008988	ENSG00000261799	0.0141903	0.326019	-0.142168	-0.142338	0.0623465	-0.282229	0.0652262	0.161977	0.265486	0.449974	0.416827	0.431075	0.276822	0.286244	0.485714	0.443011	0.451358	0.508835	0.393825	0.371796	-0.141951	-0.104238	0.110116	-0.044137	-0.707528	0.10831	0.646473	0.19832	0.383606	0.202338	-0.493777	0.431957	0.590331	0.501588	-0.16923	0.0988944	0.0499395	0.411821	0.394634	-0.342909	-0.320659	0.4296	0.183732	0.0461664	0.0408731	-0.142396	0.701697	0.235317
ENSG00000011566	ENSG00000229692	0.331145	0.556073	0.297912	0.198347	0.136831	0.32746	0.149127	0.605808	0.642699	0.662682	0.623336	0.661102	0.532791	0.545732	0.677284	0.643669	0.668611	0.666435	0.431242	0.415846	0.344347	-0.188755	0.170013	0.352005	-0.242894	0.392728	0.667432	0.461327	0.49268	0.222244	0.0635877	0.493924	0.658916	0.645377	0.0590111	0.503938	0.409323	0.565093	0.406792	0.274902	0.442015	0.567993	0.405164	0.519844	0.396404	0.327962	0.209249	0.391475
ENSG00000011566	ENSG00000231312	0.464243	0.683713	0.700069	0.437338	0.686074	0.414547	0.462539	0.727277	0.889642	0.807479	0.803124	0.703484	0.815424	0.852	0.822264	0.819453	0.836963	0.842357	0.793321	0.751938	0.352676	0.657455	0.850169	0.451254	-0.238995	0.2735	0.631444	0.587409	0.481525	0.43699	0.455207	0.654453	0.753506	0.543597	0.803446	0.366696	0.603537	0.605891	0.582847	0.563769	0.287953	0.721114	0.406948	0.465283	0.645516	0.639344	0.504217	0.835454
ENSG00000014919	ENSG00000175061	0.0969737	0.487395	0.0909529	0.263067	0.197461	0.0599942	0.0975203	0.544362	0.470013	0.686182	0.616236	0.664344	0.504406	0.53195	0.665818	0.678479	0.664285	0.726392	0.658033	0.501926	0.0390867	0.0421562	0.331121	0.855391	0.465266	0.230025	0.356531	0.417448	0.562182	0.433039	0.400106	0.401161	0.528605	0.789379	-0.468106	0.497987	0.395903	0.550076	0.227317	-0.220009	0.28313	0.691888	0.318252	0.425815	0.353495	0.172693	0.498422	0.542084
ENSG00000014919	ENSG00000177410	0.0375861	0.352796	-0.0348923	0.33786	0.0779717	-0.0278076	-0.0429536	0.312782	0.179562	0.558397	0.221019	0.321749	0.373542	0.273454	0.46521	0.313378	0.530286	0.637462	0.508783	0.391099	0.251606	-0.0147315	0.0830496	0.789669	0.485923	0.098033	0.237443	0.272573	0.358754	0.217406	0.140169	0.156059	0.236686	0.657101	-0.342059	0.320704	-0.229237	0.581082	0.0566396	-0.169893	0.310527	0.69635	0.244159	0.258937	0.268984	0.231533	0.41817	0.478146
ENSG00000014919	ENSG00000197182	-0.000918893	-0.25651	-0.182541	-0.111209	-0.151243	0.0107991	-0.552739	0.331357	0.181135	0.330674	0.0877059	0.107482	0.146746	0.164073	0.287254	0.150815	0.329023	0.4131	0.407838	0.202433	0.216234	0.253164	-0.236779	0.140156	0.023464	-0.0719004	0.00799607	0.118498	0.122455	0.069741	-0.765308	0.139031	0.277344	0.556584	-0.00692926	0.194179	-0.0596006	0.165165	0.179784	0.0331029	-0.476121	0.19119	-0.11425	0.0269103	-0.1742	-0.129248	-0.0340882	0.0750862
ENSG00000014919	ENSG00000224424	0.554497	0.581522	0.727059	0.567154	0.580161	0.572277	0.651967	0.794772	0.747421	0.725816	0.690677	0.693933	0.664579	0.68025	0.824769	0.668254	0.697977	0.698173	0.853088	0.768637	0.677404	0.32564	0.293169	-0.294949	-0.0673229	0.349397	0.252508	0.584473	0.566225	0.379939	0.875502	0.597152	0.685064	0.740503	0.994912	0.309765	0.512932	0.44126	0.613639	0.508316	0.636817	0.579339	0.495167	0.503705	0.403015	0.422236	0.414968	0.506615
ENSG00000014919	ENSG00000224934	0.408087	0.537844	-0.39294	0.642324	0.622062	0.524628	0.185906	0.682047	0.684439	0.650877	0.315265	0.383658	0.587617	0.623429	0.683932	0.592888	0.642784	0.727261	0.65482	0.623635	0.726968	0.382547	0.135205	0.863825	0.422984	0.310911	0.316018	0.249355	0.392344	0.181812	0.848656	0.340073	0.296246	0.524381	0.825194	-0.00168984	0.29915	0.38436	0.377574	0.605933	0.657513	0.450408	0.383855	0.536821	0.605836	0.571962	0.304659	0.635676
ENSG00000014919	ENSG00000232956	-0.257223	-0.340109	-0.474753	-0.00636487	-0.101223	-0.190382	-0.43507	0.53362	0.591644	0.562809	0.491816	0.458063	0.519427	0.613952	0.670477	0.702938	0.681648	0.564865	0.384369	0.473597	-0.127404	0.171891	0.0943437	0.381036	0.429773	-0.23014	-0.0278805	0.0266145	0.160233	-0.0157388	-0.390439	0.0247259	0.115296	0.616692	-0.673184	0.14568	-0.458749	0.257343	-0.0100312	-0.250642	0.179854	0.41912	0.0319493	0.049924	-0.138475	-0.0567198	0.349569	0.336099
ENSG00000014919	ENSG00000235703	0.247878	0.475175	-0.239903	0.477058	0.445482	0.294127	0.503289	0.63965	0.479324	0.548824	0.62873	0.601022	0.495244	0.55908	0.693926	0.617078	0.615707	0.642141	0.773358	0.550144	0.653214	0.254265	0.0624336	0.935962	0.672985	0.281909	0.281222	0.294094	0.443479	0.228201	0.819799	0.294132	0.282446	0.551522	0.58376	-0.019254	-0.0201316	0.344374	0.340676	0.470319	0.571735	0.468502	0.180979	0.482412	0.476398	0.405635	0.348628	0.585588
ENSG00000014919	ENSG00000235823	0.121878	0.244498	0.238368	0.418801	0.32163	0.152174	0.290058	0.31638	0.217148	0.371796	0.217041	0.0941035	0.21646	0.118016	0.519832	0.443625	0.321353	0.357146	0.628414	0.362284	0.429324	0.00497422	0.335614	0.389758	0.400227	0.0568026	0.160988	0.239133	0.340044	0.191267	0.87718	0.261652	0.289303	0.507096	0.918293	-0.0275283	0.209157	-0.12275	0.468688	0.30926	0.525251	0.169096	0.0351621	0.0258067	0.326851	0.369776	0.360652	0.378653
ENSG00000014919	ENSG00000264772	NA	NA	NA	NA	NA	NA	NA	NA	NA	NA	NA	NA	NA	NA	NA	NA	NA	NA	NA	NA	NA	NA	NA	NA	NA	NA	NA	NA	NA	NA	NA	NA	NA	NA	NA	NA	NA	NA	NA	NA	NA	NA	NA	NA	NA	NA	NA	NA
ENSG00000014919	ENSG00000269609	0.319818	0.317294	0.371727	0.415127	0.214093	0.365479	0.457826	0.644669	0.629761	0.717098	0.4492	0.552092	0.590395	0.606054	0.681922	0.684079	0.693815	0.695296	0.531651	0.622579	0.575572	0.477873	0.126322	-0.105284	-0.237597	0.169652	0.109651	0.219095	0.421074	0.213867	0.854272	0.451758	0.370041	0.666578	0.518735	0.0561884	0.336192	0.376453	0.425475	0.436388	0.481336	0.669975	0.284155	0.297705	0.314522	0.316778	0.400782	0.406689
ENSG00000018510	ENSG00000163364	0.367569	0.461311	0.13623	0.20616	0.174692	-0.0431413	-0.267564	0.394073	0.356502	0.494802	-0.0491274	0.0330529	0.360373	0.266991	0.0972779	0.238486	0.280459	0.477339	0.461342	0.0842125	0.0436952	0.02661	0.054114	0.306622	0.277133	0.0870168	0.327051	0.141789	0.0397589	0.0171505	0.189344	0.331255	0.457807	0.612901	0.711397	0.0799293	0.189943	0.500268	0.161697	0.524526	0.244115	0.307741	0.0920936	0.292237	0.512611	0.569136	0.511072	0.297066
ENSG00000018510	ENSG00000213963	0.551057	0.588531	0.265591	-0.0560503	0.0768885	0.396399	-0.0586319	0.805683	0.830273	0.696144	0.691043	0.55497	0.737202	0.818177	0.840825	0.840362	0.842066	0.800696	0.814053	0.876453	0.570812	-0.188478	0.177365	-0.401172	0.0706321	0.142745	0.301025	0.323181	0.0611466	0.0276449	-0.127089	0.446105	0.521886	0.00967091	0.134745	0.318841	0.295942	-0.0542824	0.141633	0.528176	0.326192	0.436842	0.456881	0.492261	0.26853	0.203108	0.423458	0.329338
ENSG00000018510	ENSG00000223960	0.565215	0.56256	0.305383	-0.0338793	0.0803707	0.231662	-0.015454	0.703263	0.778835	0.707959	0.662185	0.57152	0.631957	0.637794	0.574751	0.631174	0.676404	0.70881	0.466053	0.634949	-0.0867696	0.116398	0.0748588	0.107739	-0.283149	0.160796	0.343763	0.361738	0.360387	0.148227	-0.448181	0.490638	0.533153	0.63322	0.679571	0.322152	0.294173	0.586489	0.483384	0.505415	-0.0138712	0.551301	0.302236	0.286046	0.463751	0.576308	0.442925	0.311229
ENSG00000018510	ENSG00000237298	0.334019	0.448918	-0.0137346	-0.144428	-0.0188803	0.223894	-0.463587	0.630602	0.682522	0.646336	0.355801	0.441931	0.572789	0.629328	0.596205	0.68093	0.447159	0.637409	0.65961	0.689751	-0.0158764	0.127309	0.0671754	0.11554	-0.280388	0.0117701	0.242798	0.214674	0.189133	-0.00374577	-0.636352	0.189899	0.391126	0.700938	0.173903	0.0904681	-0.0696018	0.386473	0.248947	0.302449	-0.132035	0.43536	0.217153	-0.0529154	0.445893	0.496613	0.254818	0.271948
ENSG00000032219	ENSG00000163597	-0.117877	0.0414328	0.427701	-0.234107	-0.179538	-0.138794	-0.162043	0.750033	0.678315	0.711459	0.746582	0.641384	0.507624	0.597009	0.763592	0.766853	0.700043	0.668286	0.556342	0.575126	-0.255956	-0.284411	0.252335	-0.0598932	-0.344869	0.162617	0.572408	0.253206	0.412054	0.200571	-0.0569918	0.456441	0.755333	0.612253	-0.30268	-0.12603	-0.206368	0.460875	0.27538	-0.0409146	0.159577	0.549131	0.24518	0.40123	0.419005	0.206688	0.61266	0.53216
ENSG00000032219	ENSG00000203709	0.142365	-0.112195	0.237972	0.200562	0.150288	0.141081	0.377329	0.507032	0.632731	0.481906	0.3422	0.37496	0.518874	0.452851	0.580905	0.655256	0.578055	0.556934	0.401231	0.450343	0.358125	0.549303	0.486718	0.56592	0.487216	0.22645	0.397909	0.426345	0.391633	0.358192	0.674548	0.377105	0.456387	0.776369	0.438465	0.0646015	0.143114	0.360785	0.257008	0.124636	0.118116	0.270613	0.02284	0.330962	0.0141987	0.11989	0.544222	0.474083
ENSG00000032219	ENSG00000230590	0.540608	0.705276	0.570413	0.404267	0.550188	0.469427	0.844489	0.644014	0.690092	0.847718	0.843762	0.808	0.746221	0.87424	0.749739	0.779128	0.905053	0.886768	0.753183	0.840127	0.641335	0.651318	0.496175	0.447873	0.525532	0.402489	0.700683	0.518471	0.589983	0.481455	0.618824	0.51502	0.626352	0.842838	0.936527	0.471549	0.52426	0.635839	0.602039	0.4396	0.556789	0.798223	0.632667	0.607002	0.225029	0.407789	0.815088	0.721617
ENSG00000032219	ENSG00000231365	0.476561	0.624507	0.572447	0.172025	0.391008	0.250482	0.33645	0.71354	0.622906	0.685359	0.441622	0.492153	0.518444	0.533002	0.761478	0.805022	0.767809	0.802827	0.733436	0.747881	0.607993	0.368312	0.0768926	0.487139	0.324259	0.065894	0.100928	0.19437	0.266739	0.218436	0.00163654	0.409622	0.590329	0.706271	0.996459	0.396426	0.308429	0.604086	0.522817	0.280672	0.286591	0.566925	0.37558	0.21969	0.273446	0.259565	0.725636	0.412188
ENSG00000032219	ENSG00000248275	0.0768781	0.163984	0.221736	0.154282	0.288337	0.110503	0.212508	0.255705	0.278574	0.589246	0.445847	0.480271	0.420347	0.426894	0.589447	0.529412	0.623984	0.722707	0.711283	0.574314	0.0529366	0.0367603	0.203895	0.114363	-0.0767254	0.255681	0.653381	0.328919	0.281591	0.259765	-0.032197	0.326992	0.411262	0.52352	0.858161	0.186863	0.391937	0.211411	0.173641	0.266606	0.108069	0.398017	0.14006	0.355155	0.339551	0.168462	0.584716	0.367095
ENSG00000032219	ENSG00000257621	0.466803	0.607332	0.0934577	0.302736	0.450282	0.231131	0.485186	0.661651	0.716475	0.805502	0.643374	0.612002	0.744514	0.765304	0.775852	0.80822	0.849844	0.864929	0.840409	0.862064	0.691472	0.608355	0.514	0.645701	0.30602	0.09063	0.575038	0.232036	0.369764	0.123697	0.0622928	0.512992	0.602481	0.785231	0.984987	0.646871	0.362569	0.571727	0.589978	0.339847	0.160561	0.778169	0.538112	0.426263	0.416128	0.520489	0.835653	0.577778
ENSG00000032219	ENSG00000267106	0.0413664	0.533762	0.54933	0.0825888	0.152753	-0.197079	0.0524662	0.324553	0.463715	0.656476	0.477079	0.444592	0.406117	0.516238	0.644204	0.578167	0.703778	0.664655	0.614419	0.694965	0.263085	0.152635	-0.0941614	-0.300582	-0.364392	0.0830765	0.669684	0.236075	0.249843	0.20132	-0.301304	0.417763	0.642757	0.436721	0.0476952	0.230616	-0.111902	0.384379	0.157213	-0.0408005	0.228582	0.556694	0.342634	0.0838269	0.0332948	-0.0597023	0.201444	0.217809
ENSG00000032219	ENSG00000268205	0.334947	0.237704	-0.364637	0.124799	0.0784666	0.121968	-0.727135	0.550298	0.646553	0.762311	0.68954	0.742916	0.666519	0.777059	0.710594	0.836471	0.812967	0.830689	0.686845	0.705215	0.514649	-0.00666616	0.00797829	0.437849	0.272237	-0.0936833	0.545707	-0.143082	0.0698881	-0.195213	0.633094	0.258419	0.426259	0.753757	-0.084734	-0.193019	0.216916	0.47617	0.164921	0.10228	0.0653042	0.500534	0.157085	0.0514318	0.188898	0.199634	0.781042	0.471409
ENSG00000032219	ENSG00000274020	0.243012	0.570646	0.174518	0.309022	0.389904	0.193645	0.112247	0.550173	0.501525	0.341929	0.385413	0.395255	0.397562	0.4305	0.770468	0.779397	0.45873	0.464664	0.656493	0.628047	0.506739	0.189406	0.166379	-0.097406	0.619367	0.0469637	0.536329	0.0362238	0.125371	-0.0592774	-0.162229	0.441826	0.480515	0.728342	0.81169	-0.0388712	0.336873	0.52241	0.443726	0.0598422	0.145581	0.58996	0.302841	-0.00744256	0.299892	0.235092	0.705339	0.299772
ENSG00000032219	ENSG00000279738	0.248267	0.440754	-0.306333	0.19072	0.190565	0.0946056	-0.129119	0.853469	0.743242	0.490611	0.447586	0.426816	0.485958	0.45138	0.781012	0.790596	0.620356	0.650602	0.646772	0.674307	0.438508	-0.0781753	0.107721	0.343153	-0.271077	-0.0208339	0.266838	-0.0938233	0.151752	-0.154501	0.23877	0.281263	0.46232	0.688813	0.455032	0.103814	0.224776	0.431904	0.432332	-0.045219	0.0394651	0.382486	0.230402	0.129924	0.289691	0.0127054	0.658801	0.240828
ENSG00000048392	ENSG00000130600	0.0337678	0.304576	-0.238797	-0.115565	-0.240932	0.087507	0.171671	0.402113	0.399401	0.355037	0.0432501	0.0585225	0.142	0.253155	0.284831	0.0645484	0.183352	0.327659	0.132234	0.198175	-0.0768546	0.0457444	0.199033	0.300372	-0.0881122	-0.0268873	0.430965	-0.0501755	0.00582776	0.271693	-0.248289	0.0875052	0.196937	0.126017	0.662335	0.0974152	-0.120962	0.100245	0.133531	-0.0640559	0.0434154	0.0696961	0.203897	-0.0240784	0.0782985	0.179288	0.0584422	0.026786
ENSG00000048392	ENSG00000225470	0.228701	0.553698	0.162113	0.188754	0.295487	0.194167	-0.0266132	0.635977	0.437174	0.693804	0.707843	0.495956	0.283197	0.385002	0.611485	0.516923	0.718521	0.668645	0.536382	0.474665	0.347861	0.445511	0.294443	0.187782	-0.327234	0.117112	0.626042	0.345272	0.406371	0.158857	0.330611	0.317606	0.523545	0.725224	0.0588053	0.365572	0.0747275	0.336301	0.312544	0.216334	-0.0258387	0.355531	0.307361	0.179224	0.388434	0.294064	0.683647	0.362297
ENSG00000048392	ENSG00000231074	0.325514	0.49841	0.0136824	0.161842	0.243445	0.312857	0.496542	0.698828	0.701258	0.75563	0.611356	0.457357	0.472329	0.667805	0.739088	0.688486	0.735166	0.671744	0.711073	0.744349	0.463189	0.451809	0.180862	0.327022	0.495084	0.346859	0.61855	0.459797	0.106281	0.389253	0.317256	0.658212	0.678205	0.818765	0.632872	0.420719	0.0217358	0.499587	0.580317	0.142089	0.325999	0.356353	0.026652	0.441144	0.258013	0.262082	0.797052	0.533877
ENSG00000048392	ENSG00000234741	-0.0873718	0.371375	0.024608	-0.0130368	0.115162	0.0885787	-0.307315	0.598846	0.580263	0.560778	0.569512	0.506683	0.339154	0.366474	0.682854	0.523676	0.652998	0.624352	0.516938	0.385325	0.0498557	0.0445061	0.2525	0.0865366	-0.113759	0.174141	0.486407	0.25271	0.246913	0.193708	0.583985	0.251937	0.395746	0.592247	0.769526	0.129961	0.103753	0.414204	0.404121	-0.17818	-0.237004	0.30728	0.202167	0.186437	0.288765	0.177097	0.728962	0.294903
ENSG00000048392	ENSG00000246263	0.468844	0.670693	0.277284	0.240698	0.326896	0.306809	0.0437017	0.744363	0.756763	0.78321	0.598339	0.68797	0.496635	0.710809	0.844419	0.75569	0.668611	0.77062	0.815909	0.709102	0.509471	-0.0948918	0.501314	0.49568	0.463111	0.349073	0.635652	0.530693	0.522834	0.327911	0.645749	0.564104	0.647284	0.839231	0.988167	0.418073	0.355666	0.636227	0.639641	0.518368	0.440293	0.440988	0.506662	0.44884	0.408196	0.331221	0.74893	0.563992
ENSG00000048392	ENSG00000253669	0.128666	-0.237247	0.104294	0.104265	0.0490698	-0.022268	-0.21869	0.667443	0.683211	0.530949	0.172818	0.248103	0.360414	0.306699	0.638141	0.54843	0.425163	0.492161	0.406354	0.392422	0.0966809	-0.300394	-0.110932	-0.254075	0.182986	0.203764	0.123708	0.200198	0.239674	0.481259	-0.131887	0.265099	0.449254	0.352614	-0.693384	0.0767241	-0.11016	0.364923	0.199885	0.0864582	0.0151337	0.169598	0.297863	0.161631	0.433516	0.348839	0.022031	0.125835
ENSG00000048392	ENSG00000255153	0.0465839	0.0546148	0.122757	-0.0593321	0.0997284	-0.0779962	0.277837	0.445957	0.42426	0.526068	0.325219	0.235303	0.294391	0.397072	0.625547	0.515259	0.496771	0.627974	0.624183	0.517574	0.125124	0.415306	-0.0625784	0.606922	0.172734	0.0314369	0.456389	-0.0083705	0.193802	-0.0949351	0.0419324	0.157756	0.212374	0.609969	0.891881	-0.0185104	0.0229476	0.095544	0.178664	0.184643	0.0748627	0.318503	0.0035011	0.0128908	0.060255	0.0536326	0.204675	0.1969
ENSG00000048392	ENSG00000263731	0.194472	0.00195066	-0.138041	-0.107912	-0.138146	0.0936794	-0.590965	0.636191	0.535405	0.53855	0.201657	0.331409	0.300903	0.361546	0.530598	0.515037	0.373002	0.608189	0.446212	0.462744	0.271867	-0.0640852	-0.372529	0.337994	0.283369	-0.161444	-0.295387	-0.00152311	-0.0330073	0.0383635	0.154992	0.293165	0.311968	0.655561	0.528582	0.170011	-0.143751	0.169961	0.358416	0.145166	0.185837	0.173667	0.296126	0.174288	-0.227063	-0.142885	0.104774	0.260092
ENSG00000048392	ENSG00000264247	0.323612	0.570029	0.431723	-0.0718882	0.0862325	0.18948	0.591649	0.702614	0.685053	0.722875	0.755857	0.660305	0.383046	0.768896	0.648845	0.730666	0.781599	0.740346	0.725762	0.709587	0.42135	0.593666	0.289943	0.529221	0.569775	0.312514	0.610345	0.308147	0.405107	0.339113	0.172454	0.517528	0.758534	0.797409	0.922845	0.0747724	0.0474284	0.496244	0.299376	0.439167	0.100762	0.343279	0.32383	0.408683	0.420032	0.276527	0.65849	0.485117
ENSG00000050327	ENSG00000232533	0.0202757	0.233852	0.18716	0.176453	-0.19007	-0.113279	-0.528328	0.321833	0.139173	0.384281	0.0778798	0.0148861	0.15281	0.0387385	0.23496	0.386793	0.647645	0.236389	0.221237	0.119783	0.450481	0.26094	-0.21472	-0.660417	0.37343	-0.205466	-0.568666	0.172838	-0.0408537	0.0477442	-0.495451	0.327435	0.383688	0.90366	0.321079	0.326567	0.00720498	0.321901	0.196577	0.180419	0.0322344	0.63135	0.397492	-0.284455	-0.152714	-0.335201	-0.505833	-0.0546037
ENSG00000050327	ENSG00000244479	0.547745	0.557492	0.600532	0.457172	0.718017	0.635064	0.913241	0.703211	0.611234	0.589609	0.239896	0.378073	0.542114	0.708232	0.586808	0.629211	0.7304	0.610573	0.748519	0.417986	0.813902	0.775516	0.779921	0.837279	0.782884	0.619491	0.684191	0.508214	0.560742	0.464952	0.860234	0.720738	0.730089	0.761469	0.992585	0.426987	0.425401	0.361987	0.6577	0.442866	0.614365	0.69783	0.613547	0.668024	0.473727	0.413729	0.661905	0.613472
ENSG00000064545	ENSG00000163597	0.0640737	0.277121	0.498742	0.205716	0.103323	0.27256	0.342609	0.594767	0.578692	0.695816	0.517481	0.520157	0.60482	0.603347	0.689098	0.728566	0.742826	0.795312	0.672714	0.70528	0.017097	-0.220415	0.151361	-0.12772	0.611463	0.247747	0.632553	0.36293	0.591196	0.332747	0.451853	0.437758	0.656065	0.59866	-0.701237	0.436573	0.0488619	0.361545	0.35241	0.219793	0.0204569	0.629623	0.487403	0.215706	0.321701	0.22706	0.6663	0.372481
ENSG00000064545	ENSG00000221817	0.137289	0.308225	0.541683	-0.0515699	0.1723	-0.123088	0.319618	0.627747	0.483524	0.598047	0.302434	0.273054	0.383108	0.317712	0.599537	0.581859	0.496866	0.639022	0.724419	0.713279	0.529711	-0.320834	0.0813384	-0.567581	-0.341935	0.206213	0.20329	0.381072	0.535247	0.382727	0.293806	0.442278	0.671726	0.777933	0.98797	0.253123	0.30975	0.381045	0.302819	0.0405582	-0.177131	0.593724	0.423954	0.505316	0.204801	0.104768	0.291139	0.324338
ENSG00000064545	ENSG00000224870	0.4135	0.629428	0.590597	0.310641	0.468966	0.358414	0.328837	0.554588	0.702641	0.699268	0.655218	0.557364	0.543865	0.523895	0.728409	0.681685	0.599046	0.720334	0.588114	0.700255	0.66722	0.535991	0.232716	0.432305	-0.0414407	0.351139	0.519914	0.566891	0.746807	0.516839	0.584058	0.546044	0.759194	0.826576	0.438142	0.411659	0.667295	0.608845	0.436481	0.408706	0.183822	0.844521	0.335491	0.615447	0.468211	0.438558	0.549107	0.630459
ENSG00000064545	ENSG00000231607	0.210016	0.447525	-0.0263027	0.151716	0.214427	0.00287448	0.376025	0.449488	0.410324	0.592043	0.448862	0.462443	0.420631	0.205034	0.501636	0.36573	0.486728	0.602475	0.651194	0.519725	0.117525	-0.312886	-0.143029	0.246085	0.491212	0.277814	0.366918	0.310405	0.571842	0.327911	-0.431741	0.319365	0.504153	0.680823	-0.0768581	0.194419	-0.0718522	0.434173	0.196516	0.237808	0.0754736	0.663886	0.188369	0.315758	0.353857	0.212874	0.52202	0.339623
ENSG00000064545	ENSG00000233937	0.144973	0.235981	0.415978	0.183163	0.287056	0.106149	0.440849	0.685559	0.548345	0.628491	0.30533	0.359824	0.583144	0.48779	0.670474	0.680066	0.672176	0.611299	0.6577	0.684291	0.410038	-0.0719264	0.185032	0.0383165	-0.435015	0.290345	0.389295	0.455071	0.507351	0.352511	0.445376	0.479276	0.622438	0.765037	0.498917	0.464463	-0.16222	0.397922	0.386312	0.0181816	0.142187	0.71738	-0.0024096	0.381078	0.173725	0.154381	0.445491	0.265428
ENSG00000064545	ENSG00000259248	0.0237519	0.334809	0.469819	0.170733	0.161787	0.0618348	0.324396	0.668487	0.589724	0.591906	0.317472	0.33041	0.56878	0.525336	0.672634	0.699823	0.643052	0.593258	0.656879	0.601628	0.397461	-0.167765	0.0517761	0.134854	0.460857	0.114066	-0.0165366	0.326386	0.449228	0.391527	0.602367	0.462635	0.512855	0.611278	0.881605	0.273549	-0.434667	0.269574	0.201908	-0.00275802	0.275381	0.600026	0.0852821	0.408026	0.138411	-0.0616572	0.265375	0.329249
ENSG00000064545	ENSG00000259953	0.256786	0.267401	0.220414	0.0474356	0.134587	0.100636	0.185667	0.571271	0.629868	0.544395	0.259046	0.283895	0.492375	0.642419	0.470826	0.644106	0.672759	0.654614	0.340773	0.474557	0.3623	0.568646	0.101734	0.256509	-0.0462856	-0.31888	-0.674274	0.223415	0.460703	0.290255	0.464123	0.425092	0.438557	0.691225	0.739366	0.391802	0.0228743	0.304239	0.167273	0.131254	-0.193952	0.573641	0.184028	0.424483	0.158746	0.121597	-0.127272	-0.00947219
ENSG00000064545	ENSG00000266904	0.0848453	0.559024	0.544908	0.271449	0.395485	0.0777411	0.338903	0.640223	0.682322	0.699078	0.412707	0.387995	0.524771	0.544491	0.754591	0.721598	0.712575	0.692189	0.721136	0.735134	0.583667	0.205677	-0.00104651	0.316525	0.191197	0.568745	0.76384	0.495051	0.528116	0.474536	0.309879	0.596462	0.718782	0.81776	0.93747	0.319102	0.244144	0.467309	0.379168	0.0785879	0.285283	0.577202	0.175139	0.353866	0.266086	0.174293	0.65634	0.619287
ENSG00000064545	ENSG00000267296	0.165487	0.176951	0.252397	0.253987	0.0843014	0.312388	0.345942	0.517951	0.477352	0.711694	0.692334	0.661679	0.399726	0.384321	0.606515	0.615167	0.720748	0.685486	0.526179	0.417006	-0.0110855	-0.252525	-0.0244599	0.404742	0.175237	-0.0198231	-0.482057	0.423039	0.64674	0.408381	0.236071	0.317997	0.380446	0.514246	0.537591	0.37533	0.448473	0.373268	0.443491	0.357748	0.0117998	0.198855	0.487537	0.450986	0.47375	0.360369	-0.391831	0.15693
ENSG00000064545	ENSG00000272077	-0.141946	-0.323033	-0.205734	-0.111323	0.0558345	-0.19375	-0.360626	0.610561	0.582654	0.649469	0.501963	0.2088	0.394932	0.513446	0.679236	0.638439	0.682146	0.757083	0.533324	0.632983	0.230651	0.661119	-0.0826823	0.0931209	-0.28617	0.117409	0.549207	0.342989	0.379985	0.206361	-0.286366	0.241293	0.459634	0.532836	-0.334516	0.150242	-0.17133	0.0147326	0.112641	-0.390749	-0.172793	0.347557	-0.159368	0.288624	-0.23948	-0.196201	0.461598	0.251347
ENSG00000067596	ENSG00000188825	0.201163	0.198692	0.513858	0.0413067	0.0931226	0.0428393	0.679054	0.769944	0.791004	0.664299	0.516923	0.604656	0.619127	0.616888	0.727372	0.559907	0.752827	0.727519	0.792307	0.671476	0.638318	-0.247217	0.0379675	0.0576255	-0.101752	0.346763	0.30472	0.484203	0.219023	0.348225	0.0779736	0.388968	0.628171	0.738715	0.792779	-0.00389014	0.215301	0.410317	0.436515	-0.0434461	-0.0246485	0.362119	0.354577	0.203361	0.00439143	-0.00844955	0.571668	0.48622
ENSG00000067596	ENSG00000206337	0.155261	0.278445	0.392576	0.0251715	0.00310648	0.0842888	0.208306	0.761885	0.493523	0.514934	0.148091	-0.0119183	0.145904	0.23165	0.666298	0.631464	0.660074	0.588484	0.516367	0.492463	0.265191	0.209821	0.0832536	-0.0235732	0.358876	-0.158276	-0.199691	0.0974443	0.09539	0.0600804	-0.067294	0.318771	0.296017	0.605642	0.0731538	0.375529	-0.174068	0.480753	0.236692	-0.0133725	0.212576	0.579455	0.2494	0.134016	0.247687	0.29088	0.552279	0.409429
ENSG00000067596	ENSG00000232956	0.139838	0.190383	-0.281219	-0.174251	-0.154518	-0.00562974	-0.187184	0.747014	0.775498	0.640435	0.564476	0.562451	0.708872	0.718073	0.80177	0.830519	0.852553	0.726357	0.465591	0.662773	0.0864535	0.628251	0.0482405	-0.484955	-0.485944	0.00890852	0.241388	0.0705921	0.144692	0.0821527	-0.343834	0.229273	0.403031	0.588915	0.326319	0.438594	-0.222261	0.417131	0.329042	0.139865	-0.347741	0.404515	0.263053	0.400711	0.0682515	-0.126329	0.463037	0.213575
ENSG00000067596	ENSG00000233223	0.181917	0.215028	0.391401	-0.00985316	0.0668025	0.0457884	0.315514	0.624165	0.617601	0.682005	0.617789	0.567847	0.647578	0.592264	0.714687	0.683962	0.721545	0.768089	0.733265	0.759342	0.513696	0.0619382	-0.233816	0.290825	-0.422844	0.371285	0.49231	0.366194	0.0153797	0.28779	0.318259	0.434741	0.569128	0.749479	0.873314	-0.0383258	0.139883	0.20728	0.446607	-0.090287	0.0908038	0.467276	0.2503	0.170925	0.0881581	0.156645	0.341846	0.235848
ENSG00000067596	ENSG00000245532	0.159602	0.22656	0.222739	-0.295595	-0.108683	0.0916767	0.473514	0.782339	0.500874	0.450141	0.408782	0.36015	0.252594	0.326427	0.69246	0.584419	0.485608	0.525657	0.640368	0.596252	0.357772	0.398177	0.119611	-0.643119	-0.635117	0.0137759	0.237747	0.227379	-0.0913806	0.147544	-0.710312	0.160508	0.391174	0.461694	0.366171	0.118093	0.0578982	-0.0160071	0.491598	0.020921	-0.371847	0.319213	0.186835	0.292273	-0.0248492	-0.0855601	-0.0171964	0.244703
ENSG00000067596	ENSG00000247556	0.281763	0.383559	0.394666	-0.222948	0.231317	0.18848	0.313053	0.469257	0.701358	0.740026	0.796759	0.673137	0.676109	0.713368	0.526978	0.305743	0.695168	0.715991	0.549169	0.737282	0.296521	0.335881	0.156447	-0.250508	-0.034436	0.155584	0.377774	0.345383	0.199901	0.282349	-0.032378	0.610572	0.761348	0.678524	0.775695	0.281166	-0.0540304	0.398001	0.231121	0.168012	-0.0730824	0.542412	0.232908	0.225435	0.220388	0.172555	0.518063	0.453301
ENSG00000067596	ENSG00000248932	0.084568	0.157311	0.394415	-0.422654	-0.0552143	-0.106968	0.462149	0.600923	0.574101	0.693485	0.698675	0.627602	0.562503	0.655225	0.69464	0.731597	0.755362	0.78346	0.767507	0.645337	0.426353	-0.465241	-0.0783278	-0.618492	-0.353637	-0.0535051	0.284081	0.233139	0.0533359	0.0502402	-0.182122	0.254918	0.535452	0.506511	0.645145	0.0949294	-0.00366509	0.344755	0.078865	-0.0183381	-0.352661	0.188098	0.0470168	-0.0215876	0.0654342	0.0328189	0.162777	0.110063
ENSG00000067596	ENSG00000267002	0.279705	0.296039	-0.0561827	-0.377509	-0.0428623	-0.17156	0.159329	0.597934	0.750269	0.785186	0.588462	0.46922	0.728744	0.719455	0.673337	0.713304	0.726925	0.761376	0.700547	0.775136	0.633192	0.382305	0.107488	-0.458647	-0.584739	-0.200912	0.173231	-0.0659506	-0.119811	-0.210628	-0.111249	0.187936	0.281273	0.489089	0.783826	-0.265638	-0.147323	-0.147771	0.220975	-0.0547757	-0.459524	0.287592	0.158992	-0.0395612	-0.113017	-0.127717	0.419954	0.185915
ENSG00000067596	ENSG00000267080	0.248642	0.302117	0.130997	-0.143143	0.150576	-0.0517758	0.29132	0.733052	0.593112	0.664766	0.531016	0.537674	0.409573	0.508352	0.731816	0.712349	0.662715	0.737816	0.767817	0.648128	0.656133	0.0549197	-0.0314142	0.120643	-0.244944	-0.0865816	0.251949	0.130173	-0.138122	0.0916469	0.0448456	0.426815	0.542089	0.695922	0.781232	-0.0298263	0.228152	0.333887	0.296596	-0.0708536	-0.259749	0.531702	0.161897	0.0179297	-0.116334	-0.201105	0.527527	0.238794
ENSG00000067596	ENSG00000270820	-0.0452713	0.229815	0.334997	-0.352807	0.0526212	0.00602772	0.0607065	0.529409	0.538923	0.703464	0.452344	0.245665	0.340681	0.513139	0.631646	0.632386	0.62809	0.6868	0.606133	0.639491	0.138021	0.0103601	0.0111119	-0.395519	-0.546509	-0.142939	0.122354	0.116534	-0.190435	0.124194	-0.202239	0.252493	0.497088	0.449878	0.90132	0.0277624	0.0519651	0.117945	0.228904	-0.0843528	-0.406569	0.233731	0.126349	-0.0139821	-0.0515617	-0.150406	0.226401	0.116651
ENSG00000067596	ENSG00000273142	0.128731	0.153855	-0.264703	-0.225833	-0.132388	-0.00124666	0.494485	0.611527	0.500441	0.601805	0.400824	0.22546	0.247283	0.354193	0.567286	0.575391	0.536691	0.706184	0.66239	0.577706	0.546614	0.129289	-0.379413	-0.569655	-0.428971	-0.27846	-0.0496377	-0.207112	-0.232093	-0.283929	0.0737832	0.110145	0.263714	0.449526	0.755826	-0.465093	-0.0114221	0.108691	0.260309	-0.147947	-0.480527	0.191476	-0.0788593	-0.1066	-0.0672993	-0.0948479	0.383577	-0.037395
ENSG00000068079	ENSG00000188825	0.0817668	0.282683	0.340021	0.0279713	0.312562	0.106674	0.222832	0.45019	0.400578	0.377792	0.0207413	0.0644724	0.0422602	0.094219	0.332409	0.303998	0.299261	0.237939	0.350387	0.309341	0.00471492	0.551995	-0.230946	0.0560926	-0.643845	0.100603	0.0300138	0.119597	0.22517	0.117756	0.0667565	0.453295	0.43604	0.300222	-0.362994	0.072412	0.164957	0.428882	0.46995	0.0431293	0.267152	0.250137	0.16975	0.156344	0.15493	0.170601	-0.146679	-0.0459336
ENSG00000068079	ENSG00000266962	0.0207666	0.176639	0.525829	0.170689	0.152327	0.157272	0.264393	0.193822	0.0236734	0.148257	-0.0339153	0.0016858	-0.0365004	-0.0290949	0.146483	0.225675	0.271433	0.223854	0.378944	0.288537	0.0524445	0.105787	0.12268	0.392176	-0.316291	0.209657	0.44223	0.287887	0.233616	0.218997	0.166153	0.47651	0.374189	0.43435	-0.847053	0.161663	0.554767	0.481417	0.262015	0.111797	0.397203	0.648001	0.200735	0.379083	0.197101	0.0673768	0.185318	0.130682
ENSG00000068079	ENSG00000274272	NA	NA	NA	NA	NA	NA	NA	NA	NA	NA	NA	NA	NA	NA	NA	NA	NA	NA	NA	NA	NA	NA	NA	NA	NA	NA	NA	NA	NA	NA	NA	NA	NA	NA	NA	NA	NA	NA	NA	NA	NA	NA	NA	NA	NA	NA	NA	NA
ENSG00000068489	ENSG00000257167	0.49374	0.537654	0.565132	-0.0438151	0.285899	0.204581	0.282953	0.586574	0.410534	0.708668	0.348263	0.329323	0.443622	0.74439	0.606638	0.646706	0.735447	0.601219	0.541505	0.669333	0.153644	0.879636	0.435552	0.437435	-0.220101	0.389244	0.582942	0.305119	0.669945	0.355452	0.604404	0.399976	0.752627	0.394706	0.800469	0.50549	0.463111	0.423374	0.259537	0.183982	0.105603	0.348342	0.0797732	0.187777	0.398541	0.340764	0.522773	0.424845
ENSG00000068489	ENSG00000265415	0.667204	0.806365	0.83356	0.701997	0.802946	0.442638	0.849761	0.53611	0.558786	0.659013	0.353622	0.285416	0.338632	0.67941	0.730438	0.705322	0.643827	0.69039	0.721137	0.782742	0.778146	0.98794	0.896541	0.958997	0.488326	0.725799	0.912713	0.428204	0.922222	0.524693	0.00685221	0.581234	0.934046	0.901989	-0.149941	0.927465	0.846664	0.86686	0.450146	0.464342	0.887587	0.608019	0.487241	0.538623	0.73979	0.790938	0.890157	0.855755
ENSG00000068489	ENSG00000273702	1.0385e-05	-0.0478025	0.174988	-0.268632	-0.0551239	-0.054193	0.0254772	0.569554	0.586568	0.520237	0.203471	0.22064	0.39694	0.475366	0.700847	0.649764	0.714627	0.560623	0.64027	0.65653	-0.0841048	0.231762	0.0129635	-0.725296	0.276597	0.0446074	-0.190635	0.216082	0.0960229	0.177828	0.38916	0.145711	0.0779898	0.148095	0.990569	0.0519894	-0.0563773	-0.0271703	0.212382	0.284561	-0.0515913	0.182451	-0.0554682	0.0178473	0.103886	-0.0250957	-0.112341	-0.191731
ENSG00000071082	ENSG00000177410	0.757767	0.790553	0.674932	0.800251	0.736923	0.729858	0.869574	0.565431	0.65381	0.901489	0.714974	0.676674	0.737695	0.72947	0.76294	0.729867	0.765045	0.845981	0.828086	0.859492	0.866552	0.671498	0.781121	0.934592	0.594468	0.628421	0.784791	0.745046	0.68157	0.583612	0.795331	0.728554	0.717043	0.946074	0.894283	0.720119	0.600762	0.735337	0.741465	0.672683	0.837031	0.705224	0.55529	0.511446	0.720941	0.680705	0.920802	0.807309
ENSG00000071082	ENSG00000179743	0.369057	0.435032	0.0499878	0.365077	0.277866	0.0348006	0.0465957	0.584828	0.536853	0.694693	0.626786	0.653052	0.417225	0.492463	0.444329	0.61314	0.6733	0.724709	0.472666	0.519092	0.543722	0.017494	0.2367	0.330361	0.374972	0.34755	0.628889	0.266073	0.327276	0.246979	0.327447	0.341406	0.629337	0.637585	0.509641	0.0807376	0.280522	0.320887	0.0679834	-0.140319	0.422615	0.493078	0.490494	0.311529	0.289744	0.149186	0.780803	0.496838
ENSG00000071082	ENSG00000203875	0.584948	0.607833	0.472015	0.667883	0.566659	0.582455	-0.157101	0.634038	0.654129	0.62075	0.605168	0.632143	0.513199	0.495625	0.539236	0.562095	0.612754	0.492808	0.570962	0.673031	0.698892	0.379338	0.154569	0.92067	0.855358	0.5048	0.695888	0.612994	0.466068	0.476445	0.943694	0.693139	0.796178	0.867639	0.878683	0.574194	0.48732	0.465388	0.601623	0.540159	0.745493	0.686505	0.308329	0.690341	0.537487	0.537435	0.699752	0.446499
ENSG00000071082	ENSG00000225138	0.0401502	0.405395	0.207315	0.142352	0.138702	-0.0520267	-0.139751	0.0589164	0.0890557	0.339621	0.275512	0.312446	0.199867	0.213664	0.123271	0.164912	0.320494	0.456613	0.224076	0.253817	0.242493	0.388253	0.359663	-0.0423089	0.377434	0.231102	-0.284793	0.0212817	0.274601	0.0222289	-0.196129	0.309195	0.431786	0.756599	0.83825	-0.0316292	0.245477	0.205361	0.435034	-0.173259	0.316069	0.334682	0.129921	0.240823	0.178695	0.136274	0.230489	0.233119
ENSG00000071082	ENSG00000234741	0.778867	0.835486	0.684589	0.794149	0.732024	0.755213	0.884494	0.779668	0.84327	0.874081	0.859946	0.8049	0.762241	0.801009	0.81727	0.806098	0.815594	0.859175	0.765858	0.84954	0.892736	0.779413	0.761003	0.932255	0.777063	0.637432	0.759682	0.740151	0.661931	0.621214	0.888124	0.693251	0.700629	0.943272	0.97271	0.442739	0.627714	0.762283	0.784901	0.711971	0.870253	0.750012	0.542519	0.74185	0.740247	0.656395	0.896174	0.840851
ENSG00000071082	ENSG00000237298	0.00633226	0.299556	0.203507	0.182656	0.131666	-0.318286	0.00417219	0.154391	0.238903	0.453302	0.358937	0.244515	0.357594	0.374335	0.340688	0.313183	0.464086	0.673433	0.528242	0.346038	0.206416	-0.0258612	0.206154	0.746069	0.147285	0.235181	0.610326	0.159109	0.371082	0.0770326	0.05887	0.390743	0.488897	0.652292	0.795662	0.077377	0.137862	-0.0312908	0.260838	-0.326309	0.0305828	0.479506	0.0640927	0.068855	0.152465	0.0978969	0.726177	0.374582
ENSG00000071082	ENSG00000247556	-0.0978223	0.481055	0.256271	0.146935	0.135131	-0.263556	-0.0950578	0.416825	0.337139	0.615949	0.50628	0.483696	0.327141	0.251853	0.581468	0.506634	0.622461	0.727509	0.328096	0.31125	-0.0989694	0.0369008	0.37867	0.666439	-0.254217	0.276967	0.578212	0.270252	0.419979	0.265032	0.382038	0.43548	0.670914	0.767394	0.403013	0.379886	0.210371	0.349509	0.0233932	-0.350735	0.126313	0.520282	0.0565975	0.431304	0.342581	0.104888	0.744481	0.515313
ENSG00000071082	ENSG00000267317	0.105175	0.311426	0.081184	0.112724	0.208413	0.0304615	-0.246462	0.145608	0.305692	0.195397	0.278952	0.471286	0.244934	0.402074	0.215885	0.310918	0.349822	0.444426	0.384986	0.365695	0.304568	0.668267	0.374412	0.302997	0.0957462	0.340122	0.300697	0.0983556	0.0288761	0.107559	0.121351	0.284837	0.53095	0.684382	0.154468	0.0896117	0.0885489	0.209383	0.343413	-0.076474	-0.126261	0.36587	0.167459	0.0544662	-0.222553	-0.23592	0.0654609	0.292956
ENSG00000071082	ENSG00000272902	0.101073	0.225786	0.118566	-0.0897716	0.0109947	-0.0900627	0.0717427	0.315228	0.318499	0.477192	0.287575	0.269535	0.195018	0.204445	0.372565	0.222851	0.449786	0.620883	0.202166	0.108741	0.298329	0.278272	0.291961	-0.572858	0.108479	0.0322535	0.135522	0.181987	0.341515	0.155336	-0.0127082	0.24294	0.428256	0.435399	0.340005	0.313551	0.0732933	0.328878	0.0510029	-0.273365	0.154948	0.250673	0.251734	0.0350114	0.177428	0.0861816	-0.207558	0.0221504
ENSG00000071082	ENSG00000276529	0.157714	0.171736	0.336459	-0.00776873	0.0769536	-0.278383	0.144197	0.230695	0.180964	0.555046	0.381123	0.382228	0.355454	0.258814	0.311549	0.396655	0.443848	0.661953	0.276615	0.306941	0.248217	-0.494639	-0.315508	0.379298	-0.238912	0.293546	0.595322	0.00835945	0.230168	0.0246735	0.100874	0.287148	0.386592	0.346888	0.739291	0.0685185	0.171365	0.211505	0.542187	0.0388185	0.143098	0.537504	0.115235	0.166087	-0.085542	0.0220882	0.404931	0.480245
ENSG00000072864	ENSG00000263335	0.442703	0.451059	0.0373845	0.499216	0.562856	0.313957	0.225485	0.460028	0.727634	0.50228	0.344937	0.230071	0.726347	0.620645	0.660737	0.562807	0.561198	0.545179	0.439572	0.5026	0.658147	-0.0346838	-0.125433	0.668579	-0.337631	0.644397	0.72578	0.497077	0.230327	0.553397	0.0091436	0.521746	0.354241	0.605669	0.414939	0.102929	0.541086	0.310129	0.392093	0.313959	0.532718	0.262907	0.396754	0.414762	0.378191	0.268476	0.610866	0.250545
ENSG00000072864	ENSG00000280206	0.716569	0.818202	0.263795	0.521691	0.662188	0.642586	0.522624	0.754266	0.946161	0.769994	0.569637	0.631033	0.910826	0.830301	0.894238	0.912838	0.907172	0.82311	0.673513	0.883152	0.814749	0.783685	0.174886	0.468727	0.74375	0.686677	0.901465	0.712104	0.660031	0.671999	0.841282	0.808899	0.761424	0.871866	0.663572	0.706274	0.792545	0.716404	0.649305	0.491187	0.645827	0.678436	0.713254	0.64197	0.682062	0.662372	0.824499	0.620204
ENSG00000075275	ENSG00000234869	0.683549	0.376746	0.240985	0.468158	0.399314	0.795383	0.851088	0.749149	0.473978	0.862767	0.00920052	0.140651	0.335174	0.441266	0.816649	0.930452	0.889081	0.268653	0.670579	0.822767	0.860272	0.170901	0.668798	0.864594	0.839381	0.364157	0.493219	0.533205	0.432817	0.479643	0.995998	0.475511	0.488002	0.724789	0.937606	0.260159	0.637219	0.580754	0.565767	0.402898	0.518849	0.59794	0.807225	0.742927	0.240836	0.247915	0.739393	0.320686
ENSG00000075275	ENSG00000273145	0.196587	0.23745	0.1046	-0.0926009	0.0179388	-0.00657229	0.329193	0.261523	0.295754	0.120628	-0.25545	-0.150567	0.0425966	0.116851	0.322128	0.371204	0.0364917	0.251753	-0.034122	0.206722	0.534684	0.0292647	0.0643345	-0.794406	0.175746	0.128659	0.138517	0.109804	0.143149	0.181785	0.733941	0.389407	0.416353	0.653441	0.906715	0.389486	0.207073	0.203786	0.159425	0.197468	-0.14939	0.425729	0.199058	0.202338	-0.0474718	-0.0912247	0.251732	0.122296
ENSG00000076382	ENSG00000227543	0.380615	0.239276	0.567442	0.491761	0.448885	0.634916	0.758097	0.871085	0.851076	0.855672	0.69971	0.740077	0.85738	0.792549	0.841772	0.871485	0.856265	0.869073	0.62903	0.799839	0.620415	0.14138	0.319073	0.370445	0.275574	0.529244	0.379173	0.642278	0.441383	0.675071	0.689962	0.533354	0.549521	0.904029	-0.994273	0.498434	0.300148	0.245213	0.693289	0.651336	0.268428	0.702932	0.699459	0.71159	0.404391	0.43677	0.468441	0.0985655
ENSG00000076382	ENSG00000264577	0.0718369	0.139248	0.35728	0.227997	0.218896	0.482314	0.224317	0.526453	0.337435	0.528758	0.259261	0.197617	0.232186	0.281688	0.331923	0.471553	0.634247	0.521495	0.367779	0.487228	0.366563	0.671407	0.333225	0.135327	-0.331562	0.141669	0.244384	0.276328	0.368575	0.109095	-0.189984	0.375972	0.387705	-0.171523	-0.108792	0.434094	-0.0154292	0.44603	0.389868	-0.102374	-0.0126822	0.355004	-0.124909	0.422862	-0.0137316	0.108282	0.147539	0.0886279
ENSG00000076382	ENSG00000267259	0.0739823	-0.0470378	-0.260268	-0.0539467	0.0226328	0.141355	0.440046	0.341852	0.17368	0.266125	0.140097	0.0357725	0.243533	0.2795	0.0857894	0.15224	0.252897	0.304946	0.049093	0.19992	0.383062	-0.160318	-0.0685913	0.38921	-0.185157	0.300623	0.274379	0.090537	-0.109587	0.0731947	0.227426	0.0860063	-0.024713	-0.272974	-0.693068	-0.123881	-0.181291	-0.522602	0.20006	-0.0411005	0.370224	0.100229	0.185994	0.170422	0.302807	0.328641	0.229134	0.00201177
ENSG00000078369	ENSG00000178977	0.326314	0.376032	0.36691	-0.020321	0.0628717	-0.0121695	-0.446088	0.112324	0.345585	0.601108	-0.0610753	0.38473	0.342688	0.0984404	0.287723	0.173858	0.489558	0.668041	0.39677	0.380259	0.122605	-0.540029	0.186199	-0.218819	0.0820608	-0.011478	-0.23187	0.164298	0.277979	0.252778	-0.131413	0.339085	0.567907	0.668986	0.203011	-0.0343387	0.0826402	0.407858	0.401488	0.222847	-0.0956245	0.468351	0.21748	0.0227732	0.25313	0.195395	0.2222	0.449167
ENSG00000078369	ENSG00000223764	0.16165	0.291042	0.137767	-0.198234	-0.236947	-0.126867	-0.424409	0.0946597	0.0712174	0.217587	0.0406242	-0.0996092	-0.0250628	-0.0858613	0.21875	0.252401	0.190059	0.311602	0.449236	0.364051	0.151339	0.104671	0.22962	-0.0502088	-0.691286	-0.0127668	0.474324	-0.09631	-0.00218633	-0.266986	-0.18154	0.323533	0.299955	0.51682	0.882903	0.0729861	0.0609574	-0.0498195	0.358896	-0.11702	0.14941	0.420249	0.0993492	-0.229006	0.0765345	-0.0203329	0.230029	0.238998
ENSG00000078369	ENSG00000224870	0.301228	0.378882	0.424837	0.155768	0.210244	0.02866	-0.0155385	0.6342	0.670175	0.705158	0.801112	0.699452	0.492912	0.476856	0.608328	0.617785	0.655656	0.615785	0.638709	0.547737	0.0893448	-0.0517026	-0.119386	0.507629	-0.232092	0.262606	0.312975	0.469828	0.340311	0.383991	-0.240595	0.468812	0.784448	0.782947	0.655969	0.124317	0.0835514	0.625406	0.580381	0.0142081	0.0123094	0.706412	0.222489	-0.0159594	0.0939885	0.0138717	0.253639	0.475128
ENSG00000078369	ENSG00000228794	0.0529692	-0.110038	0.219692	0.151332	0.0937413	0.345322	0.626864	0.828412	0.870596	0.930514	0.881764	0.851313	0.813899	0.903904	0.899276	0.893812	0.92621	0.933203	0.716103	0.859241	0.0653912	-0.102613	0.291318	0.8311	0.120983	0.482358	0.78052	0.606123	0.554742	0.602775	0.67298	0.210509	0.275106	0.801117	0.981793	-0.101518	0.468761	0.0822291	-0.000759789	0.222706	0.239186	0.531121	0.110023	0.4028	0.236553	0.301223	0.425084	0.511667
ENSG00000078369	ENSG00000268575	NA	NA	NA	NA	NA	NA	NA	NA	NA	NA	NA	NA	NA	NA	NA	NA	NA	NA	NA	NA	NA	NA	NA	NA	NA	NA	NA	NA	NA	NA	NA	NA	NA	NA	NA	NA	NA	NA	NA	NA	NA	NA	NA	NA	NA	NA	NA	NA
ENSG00000078369	ENSG00000272106	0.198547	0.0555126	0.132033	-0.352725	-0.0926007	-0.208488	-0.370061	0.776036	0.76126	0.851419	0.726928	0.706919	0.665112	0.685459	0.717201	0.749183	0.857809	0.871141	0.82325	0.617367	0.0146184	-0.387028	0.25639	0.430743	-0.368098	-0.0986953	0.259613	0.211438	0.0690097	0.113443	-0.76907	0.305792	0.281365	0.740003	0.167907	-0.0971946	-0.0927105	0.236291	-0.124222	0.186197	-0.0780473	0.591037	0.285402	-0.134969	-0.113555	-0.0227681	0.242437	0.36945
ENSG00000078369	ENSG00000272449	0.234957	0.235928	0.0221185	-0.131142	-0.095482	0.0277	-0.494753	0.38722	0.137089	0.258194	0.213009	0.15589	0.239084	0.289353	0.426905	0.21188	0.101542	0.429075	0.168793	0.437017	0.0914772	0.238017	0.311912	0.356433	-0.134946	-0.275943	-0.579072	0.168137	0.164714	0.16948	-0.490695	0.268021	0.447982	0.476848	-0.021863	-0.0215123	-0.0213607	0.178451	0.439537	0.0266909	-0.01157	0.437913	0.0145498	-0.205972	-0.289474	-0.359464	0.0907287	0.12607
ENSG00000078369	ENSG00000272455	0.0478971	0.084654	-0.0720966	-0.28368	-0.0672913	-0.0549102	-0.147381	0.295298	0.311507	0.327985	0.419103	0.300026	0.165521	0.338949	0.351805	0.326394	0.540562	0.594578	0.654902	0.45438	-0.10169	-0.0989935	0.00121479	0.0133085	-0.671496	-0.0133499	0.0633907	-0.127944	0.225842	-0.326848	-0.720072	0.0234393	0.366191	0.501301	0.943371	-0.0245843	0.0312858	0.315355	0.554128	-0.235585	-0.129856	0.464808	-0.00729687	-0.288714	-0.14758	-0.140692	0.0803058	0.256404
ENSG00000089693	ENSG00000215039	0.124187	0.283461	0.0405524	0.0873859	0.201418	-0.265408	0.0866393	0.827319	0.622164	0.874449	0.329697	0.0740697	0.400695	0.706444	0.569766	0.670853	0.895131	0.901832	0.683264	0.575996	0.522627	-0.549342	0.138035	0.519807	0.837988	0.29439	0.707849	0.145584	0.374681	0.0837738	-0.144359	0.431813	0.433294	0.598351	0.601498	0.105749	-0.0989724	0.143298	0.274377	-0.15454	0.130367	0.610929	-0.0885466	-0.0713818	-0.014254	-0.323717	0.622726	0.372506
ENSG00000089693	ENSG00000242861	0.0949098	0.180736	0.055968	0.163402	0.0573862	-0.282341	-0.397143	0.198612	-0.00614366	0.292546	0.306982	-0.018383	-0.066841	0.0556026	0.151793	0.0535015	0.113206	0.471556	0.525433	0.29173	0.429988	-0.59158	0.231942	0.484344	0.762472	0.0549252	0.346828	-0.0992274	0.350844	-0.109434	-0.254746	0.293562	0.0882287	0.60078	0.46127	0.0581226	0.0535851	-0.133547	0.256688	-0.14451	0.261137	0.592559	-0.00213705	-0.00625517	-0.139313	-0.303879	0.154549	0.402378
ENSG00000089693	ENSG00000272173	0.245665	0.0310841	0.198211	0.198164	0.124911	0.0326888	-0.201051	0.7052	0.672688	0.815247	0.432621	0.362356	0.482091	0.638646	0.637404	0.741863	0.795141	0.827545	0.508389	0.719569	0.431348	-0.0586154	0.165151	0.496242	0.543064	0.14727	0.288621	0.0624267	0.406781	0.101875	-0.030459	0.26599	0.407119	0.630585	0.872302	0.204156	0.139954	0.244206	0.330391	0.112422	0.23968	0.56624	0.105226	0.163987	0.0200674	0.151138	0.353726	0.415843
ENSG00000091640	ENSG00000179406	0.0760468	0.313018	0.0990123	0.0469854	0.104415	-0.109424	-0.309896	0.289917	0.218083	0.271116	0.359327	0.350759	0.14544	0.169861	0.312544	0.441853	0.406033	0.467623	0.640313	0.35609	0.263371	-0.432951	-0.156379	0.285228	0.333131	0.20918	0.221132	0.0961065	0.397551	0.141188	0.557018	0.140456	0.267241	0.601175	0.856341	-0.10892	0.305934	0.211073	0.174218	-0.165066	0.0504304	0.478599	0.0644392	0.0407071	-0.0314395	-0.0919509	0.372973	0.276913
ENSG00000091640	ENSG00000234327	0.148649	0.201588	0.3842	0.0444909	-0.0208262	0.134493	0.70194	0.802928	0.723649	0.822603	0.517799	0.350864	0.571806	0.695942	0.779244	0.69235	0.794111	0.869767	0.782316	0.613358	0.0780069	0.217084	-0.165854	0.0886754	0.096045	0.227996	0.473425	0.199202	0.340657	0.167567	0.0697852	0.361063	0.585324	0.631731	0.814097	0.394185	0.250239	0.352259	-0.133668	0.022215	-0.0995798	0.398793	0.0413626	0.235737	0.117783	0.0772989	0.548534	0.393285
ENSG00000091640	ENSG00000261879	0.144767	0.321957	0.171775	0.0478954	0.159775	-0.142451	-0.382331	0.567668	0.692131	0.490927	0.407693	0.434559	0.674787	0.669977	0.618733	0.575742	0.711911	0.759622	0.619198	0.658242	0.337786	0.282827	0.129883	0.485036	0.762641	0.317923	0.57238	0.272823	0.346179	0.260352	0.473166	0.303618	0.373555	0.584231	0.8625	0.0562489	0.230494	0.0343828	0.147902	0.00557058	0.102874	0.47662	0.108735	0.100981	0.180713	0.0410979	0.502415	0.362204
ENSG00000091640	ENSG00000262823	0.10423	0.15747	0.0871153	0.0717989	0.0836085	-0.0366508	-0.203788	0.391891	0.501459	0.509438	0.218485	0.185492	0.544167	0.38307	0.387462	0.228053	0.584588	0.696855	0.283518	0.375669	0.31111	-0.104315	-0.184331	-0.277091	-0.475727	-0.402723	-0.408289	-0.0349323	-0.107376	-0.00539583	0.494718	0.0646754	0.190149	0.567832	0.661177	-0.106897	0.249598	0.0939092	-0.0391549	0.153286	0.0865161	0.698301	0.132303	0.209854	0.0088859	0.0676325	-0.491159	0.239954
ENSG00000100083	ENSG00000196756	0.0321251	0.117601	0.207525	0.0597008	0.122232	-0.0157655	-0.00556811	0.624472	0.490359	0.427188	0.481616	0.450315	0.438382	0.384705	0.636528	0.585802	0.57536	0.609408	0.582094	0.62925	0.34489	0.271865	-0.0280192	-0.201888	0.469091	0.0965751	0.274585	0.216964	0.398197	0.200249	-0.406136	0.373504	0.566181	0.701235	-0.0110754	0.186789	0.057724	0.369449	0.355945	-0.0916859	0.217306	0.590612	0.0704681	0.174113	0.178285	0.107738	0.695303	0.579345
ENSG00000100083	ENSG00000226328	0.218511	0.331772	0.714374	0.519587	0.579593	0.421459	0.226204	0.731194	0.733867	0.738464	0.601183	0.452934	0.579075	0.70708	0.615587	0.741288	0.744927	0.779012	0.761773	0.705135	0.295501	-0.0550703	0.0804967	-0.129083	0.411773	0.357525	0.389726	0.477238	0.50729	0.525947	0.750411	0.63621	0.815688	0.865464	0.908582	0.405309	0.312332	0.399303	0.583386	0.0984502	-0.0934567	0.714983	0.528772	0.536689	0.378132	0.332234	0.730407	0.372948
ENSG00000100083	ENSG00000230454	0.298227	0.475674	0.517439	0.394865	0.334865	0.322162	0.463291	0.667008	0.715054	0.656052	0.375473	0.404071	0.664839	0.607842	0.665085	0.777372	0.601739	0.719217	0.621091	0.654419	0.742265	0.157444	0.247673	0.39805	0.779914	0.466585	0.387409	0.46692	0.41167	0.55143	0.441225	0.582783	0.499134	0.783912	0.813916	0.313225	0.186794	0.52558	0.305238	0.276544	0.545656	0.695653	0.384559	0.720012	0.297063	0.1931	0.107331	0.307709
ENSG00000100083	ENSG00000255717	0.145369	0.386807	0.291813	0.287614	0.209247	0.0755727	0.145938	0.499658	0.380124	0.680177	0.434293	0.288688	0.654105	0.442779	0.558816	0.501462	0.669338	0.670005	0.767088	0.759165	0.622834	0.07727	-0.211375	0.595801	0.646674	0.247384	0.402851	0.31451	0.540475	0.285793	0.609119	0.405905	0.606991	0.723463	0.136158	0.377298	-0.123256	0.561038	0.337603	-0.021187	0.499363	0.661935	0.148678	0.373883	0.416867	0.35031	0.773235	0.616651
ENSG00000100083	ENSG00000257261	-0.0892862	0.0987055	-0.154926	0.0147195	0.0333943	-0.0679577	0.513609	0.335282	0.0877936	0.381256	0.129169	0.0811508	-0.0230646	0.0803537	0.541395	0.614949	0.378127	0.377556	0.431689	0.300424	0.302145	-0.218758	0.111638	0.393943	0.24614	0.00309872	-0.0388776	0.15976	0.0260291	0.088838	0.712363	0.214759	0.495088	0.248056	0.465304	0.225533	0.0348888	0.0120699	-0.10095	-0.212626	0.0553171	0.120405	-0.044997	0.116743	0.123937	0.0315741	0.375033	-0.0148759
ENSG00000100083	ENSG00000268205	0.268638	0.332058	-0.000465593	0.496775	0.391994	0.278994	-0.156858	0.739986	0.722641	0.760171	0.576513	0.31825	0.707533	0.716112	0.803895	0.764997	0.768583	0.819133	0.788924	0.809029	0.529831	-0.0539145	-0.0315163	0.248271	0.831527	0.318463	0.375461	0.265297	0.626915	0.30011	0.388054	0.580454	0.492518	0.802843	-0.036683	0.0827993	0.0789133	0.429285	0.312766	0.493036	0.264491	0.752362	0.25515	0.286986	0.221731	0.225418	0.746175	0.588257
ENSG00000100083	ENSG00000268516	0.346541	0.619535	0.185148	0.434255	0.38799	0.294093	0.357586	0.717315	0.779144	0.832422	0.541771	0.509189	0.697647	0.767577	0.695	0.814445	0.824208	0.824363	0.812084	0.728121	0.700583	0.10537	0.397229	0.165182	0.616144	0.566682	0.458377	0.562169	0.46625	0.542438	0.883323	0.680035	0.779066	0.90374	0.896734	0.574946	0.381462	0.57019	0.279799	0.479101	0.355226	0.697043	0.368946	0.514436	0.385458	0.31976	0.677178	0.547101
ENSG00000100083	ENSG00000269821	0.217905	0.558018	0.472551	0.394324	0.342939	0.222455	-0.0180648	0.595903	0.486954	0.61589	0.401674	0.285751	0.669283	0.540134	0.756688	0.713006	0.632255	0.645845	0.731951	0.747158	0.421415	0.0391767	0.187041	0.550065	0.415965	0.503814	0.372756	0.437086	0.550562	0.531356	0.496794	0.634427	0.555096	0.710469	0.647745	0.442619	0.270672	0.279189	0.174734	0.459646	0.52734	0.632257	0.230283	0.325664	0.0966175	0.162455	0.208797	0.433324
ENSG00000100083	ENSG00000279738	0.359859	0.540906	0.434173	0.443113	0.390585	0.31367	0.0607968	0.747575	0.742769	0.823639	0.482589	0.345181	0.682185	0.689307	0.826857	0.734968	0.781701	0.795241	0.694261	0.765075	0.611959	0.311179	0.0837482	0.654363	0.28272	0.406523	0.362024	0.321861	0.66463	0.420464	0.57993	0.589242	0.607919	0.764603	0.726135	0.431158	0.171786	0.475697	0.485954	0.46357	0.384498	0.658314	-0.0107034	0.594662	0.322143	0.148332	0.629485	0.607378
ENSG00000100129	ENSG00000130600	-0.111276	0.354755	-0.00257045	-0.0616757	-0.107791	-0.283181	0.0589882	0.165787	0.268197	0.374064	-0.0314327	0.0108753	0.150938	0.32361	0.267334	0.0987645	0.298985	0.457512	0.203303	0.170937	-0.308673	-0.0196473	0.179173	-0.0313038	-0.363487	0.0653216	0.500471	-0.28694	-0.112367	-0.0761091	-0.190507	0.0885312	0.115201	0.243575	0.74074	0.104613	0.11545	-0.176696	0.246016	0.0614772	0.00445282	0.0643398	0.178671	0.0367269	0.00704274	-0.0410858	0.421841	0.321976
ENSG00000100129	ENSG00000175061	0.301311	0.576029	0.49152	0.428877	0.278354	0.248195	0.212069	0.669986	0.617261	0.762623	0.7577	0.734133	0.538662	0.516514	0.697279	0.798849	0.730773	0.813651	0.809907	0.578836	0.380622	0.719877	0.530251	0.813068	0.822378	0.546852	0.353353	0.565578	0.638922	0.502109	0.793835	0.589037	0.672649	0.926022	0.688146	0.596397	0.414561	0.618273	0.538747	0.289502	0.681317	0.617256	0.755077	0.61884	0.346201	0.281509	0.61933	0.608169
ENSG00000100129	ENSG00000206573	0.135163	0.178134	-0.0570198	0.0542233	0.0898521	-0.0615279	0.260643	0.589984	0.609917	0.707349	0.734813	0.629152	0.589308	0.639465	0.625306	0.542812	0.708065	0.775459	0.668536	0.685492	0.38968	0.274801	0.433672	0.29843	-0.189218	-0.0667285	0.234295	-0.20387	0.144374	-0.265277	-0.424615	0.227025	0.464004	0.546748	0.486527	0.0795719	0.0354532	-0.0650348	0.369671	-0.164637	0.0698703	0.171737	0.386121	0.0906084	-0.101973	-0.114011	0.47263	0.539976
ENSG00000100129	ENSG00000242086	NA	NA	NA	NA	NA	NA	NA	NA	NA	NA	NA	NA	NA	NA	NA	NA	NA	NA	NA	NA	NA	NA	NA	NA	NA	NA	NA	NA	NA	NA	NA	NA	NA	NA	NA	NA	NA	NA	NA	NA	NA	NA	NA	NA	NA	NA	NA	NA
ENSG00000100129	ENSG00000251562	0.0134751	0.100347	0.00357285	0.107093	0.0412607	-0.139349	0.372887	0.107455	0.0830966	0.175416	0.187383	0.196702	0.49866	0.130491	0.284643	0.232227	0.252631	0.349141	0.546542	0.289929	0.175621	0.441211	0.158929	0.740506	0.141749	-0.0476067	0.447414	-0.0936356	-0.0414725	-0.155625	0.546458	0.258926	0.418818	0.379208	0.618848	-0.0319784	-0.0703365	0.0282883	0.290045	-0.161875	-0.0227729	0.0851805	-0.169281	0.116168	-0.0193934	0.0032818	0.581646	0.507113
ENSG00000100129	ENSG00000269893	0.4156	0.54099	0.164199	0.470727	0.269699	0.363998	0.0984818	0.584683	0.669706	0.777404	0.70985	0.662592	0.769533	0.63644	0.585981	0.776473	0.806592	0.779221	0.734168	0.563904	0.530104	0.697944	0.334652	0.5225	0.198849	0.458336	0.549169	0.345218	0.113846	0.211522	0.561771	0.343784	0.462176	0.888616	0.715596	-0.120162	0.225707	0.501126	0.459828	-0.0432256	0.693947	0.474962	0.564016	0.141021	0.027004	-0.0175229	0.685805	0.389766
ENSG00000100129	ENSG00000270696	0.164965	0.502517	0.426667	0.0535358	0.261699	-0.0834463	-0.622453	0.703352	0.66367	0.74759	0.652677	0.439417	0.551635	0.691876	0.757181	0.671509	0.724293	0.818999	0.647696	0.634423	0.261455	-0.0391187	0.215688	0.212473	-0.432126	0.181949	0.471794	0.162714	-0.274863	0.15481	-0.48652	0.351747	0.754341	0.683904	0.831426	0.1079	0.288725	0.435399	0.15967	0.0843108	0.13639	0.295963	0.0946037	0.221069	0.247478	0.290749	0.65887	0.564847
ENSG00000100129	ENSG00000279738	0.0244782	0.314541	-0.361935	0.0821725	-0.00166738	-0.199444	-0.174409	0.286496	0.358184	0.437148	0.38107	0.324476	0.503195	0.394867	0.418431	0.323927	0.502873	0.57755	0.601043	0.485928	0.194685	-0.299469	0.123027	0.654668	0.115634	-0.0592105	0.157303	-0.309657	-0.207055	-0.42047	0.493644	0.0750945	0.244217	0.36994	0.904829	-0.0492634	-0.13799	0.000533561	0.335552	-0.321314	0.117169	0.00404548	-0.486985	-0.0800828	-0.0275665	-0.0209605	0.455534	0.406554
ENSG00000100416	ENSG00000231711	0.0487169	0.392588	0.142593	0.354015	0.278449	0.0755343	-0.0318452	0.457942	0.325343	0.367247	0.436043	0.394179	0.274348	0.166026	0.485017	0.344843	0.287321	0.394003	0.491853	0.398929	0.4445	-0.171697	-0.00462116	0.808238	0.42025	0.354696	0.290405	0.315041	0.432568	0.297023	0.807344	0.359588	0.369914	0.737052	0.993234	0.246773	0.229223	0.266728	0.341235	0.184738	0.446961	0.435567	-0.215536	0.102495	0.399881	0.309756	0.254357	0.466004
ENSG00000100416	ENSG00000237037	0.308853	0.395308	-0.122809	0.193148	0.398561	0.189265	-0.440179	0.564236	0.708499	0.661891	0.472387	0.50074	0.620498	0.608791	0.607863	0.703759	0.702569	0.769944	0.562941	0.710487	0.684601	-0.407904	-0.0213417	0.629321	0.401305	0.0130723	0.0971283	0.203829	0.185411	0.14139	0.723821	0.470019	0.665601	0.664044	0.933028	-0.0561239	0.20435	0.314019	0.231029	0.331655	0.280072	0.445144	0.075276	0.512884	0.279405	0.244988	0.303546	0.499424
ENSG00000100416	ENSG00000241990	-0.0444185	-0.000221371	0.0762681	0.207619	0.0385094	-0.124536	0.493027	0.526399	0.443036	0.72469	0.382738	0.199008	0.487515	0.475953	0.608903	0.393012	0.610497	0.736357	0.646956	0.474278	-0.1225	0.777765	0.180628	-0.385459	-0.303936	0.192182	0.14764	0.181841	0.404921	0.0444104	0.428051	0.457533	0.569184	0.539941	0.433763	0.507693	0.109602	0.10713	-0.189453	-0.0117266	-0.117012	0.4136	0.0592724	-0.111063	0.325066	0.284168	-0.178048	0.410468
ENSG00000100416	ENSG00000260708	0.291237	0.232142	0.366156	0.398768	0.422248	0.272236	0.461998	0.64365	0.579055	0.708363	0.592082	0.527743	0.658206	0.740605	0.676185	0.773333	0.756796	0.75967	0.394124	0.757268	0.38442	0.398247	-0.145842	0.623605	0.341013	0.313191	0.306803	0.254591	0.619388	0.179674	0.398966	0.306224	0.371182	0.661463	0.38533	0.319093	-0.0267833	0.300137	0.4078	0.339557	0.363747	0.747501	0.371165	0.392402	0.244873	0.287799	0.680568	0.544994
ENSG00000100416	ENSG00000270157	0.206819	0.302367	-0.0820488	0.172663	0.354521	0.293698	-0.0605639	0.66852	0.593815	0.575342	0.472848	0.603502	0.605779	0.532612	0.672318	0.548625	0.55723	0.489596	0.545444	0.785147	0.506873	-0.217976	-0.278149	0.297026	-0.231344	0.0902207	0.101161	0.21807	-0.175674	0.222003	0.444359	0.448239	0.587406	0.721917	0.879019	0.34139	0.0549645	0.293266	0.327248	0.175712	0.157282	0.187124	0.0179759	0.296287	0.320135	0.268487	0.522067	0.103563
ENSG00000101367	ENSG00000188825	-0.335635	-0.22057	0.314422	-0.392707	-0.391876	-0.375434	-0.425813	0.684686	0.494497	0.592035	0.365898	0.339185	0.33145	0.256621	0.789847	0.674271	0.592401	0.561329	0.765561	0.594055	-0.18163	-0.666163	-0.213906	-0.199079	-0.66786	0.0278143	0.171681	0.223405	0.0841872	0.135806	-0.73562	0.108866	0.478485	0.544386	-0.599978	-0.16985	-0.470836	0.183033	0.307336	-0.201163	-0.311144	0.135803	0.137311	-0.238536	0.000818639	-0.0960555	0.0220613	0.13227
ENSG00000101367	ENSG00000229807	-0.0273199	0.0423774	0.257229	-0.0520403	0.0596104	-0.135672	0.0253431	0.413367	0.378575	0.103842	0.202966	0.197812	0.0962862	0.196504	0.363129	0.301438	0.27913	0.242034	0.129024	0.163148	-0.065408	-0.0190014	0.0254472	0.0712361	0.218559	0.0943126	0.153548	0.209771	0.0892963	0.137267	-0.628781	0.17698	0.265299	0.274653	-0.139819	0.0775712	-0.00644797	0.0798944	0.204982	-0.0632247	-0.0692	0.121999	0.05592	0.074497	0.0674845	0.0704965	0.0536441	0.11234
ENSG00000101367	ENSG00000258634	-0.0375571	0.164695	0.194355	-0.414821	-0.22101	-0.202251	0.125648	0.736893	0.550168	0.520027	0.431676	0.403036	0.361966	0.334582	0.784401	0.693181	0.731868	0.587636	0.676177	0.400928	-0.0132884	-0.329706	-0.0373417	-0.18673	-0.682689	-0.113061	0.364167	-0.129044	-0.151493	-0.225824	-0.613454	0.203524	0.568124	0.591411	-0.376182	0.17225	-0.141035	0.393799	0.492635	-0.0692011	-0.459609	0.469586	0.257225	-0.256884	-0.283713	-0.271014	-0.469703	-0.138705
ENSG00000101367	ENSG00000260032	0.326659	0.358864	0.464342	0.0632222	0.230473	0.13767	-0.373267	0.403082	0.108056	0.467078	0.560864	0.50483	0.0784393	-0.000804334	0.517717	0.461739	0.527275	0.497909	0.727349	0.593057	0.265715	-0.629257	-0.166474	0.136362	0.00688984	0.441802	0.803545	0.283985	-0.0904566	0.374633	0.0419578	0.647394	0.755569	0.757917	-0.306482	0.101871	0.142084	0.467672	0.534515	0.344376	0.244627	0.742077	0.254693	0.268979	0.420003	0.407609	0.717029	0.357517
ENSG00000101367	ENSG00000260257	0.129676	0.388456	-0.355547	-0.0337007	-0.152011	-0.0629539	-0.0756127	0.496687	0.177356	0.368519	-0.0190176	0.323131	0.198339	-0.00409524	0.573798	0.303601	0.289644	0.41799	0.411695	0.264207	0.329617	-0.123715	-0.128778	-0.505244	-0.391605	-0.0900748	0.546811	-0.297134	-0.17167	-0.391859	0.108554	0.263822	0.329499	0.582185	-0.803003	0.239257	0.233836	0.322695	0.371849	-0.0588073	0.20475	0.442473	0.132956	-0.127797	-0.0604381	-0.00440033	0.350981	-0.120141
ENSG00000101367	ENSG00000263731	-0.0801529	0.0389527	0.207228	0.263717	-0.00816256	-0.103206	0.132828	0.649785	0.440947	0.408437	0.228539	0.282731	0.0183418	0.107754	0.516498	0.447277	0.323637	0.509225	0.441748	0.412501	-0.0945884	0.201651	0.0435844	0.66457	-0.204366	-0.202821	-0.393242	-0.167384	-0.0857079	-0.173919	-0.103788	0.226822	0.504735	0.524048	-0.50043	0.369565	-0.018875	0.317367	0.412179	-0.0143445	-0.0534276	0.500841	0.341261	-0.195649	-0.208358	-0.154286	-0.153977	0.350508
ENSG00000101367	ENSG00000264772	NA	NA	NA	NA	NA	NA	NA	NA	NA	NA	NA	NA	NA	NA	NA	NA	NA	NA	NA	NA	NA	NA	NA	NA	NA	NA	NA	NA	NA	NA	NA	NA	NA	NA	NA	NA	NA	NA	NA	NA	NA	NA	NA	NA	NA	NA	NA	NA
ENSG00000101367	ENSG00000279738	0.332561	0.430668	-0.189986	-0.361432	-0.191167	-0.128971	-0.434843	0.790564	0.65423	0.515695	0.437672	0.412583	0.43303	0.509884	0.735985	0.685631	0.564895	0.54672	0.573419	0.477057	0.421955	0.401181	0.0368839	-0.684371	-0.341822	-0.275287	0.102444	-0.30281	-0.129062	-0.425846	-0.473565	0.276753	0.364116	0.427522	-0.177847	0.185504	0.298054	0.191839	0.461856	0.0905294	-0.0628454	0.267615	0.154899	-0.301202	0.250618	0.173092	0.0781243	-0.190395
ENSG00000102786	ENSG00000176124	0.32616	0.42205	0.412315	0.300391	0.169654	0.0421706	0.552744	0.42715	0.324754	0.71763	0.541853	0.43174	0.506066	0.569175	0.355535	0.305719	0.670156	0.770634	0.708432	0.676954	0.345011	0.329628	0.364737	0.134419	0.430843	0.115919	-0.128406	0.127278	0.526759	0.151692	-0.2789	0.29133	0.585055	0.602372	-0.315548	0.045966	-0.11402	0.642897	0.358166	0.210921	0.0746664	0.181055	0.154723	0.247006	0.348808	0.254907	0.496536	0.318072
ENSG00000102786	ENSG00000231856	0.136177	-0.0130002	-0.0141503	0.160128	0.1375	0.157733	-0.0418762	0.274537	0.268795	0.674603	0.402741	0.364002	0.452522	0.469368	0.456377	0.380501	0.557967	0.692615	0.711112	0.698927	-0.00894046	-0.0844332	-0.0562257	0.0880171	0.570564	0.0496507	0.450781	0.0863438	0.112443	-0.00260742	-0.109289	0.167572	0.369687	0.661571	0.844054	-0.0362214	0.0455926	0.0775848	0.115315	-0.0555523	-0.0297498	0.350456	0.0460816	0.315222	0.0539436	0.270799	0.294581	0.231058
ENSG00000102786	ENSG00000236778	0.331157	0.326792	0.222429	0.348757	0.233047	0.152738	0.183287	0.286052	0.228987	0.481507	0.511213	0.374343	0.513581	0.49182	0.413218	0.305663	0.500063	0.665556	0.604233	0.635742	0.434741	-0.347573	0.136395	0.787245	0.379555	0.333525	0.414628	0.175185	0.4899	0.208859	0.0089183	0.336986	0.504471	0.699456	0.472968	0.0964311	0.190623	0.215855	0.546869	0.272989	-0.0857588	0.296135	0.15401	0.192062	0.36142	0.412834	0.622257	0.652668
ENSG00000103335	ENSG00000259877	-0.0449937	-0.0241039	0.305981	-0.281225	-0.225074	-0.111671	0.206788	0.513455	0.246407	0.40307	0.43452	0.394854	0.102666	0.115434	0.448398	0.442319	0.297492	0.444186	0.654953	0.654803	-0.059717	-0.265808	0.194193	-0.295623	-0.238429	0.250484	0.595249	0.231777	0.367194	0.172434	-0.477966	0.115789	0.374233	0.444836	0.609305	-0.0788977	0.0632613	0.456879	0.292081	-0.115828	-0.148423	0.532879	-0.229804	0.0762949	0.0788673	0.252119	0.399532	0.500232
ENSG00000103335	ENSG00000260121	0.814575	0.61697	0.839089	0.78369	0.863726	0.88561	0.828369	0.834646	0.846561	0.81757	0.901455	0.897893	0.838135	0.889857	0.883852	0.871543	0.931488	0.826399	0.912969	0.913581	0.776406	0.736032	0.853254	0.703182	0.917482	0.780117	0.902951	0.855008	0.848128	0.824835	0.891079	0.887697	0.907342	0.928113	0.918235	0.865444	0.761113	0.892061	0.922221	0.852523	0.918775	0.928766	0.936206	0.860664	0.798643	0.823842	0.909398	0.899372
ENSG00000103510	ENSG00000235560	0.124556	0.503308	0.329233	0.140247	0.199189	0.246063	-0.0508433	0.690505	0.61314	0.626679	0.507467	0.364828	0.387661	0.583108	0.612981	0.686168	0.585444	0.591131	0.701724	0.769194	0.442809	-0.278403	0.181953	0.179587	-0.365473	0.302753	0.164293	0.316275	0.564333	0.396165	0.225864	0.420568	0.625744	0.707113	0.660991	0.358565	0.210789	0.453788	0.292129	0.180585	0.0465478	0.656865	0.415005	0.405946	0.224603	0.0998306	0.661147	0.49051
ENSG00000103510	ENSG00000260219	0.169008	0.385482	0.237918	-0.115543	0.00592615	-0.0677535	-0.331084	0.668225	0.552747	0.533184	0.40585	0.356077	0.356935	0.416528	0.57843	0.675049	0.50913	0.440653	0.464626	0.588237	0.582906	-0.0346593	0.128611	-0.221529	-0.228825	-0.163061	-0.485482	0.147265	0.400668	0.0684977	-0.289814	0.331208	0.511348	0.657768	0.463717	0.10123	0.0238534	0.506997	0.145969	0.0728172	-0.0971364	0.501638	0.102572	0.111208	-0.0657621	0.0273953	0.00564696	0.206345
ENSG00000103510	ENSG00000260852	-0.0607612	0.305143	0.204507	-0.153836	-0.0704055	0.0219488	-0.302051	0.33582	0.419313	0.528479	0.290717	0.385198	0.344731	0.175093	0.396244	0.26164	0.433178	0.294511	0.363143	0.468013	0.343594	0.266496	-0.145618	0.0405582	0.0258642	0.024938	-0.308154	0.178606	0.307928	0.267973	-0.23144	0.324595	0.498188	0.450408	0.768826	0.373821	0.0167151	0.485031	0.150555	0.0121985	0.0102085	0.502212	0.476608	0.289519	0.0364089	0.0846253	0.298311	0.271178
ENSG00000103510	ENSG00000272913	0.0564823	0.39404	0.447991	0.0266416	-0.095126	0.0840429	-0.360392	0.628603	0.556863	0.808786	0.333364	0.306424	0.414361	0.332991	0.648932	0.712895	0.799895	0.815232	0.714646	0.69633	0.488082	0.537995	0.153105	-0.415796	-0.084506	0.0388142	-0.124201	0.127986	0.439501	0.172539	-0.191596	0.506834	0.616594	0.821059	0.799871	0.255078	-0.0283778	0.491701	0.323719	-0.101677	-0.031512	0.647873	0.414199	0.241507	0.207005	0.0473412	0.244287	0.149211
ENSG00000103510	ENSG00000278133	0.372024	0.572433	0.375119	0.310082	0.610353	0.203418	-0.0672359	0.710387	0.724767	0.745301	0.623172	0.500417	0.657202	0.625558	0.767143	0.769968	0.771052	0.75733	0.752114	0.633662	0.743076	0.608046	0.343524	0.375888	0.181042	0.320458	0.439787	0.577789	0.70741	0.557936	0.794901	0.597648	0.809866	0.924878	0.902475	0.371035	0.32467	0.626597	0.512813	0.369035	0.336094	0.773294	0.174302	0.4936	0.344947	0.387152	0.770206	0.775688
ENSG00000104129	ENSG00000245849	0.30872	0.409656	0.494414	0.641046	0.77155	0.322116	0.631757	0.578613	0.537293	0.689686	0.540222	0.481633	0.588768	0.587985	0.568188	0.674411	0.668166	0.798089	0.779892	0.752502	0.573461	-0.221369	-0.0187577	0.947625	0.683985	0.626143	0.514839	0.588628	0.645687	0.568207	0.660282	0.564907	0.582105	0.711946	0.989562	0.152603	0.413846	0.552849	0.583894	0.0924953	0.444931	0.776349	0.529926	0.709669	0.10435	0.248866	0.731936	0.698473
ENSG00000104129	ENSG00000247556	0.0301638	0.50564	0.435453	0.450368	0.537082	0.0400411	-0.0316003	0.658929	0.749315	0.752228	0.713541	0.590973	0.637381	0.694446	0.691766	0.377738	0.729144	0.780874	0.512286	0.686515	0.0382487	-0.178035	-0.0963898	0.802435	0.723492	0.44552	0.488122	0.562533	0.450896	0.534734	0.473726	0.591458	0.593091	0.821035	0.992713	0.266206	0.21365	0.254346	0.145559	0.156267	0.236892	0.681918	0.212049	0.452029	0.308598	0.26319	0.681869	0.594049
ENSG00000104129	ENSG00000261183	0.136887	0.411881	0.0872292	-0.0726704	0.0990208	0.0598342	0.709611	0.411235	0.245475	0.394094	0.603391	0.66001	0.518613	0.21016	0.132835	0.342146	0.190674	0.421931	0.153139	0.366356	0.825568	-0.0639152	0.0907563	-0.671992	0.699493	-0.0455137	-0.176736	0.183672	0.560171	0.146418	0.377761	0.260196	0.19182	0.758708	0.972517	0.187959	0.172395	0.470412	0.135014	0.0781924	0.0631847	0.807059	0.225125	0.611707	0.429116	0.267375	-0.0508681	0.506994
ENSG00000104129	ENSG00000281649	0.213409	0.557463	0.22974	-0.0762823	0.317159	0.0685261	0.537347	0.808448	0.805264	0.747927	0.702579	0.619694	0.65413	0.742762	0.805742	0.795363	0.805247	0.797518	0.81236	0.795591	0.627323	-0.316593	-0.124707	0.596682	0.791302	0.0600887	0.307152	0.361438	0.342463	0.186569	0.476057	0.634426	0.772746	0.811756	0.931621	0.330695	0.0589535	0.419061	0.466521	-0.243895	0.114031	0.685016	0.386309	0.503394	0.163313	0.261924	0.56899	0.236987
ENSG00000104689	ENSG00000246582	0.432905	0.495128	0.701361	0.498789	0.48256	0.658299	0.732156	0.873838	0.853457	0.521423	0.313476	0.172827	0.422106	0.545763	0.708609	0.534433	0.608018	0.298263	0.435121	0.468409	0.350338	0.569921	0.9087	0.838637	0.563863	0.617656	0.660537	0.633285	0.464911	0.410623	0.262565	0.352563	0.665048	0.854038	-0.360363	0.726698	0.177709	0.701461	0.510663	0.266466	0.565767	0.721562	0.470366	0.674311	0.538102	0.518648	0.887253	0.802608
ENSG00000104689	ENSG00000251034	-0.0873072	-0.12824	0.00728154	0.0420078	-0.293912	-0.0991823	-0.124736	0.270664	0.235863	0.317358	-0.104971	-0.19483	0.107472	0.245976	0.635021	0.390915	0.256774	0.299976	0.216292	0.202876	-0.101339	-0.181473	-0.0251088	-0.685286	-0.166234	-0.157953	-0.292694	-0.237418	0.0732784	-0.148469	-0.703354	-0.123365	0.0653432	0.530193	-0.207761	0.0574864	-0.197043	0.240636	0.414975	-0.0445495	0.235744	0.235739	0.129595	0.300651	-0.16299	0.0209186	0.584106	0.0964123
ENSG00000104689	ENSG00000253125	-0.226333	-0.281721	-0.132208	0.133264	0.223288	0.12861	0.13049	0.0372727	0.124508	0.0279624	0.0136142	0.00169108	0.110366	0.120393	-0.0747741	0.180334	0.00187388	0.126274	-0.0168717	-0.018456	-0.178512	0.168303	-0.130426	0.69112	-0.088855	0.122045	-0.0231381	0.119872	-0.0895617	0.107513	-0.196314	0.0839812	0.0720699	0.375376	0.980856	0.0957892	-0.18767	0.00796011	0.1213	-0.157494	-0.0738476	-0.0243938	0.0124201	-0.0587097	-0.0961137	-0.0725971	0.164085	0.389277
ENSG00000104689	ENSG00000253930	0.59092	0.526842	0.697299	0.565384	0.60816	0.664255	0.814203	0.909167	0.900217	0.511204	0.575374	0.452042	0.574179	0.665437	0.718342	0.638411	0.732845	0.684466	0.743383	0.622777	0.456077	0.838618	0.731666	0.571994	0.554418	0.681385	0.739235	0.642481	0.745739	0.582623	0.0157897	0.524485	0.548752	0.817129	0.988805	0.77458	0.602395	0.728878	0.504117	0.363135	0.690054	0.667134	0.589528	0.674979	0.557143	0.505076	0.86324	0.525116
ENSG00000106617	ENSG00000239911	0.534453	0.420866	0.42166	-0.0730592	-0.107713	0.219373	-0.383698	0.753812	0.857363	0.768345	0.514818	0.50397	0.765712	0.86284	0.802805	0.617444	0.710453	0.864134	0.610211	0.729699	0.44619	-0.115127	0.523323	0.689174	0.287469	-0.104243	0.123857	-0.0347917	0.552926	-0.113011	0.19572	0.0268642	0.333917	0.539817	0.370249	0.502647	0.388809	0.815622	0.107745	0.455984	0.169362	0.688524	0.52272	-0.0555361	0.788379	0.784043	-0.0334967	0.489869
ENSG00000106617	ENSG00000261455	0.371222	0.320899	0.385994	0.289747	0.279755	0.408846	0.581979	0.620362	0.571525	0.714203	0.571065	0.519119	0.487925	0.556062	0.638207	0.642071	0.712886	0.766666	0.49312	0.527491	0.373425	-0.167438	-0.17792	-0.0820311	-0.494777	0.00449931	0.402003	0.450775	0.459487	0.52045	0.292235	0.122373	0.553582	0.728322	0.977406	0.170921	0.338075	0.451764	0.165367	0.169034	0.310359	0.651281	0.0296725	0.385896	0.359799	0.320643	-0.00831346	0.393035
ENSG00000106628	ENSG00000163597	0.446582	0.410093	0.369337	0.288904	0.191035	0.146345	0.604199	0.62173	0.65203	0.848526	0.703836	0.597668	0.693063	0.651233	0.784059	0.689938	0.779269	0.85979	0.709346	0.776316	0.421387	0.27656	0.0751377	0.158331	0.619	0.482791	0.607947	0.341428	0.587192	0.329187	0.536423	0.609742	0.843313	0.773641	0.249068	0.529816	0.381035	0.423571	0.353039	0.367425	-0.0112555	0.73473	0.232075	0.346635	0.265437	0.247262	0.774846	0.503061
ENSG00000106628	ENSG00000197989	0.227534	0.292512	0.30877	0.312037	0.089503	0.26292	0.576268	0.206102	0.16875	0.663802	0.595157	0.624107	0.563268	0.502338	0.352993	0.403092	0.517995	0.795837	0.46836	0.565716	0.354209	0.721728	-0.0191078	0.584585	0.438543	0.367309	0.438112	0.180052	0.530574	0.17976	0.455781	0.347795	0.322233	0.663275	0.377534	0.140055	-0.163777	0.245968	0.464695	0.660018	0.164567	0.619389	0.055853	0.417044	0.309951	0.290657	0.32201	0.571832
ENSG00000106628	ENSG00000214783	NA	NA	NA	NA	NA	NA	NA	NA	NA	NA	NA	NA	NA	NA	NA	NA	NA	NA	NA	NA	NA	NA	NA	NA	NA	NA	NA	NA	NA	NA	NA	NA	NA	NA	NA	NA	NA	NA	NA	NA	NA	NA	NA	NA	NA	NA	NA	NA
ENSG00000106628	ENSG00000232956	0.274213	0.122986	0.238261	0.0983958	0.054851	0.0111349	0.802155	0.631813	0.653317	0.676243	0.59717	0.508933	0.681434	0.645662	0.718421	0.644292	0.697379	0.719317	0.509666	0.625986	0.225287	0.202762	0.0693817	0.724163	0.751961	0.165314	0.449438	0.115803	0.568033	0.0984728	0.354011	0.261749	0.224711	0.650127	0.0279346	0.199246	0.0346948	0.575917	0.302529	0.47892	0.144214	0.635934	-0.106433	0.559214	0.235399	0.279494	0.516137	0.625823
ENSG00000106628	ENSG00000235314	0.0599383	0.116022	0.19311	0.309574	0.167358	0.397219	-0.186663	0.69505	0.689845	0.428151	0.769063	0.699567	0.618512	0.596074	0.642629	0.659116	0.367067	0.494946	0.721547	0.624383	0.0870791	-0.468925	-0.142771	-0.0469282	0.26834	0.360378	0.366929	0.336448	0.0194141	0.356205	0.282065	0.526483	0.449265	0.671884	0.621155	0.1606	0.0441331	0.289084	0.306847	-0.0717391	0.132668	0.389807	0.579298	-0.0862144	0.136972	0.0326762	0.428254	0.255635
ENSG00000106628	ENSG00000235437	0.0547564	0.175874	0.475966	0.211508	0.314666	0.0529251	0.00396765	0.760127	0.71584	0.818925	0.605286	0.581151	0.684919	0.652059	0.877358	0.735974	0.835177	0.807929	0.823179	0.752984	0.14116	-0.595614	-0.234563	-0.0363211	0.214806	0.351206	0.406469	0.54832	0.253498	0.431541	0.631205	0.629137	0.704216	0.7123	0.922162	0.238709	-0.0211577	-0.263045	0.599791	-0.0233262	0.273045	0.548265	0.273441	0.158117	0.0470006	-0.069464	0.496145	0.384563
ENSG00000106628	ENSG00000235703	-0.0528182	0.0125572	0.110123	0.226119	0.0081342	0.0280146	-0.427801	0.428337	0.478552	0.436321	0.572329	0.709538	0.524142	0.581399	0.591738	0.691101	0.567161	0.672955	0.697837	0.528317	0.0622735	-0.640816	-0.368239	-0.228198	0.0334361	0.329365	0.277281	0.279974	0.148652	0.259231	0.558799	0.337964	0.238922	0.505056	0.570255	-0.122794	-0.213814	-0.138006	0.511932	-0.180829	0.213246	0.391603	0.147752	0.142158	-0.0375823	-0.0899627	0.4177	0.410169
ENSG00000106628	ENSG00000247240	-0.0469475	0.0121244	0.197596	-0.0385515	-0.173586	-0.031686	-0.509476	0.450247	0.464013	0.512744	0.542033	0.543581	0.404473	0.390298	0.592359	0.636011	0.508002	0.480975	0.674545	0.491759	0.183016	0.610518	0.348053	-0.536628	0.041815	0.0124	0.149683	0.257148	0.437118	0.248603	0.278986	0.37433	0.598657	0.732849	0.823084	0.42206	0.0780122	0.086007	0.296973	-0.188308	-0.083702	0.414089	0.282437	0.225898	-0.16948	-0.161614	0.303038	0.216484
ENSG00000106628	ENSG00000267080	0.00639994	0.1375	0.392983	0.196101	0.0709142	0.10156	-0.457168	0.499073	0.569877	0.602407	0.644048	0.576396	0.464313	0.519715	0.617662	0.643564	0.57421	0.612685	0.715372	0.555594	0.278324	-0.227768	0.194636	0.144942	-0.528628	0.237598	0.473569	0.25293	0.381853	0.265607	0.599367	0.417633	0.443571	0.690212	0.835542	0.264919	0.269791	0.0359116	0.375012	0.0431847	0.255521	0.673477	0.516092	0.286132	0.0994924	0.125631	0.374551	0.522303
ENSG00000106628	ENSG00000268205	-0.156222	-0.0942716	0.0563367	0.15749	0.0470352	-0.117376	0.583113	0.469926	0.497698	0.612559	0.556906	0.411057	0.592058	0.603392	0.672301	0.623399	0.733904	0.77558	0.651306	0.531677	0.0208616	-0.359501	-0.313654	-0.213804	-0.201012	0.263762	0.390958	-0.0448099	0.180466	0.00257283	0.0729337	0.376207	0.252742	0.581144	0.218825	-0.107084	-0.215666	0.0593928	0.345544	0.0139748	0.044935	0.560321	0.0924633	0.274438	-0.0404233	-0.119099	0.434023	0.476794
ENSG00000106636	ENSG00000157306	-0.0631059	-0.145153	0.0187069	-0.257468	-0.13049	-0.0251999	-0.266767	0.550657	0.627274	0.645382	0.324445	0.329021	0.629338	0.490033	0.508258	0.729742	0.620181	0.534773	0.523089	0.67644	0.00240493	-0.619812	0.0425209	-0.34251	-0.116924	-0.0404469	-0.0605532	0.0453455	0.143622	0.0110704	-0.621184	0.26167	0.318773	0.513733	0.875691	0.0608838	-0.177689	-0.0947229	0.21525	-0.0579669	-0.196392	0.39245	-0.058907	0.107536	-0.217781	-0.151968	0.0564748	0.194864
ENSG00000106636	ENSG00000196295	-0.0829295	-0.186607	-0.10939	-0.345014	-0.24843	-0.207711	-0.428866	0.610465	0.538201	0.553877	0.552602	0.365123	0.516213	0.507483	0.646175	0.65494	0.542781	0.642649	0.626447	0.594444	-0.0321616	-0.562155	-0.456864	0.112938	-0.543004	-0.00220105	0.0164295	0.095545	0.0345229	-0.062158	-0.475934	0.21294	0.27901	0.415919	0.864521	-0.0643529	-0.343081	0.130773	0.346967	-0.153751	-0.121708	0.262557	-0.0961756	-0.00971986	-0.13763	-0.10187	0.106404	0.238513
ENSG00000106636	ENSG00000232956	0.0549371	0.283357	0.316803	-0.0494378	0.00357132	0.239203	0.924588	0.773206	0.73634	0.747528	0.614226	0.542234	0.729869	0.826356	0.839153	0.8646	0.879279	0.806465	0.502992	0.69989	-0.0798712	0.212123	0.148652	0.0103215	0.144302	0.208669	0.283663	0.208241	0.387278	0.250059	0.340602	0.351351	0.305652	0.554794	0.433079	0.744549	0.0310278	0.495136	0.202709	0.315075	-0.0617021	0.48241	0.15445	0.448109	0.106816	0.0625673	0.204315	0.389331
ENSG00000106636	ENSG00000234741	-0.241911	-0.196589	0.113637	-0.409353	-0.19552	-0.195917	0.419855	0.457273	0.392367	0.747811	0.619372	0.526796	0.533971	0.491384	0.497239	0.434375	0.683428	0.75924	0.587984	0.379596	-0.148991	-0.593317	-0.47971	-0.567637	-0.439606	0.0263732	0.119423	0.205728	0.0964197	0.173428	-0.541211	0.28477	0.36656	0.500509	0.958935	0.368311	-0.0793269	0.16956	0.250467	-0.0655872	-0.50966	0.560281	-0.0318865	0.0877313	-0.201407	-0.137553	0.0257817	0.294625
ENSG00000106636	ENSG00000235703	-0.312723	-0.33246	-0.166444	-0.510966	-0.213707	-0.247585	-0.575767	0.465918	0.293109	0.356418	0.481352	0.515627	0.345618	0.34576	0.458876	0.432851	0.499353	0.602158	0.678259	0.443624	-0.0993076	-0.594362	-0.514108	-0.302557	-0.212234	-0.0322777	-0.00649946	0.0162247	-0.0853172	-0.0312379	-0.710069	0.111775	0.195107	0.238532	0.872034	-0.259166	-0.512807	-0.136065	0.253036	-0.294713	-0.370939	0.165693	-0.202702	-0.180725	-0.334259	-0.277071	-0.0256424	0.116396
ENSG00000106636	ENSG00000260563	0.0407267	-0.11036	0.3043	-0.282082	-0.0531636	0.042549	-0.078806	0.570708	0.629446	0.57971	0.122901	0.126706	0.535597	0.483643	0.531672	0.718474	0.62862	0.696136	0.465923	0.519252	0.151818	-0.552039	-0.60684	-0.0872813	-0.330556	0.0834912	0.0894621	0.12185	0.126919	0.170949	-0.664519	0.295775	0.324077	0.533293	0.934183	0.169286	-0.261406	0.0546201	0.370252	0.037169	-0.092269	0.341656	0.16393	-0.0149466	0.00303842	0.0547881	0.0186724	0.278014
ENSG00000106636	ENSG00000261824	0.0143353	0.00430134	0.375811	-0.311332	-0.0474346	-0.267291	-0.0113336	0.71234	0.671757	0.755088	0.643126	0.560123	0.716775	0.581745	0.791412	0.839447	0.679154	0.735234	0.817651	0.79328	0.0512558	-0.0837531	-0.235569	-0.341848	-0.11736	0.257705	0.278315	0.207928	0.124762	0.200196	-0.456784	0.583008	0.677522	0.619891	0.797811	0.239734	0.222703	0.20066	0.628711	-0.139174	-0.309226	0.529311	0.193575	0.0583651	-0.31832	-0.0894116	0.0711426	0.275388
ENSG00000106636	ENSG00000267080	-0.0128596	-0.0949317	0.239147	-0.28301	-0.0253766	-0.050649	-0.608914	0.606387	0.472685	0.598211	0.571272	0.471565	0.356617	0.500904	0.607965	0.67771	0.662198	0.652314	0.698584	0.518012	0.145179	-0.200691	0.198613	0.360329	-0.312168	0.00578907	0.187764	0.219053	0.242331	0.217125	-0.445018	0.35641	0.488132	0.60687	0.828417	0.166218	0.194759	0.173364	0.179584	-0.0284622	-0.148258	0.605543	-0.0264626	0.142589	-0.0869775	-0.0792393	0.146858	0.351247
ENSG00000106636	ENSG00000269821	0.0117416	-0.213695	0.0891863	-0.359793	-0.129153	-0.0110768	-0.0854744	0.264142	0.163139	0.265279	0.123244	0.250668	0.29462	0.344582	0.361796	0.418443	0.480639	0.438834	0.632888	0.318823	0.111437	-0.115999	0.0723197	-0.0878604	0.112564	0.0149251	0.0733513	-0.0334753	-0.0258715	-0.0376589	-0.35852	0.285878	0.256459	0.310398	0.91906	0.0488119	-0.239355	-0.0043519	0.0653726	-0.0264106	-0.0717086	0.169132	-0.100818	-0.0852632	-0.108174	-0.130712	-0.0387484	0.202264
ENSG00000106636	ENSG00000273230	0.157998	0.0659611	0.115967	0.0999267	0.198842	0.0761217	0.120122	0.65124	0.59864	0.642689	0.38438	0.408224	0.636045	0.455373	0.584917	0.692027	0.490157	0.66276	0.429799	0.473226	0.146409	-0.389653	-0.267874	-0.380518	-0.281354	0.267666	0.181425	0.307669	0.181548	0.281477	-0.887157	0.336772	0.481416	0.541996	0.733865	0.291133	0.0396858	0.263657	0.191484	0.090397	-0.0945627	0.293106	-0.028595	0.0483282	0.270588	0.22909	0.128765	0.368043
ENSG00000107404	ENSG00000182873	0.379492	0.700972	0.456907	0.301664	0.39543	0.16398	-0.236659	0.536432	0.468308	0.695452	0.660692	0.660426	0.37044	0.625177	0.429682	0.712005	0.560419	0.723271	0.776029	0.664303	0.624186	0.150359	0.0302685	0.422865	0.668908	0.356936	0.20888	0.34173	0.709774	0.337963	0.541449	0.634547	0.624807	0.715547	0.98608	0.258979	0.13653	0.273786	0.125349	0.421384	0.60139	0.580127	0.535275	0.420362	0.377322	0.275512	0.110628	0.833963
ENSG00000107404	ENSG00000224870	0.55117	0.578944	0.514653	0.0140445	0.269047	0.24731	-0.255397	0.552324	0.539119	0.752164	0.793308	0.723891	0.57947	0.425118	0.517001	0.614243	0.598363	0.64725	0.620288	0.623324	0.639129	0.210748	-0.199086	-0.305638	-0.485517	0.390691	0.42343	0.490213	0.357625	0.445922	0.465017	0.414568	0.740376	0.79719	0.943324	0.38883	0.291141	0.244993	0.142484	0.26313	-0.220351	0.730619	0.213525	0.382132	0.197055	0.227281	0.274116	0.580381
ENSG00000107404	ENSG00000228794	0.0638018	-0.194029	0.351708	0.0788065	0.127122	0.290558	0.734762	0.724565	0.6147	0.821607	0.73384	0.619451	0.679189	0.674687	0.636421	0.771791	0.815606	0.867256	0.686907	0.744979	-0.192125	0.345539	0.288983	-0.00227892	0.701101	0.356814	0.740613	0.459532	0.326693	0.394498	-0.643103	0.33852	0.57192	0.832178	0.736687	0.122929	0.26533	0.539846	0.0916232	0.0733781	-0.193009	0.663728	0.280908	0.302805	0.216254	0.229119	0.635641	0.630192
ENSG00000107404	ENSG00000240731	0.398658	0.646418	0.431529	0.499886	0.439264	0.250257	0.591584	0.453814	0.456143	0.61512	0.746622	0.727135	0.458542	0.519409	0.435033	0.644789	0.691777	0.704243	0.749344	0.705269	0.652167	0.376363	0.440026	0.14149	0.506941	0.542614	0.720473	0.611828	0.549897	0.641709	0.867002	0.698949	0.629338	0.861754	0.907973	0.535026	0.443804	0.319665	0.39592	0.448692	0.607264	0.70003	0.536233	0.594966	0.485444	0.363949	0.579288	0.737879
ENSG00000107404	ENSG00000268575	NA	NA	NA	NA	NA	NA	NA	NA	NA	NA	NA	NA	NA	NA	NA	NA	NA	NA	NA	NA	NA	NA	NA	NA	NA	NA	NA	NA	NA	NA	NA	NA	NA	NA	NA	NA	NA	NA	NA	NA	NA	NA	NA	NA	NA	NA	NA	NA
ENSG00000107404	ENSG00000272106	0.209681	0.226926	0.474874	0.169673	0.160608	-0.210157	-0.274038	0.717587	0.592724	0.807764	0.657022	0.528567	0.629919	0.584011	0.618143	0.710743	0.792219	0.860646	0.693281	0.623529	0.504753	-0.29686	0.454656	-0.22149	0.255459	-0.0925739	0.324237	0.242321	0.275135	0.0930879	0.630769	0.218359	0.434554	0.813127	0.835891	0.116016	0.0295058	0.303118	-0.082429	0.246265	0.153165	0.595271	0.344118	0.429358	0.0467308	0.104537	0.326802	0.664652
ENSG00000107404	ENSG00000272141	-0.0140747	0.0533768	-0.0996636	-0.0945954	-0.0906487	-0.0270537	-0.39691	-0.10596	-0.173176	-0.0146665	-0.117876	-0.0433598	-0.0638863	-0.185588	-0.171948	-0.137681	-0.0724805	0.105471	0.0219674	0.0777662	0.407241	0.0601723	0.242966	-0.211055	-0.18753	-0.311562	-0.494578	-0.0014147	0.265117	-0.020433	0.617101	0.0348325	-0.101725	0.751495	0.690057	0.119511	0.0141335	0.160343	-0.0750828	-0.0220792	-0.132698	0.697322	0.545492	0.344226	0.180922	0.234512	-0.372337	-0.0257188
ENSG00000107404	ENSG00000272455	0.205434	0.322427	0.492986	0.221772	0.285137	0.0277015	0.109661	0.251248	0.270074	0.472706	0.402827	0.236877	0.333135	0.375576	0.335124	0.467422	0.630196	0.69604	0.738134	0.604328	0.33335	-0.119554	0.23009	0.228672	-0.0435957	0.385666	0.37281	0.325895	0.288788	0.311802	0.781055	0.0648953	0.306788	0.744217	0.831756	0.306389	0.156763	0.0839506	0.158133	0.235095	0.386401	0.661495	0.381992	0.540281	0.0967294	0.170192	0.209825	0.438522
ENSG00000107779	ENSG00000223482	0.173546	0.318327	0.230272	0.164722	0.166683	0.174013	-0.12523	0.530056	0.537631	0.590115	0.631713	0.506191	0.30099	0.541192	0.631259	0.560653	0.67817	0.605838	0.564119	0.662376	0.216476	0.195907	0.0956098	0.512929	0.397348	0.057018	0.395491	0.251599	0.423136	0.171574	-0.342303	0.560165	0.653926	0.656041	0.181377	0.540321	0.352897	0.400524	0.108246	0.146831	0.121879	0.715029	0.504327	0.184838	0.427666	0.391356	0.170652	0.639864
ENSG00000107779	ENSG00000255197	0.0425568	0.0108297	0.356234	-0.212419	-0.182048	-0.282516	-0.491501	0.51645	0.478369	0.601588	0.599632	0.406771	0.256548	0.413142	0.625447	0.467678	0.645128	0.620542	0.53219	0.479399	0.0234744	-0.224752	0.117898	0.411122	-0.408733	0.0286347	0.173894	0.185346	0.187582	0.178441	-0.278387	0.2262	0.509283	0.624549	0.979474	0.200145	-0.0778661	0.234853	0.281849	0.159824	0.175803	0.496249	0.553106	0.196329	0.336061	0.410988	0.060736	-0.150823
ENSG00000107779	ENSG00000272631	0.651681	0.673113	0.62891	0.580199	0.542572	0.491397	0.717644	0.721343	0.696378	0.712269	0.471626	0.383525	0.504183	0.626903	0.818952	0.856479	0.71886	0.765794	0.695092	0.796078	0.571255	0.378996	0.670424	0.792696	0.0841886	0.531719	0.806196	0.508285	0.628477	0.394118	0.754884	0.220006	0.268987	0.752784	0.954245	0.510709	0.437291	0.593605	0.561107	0.313484	0.248141	0.608973	0.437312	0.494949	0.43352	0.523451	0.806124	0.695667
ENSG00000108465	ENSG00000229980	0.303581	0.460835	0.432254	0.51232	0.350976	0.140334	-0.120289	0.529819	0.549174	0.739483	0.567578	0.470415	0.543683	0.549721	0.525352	0.664966	0.792736	0.806869	0.748273	0.73968	0.469334	0.21457	0.113671	0.589403	0.206125	0.348938	0.107329	0.331775	0.250945	0.351223	0.643679	0.289119	0.33891	0.743056	0.901693	0.207226	0.523546	0.205462	0.432545	0.401257	0.158018	0.55791	0.485077	0.0300667	0.301026	0.311244	0.108425	0.47602
ENSG00000108465	ENSG00000234494	-0.0442688	0.175972	0.219626	-0.106901	-0.0865961	-0.0907121	0.0518696	0.504528	0.531299	0.630113	0.27073	0.38152	0.382738	0.462823	0.590298	0.646594	0.60621	0.692182	0.610417	0.563164	0.111337	0.310343	0.0925497	-0.0445812	-0.62428	0.0462993	0.0699214	0.0345868	0.274948	-0.0574006	-0.101145	0.310979	0.515818	0.742505	-0.0960729	0.0856231	0.032043	0.0445829	0.665773	-0.0600908	-0.192133	0.358576	0.0929877	-0.0574736	0.0815504	0.176366	0.110651	0.156108
ENSG00000108465	ENSG00000264920	-0.109265	-0.210246	-0.0137039	-0.117778	-0.143474	-0.159492	-0.267701	0.251692	0.312146	0.424928	0.228191	0.35139	0.241852	0.333012	0.412264	0.56853	0.490523	0.589997	0.435276	0.371176	-0.055714	-0.0614878	-0.172718	-0.452567	-0.356834	-0.168191	-0.0813129	-0.188889	-0.177883	-0.177784	0.365878	0.0620561	0.218143	0.286263	-0.243057	-0.192005	-0.0731424	-0.333465	0.166642	-0.24813	-0.118523	0.139644	0.044786	-0.128472	0.000567928	0.0318615	-0.233853	-0.0680653
ENSG00000109062	ENSG00000266036	0.0355909	0.340493	0.327812	0.108847	0.0972133	0.0558898	0.131774	0.0823787	-0.0103596	0.148398	0.233778	0.195259	0.0741201	0.144767	0.275263	0.0163025	0.189078	0.161945	0.0823428	0.280522	0.607892	0.0282046	0.112219	0.628102	0.342989	0.372949	0.519396	0.252148	0.0762441	0.1179	0.855485	0.260201	0.0511999	0.567102	0.695274	0.0930318	0.180574	0.172645	0.162939	0.145811	0.121213	0.294686	0.177909	0.0251424	-0.000701585	-0.000603531	0.851507	0.209429
ENSG00000109062	ENSG00000272654	0.0302315	0.114783	0.275009	-0.171529	0.0054863	0.0464977	0.5141	0.456041	0.0652251	0.254782	0.430383	0.462199	0.0722725	-0.0346139	0.553169	0.416152	0.343681	0.377034	0.69125	0.557844	0.464797	-0.0982997	-0.132798	-0.511974	-0.318743	-0.109012	-0.4816	0.253052	-0.214063	0.222274	0.486651	0.22759	0.355772	-0.0536272	-0.733127	-0.0529243	-0.126857	-0.0336454	0.298421	0.153401	-0.265128	0.575042	-0.00331239	0.0160694	-0.0862216	-0.0977132	-0.400958	0.329508
ENSG00000109118	ENSG00000227543	0.458379	0.603377	0.078172	0.390238	0.538896	0.185498	0.430127	0.801517	0.728528	0.834797	0.756001	0.662495	0.694045	0.675999	0.655681	0.743447	0.810383	0.83957	0.798429	0.775414	0.688169	0.680232	0.534785	0.0775954	-0.0832378	0.150058	0.11192	0.430768	0.710462	0.498802	0.137759	0.635031	0.802027	0.083147	0.70719	0.465048	0.468275	0.733371	0.585134	0.524258	0.383962	0.684095	0.55904	0.552559	0.415847	0.417674	0.614996	0.575373
ENSG00000109118	ENSG00000264577	-0.0179901	-0.42722	0.0563391	0.179159	0.0295836	-0.178091	0.554089	0.736087	0.628237	0.623772	0.6162	0.594719	0.508441	0.593814	0.556236	0.740258	0.755964	0.621332	0.70175	0.497432	0.573487	0.00791629	0.273049	-0.360032	-0.665113	-0.166764	-0.0689238	0.257204	0.352061	0.27609	0.0322136	0.373366	0.652359	0.736688	-0.0933652	0.508442	0.0913162	0.360986	0.472463	0.0392557	-0.183274	0.632985	0.144955	0.59488	-0.0320202	-0.00239659	0.81543	0.482383
ENSG00000109475	ENSG00000234741	0.764393	0.835363	0.78161	0.778366	0.719369	0.749526	0.840182	0.746262	0.815273	0.886212	0.79372	0.774324	0.801477	0.822328	0.812953	0.76091	0.810844	0.854984	0.741596	0.829725	0.893896	0.729564	0.77414	0.876603	0.916856	0.688209	0.797094	0.76928	0.71046	0.639711	0.89084	0.719784	0.791272	0.917298	0.925562	0.48511	0.575153	0.800906	0.780434	0.611286	0.859286	0.693072	0.648928	0.740698	0.701333	0.622072	0.901409	0.855538
ENSG00000109475	ENSG00000245532	-0.125046	0.271769	0.0617306	0.110139	0.117984	-0.217186	-0.0242848	0.0788813	0.347257	0.151128	0.178409	0.0908949	0.418646	0.318344	0.252268	0.153433	0.222891	0.210771	0.300534	0.302128	-0.0582774	-0.303343	-0.0379752	0.136715	0.788294	0.213261	0.340314	0.238091	0.372686	0.167018	0.729251	0.543813	0.61975	0.639082	0.44696	0.0379371	0.0373556	0.0539482	0.479645	-0.101361	0.174183	0.292546	0.0564156	-0.00167651	0.302072	0.28907	-0.0419924	0.303349
ENSG00000109475	ENSG00000251562	0.0489108	0.271129	0.463146	0.29545	0.232964	-0.211191	-0.0300369	-0.101115	0.0901953	0.0382827	0.0457596	0.17493	0.388587	0.105075	0.194767	0.0867894	0.0737684	0.290319	0.12694	0.0559521	0.173328	0.414045	0.019134	0.791019	0.528228	0.118247	0.404619	0.0932013	0.392922	0.101317	0.730357	0.515043	0.605378	0.385215	0.904714	0.325876	0.138579	0.00594587	0.523591	-0.135913	0.0480474	0.332844	-0.0454242	0.166101	-0.219537	-0.202771	0.498402	0.425128
ENSG00000109475	ENSG00000260032	-0.0605539	0.444459	0.203594	-0.00768668	0.0483712	-0.307038	-0.298157	0.3424	0.304298	0.551369	0.359581	0.461482	0.170595	0.176913	0.449789	0.31212	0.529628	0.638542	0.388859	0.406804	0.21438	0.386418	0.267985	0.0584412	-0.906105	0.127085	0.635809	0.214772	0.194436	0.116335	-0.303496	0.426909	0.531876	0.697981	0.50056	0.21091	0.197462	0.504578	0.192672	-0.0921112	-0.347462	0.548032	0.221288	0.240104	0.451301	0.35365	0.540945	0.389316
ENSG00000110583	ENSG00000225733	0.174932	0.458119	0.375134	0.00878863	0.0578044	-0.173662	0.430918	0.722269	0.696508	0.725616	0.755379	0.607935	0.463525	0.627129	0.790632	0.752327	0.765422	0.820561	0.735751	0.787653	-0.0140391	0.187409	0.684595	-0.352987	-0.289018	-0.00364155	-0.248581	0.12322	0.393908	-0.0324556	-0.348415	0.370936	0.670941	0.850287	0.951871	0.320447	0.249326	0.206738	0.225679	0.081914	0.0310245	0.718866	0.0181679	0.0855222	0.440344	0.492861	0.0521371	0.418795
ENSG00000110583	ENSG00000228544	0.354468	0.384175	0.355957	0.277667	0.50229	0.343353	0.603892	0.740665	0.815385	0.706021	0.678909	0.720659	0.796092	0.799755	0.698624	0.790554	0.702976	0.845211	0.744086	0.714883	0.651873	-0.0295482	0.665856	0.429716	0.860026	0.370327	0.382785	0.32488	0.304877	0.37046	0.713697	0.656218	0.662959	0.654962	0.962172	0.294323	0.203601	0.604612	0.439491	0.312259	0.240069	0.38208	0.652275	0.320708	0.424773	0.461863	0.601245	0.387349
ENSG00000110583	ENSG00000229807	0.120851	0.0147261	0.0979893	0.0883149	0.0925283	0.141703	0.111538	0.358227	0.316773	0.221881	0.119708	0.0159811	0.00332707	0.203755	0.259285	0.246404	0.346162	0.331015	0.358148	0.234451	0.53052	0.0749802	0.105448	0.454365	0.0530132	-0.0427292	-0.0579309	0.0157041	0.10022	0.0640679	0.885257	0.150652	0.369205	0.205459	-0.601566	0.145365	0.0381704	0.133383	0.161122	0.0614024	0.0573495	0.114569	0.21546	0.0553015	0.132923	0.131886	0.203239	0.22313
ENSG00000110583	ENSG00000236255	0.284647	0.358795	-0.0840659	0.430006	0.505193	0.376643	0.191151	0.706325	0.558547	0.640002	0.172429	0.186752	0.420814	0.542446	0.667669	0.751128	0.749249	0.730181	0.599524	0.753776	0.610249	-0.126432	-0.282434	0.261729	0.635097	0.318743	0.0247379	0.485142	0.463795	0.565497	0.5695	0.0915186	0.190003	0.58173	-0.130936	0.193492	0.314468	0.486825	0.227972	0.297001	0.321711	0.469627	0.219201	0.563836	0.205062	0.248047	0.68293	0.359088
ENSG00000110583	ENSG00000237248	0.411236	0.474957	0.216897	0.0595856	0.415772	0.350045	0.766473	0.623743	0.438339	0.638023	0.498837	0.414023	0.41403	0.347427	0.633568	0.352943	0.645254	0.693748	0.625015	0.682463	0.156758	-0.0442669	-0.0214362	0.526333	0.182456	0.245483	-0.0913839	0.288565	0.255018	0.164182	-0.278284	0.219456	0.226999	0.823727	0.958261	0.340545	0.263116	0.467813	0.33274	0.309572	0.167274	0.670994	-0.177966	0.290001	0.510746	0.648379	0.254651	0.387025
ENSG00000110583	ENSG00000245532	0.327553	0.350598	0.459412	0.401557	0.34065	0.35313	0.510865	0.481516	0.183636	0.587094	0.466243	0.385819	0.171967	0.218048	0.612026	0.527633	0.484016	0.317953	0.643192	0.640451	0.455612	-0.126587	-0.0386044	0.264145	0.170845	0.151827	-0.0289064	0.326057	0.429284	0.410663	0.0257461	0.194344	0.300849	0.485421	-0.216245	0.19405	0.1007	0.556684	0.282561	0.283056	-0.0255125	0.283834	-0.0192657	0.39767	0.280738	0.35647	0.174575	0.437292
ENSG00000110583	ENSG00000255062	0.272489	0.47037	0.308078	0.166338	0.245286	0.152775	0.140985	0.409824	0.550312	0.486975	0.595293	0.335271	0.345833	0.470585	0.524637	0.627325	0.541274	0.566148	0.535841	0.512239	0.525401	-0.260122	-0.0815127	0.161905	0.788938	0.175367	0.120853	0.195125	0.403796	0.153762	0.405936	0.31459	0.559776	0.622835	0.834313	0.269196	0.149485	0.453415	0.21104	0.297703	0.12288	0.452718	0.309071	0.424851	0.176146	0.0744157	0.242987	0.309873
ENSG00000110583	ENSG00000255717	-0.0403234	0.227334	-0.0179419	0.309721	0.188889	0.0217214	-0.210116	0.271528	0.147881	0.56992	0.299395	0.390797	0.483275	0.247647	0.41206	0.373234	0.544683	0.56344	0.609533	0.662078	0.621481	0.493645	0.143463	-0.00173547	0.0570779	0.250797	0.169952	0.378476	0.373631	0.433254	0.581341	0.0614787	0.277829	0.61271	0.0260545	0.515693	0.158599	0.412562	0.297037	-0.000124245	0.187924	0.525335	0.11039	0.47128	0.313058	0.306488	0.728145	0.473729
ENSG00000110583	ENSG00000267575	0.179079	0.430701	0.2827	0.504126	0.477195	0.305555	0.401578	0.656424	0.837282	0.701888	0.376747	0.256088	0.622646	0.638734	0.633319	0.757447	0.71525	0.833992	0.583484	0.648263	0.580525	0.386787	0.24318	0.613227	0.445827	0.369714	0.401524	0.428984	0.344692	0.364	0.861431	0.39099	0.541075	0.827625	0.795952	0.404728	0.23768	0.500797	0.285272	0.362915	0.15453	0.710511	0.390466	0.513576	0.279461	0.118614	0.553578	0.410625
ENSG00000110583	ENSG00000272512	0.0582198	-0.133844	0.0293041	0.250022	0.167408	-0.064106	0.579364	0.241893	0.090402	0.286054	-0.178007	-0.261243	-0.0468004	0.0791619	0.219887	0.170259	0.287544	0.305941	0.210664	0.110413	0.0719741	-0.0858486	0.0219077	-0.0760174	0.418964	0.123443	-0.196103	0.0931219	0.162772	0.234191	0.710979	0.122061	0.123855	0.288688	-0.297779	-0.00379557	0.146258	0.288052	0.0755867	0.175364	-0.00884599	0.353348	-0.248881	0.110872	0.477737	0.451088	-0.121775	0.2337
ENSG00000111639	ENSG00000215039	0.115638	0.442698	0.356486	0.334193	0.270145	0.0502338	0.221484	0.752525	0.732654	0.795202	0.459969	0.353003	0.647562	0.743678	0.723891	0.745155	0.781227	0.846908	0.753983	0.688333	0.344047	-0.63163	-0.234889	0.713018	0.597955	0.493512	0.629873	0.24504	0.0850849	0.0790062	0.759877	0.358258	0.389162	0.665735	-0.173371	0.107436	0.416414	0.116483	0.254023	0.0600396	0.584721	0.468336	0.403625	0.2213	0.351914	0.206271	0.561811	0.284571
ENSG00000111639	ENSG00000254815	-0.104648	0.296455	0.0687165	-0.0745824	-0.203606	-0.128127	-0.292837	0.0110881	0.302143	0.328359	0.393866	0.454838	-0.0142412	0.282713	0.360314	0.225256	0.200453	0.424051	0.0593448	0.300222	0.232431	-0.323243	-0.514945	-0.188397	-0.421075	-0.250532	-0.393941	0.0808121	-0.113522	0.0782891	-0.24243	0.0795165	0.114109	0.521292	0.267455	-0.0692485	-0.14641	-0.104788	0.00867492	-0.216543	0.165497	0.290287	0.079315	-0.0955118	-0.0425358	-0.00437234	-0.164695	0.0208073
ENSG00000111639	ENSG00000272173	-0.211625	-0.0574116	0.23165	-0.0571305	-0.0119302	-0.298696	-0.0617432	0.62844	0.599278	0.77002	0.239546	0.242521	0.451108	0.566769	0.617899	0.558283	0.649918	0.733535	0.227358	0.600833	0.11928	-0.0580782	0.169344	0.436511	-0.0870893	0.111016	0.153804	0.100491	0.381953	0.0659664	-0.458248	0.160322	0.330378	0.474201	0.191477	0.259346	-0.194647	-0.129506	0.0788451	-0.292525	0.197298	0.431487	0.337431	-0.00697445	-0.14587	-0.113166	0.292637	0.208518
ENSG00000111678	ENSG00000205885	0.150511	0.292703	0.0311015	0.0099814	-0.178542	-0.0965387	-0.243266	0.229018	0.40564	0.250446	0.202298	0.353452	0.411163	0.167481	0.342961	0.226969	0.250813	0.475497	0.436473	0.348688	0.3402	0.107512	0.0467016	0.338582	-0.153197	0.079659	0.379396	0.224234	0.370145	0.188123	0.316381	0.278818	0.554599	0.340933	-0.125761	-0.166067	0.016141	0.0384956	0.343712	-0.115449	-0.0678488	0.463306	-0.0245169	0.0835673	-0.185923	-0.0209911	0.437678	0.459138
ENSG00000111678	ENSG00000232098	-0.00869737	0.489394	-0.0770082	0.106142	0.115039	-0.195262	-0.244299	0.490328	0.607983	0.536137	0.441051	0.621778	0.63315	0.520114	0.539294	0.580451	0.651039	0.602154	0.329615	0.569785	0.258609	0.0789885	-0.0423063	-0.707253	-0.26838	0.190215	0.140378	0.20308	0.419707	0.210441	-0.20277	0.270721	0.581412	0.410924	0.611149	0.283461	0.211223	-0.00140615	0.171681	-0.113896	0.300366	0.536699	0.283806	0.038933	-0.100423	-0.150016	0.260695	0.346777
ENSG00000111678	ENSG00000250132	0.187535	0.294473	0.0400469	0.132476	0.309635	-0.175813	-0.06287	0.537391	0.562096	0.567482	0.416438	0.359481	0.463089	0.546516	0.575645	0.533937	0.657858	0.720841	0.464284	0.514146	0.281827	0.309415	0.196466	0.427406	-0.0382305	0.119593	0.62999	0.0511159	0.502966	0.0165344	-0.209719	0.311752	0.423279	0.714912	0.189228	0.216074	0.17088	0.32479	0.0119749	-0.267056	-0.1215	0.432844	0.279925	0.214963	-0.0538752	-0.0333476	0.575242	0.449531
ENSG00000111678	ENSG00000272173	0.428789	0.0320075	0.33364	0.16606	0.127983	0.198347	0.123611	0.651135	0.62193	0.732534	0.431948	0.476675	0.486179	0.524516	0.619976	0.626398	0.706629	0.719184	0.541549	0.579221	0.410476	0.138138	0.312501	0.389522	0.0143688	0.18767	0.348506	0.257147	0.556133	0.252899	-0.312877	0.230835	0.604484	0.721577	0.655619	0.441956	0.188427	0.294674	0.418266	0.157081	0.233115	0.523065	0.414592	0.127012	-0.0104418	0.131001	0.548624	0.606438
ENSG00000112306	ENSG00000175061	0.58902	0.752919	0.835048	0.851467	0.788696	0.859396	0.852537	0.757023	0.822736	0.889607	0.831644	0.797596	0.680888	0.66111	0.829174	0.577548	0.817092	0.795646	0.762316	0.720149	0.636646	0.882708	0.563755	0.878196	0.728304	0.79036	0.694105	0.890769	0.826854	0.857441	0.864252	0.909695	0.908575	0.964739	0.979839	0.828082	0.799633	0.862395	0.781738	0.855351	0.865796	0.788753	0.790242	0.868029	0.622261	0.633999	0.791782	0.825794
ENSG00000112306	ENSG00000203875	0.576006	0.662658	0.496045	0.572849	0.54003	0.533341	-0.101057	0.843264	0.83356	0.716926	0.687231	0.687514	0.802632	0.850124	0.790478	0.755145	0.801492	0.778271	0.628786	0.792074	0.689512	0.399732	0.193284	0.949856	0.902062	0.567616	0.697261	0.628609	0.5199	0.529513	0.954689	0.707942	0.819826	0.862425	0.997571	0.664932	0.446326	0.555435	0.665554	0.534861	0.810395	0.738215	0.600366	0.711365	0.485584	0.384279	0.711663	0.544512
ENSG00000112306	ENSG00000224086	0.0104749	0.220467	0.12996	-0.0806921	0.047742	-0.0831427	0.0122611	0.190698	0.166859	0.377539	0.391641	0.399095	0.0783809	-0.0222822	0.383403	0.0996886	0.29754	0.436517	0.336603	0.169117	-0.00652454	-0.062319	-0.0288306	0.455948	0.125933	0.174888	0.35252	0.0356768	0.238974	-0.00977536	-0.0349778	0.232361	0.479601	0.473229	0.275395	0.403118	0.00632658	0.101046	0.470206	-0.346915	0.0845215	0.414838	0.18577	0.0330167	-0.122118	-0.137996	0.672959	0.0793248
ENSG00000112306	ENSG00000233223	0.263127	0.184884	0.0512575	0.101291	0.0359233	0.20419	-0.310812	0.576125	0.531415	0.653625	0.541146	0.460158	0.334999	0.185153	0.616168	0.527348	0.629936	0.58845	0.462501	0.440763	0.447591	0.197637	-0.0431509	-0.10017	0.23815	0.1098	0.354577	0.275304	0.218107	0.114134	0.280417	0.294862	0.581376	0.722321	0.281457	-0.032765	0.114745	0.281797	0.336909	-0.124947	0.010796	0.37765	0.413252	0.215099	0.129671	0.0953447	0.535848	0.217182
ENSG00000112306	ENSG00000233806	0.0153141	0.132647	0.0542206	-0.00898923	0.183629	-0.00642857	-0.261682	-0.130954	0.0114617	0.115241	0.150093	0.186451	-0.0131195	0.00684866	0.144251	0.0157794	0.224171	0.20473	0.108462	0.0321079	0.19545	0.342767	-0.120166	0.554749	-0.400218	-0.0865457	0.0817533	0.00765336	0.144593	-0.0323786	0.00293044	0.193887	0.354072	0.50468	0.437498	-0.0196924	-0.177469	-0.185989	0.198989	-0.33094	-0.0915247	0.00143162	0.0889749	0.0380694	0.0703963	-0.0176051	0.653093	0.292678
ENSG00000112306	ENSG00000233937	0.0970529	0.0712478	-0.0202992	0.0418866	-0.069122	-0.27906	-0.409171	0.386833	0.406226	0.52284	0.294125	0.330078	0.395519	0.278186	0.50536	0.326098	0.432845	0.454151	0.297194	0.293426	0.14641	0.163962	-0.0621017	0.569648	-0.358003	0.0592255	0.263482	0.228241	0.326307	0.0753769	0.0897121	0.410847	0.599629	0.630983	0.391393	0.259054	-0.104901	0.0860427	0.431888	-0.270219	-0.0739398	0.424206	0.1203	0.112509	0.00527256	-0.00795931	0.527186	0.0915536
ENSG00000112306	ENSG00000234741	0.725179	0.750683	0.624878	0.723361	0.61514	0.743483	0.798655	0.862745	0.891933	0.87819	0.882704	0.869245	0.864193	0.842447	0.890883	0.831019	0.884141	0.855057	0.745155	0.8569	0.830511	0.79543	0.449316	0.919855	0.609031	0.694958	0.760713	0.722868	0.526042	0.616688	0.80536	0.690574	0.753155	0.926521	0.757506	0.328145	0.557362	0.718634	0.791114	0.709461	0.909977	0.784937	0.759683	0.728168	0.564767	0.465052	0.879898	0.81652
ENSG00000112306	ENSG00000257337	0.00716115	0.00199553	0.141282	0.124878	-0.108783	-0.119694	-0.0969475	0.429724	0.587022	0.404562	0.397141	0.403624	0.73954	0.784374	0.707737	0.674303	0.585833	0.572948	0.486064	0.604844	-0.111035	0.29698	-0.0256587	0.712557	0.518769	0.253415	0.564986	0.130244	0.117414	0.0789535	0.620787	0.346976	0.505863	0.773567	0.638011	-0.223769	-0.0605003	-4.67104e-05	0.544222	-0.210363	-0.225891	0.496427	0.289581	0.209025	-0.0857848	-0.208564	0.560809	0.318346
ENSG00000112992	ENSG00000177738	0.0276361	0.0368224	0.0774956	0.0947817	-0.0161495	0.264389	-0.349225	0.114601	0.0676354	0.397134	0.549919	0.408872	0.134859	0.31941	0.264227	0.379944	0.586886	0.543079	0.55319	0.377078	0.0970921	0.0531353	0.117114	0.326659	-0.29521	-0.147293	0.0258829	-0.0611459	0.288898	-0.073744	-0.0233852	0.00215806	0.121239	0.44172	0.154786	0.0645601	0.354144	0.392146	0.0765951	0.0638941	0.244447	0.487313	0.0862616	-0.0653113	0.509217	0.538448	0.128868	0.613406
ENSG00000112992	ENSG00000248092	0.21732	0.0363065	0.547921	0.0794222	0.237004	0.444847	0.578634	0.814804	0.776942	0.889078	0.875674	0.756715	0.682906	0.822448	0.695978	0.837065	0.90382	0.923271	0.750792	0.626077	0.159937	0.234368	0.294712	0.866902	-0.155576	0.166258	0.314753	0.292917	0.539126	0.438282	-0.315414	0.701738	0.872505	0.562225	0.686494	0.3089	0.421606	0.79518	0.732445	0.37864	0.142555	0.615924	0.477843	0.441654	0.739106	0.720286	0.376842	0.516819
ENSG00000113739	ENSG00000253768	0.160752	0.0398503	0.0650177	0.188	0.221575	0.345924	0.110469	0.775862	0.644818	0.0760077	0.0916321	0.0347576	0.142151	0.173678	0.192948	0.0450618	0.14113	0.126934	0.0329805	0.00510021	0.823252	0.134505	0.0541561	0.291039	0.521515	0.224425	0.290823	0.312991	0.126505	0.558718	0.528422	0.217697	0.273451	-0.0172092	NA	0.0689935	-0.0697167	0.0942839	0.133081	-0.0951886	0.104399	0.0514028	-0.0699066	0.32229	0.216551	0.232099	0.684414	-0.0808314
ENSG00000113739	ENSG00000259725	0.0311894	0.0749861	-0.0122246	-0.0688977	0.0648165	0.00271689	-0.0699751	0.939226	-0.0152156	0.00201715	-0.00227933	-0.0768431	0.0118074	0.033756	0.098352	0.108428	0.0375834	0.09938	-0.0494789	0.0364278	0.792783	0.157211	-0.0418537	-0.330042	NA	0.0732654	0.0373253	-0.0484502	-0.0481981	-0.0240732	NA	0.176317	0.0878107	-0.158427	-0.360993	0.128605	-0.26662	0.0333618	0.0473726	-0.0272564	-0.0112044	-0.023131	-0.00620905	-0.225365	0.0088144	-0.0209038	0.0925901	-0.0369147
ENSG00000114391	ENSG00000225138	0.0256092	0.363119	0.290944	0.189917	0.0865937	-0.107906	-0.226647	0.0656331	0.123672	0.28096	0.298104	0.279539	0.264233	0.208988	0.214152	0.238784	0.29351	0.403279	0.243254	0.255309	0.168085	0.208844	0.262857	-0.111853	0.334714	0.25354	-0.277168	0.0690971	0.167308	0.0964374	-0.250903	0.312912	0.444427	0.750166	0.802162	-0.00500328	0.174213	0.0822418	0.412061	-0.142606	0.315019	0.223253	0.0330852	0.192484	0.0405588	0.0099229	0.178903	0.269755
ENSG00000114391	ENSG00000225733	0.0573045	0.343391	0.00580132	-0.252978	0.127926	0.0181679	-0.506641	0.421904	0.451823	0.563039	0.374659	0.493139	0.346223	0.369299	0.527987	0.495344	0.527926	0.561518	0.505589	0.435786	-0.088783	-0.536149	-0.153266	0.0110375	-0.570313	0.153654	0.649705	0.239875	0.32285	0.176481	-0.284824	0.316184	0.666484	0.668338	0.131752	0.304164	0.0641478	0.600486	0.187359	-0.174234	-0.491732	0.558743	0.237665	0.350519	0.327521	0.222875	0.655941	0.258377
ENSG00000114391	ENSG00000230551	NA	NA	NA	NA	NA	NA	NA	NA	NA	NA	NA	NA	NA	NA	NA	NA	NA	NA	NA	NA	NA	NA	NA	NA	NA	NA	NA	NA	NA	NA	NA	NA	NA	NA	NA	NA	NA	NA	NA	NA	NA	NA	NA	NA	NA	NA	NA	NA
ENSG00000114391	ENSG00000231074	0.119641	0.480834	0.459057	0.0235446	0.173367	-0.24232	-0.13071	0.448169	0.414315	0.45115	0.204082	0.36493	0.419291	0.293872	0.520425	0.400544	0.442505	0.651313	0.259371	0.402349	0.219346	-0.467982	-0.169722	0.577906	0.047016	0.113725	0.581965	0.359678	0.174944	0.295737	-0.0423579	0.553698	0.771292	0.605179	0.892048	0.587729	0.0424465	0.312031	0.525325	-0.195648	-0.167628	0.583032	-0.0939817	0.143869	0.110598	0.0409451	0.631739	0.428932
ENSG00000114391	ENSG00000234741	0.818796	0.858527	0.766234	0.830617	0.771996	0.745088	0.774973	0.784411	0.814452	0.900538	0.871863	0.858711	0.821146	0.850698	0.852081	0.79162	0.785821	0.886303	0.753577	0.850837	0.871416	0.483823	0.803992	0.945398	0.785621	0.675108	0.778069	0.77616	0.681967	0.714282	0.900051	0.638833	0.6651	0.928573	0.818118	0.472994	0.65176	0.767376	0.802529	0.738875	0.870096	0.910343	0.64101	0.746853	0.715013	0.655089	0.843702	0.848948
ENSG00000114391	ENSG00000255455	-0.136325	-0.0291479	0.0103168	-0.065171	0.164522	-0.343318	-0.0994831	0.281313	0.316581	0.542172	0.363395	0.433793	0.415323	0.314148	0.45999	0.40351	0.51342	0.689583	0.352619	0.328433	-0.108348	-0.38535	-0.0803008	0.319586	-0.49601	0.161439	0.624458	0.285111	0.366917	0.205743	-0.31839	0.298255	0.609788	0.497298	0.109742	0.274562	-0.0673946	0.130065	0.473475	-0.284624	-0.351872	0.411761	0.0372225	0.0659166	-0.102408	-0.0332677	0.472185	0.324688
ENSG00000114391	ENSG00000255717	0.434547	0.558111	0.504517	0.572668	0.415784	0.282645	0.846781	0.193599	0.368047	0.642065	0.581587	0.64389	0.707239	0.546974	0.384865	0.403046	0.402307	0.614724	0.726894	0.625398	0.56744	0.240928	0.0098848	0.783986	0.696713	0.463047	0.550328	0.483275	0.54232	0.384354	0.509358	0.523232	0.702178	0.873963	0.904794	0.575234	0.429353	0.436484	0.663406	0.33894	0.709161	0.724715	0.446543	0.435529	0.437788	0.470222	0.657809	0.693345
ENSG00000114391	ENSG00000256628	-0.11349	0.0171991	0.376522	-0.162776	-0.0774718	-0.164389	0.0146675	0.504535	0.584917	0.648696	0.341249	0.434014	0.524708	0.524332	0.48183	0.444313	0.53241	0.666185	0.527256	0.425074	-0.0806203	0.245441	-0.18727	-0.305963	-0.340162	0.136565	0.487412	0.22679	0.280073	0.175164	-0.669756	0.326899	0.749064	0.633573	-0.144351	0.534085	-0.105986	0.446211	0.450933	0.0312747	0.0270277	0.60692	0.249126	0.0894026	0.147823	0.0507087	0.605555	0.412837
ENSG00000114391	ENSG00000259605	NA	NA	NA	NA	NA	NA	NA	NA	NA	NA	NA	NA	NA	NA	NA	NA	NA	NA	NA	NA	NA	NA	NA	NA	NA	NA	NA	NA	NA	NA	NA	NA	NA	NA	NA	NA	NA	NA	NA	NA	NA	NA	NA	NA	NA	NA	NA	NA
ENSG00000114391	ENSG00000268205	-0.100915	0.244445	0.349606	0.287241	0.416409	-0.166132	0.67206	0.167431	0.301328	0.454507	0.413775	0.503393	0.527835	0.446925	0.439183	0.404733	0.482868	0.647699	0.42161	0.349945	-0.0118103	-0.257122	0.34045	0.381488	0.0935823	0.360586	0.698239	0.215182	0.259564	0.256246	0.475966	0.527097	0.521215	0.616867	0.872091	0.15687	0.34259	0.196807	0.430838	-0.159718	0.135843	0.487092	0.0708101	0.184668	0.0751673	-0.158697	0.747742	0.583159
ENSG00000114391	ENSG00000272077	-0.0560891	-0.244549	0.313928	-0.282349	0.0756549	-0.177285	-0.0338939	0.125997	0.232371	0.436652	0.314418	0.213783	0.257043	0.418595	0.371137	0.328237	0.397259	0.645167	0.350879	0.281038	-0.0344623	-0.71929	-0.223949	-0.415024	-0.491603	0.0481896	0.559417	0.262326	0.345863	0.125453	-0.618235	0.201535	0.49383	0.284138	0.280346	0.413216	0.0823448	0.101905	0.344504	-0.315535	-0.624772	0.324016	-0.0484003	-0.122951	-0.0614818	0.00366728	0.545348	0.297755
ENSG00000115266	ENSG00000267317	0.206807	0.194914	0.00327622	0.298128	0.0571508	0.272156	-0.253184	0.350823	0.29637	0.641386	0.687905	0.59628	0.37347	0.323247	0.375588	0.544295	0.430278	0.509703	0.520922	0.268347	0.398824	0.420319	0.249614	0.705215	-0.249786	0.14551	0.350757	0.112426	0.301431	0.0458784	0.024177	0.291182	0.651465	0.705625	0.976571	0.441326	0.34822	0.319722	0.281172	0.155536	0.0763778	0.534523	0.155418	0.118195	0.244458	0.0441659	0.270258	0.23909
ENSG00000115266	ENSG00000267751	0.0117459	-0.0234626	-0.071703	-0.0135934	0.220644	0.0673915	0.175761	0.165138	0.104871	0.248638	0.188798	0.0889342	0.0192705	0.0894257	0.291419	0.428353	0.213252	0.322102	0.254349	0.199621	0.226231	-0.062565	-0.056747	-0.213113	-0.185852	-0.100008	-0.285528	0.112799	0.123171	0.024254	-0.010583	0.176022	0.260159	0.501057	0.440154	0.284214	0.0419615	0.0902614	0.17064	0.00789052	-0.0670301	0.27979	0.378884	-0.0463768	0.0363409	0.130476	0.0138034	-0.0556638
ENSG00000115750	ENSG00000177410	0.0429001	0.278062	0.10694	-0.217733	0.127945	0.0543029	0.550665	0.488345	0.278575	0.375973	0.20993	0.288706	0.31132	0.255871	0.430534	0.267091	0.495248	0.604089	0.371217	0.265188	0.0949312	-0.30523	-0.183961	0.0818234	-0.0406844	0.15858	0.464986	0.352711	0.171266	0.276931	-0.105525	0.430637	0.628177	0.650967	0.878332	0.63063	-0.159316	0.520004	0.421738	-0.0440514	-0.21556	0.660748	0.360308	0.378407	0.317234	0.235009	0.645818	0.0785131
ENSG00000115750	ENSG00000261167	0.311394	0.308355	0.501724	0.34763	0.276176	0.232587	-0.471977	0.626123	0.695312	0.580934	0.743831	0.743107	0.667134	0.704111	0.581899	0.676194	0.766937	0.761714	0.712758	0.778924	0.360611	0.224745	0.122472	-0.50273	-0.0300858	0.272696	0.583107	0.288578	0.43723	0.348589	-0.174341	0.59323	0.592363	0.721619	0.814109	0.471166	0.330567	0.177161	0.289066	0.0256294	0.0606701	0.455598	0.361452	0.400953	0.317237	0.431727	0.381763	0.355675
ENSG00000115750	ENSG00000269973	0.601478	0.594575	0.25458	0.414566	0.511855	0.599931	0.629202	0.605248	0.513435	0.696206	0.382312	0.653382	0.560172	0.332351	0.551457	0.723933	0.559245	0.633569	0.552621	0.671437	0.712444	0.531974	0.398966	0.353372	0.168751	0.461542	0.712978	0.51725	0.171159	0.462334	0.63268	0.7053	0.771258	0.711234	0.167279	0.243344	0.418175	0.72523	0.796992	0.595237	0.374344	0.727001	0.514256	0.433243	0.448464	0.514398	0.804962	0.357216
ENSG00000115904	ENSG00000229692	0.684375	0.764106	0.601448	0.46071	0.506114	0.572288	0.541143	0.720104	0.772247	0.771831	0.668191	0.78615	0.649314	0.61612	0.791648	0.759594	0.769887	0.727132	0.643994	0.627484	0.649764	0.254285	0.690882	0.714318	0.416486	0.636311	0.812557	0.7895	0.665822	0.836241	0.837498	0.733033	0.852746	0.82535	0.229405	0.590044	0.786171	0.739052	0.582435	0.75615	0.82659	0.740124	0.776107	0.768759	0.637633	0.621334	0.823758	0.766525
ENSG00000115904	ENSG00000231312	0.31304	0.418493	0.432999	0.0674246	0.432864	0.216249	0.198047	0.60536	0.823246	0.794243	0.802467	0.728125	0.705734	0.796423	0.645077	0.776409	0.83271	0.872227	0.657128	0.640041	0.294143	0.393846	-0.0649194	0.59695	0.0648803	0.287074	0.666609	0.345172	0.340439	0.0891439	-0.0733991	0.5497	0.652138	0.453775	0.89413	0.439097	0.480924	0.463216	0.15441	0.301244	0.168812	0.648658	0.196776	0.403862	0.420094	0.415644	-0.0978667	0.491955
ENSG00000116809	ENSG00000179523	0.26209	0.529511	0.0249116	0.144074	0.314243	-0.0810971	-0.427799	0.708608	0.714143	0.796104	0.623818	0.545673	0.72503	0.754862	0.796888	0.638494	0.776967	0.792234	0.810528	0.853038	0.552824	-0.588365	0.194642	0.803473	0.349294	0.410055	0.719734	0.41371	0.507278	0.227405	0.780936	0.443793	0.717995	0.862557	0.899833	0.304666	0.0180686	0.458848	0.281386	0.0730742	0.489366	0.800342	0.161106	0.389795	0.346734	0.390667	0.780272	0.722252
ENSG00000116809	ENSG00000179743	0.183437	0.344349	0.0320112	0.332708	0.296441	0.0804315	-0.203903	0.708239	0.756105	0.84897	0.752883	0.73591	0.818315	0.783397	0.818105	0.729962	0.790497	0.87356	0.815922	0.837397	0.48632	0.15262	0.111355	0.666819	0.637028	0.370546	0.663336	0.175739	0.348951	0.0328986	0.439193	0.165249	0.532197	0.765047	0.94038	0.104478	0.0433822	0.332957	-0.0288698	0.143211	0.435518	0.724661	-0.00780636	0.268727	0.120159	0.243449	0.77786	0.63172
ENSG00000116809	ENSG00000261373	0.202414	0.427784	0.789519	0.273569	0.551814	0.474775	0.507981	0.662124	0.69936	0.710521	0.644289	0.692714	0.679625	0.679249	0.748242	0.687751	0.697077	0.731366	0.697522	0.731584	0.539272	0.321317	-0.147108	-0.34812	0.361685	0.192881	-0.187095	0.601311	0.606506	0.638538	-0.0948305	0.546378	0.681679	0.605534	0.791181	0.576011	0.184937	0.558569	0.151631	0.597941	0.0899492	0.589888	0.414214	0.594555	0.32004	0.299091	0.577805	0.421727
ENSG00000117984	ENSG00000130600	-0.0102531	0.12525	-0.0918724	-0.0969466	-0.0936111	0.0184001	-0.283051	0.347911	0.449108	0.312176	0.105326	0.0746574	0.135349	0.245881	0.320161	0.0734097	0.253666	0.294256	0.0694663	0.182483	-0.0233447	0.0857531	-0.00307564	-0.333676	0.301603	0.166242	-0.388374	0.0381482	-0.0943846	0.353155	0.333009	0.177357	0.191154	0.142583	-0.80291	0.239411	-0.111659	-0.0848052	0.32608	-0.0484545	-0.00146364	0.377501	0.128165	-0.158779	0.0425231	-0.00375512	-0.359787	0.124167
ENSG00000117984	ENSG00000233930	0.00872453	0.0321277	-0.0267929	-0.0525712	-0.135863	-0.135806	-0.0286181	0.359023	0.466405	0.347998	0.426863	0.389826	0.366521	0.246928	0.280458	0.512365	0.534861	0.312701	0.0927601	0.467146	-0.0980767	0.177769	-0.00339697	-0.240197	0.2158	0.365548	0.530087	0.0121262	-0.0400176	0.0506336	-0.372056	0.269721	0.227061	0.636844	-0.551236	0.313782	-0.167243	0.288085	0.0175099	0.0694027	0.228908	0.254661	0.0391092	-0.0577281	-0.0880203	-0.131798	0.509985	-0.117621
ENSG00000117984	ENSG00000235027	0.738614	0.46337	0.271325	0.563914	0.512609	0.692356	0.751018	0.797792	0.728329	0.54349	0.458988	0.544419	0.689537	0.494967	0.770037	0.492062	0.765876	0.714057	0.48813	0.613244	0.734608	0.681512	0.32349	0.416922	0.663789	0.399254	0.35467	0.21298	0.303308	0.438355	0.094561	0.451263	0.569601	0.575159	0.598209	0.580028	0.221993	0.732625	0.592618	0.341263	0.488114	0.622551	0.462344	0.786004	0.0155671	0.0579611	0.279142	0.104919
ENSG00000118849	ENSG00000240207	0.349652	0.453773	0.599312	0.27383	0.34991	0.336973	0.441884	0.571733	0.650575	0.338182	0.581056	0.236699	0.363893	0.443306	0.800969	0.659437	0.423838	0.371776	0.0906155	0.4822	0.620083	0.496219	0.0725281	0.421632	0.275876	0.763518	0.466932	0.552211	0.678149	0.441732	0.650995	0.474878	0.825006	0.485738	0.585039	0.763611	0.449365	0.789489	0.300672	0.316806	0.435713	0.556845	0.27875	0.481456	0.654087	0.441833	0.298554	0.706597
ENSG00000118849	ENSG00000272087	0.696323	0.839569	0.865218	0.811165	0.894556	0.852347	0.862857	0.440778	0.542321	0.328958	0.530537	0.202811	0.356445	0.532462	0.808567	0.661632	0.418432	0.370985	0.377099	0.504	0.896038	0.444226	-0.056078	0.996888	0.941552	0.914106	0.770466	0.949957	0.874113	0.908225	0.818355	0.867147	0.81933	0.925054	0.346992	0.59183	0.879765	0.897618	0.331842	0.929299	0.910252	0.849132	0.917962	0.888006	0.600264	0.235065	0.73537	0.712308
ENSG00000119335	ENSG00000175061	0.119267	0.258758	0.305697	0.352785	0.43487	0.205946	0.606477	0.637655	0.591201	0.767395	0.80732	0.730402	0.477187	0.518432	0.721807	0.741453	0.743688	0.765349	0.765973	0.47819	0.0897155	-0.594763	0.1139	0.426452	0.246169	0.329205	0.391845	0.469068	0.645874	0.486533	0.251288	0.703114	0.763017	0.882165	0.893612	0.722243	0.268981	0.643859	0.474889	0.237593	0.43646	0.791295	0.458377	0.571091	0.35431	0.199642	0.644703	0.531483
ENSG00000119335	ENSG00000177410	0.381939	0.543857	0.320627	0.298802	0.4221	0.271975	0.53478	0.452553	0.326968	0.71011	0.4704	0.485403	0.448067	0.459887	0.583793	0.542619	0.714993	0.758315	0.691277	0.591488	0.47265	-0.396435	0.0432661	0.363664	0.122418	0.404854	0.67523	0.403143	0.501416	0.385594	0.265198	0.571023	0.487583	0.845214	0.993011	0.664242	0.160881	0.710978	0.524166	0.299822	0.346855	0.773969	0.498247	0.46731	0.407785	0.36264	0.770904	0.43015
ENSG00000119335	ENSG00000186056	0.305695	0.366962	-0.0695735	0.101559	0.0840822	0.0750378	-0.34088	0.635973	0.498844	0.431278	0.228108	0.19933	0.421291	0.502845	0.626985	0.482519	0.654518	0.590324	0.6033	0.694804	0.443872	-0.635053	-0.0977297	0.498248	0.217241	-0.0766676	0.324004	0.00480119	0.275476	-0.0373686	0.156176	0.327926	0.297136	0.7668	0.902906	0.286759	-0.115375	0.077704	0.38961	0.0641815	0.0344192	0.484181	-0.0930581	0.159959	0.278918	0.292401	0.610761	0.260025
ENSG00000119335	ENSG00000196295	-0.117583	0.186684	-0.112395	0.00612194	-0.0748544	-0.159516	-0.313417	0.557561	0.644013	0.529838	0.553081	0.397542	0.580252	0.550846	0.657185	0.615849	0.542645	0.603452	0.578055	0.632493	0.177328	-0.49695	-0.156886	0.347249	-0.488621	-0.016726	0.414052	-0.0261299	0.165895	-0.161216	-0.407497	0.276871	0.382592	0.569557	0.436108	-0.0679154	-0.16734	0.196635	0.513326	-0.213939	-0.0236724	0.288576	0.214156	0.0219882	0.0279472	-0.0181968	0.6455	0.108074
ENSG00000119335	ENSG00000204054	0.235287	0.303839	0.445248	0.107217	0.18739	0.0657851	-0.272256	0.545885	0.497573	0.385545	0.23814	0.125147	0.407098	0.398338	0.625781	0.46259	0.558496	0.539016	0.563595	0.518659	0.472343	-0.658512	0.0109758	0.766654	-0.18606	0.288673	0.684405	0.179944	0.146022	0.210867	-0.598631	0.554733	0.655203	0.522275	0.831188	0.355605	0.0514073	0.40654	0.484431	0.139792	-0.120993	0.605397	0.167959	0.26107	0.146768	0.167418	0.455526	0.1287
ENSG00000119335	ENSG00000223478	-0.18052	0.0128766	0.301291	-0.0899568	-0.20195	0.0538526	0.00190097	0.530463	0.664877	0.766949	0.615737	0.476715	0.488245	0.437641	0.591173	0.519619	0.469033	0.625678	0.449748	0.567793	0.0895547	-0.269298	-0.0532349	-0.744938	-0.569182	-0.106269	-0.341982	0.0849117	0.366122	0.0574399	-0.551387	0.169148	0.495998	0.585275	-0.119504	0.272126	-0.168595	-0.114729	0.33364	-0.065837	0.0513972	0.289332	0.0657474	-0.133777	0.107611	-0.108889	0.173256	0.134097
ENSG00000119335	ENSG00000225032	-0.0761525	0.292305	0.22744	0.033351	0.112372	0.00367825	0.285351	0.424438	0.501733	0.392435	0.48658	0.399423	0.292886	0.513924	0.597886	0.581695	0.566965	0.590631	0.485528	0.648727	-0.0477759	-0.179826	-0.15051	0.491816	-0.202591	0.152506	0.572288	0.0472616	0.156101	-0.0390332	-0.308885	0.206579	0.113951	0.528859	0.717342	-0.010078	-0.0670013	0.169212	0.440007	-0.136514	0.0490359	0.420253	0.297258	-0.013241	-0.049052	-0.00533014	0.635741	0.10857
ENSG00000119335	ENSG00000234771	0.358297	0.498885	-0.0904788	0.189913	0.132356	0.233895	-0.0118466	0.567277	0.592449	0.561143	0.602983	0.629588	0.466183	0.519022	0.691393	0.602694	0.517874	0.65217	0.597962	0.737081	0.44489	0.0608134	0.00586915	0.558261	-0.211877	-0.332276	-0.685063	0.140615	0.368084	-0.00260913	-0.214879	0.365478	0.369151	0.641895	-0.0445788	0.0804196	-0.0116341	0.214079	0.355569	0.122963	0.285445	0.439611	0.075567	0.158017	0.0596602	0.115454	-0.0886562	0.272904
ENSG00000119335	ENSG00000259953	0.193439	0.282545	0.208281	0.0142682	0.060329	0.0798377	-0.137135	0.569312	0.726187	0.757549	0.348454	0.340523	0.674428	0.578781	0.454496	0.56346	0.522582	0.661992	0.244591	0.326592	0.415145	0.130642	0.0161149	0.0918249	-0.550197	-0.23989	-0.613841	0.228122	0.327022	0.206389	0.524757	0.426101	0.533459	0.634589	0.243568	0.625115	0.07145	0.348285	0.331235	0.0561786	-0.152483	0.618104	0.18739	0.156848	0.115944	0.00476913	0.215558	0.331487
ENSG00000119335	ENSG00000268205	0.234928	0.394839	-0.0694992	0.160164	0.336871	0.180218	0.320536	0.600204	0.717694	0.6969	0.626706	0.624999	0.68377	0.657218	0.767087	0.721097	0.645324	0.78432	0.703481	0.754487	0.417364	0.0551507	0.116833	-0.0332132	-0.401049	0.258336	0.640939	-0.0191491	0.0406486	-0.0511005	-0.0541112	0.463385	0.3964	0.690633	0.930784	0.0562352	0.239366	0.395842	0.443646	0.0824786	0.0986755	0.529945	-0.00697942	0.185279	0.0790309	-0.0392726	0.719676	0.362868
ENSG00000119335	ENSG00000273329	-0.03277	0.17258	0.100278	0.0238094	-0.0958911	-0.0802439	-0.303837	0.659339	0.564671	0.545078	0.547486	0.483302	0.516454	0.573111	0.725963	0.643459	0.839714	0.752677	0.657791	0.703499	0.316675	-0.0464985	0.0911844	-0.025124	-0.47847	-0.212334	0.201703	-0.00700719	0.314019	-0.107867	-0.507744	0.258358	0.503647	0.586451	0.147412	0.252787	-0.0482708	0.242657	0.168647	-0.138111	-0.0658211	0.379759	0.165959	0.0245414	0.157915	0.0645671	0.657065	0.308628
ENSG00000119865	ENSG00000242588	NA	NA	NA	NA	NA	NA	NA	NA	NA	NA	NA	NA	NA	NA	NA	NA	NA	NA	NA	NA	NA	NA	NA	NA	NA	NA	NA	NA	NA	NA	NA	NA	NA	NA	NA	NA	NA	NA	NA	NA	NA	NA	NA	NA	NA	NA	NA	NA
ENSG00000119865	ENSG00000246560	0.454853	0.611084	0.271987	0.107919	0.211	0.122766	0.425352	0.447175	0.464919	0.378975	0.582906	0.533203	0.465501	0.520974	0.28328	0.354525	0.352859	0.441677	0.431365	0.262119	0.182736	0.366971	-0.0263012	0.67946	0.619355	0.539363	0.767162	0.486804	0.409721	0.402006	0.324352	0.363846	0.142457	0.587768	0.727549	0.392728	0.426943	0.60195	-0.0427579	0.187755	0.188542	0.507233	0.23334	0.344464	0.217656	0.192802	0.763007	0.498586
ENSG00000120071	ENSG00000214401	0.176422	0.225525	0.26497	0.151274	0.189444	0.191552	0.410961	0.136714	0.134011	0.178129	0.0612474	0.131931	0.115676	0.0723087	0.405729	0.262671	0.108997	0.275609	0.291026	0.143433	0.00586273	-0.00916017	0.506492	0.68786	0.821576	0.222727	0.241221	0.156213	0.249053	0.09743	0.928615	0.186514	0.303927	0.22561	0.875119	0.0855902	0.223374	0.452797	0.239444	0.237158	0.43012	0.0997849	0.330455	0.231408	0.27834	0.265796	0.321549	0.243539
ENSG00000120071	ENSG00000262879	0.497098	0.586018	0.518609	0.404103	0.44687	0.428373	0.57663	0.670631	0.571889	0.689431	0.644323	0.639876	0.489035	0.494781	0.66074	0.68922	0.661721	0.72127	0.675935	0.651257	0.692462	0.2137	0.269089	0.807622	-0.150304	0.511591	0.747154	0.509713	0.231827	0.45089	0.670167	0.526189	0.729945	0.763127	0.481894	0.485445	0.399079	0.446982	0.429959	0.349235	0.350184	0.599998	0.474337	0.434372	0.421361	0.356581	0.623899	0.555439
ENSG00000120071	ENSG00000267080	0.493596	0.644795	0.338538	0.465577	0.482069	0.130444	0.38999	0.783012	0.600505	0.657377	0.411131	0.326885	0.481141	0.430197	0.797151	0.760549	0.6762	0.749557	0.788615	0.662138	0.774685	0.214721	-0.153802	0.481217	0.100857	0.226612	0.536035	0.295067	0.475481	0.206193	0.238697	0.574277	0.705512	0.837065	0.894517	0.217588	0.276778	0.568712	0.397217	0.331664	0.258301	0.689163	0.33739	0.317152	0.353727	0.252106	0.769633	0.538527
ENSG00000120071	ENSG00000267278	0.246099	0.277062	0.256837	0.238718	0.167204	0.0646245	0.62215	0.702174	0.717827	0.749736	0.59382	0.488242	0.583675	0.672638	0.602948	0.741501	0.782094	0.746699	0.708086	0.641906	0.775546	-0.211219	0.294155	-0.0935393	-0.107217	0.0929405	0.0745033	0.28221	0.529688	0.231838	0.0817689	0.448947	0.548558	0.86422	0.861547	0.350705	0.211801	0.414031	0.393225	0.23575	-0.18169	0.644995	0.353846	0.333128	0.210952	0.119262	0.664805	0.674564
ENSG00000120071	ENSG00000276728	0.175944	0.45148	0.257746	0.239047	0.250925	-0.0247925	0.448135	0.620399	0.596837	0.576863	0.174603	0.216547	0.486438	0.423475	0.562906	0.614166	0.566301	0.660751	0.575822	0.635926	0.408172	-0.179139	-0.211795	0.181724	0.137582	0.0656839	0.311152	0.0539594	0.321924	-0.0400668	0.416492	0.318132	0.504108	0.629712	0.871804	0.285671	0.15442	0.235154	0.237301	-0.0158291	-0.115922	0.476928	0.263127	0.262135	-0.047288	-0.000462115	0.453164	0.274067
ENSG00000120910	ENSG00000246582	0.161765	0.421123	0.315271	0.0644337	-0.0033589	0.0353722	0.121744	0.763272	0.493728	0.323663	0.163929	0.0910897	0.265082	0.173563	0.478126	0.470202	0.425899	0.140527	0.34659	0.154861	-0.113905	-0.0649432	0.0132409	-0.827383	-0.519749	-0.278266	-0.53526	0.18833	0.253825	0.1135	-0.756968	0.0921879	0.320837	0.781299	-0.208388	0.311564	-0.0831068	0.204057	0.0397004	0.0302036	0.343115	0.348866	0.285274	0.066059	0.130116	-0.0326444	0.722515	0.501067
ENSG00000120910	ENSG00000251034	0.424496	-0.0671894	0.448602	0.176499	0.180733	0.272085	0.444805	0.592879	0.759422	0.745942	0.602228	0.65521	0.625352	0.797555	0.846841	0.868826	0.776788	0.752888	0.579035	0.789318	0.14357	0.0381542	0.32667	0.447387	-0.32561	0.196813	0.415367	0.453536	0.274465	0.561352	0.0446332	0.330401	0.740287	0.564457	0.354221	0.316327	0.0833587	0.625291	0.279571	0.318532	0.118444	0.561636	0.521579	0.456911	0.181445	0.560551	0.638938	0.227727
ENSG00000120910	ENSG00000253125	-0.157486	-0.254351	0.0242512	0.0487524	-0.239893	-0.107224	-0.278855	0.231548	0.456391	0.241805	0.154876	0.215479	0.476025	0.577335	0.142781	0.335104	0.305092	0.24107	0.0956834	0.253085	-0.232634	0.111708	0.031412	-0.702899	-0.552555	0.0671431	0.132144	-0.0624103	0.0187212	-0.0838071	-0.0916673	0.0712932	0.174673	0.283187	0.724309	0.152336	-0.174603	-0.0305523	-0.200472	0.0287273	-0.176418	-0.0449692	0.177635	-0.122291	-0.0267655	-0.111527	0.213764	0.388606
ENSG00000120910	ENSG00000253200	0.122547	0.191077	0.146669	0.134775	0.0934282	-0.0107579	0.108187	0.815673	0.781209	0.706042	0.676175	0.652885	0.71388	0.767088	0.801855	0.766372	0.796322	0.746226	0.752252	0.650301	0.0341033	-0.0715076	0.203949	0.493461	-0.692075	0.184695	0.287788	0.432914	0.440403	0.278018	-0.512756	0.421189	0.490561	0.761936	0.996793	0.400041	0.232997	0.404206	0.288475	0.0714111	-0.0940182	0.466838	0.368764	0.170653	0.0246182	0.221793	0.691879	0.615004
ENSG00000120910	ENSG00000253930	0.327824	0.124679	0.223167	-0.0935141	-0.250782	0.0586529	0.32384	0.746053	0.528226	0.37991	0.151723	0.0189839	0.0682254	0.214485	0.515267	0.384286	0.35209	0.412312	0.358256	0.196477	0.216033	0.0775021	0.0146264	-0.49519	-0.167676	-0.00336091	-0.359157	0.223361	0.265229	0.242964	0.499	0.215651	0.0344967	0.653681	0.745463	0.257694	0.158175	0.286692	0.0193672	0.0952234	0.271706	0.515458	0.226671	0.231535	0.134729	0.159018	0.593873	0.277432
ENSG00000120910	ENSG00000275367	-0.0236782	0.244341	0.0432839	0.0201533	0.116866	-0.328183	0.0772397	0.145338	0.255182	0.465651	0.321038	0.202069	0.225122	0.349078	0.430308	0.357735	0.561094	0.505226	0.371938	0.167861	-0.0296401	-0.0780859	-0.035295	0.726347	-0.478936	0.19427	0.656908	-0.0142945	0.22526	-0.17479	-0.592315	0.0655736	-0.00236232	0.643772	0.562966	0.128063	0.171775	0.223235	-0.136164	-0.0857773	-0.255508	0.12299	0.0951959	0.107924	0.199892	0.250966	0.44091	0.439529
ENSG00000121931	ENSG00000232811	0.500969	0.74032	0.520922	0.603897	0.756158	0.573371	0.538167	0.615814	0.680963	0.699253	0.493083	0.519741	0.623983	0.704324	0.678332	0.722835	0.765899	0.675223	0.405842	0.599854	0.715352	0.91214	0.685249	0.465248	0.661529	0.473801	0.522931	0.583234	0.451682	0.549151	0.71069	0.602427	0.585959	0.778859	0.673998	0.738378	0.822622	0.68642	0.58278	0.400896	0.53134	0.685533	0.590636	0.601066	0.559551	0.542527	0.701743	0.652574
ENSG00000122026	ENSG00000224032	0.717465	0.7377	0.598445	0.745554	0.631996	0.621998	0.314154	0.812391	0.746925	0.808278	0.799765	0.860444	0.712066	0.599088	0.801163	0.740725	0.819931	0.837598	0.599413	0.698642	0.830635	0.660024	0.634563	0.920611	0.684794	0.573554	0.743639	0.58498	0.592649	0.39482	0.925363	0.506555	0.622981	0.909724	0.539617	0.599667	0.619489	0.71302	0.628329	0.490432	0.809643	0.600614	0.612884	0.660939	0.614296	0.579858	0.804863	0.699886
ENSG00000122026	ENSG00000258199	0.0485453	0.394753	0.255982	0.238247	0.181528	-0.0863095	0.175436	0.243677	-0.0331035	0.455826	0.078287	0.120077	0.14364	0.0622169	0.348572	0.0648626	0.20397	0.435426	0.327122	0.330063	0.266529	0.18728	-0.0642698	0.783459	0.214583	0.288043	0.712455	-0.00225267	0.0932869	-0.043935	0.494394	0.306839	0.485594	0.575456	-0.00173413	-0.152352	0.163317	0.249338	0.513943	-0.0345788	0.36779	0.495407	-0.131474	0.205306	0.0944033	-0.0316036	0.725828	0.376581
ENSG00000122026	ENSG00000272758	0.297232	0.468596	0.260463	0.440042	0.420255	0.262479	0.108692	0.671202	0.585267	0.529445	0.336237	0.467154	0.472965	0.524127	0.513696	0.531376	0.639828	0.625015	0.447128	0.571639	0.459516	0.506323	0.380839	0.828898	0.652863	0.504666	0.670011	0.414709	0.361554	0.353688	0.791117	0.458364	0.587444	0.68721	0.19795	0.204064	0.328453	0.387395	0.573937	-0.0704167	0.703546	0.551718	0.510517	0.445348	0.264691	0.198623	0.674288	0.378077
ENSG00000122406	ENSG00000175061	0.504313	0.696086	0.703929	0.685652	0.58993	0.571437	0.504963	0.864702	0.847616	0.936405	0.883928	0.833362	0.776533	0.819348	0.852459	0.850817	0.875384	0.923633	0.909517	0.711043	0.559555	0.771451	0.711719	0.912338	0.881711	0.634096	0.4642	0.682843	0.842438	0.715623	0.805039	0.85968	0.885181	0.961211	0.997721	0.882437	0.59632	0.784944	0.698078	0.660202	0.822508	0.72142	0.826916	0.752016	0.420686	0.332283	0.713476	0.836634
ENSG00000122406	ENSG00000177410	0.743045	0.786358	0.522965	0.750153	0.632911	0.658938	0.398181	0.50708	0.414096	0.896164	0.734942	0.686429	0.794094	0.752589	0.687886	0.737678	0.767959	0.875938	0.805034	0.849871	0.840019	0.372512	0.763354	0.899513	0.430965	0.656343	0.791484	0.628498	0.619079	0.566966	0.717462	0.685009	0.644076	0.903137	0.839558	0.744836	0.54919	0.815601	0.716283	0.608354	0.832409	0.67729	0.625299	0.427865	0.720528	0.707982	0.868688	0.782927
ENSG00000122406	ENSG00000184441	0.122804	0.520793	0.0215013	0.100746	0.193843	-0.0857313	-0.194858	0.414465	0.527004	0.495635	0.516858	0.566235	0.654161	0.56748	0.62071	0.590495	0.636737	0.718745	0.488657	0.562458	0.375303	-0.0895306	0.241812	0.923752	0.213381	0.114772	0.277274	0.0119492	0.297547	-0.0861293	-0.226145	0.468056	0.577072	0.607845	0.404197	0.285192	0.146884	0.0309054	0.538148	-0.265354	0.486009	0.256757	0.364465	0.237989	0.186328	0.241899	0.544256	0.427253
ENSG00000122406	ENSG00000223745	0.00766431	0.2671	0.246341	0.298299	0.271034	-0.0565096	-0.108893	0.310584	0.51024	0.377309	0.303059	0.389841	0.472459	0.401251	0.575533	0.544736	0.553498	0.563732	0.490726	0.448873	0.378084	0.56403	0.424586	0.750704	-0.126362	0.137309	0.450102	0.198774	0.370219	0.072739	-0.386754	0.340571	0.488609	0.726505	0.337698	-0.0307326	0.0842962	0.0945309	0.439718	-0.238778	0.221963	0.273656	0.282027	0.294036	0.355993	0.336543	0.579761	0.468934
ENSG00000122406	ENSG00000225138	-0.0141064	0.340788	0.204841	0.176053	0.0809012	-0.0854251	-0.196163	0.167125	0.243573	0.341883	0.334076	0.326836	0.348516	0.299632	0.390826	0.327778	0.394632	0.463226	0.271221	0.298485	0.221189	0.320031	0.361258	-0.0820015	0.364737	0.110864	-0.342299	-0.0861608	0.0785412	-0.0813427	-0.302048	0.267437	0.398421	0.719029	0.751698	-0.00965139	0.194266	0.0331737	0.307759	-0.235414	0.241284	0.150283	0.134167	0.192624	0.178718	0.106829	0.139279	0.213786
ENSG00000122406	ENSG00000234741	0.774686	0.826166	0.74526	0.768246	0.65226	0.7183	0.540662	0.734663	0.712137	0.891489	0.867122	0.822894	0.813264	0.853101	0.791129	0.787636	0.820502	0.889826	0.759071	0.847492	0.882308	0.584876	0.778798	0.936346	0.643495	0.671373	0.749486	0.589501	0.567574	0.5526	0.795038	0.642897	0.640063	0.923599	0.884807	0.435149	0.630707	0.781791	0.754836	0.634995	0.901153	0.764085	0.592842	0.680223	0.720888	0.671356	0.858253	0.812596
ENSG00000122406	ENSG00000246067	0.170026	0.200413	0.277976	0.337718	0.351663	0.0975037	0.0675505	0.714608	0.752668	0.737072	0.542783	0.481855	0.620338	0.622954	0.758982	0.665035	0.724952	0.813239	0.639122	0.667495	0.311059	-0.29423	0.145965	0.868458	0.814722	0.251097	0.620513	0.368608	0.435512	0.343788	0.0115868	0.453803	0.735984	0.746532	0.396457	0.502154	0.0913813	0.319946	0.60903	-0.126509	0.146948	0.546188	0.371093	0.231316	0.403446	0.325082	0.626025	0.400733
ENSG00000122406	ENSG00000258634	0.154565	0.450203	0.0853063	0.229833	0.316476	-0.0321738	0.607888	0.36715	0.542761	0.345614	0.540994	0.563885	0.575019	0.614647	0.653469	0.574504	0.507562	0.519483	0.460601	0.414575	0.324263	-0.315214	0.0961701	0.741192	0.102069	0.319645	0.511664	0.217642	0.215016	0.0971204	0.153071	0.473477	0.71029	0.627188	0.344871	0.263085	0.159291	0.249651	0.447775	-0.246879	0.288048	0.452785	0.22708	0.275212	0.0562071	0.0262132	-0.176529	0.334192
ENSG00000122406	ENSG00000263731	0.0215592	-0.118378	0.130262	-0.265206	-0.0351925	0.0180301	0.226195	0.366164	0.40312	0.554646	0.409914	0.406578	0.393411	0.366016	0.472746	0.497686	0.480571	0.678794	0.357867	0.485733	0.192134	-0.185627	0.02626	-0.148633	-0.52017	-0.170141	-0.446504	0.0177193	0.0301203	-0.0166733	-0.513798	0.296761	0.565821	0.434423	-0.497248	0.490613	0.0491706	0.214984	0.526506	-0.0693648	-0.101768	0.386023	-0.161251	-0.13366	-0.140156	-0.171858	-0.0653718	0.211674
ENSG00000123643	ENSG00000178977	0.275738	0.331174	0.219234	0.347332	0.357826	0.325424	0.737633	0.226425	0.241911	0.3823	-0.0131948	0.27419	0.188915	0.0759348	0.234743	0.123573	0.291235	0.578482	0.435995	0.252757	0.0386205	-0.0919753	-0.162555	0.12625	-0.0860971	0.512451	0.455559	0.272326	0.256087	0.459788	-0.138942	0.467395	0.570795	0.389529	0.310374	-0.00960735	0.284822	0.445738	0.247105	0.284442	-0.0805581	0.449978	0.101605	0.133072	-0.114697	0.0062014	0.0471106	0.236327
ENSG00000123643	ENSG00000179818	0.26322	0.140387	0.108174	-0.040356	0.196032	0.469574	0.281928	0.710442	0.314586	0.592318	0.70659	0.593837	0.394557	0.263598	0.474571	0.626835	0.692103	0.78015	0.672851	0.534605	0.230039	0.495857	-0.318609	0.10417	0.140987	0.0178345	-0.30775	0.380977	0.0105179	0.446407	-0.202502	0.559615	0.603006	0.375701	0.376944	-0.101927	0.120531	0.364869	0.364013	0.411363	0.0125672	0.323616	0.385973	0.136999	0.276221	0.439199	-0.393226	-0.00765716
ENSG00000123643	ENSG00000228775	0.106331	0.0751284	0.154641	-0.0507594	0.238359	0.195641	0.482004	0.106773	-0.0576702	0.154719	0.0324683	-0.0756912	-0.0648384	0.0480502	0.149868	0.14341	0.114639	0.210837	0.369558	0.257509	0.0818285	-0.0475996	0.1864	-0.144341	0.116999	-0.00356524	-0.15661	0.0614445	0.142578	0.0669578	-0.484768	0.341148	0.411825	0.0734514	0.392885	-0.249976	-0.00276123	0.365426	-0.0572858	0.271353	0.0562374	0.163453	0.0517512	0.149371	0.108249	0.229973	-0.334849	-0.0184725
ENSG00000123643	ENSG00000230551	NA	NA	NA	NA	NA	NA	NA	NA	NA	NA	NA	NA	NA	NA	NA	NA	NA	NA	NA	NA	NA	NA	NA	NA	NA	NA	NA	NA	NA	NA	NA	NA	NA	NA	NA	NA	NA	NA	NA	NA	NA	NA	NA	NA	NA	NA	NA	NA
ENSG00000123643	ENSG00000231721	-0.0233859	-0.0958087	-0.117594	-0.358062	-0.069636	0.161635	0.0346434	0.55048	0.587588	0.587012	0.365176	0.290577	0.141389	0.509905	0.620358	0.700233	0.640919	0.623207	0.620442	0.726546	-0.00431621	0.172805	-0.363514	0.0802815	-0.0773499	-0.185472	-0.480834	0.210733	-0.0359127	0.2743	-0.1675	0.213308	0.370893	0.179031	0.441456	0.0389101	-0.352377	0.341755	0.226301	0.227002	-0.137144	0.277141	0.212974	-0.0642313	-0.0227722	0.27938	-0.438965	-0.232989
ENSG00000123643	ENSG00000233937	0.166382	0.231546	0.408426	-0.272723	0.159768	0.162668	0.316587	0.658134	0.435862	0.559253	0.619491	0.458316	0.45674	0.392685	0.440576	0.649132	0.576894	0.623584	0.671116	0.600626	0.203274	0.00188274	-0.0224656	0.357448	-0.237337	-0.00296339	-0.178344	0.279426	0.290543	0.27314	-0.554947	0.485516	0.631038	0.387472	0.631726	0.281843	-0.0739666	0.137344	0.360864	0.426314	0.0656599	0.504218	0.197107	0.08685	0.191538	0.31162	-0.293445	0.145163
ENSG00000123643	ENSG00000259768	0.348551	0.184507	0.355439	0.0484718	0.258255	0.183876	0.435139	0.548291	0.393422	0.504485	0.514557	0.354364	0.165283	0.452073	0.585404	0.609963	0.679921	0.702457	0.610386	0.556288	0.189446	0.161241	0.041382	0.291504	0.201614	0.290536	0.199569	0.296087	0.231077	0.354962	-0.317432	0.557652	0.745105	0.3572	-0.00237174	0.5748	0.328011	0.523929	0.159277	0.128466	-0.0227416	0.506178	0.355079	0.273159	0.245579	0.356455	-0.414661	-0.0886226
ENSG00000123643	ENSG00000259943	0.111709	0.146142	0.458889	-0.419739	0.0589225	-0.0999664	-0.225841	0.533961	0.453316	0.552953	0.393502	0.430466	0.357999	0.387471	0.449413	0.680116	0.547538	0.69796	0.593689	0.529414	0.0291028	-0.206581	-0.426552	0.536735	-0.18072	-0.165143	-0.394283	0.0703302	0.270487	0.023354	-0.755162	0.314597	0.360965	0.139183	0.652466	-0.00970043	0.163275	0.274859	0.111253	0.432338	-0.0640644	0.34815	0.127099	0.178396	0.0175464	0.229015	-0.554665	0.00160646
ENSG00000123643	ENSG00000260793	0.174066	0.174916	-0.0887773	0.0353319	0.327643	0.221405	0.649209	0.511816	0.289963	0.33547	0.168118	0.18526	0.344497	0.188475	0.427811	0.461999	0.315267	0.518524	0.539476	0.369759	0.197242	-0.0227649	-0.0675265	0.236379	-0.459131	0.361624	0.260147	0.225617	0.23078	0.178104	-0.673572	0.309455	0.521082	0.327379	-0.215932	0.167979	-0.169362	0.17134	0.173767	0.184959	0.177249	0.335987	0.0496508	0.262847	0.0844706	0.138117	-0.139415	0.186167
ENSG00000123643	ENSG00000269958	0.301346	0.185336	0.0383322	-0.0827919	0.20769	0.431081	-0.064808	0.448567	-0.118906	0.264089	0.153783	0.176714	-0.0160942	-0.230908	0.336757	0.112817	0.287263	0.355573	0.325137	0.20072	0.44486	0.174397	-0.106951	0.184351	0.187537	-0.00415255	-0.410802	0.328855	0.198015	0.384462	-0.326421	0.430112	0.662079	0.461957	0.556616	0.508202	-0.211897	0.319494	0.345078	0.439983	0.180157	0.526967	0.427158	0.00783353	0.239523	0.269983	-0.40909	0.137973
ENSG00000123643	ENSG00000275764	0.145878	0.121263	0.344324	-0.0816279	0.17864	0.110341	-0.509722	0.709202	0.743651	0.689746	0.318948	0.378538	0.479544	0.532975	0.647619	0.747902	0.613091	0.699722	0.600522	0.651342	0.228186	0.205106	-0.431797	-0.278449	-0.0912488	-0.265498	-0.532813	0.195043	0.22227	0.13546	-0.486066	0.411042	0.553224	0.234378	0.345633	0.0282556	-0.247763	0.18209	0.174992	0.263488	0.265488	0.41538	0.193209	0.0438811	-0.0143107	0.0677785	-0.527584	0.018503
ENSG00000124535	ENSG00000244041	0.417789	0.474489	0.180833	0.467838	0.393779	0.276637	0.0341319	0.661215	0.677481	0.722717	0.687027	0.66019	0.63102	0.613781	0.612384	0.768425	0.678208	0.731416	0.650638	0.627564	0.723245	0.301142	0.270671	-0.0131463	0.304707	0.254027	0.418661	0.129396	0.27339	0.0327329	0.803936	0.350202	0.438394	0.731732	0.990757	0.228834	0.388739	0.316941	0.201187	0.355483	0.200245	0.465744	0.496522	0.1978	0.374857	0.26453	0.662865	0.446679
ENSG00000124535	ENSG00000250903	0.395745	0.46083	0.459577	0.429402	0.463663	0.185972	0.364128	0.7352	0.607536	0.72213	0.63851	0.512195	0.496035	0.496774	0.552061	0.697738	0.768416	0.807141	0.747997	0.715915	0.698953	-0.643719	0.0445632	-0.136	0.154184	0.208501	0.120935	0.390655	0.0364971	0.258675	0.883591	0.594741	0.735558	0.811046	0.926055	0.140578	0.1389	0.0675525	0.342875	0.311257	0.0835159	0.14458	0.337457	0.33831	0.127642	0.115052	0.486206	0.372057
ENSG00000124535	ENSG00000268030	0.310303	0.501031	0.355792	0.453702	0.355882	0.220408	0.457009	0.486751	0.526225	0.589021	0.613212	0.560631	0.580215	0.557278	0.421231	0.597275	0.627029	0.712244	0.615334	0.713202	0.477544	0.0790535	-0.0510229	-0.201791	-0.652735	0.278745	0.331363	0.389712	0.41734	0.242127	0.415398	0.375987	0.549512	0.620251	0.863462	0.559213	0.211931	0.226935	0.37206	0.137511	0.195226	0.481497	0.197523	0.380541	0.273589	0.242944	0.596272	0.368271
ENSG00000124535	ENSG00000272142	0.436737	0.53318	0.737033	0.176579	0.235028	0.241357	0.393493	0.420033	0.46733	0.542927	0.344668	0.369952	0.453981	0.451707	0.470984	0.584555	0.528179	0.441602	0.500876	0.588055	0.00680836	-0.433709	0.194234	0.629567	0.150289	0.524521	0.682564	0.560221	0.498817	0.581658	-0.383323	0.537379	0.673122	0.730415	0.038599	0.70455	0.331594	0.535033	0.608747	0.396708	0.374861	0.594898	0.390288	0.395689	0.387817	0.383124	0.583355	0.590555
ENSG00000124787	ENSG00000245556	-0.191677	-0.0672159	0.574589	-0.0937793	-0.11483	0.0129868	-0.377355	0.629154	0.456442	0.708328	0.567858	0.446862	0.355081	0.259233	0.517146	0.489043	0.751899	0.753841	0.626638	0.508492	-0.0645461	0.370734	-0.359794	0.00273024	-0.150169	0.127102	0.284984	0.293519	0.343283	0.276589	-0.00745561	0.301672	0.475581	0.72978	-0.609774	0.383693	0.279633	-0.0824398	0.554574	-0.133331	0.158875	0.46347	0.481805	0.13633	0.115992	0.204658	0.487142	0.483987
ENSG00000124787	ENSG00000269985	0.104377	0.158124	0.0278814	0.151727	0.191126	0.0250478	-0.106479	0.252137	-0.027284	0.220957	0.0536422	0.0569308	0.01755	0.0851858	0.186165	0.299873	0.366438	0.233265	0.25296	0.112902	0.152107	0.0994681	0.158862	0.026593	-0.512738	0.105926	0.0997002	0.0872473	0.200169	0.0612545	0.640112	0.181864	0.255236	0.182352	0.453653	0.305066	0.277511	0.65187	0.357142	0.0576244	0.10975	0.582439	0.172198	-0.088168	0.197734	0.202	0.447706	0.0698997
ENSG00000124787	ENSG00000272142	0.413834	0.333996	0.630581	0.50778	0.442961	0.431952	0.402599	0.436347	0.406947	0.362664	0.327698	0.393997	0.239747	0.327043	0.371897	0.425438	0.498648	0.372847	0.532103	0.469805	0.429101	-0.460094	0.606117	0.689634	0.405911	0.534591	0.542376	0.584489	0.474358	0.480791	0.686764	0.638267	0.645293	0.714349	-0.58712	0.556534	0.597244	0.745214	0.544763	0.5503	0.520703	0.56864	0.333029	0.442932	0.408002	0.422284	0.669967	0.570475
ENSG00000125037	ENSG00000206567	0.459272	0.456914	0.147966	-0.0316409	0.0378997	0.0631998	0.417794	0.60079	0.630744	0.579214	0.404613	0.338135	0.519926	0.658089	0.0974649	0.0790478	0.615894	0.726836	0.635801	0.498699	0.588844	0.143839	-0.230415	-0.436214	-0.37856	0.0842929	0.241964	0.229917	0.0176143	0.0328155	-0.156817	0.168534	0.314231	0.62865	0.972244	-0.0667533	-0.091061	0.0915764	0.309339	-0.262175	-0.0284718	0.25132	0.28555	-0.0734782	-0.0547995	-0.154864	0.448506	0.135869
ENSG00000125037	ENSG00000269982	0.237973	0.204165	0.58589	-0.191113	-0.172018	-0.0634311	0.401428	0.300664	0.271899	0.813144	0.662606	0.690912	0.625922	0.739105	0.481126	0.803315	0.874179	0.831733	0.682687	0.696762	-0.0701787	0.462802	0.0710662	-0.363666	-0.42866	0.212581	0.323618	0.200557	0.00623804	0.216696	0.244653	0.538808	0.849089	0.600647	0.93781	0.431771	0.498949	-0.0428163	0.697916	-0.152289	-0.0166096	0.340915	0.56567	0.0563092	0.121727	0.0877532	0.202074	0.308064
ENSG00000125037	ENSG00000272374	-0.3576	-0.178916	-0.457291	-0.449623	-0.360693	-0.38407	-0.123723	0.335793	0.319617	0.316324	0.234727	0.321343	0.23558	0.412079	0.423544	0.321927	0.373837	0.640867	0.457718	0.296246	-0.276922	-0.0573797	-0.212371	-0.067351	0.00375147	-0.148818	0.211443	-0.331757	-0.348803	-0.423945	-0.0525442	0.0159037	0.207228	0.328971	0.945185	0.170581	-0.129416	-0.0830851	-0.0367357	-0.197121	-0.135975	0.314189	-0.0617083	-0.0543155	-0.133612	-0.247252	0.19824	0.25962
ENSG00000126012	ENSG00000177410	0.106614	0.410098	0.169758	0.13542	0.167253	-0.119875	0.060042	0.589569	0.384296	0.405206	0.39246	0.433125	0.406236	0.192313	0.534706	0.423457	0.483264	0.611216	0.290224	0.24731	0.411663	-0.263137	0.0185464	0.720566	0.578697	0.14417	0.418747	0.172515	0.178282	0.15609	0.295071	0.551203	0.560565	0.663498	0.88006	0.517751	0.22566	0.32696	0.346331	-0.131569	0.195428	0.555772	0.00446182	0.31309	0.19348	0.0972105	0.500234	0.280112
ENSG00000126012	ENSG00000215256	-0.105014	0.139354	0.267465	-0.00604	0.0858586	0.027791	0.386886	0.475151	0.589068	0.641499	0.258355	0.186568	0.370606	0.575531	0.579204	0.688439	0.598761	0.670574	0.615693	0.711641	0.41517	-0.128542	0.0214379	0.686516	-0.108165	0.161408	0.193321	0.316844	0.210226	0.256361	0.446666	0.254095	0.630924	-0.105577	0.098631	-0.214845	-0.285376	0.174351	0.239382	-0.103622	0.179051	0.431947	0.0677513	0.129306	0.0842607	-0.0121763	0.123445	0.397129
ENSG00000126012	ENSG00000224870	0.234902	0.287539	0.45948	0.00908279	0.231457	0.209864	0.545115	0.484558	0.71871	0.646585	0.704427	0.693459	0.589352	0.531218	0.663785	0.565978	0.604936	0.672023	0.537366	0.633236	0.434454	0.301574	0.0210536	0.116148	0.325318	0.370576	0.376525	0.474141	0.170383	0.480803	0.47388	0.374084	0.829454	0.653508	0.942231	0.135808	-0.163232	0.470965	0.524246	0.133786	-0.0817796	0.722942	0.27344	0.614022	0.11445	0.0530601	0.698946	0.465755
ENSG00000126012	ENSG00000224975	0.539233	0.401561	0.557367	0.326676	0.490399	0.490016	0.641867	0.73605	0.700855	0.743977	0.727613	0.661819	0.611073	0.639792	0.725577	0.778227	0.76909	0.745387	0.721181	0.748439	0.767525	0.451499	0.581047	0.64879	0.325194	0.452207	0.389656	0.580358	0.509603	0.512506	0.12194	0.628329	0.720859	0.792558	0.721768	0.736333	0.442273	0.607212	0.325392	0.582511	0.356782	0.618778	0.45676	0.765594	0.572511	0.417802	0.801803	0.730963
ENSG00000126012	ENSG00000228775	-0.0254122	0.0418452	-0.0299227	-0.0361928	0.17788	-0.0819153	0.174635	0.233894	0.117701	0.347653	0.0817802	-0.00967651	0.0527269	0.257739	0.39159	0.383347	0.227621	0.320876	0.367952	0.247976	0.549726	-0.113208	-0.0569843	0.649658	0.586311	-0.130765	0.041521	-0.0638634	0.0385122	-0.0934985	0.582421	0.134018	0.286796	0.332614	0.654969	-0.249102	-0.0975755	0.301441	-0.288341	-0.0314134	0.222323	0.327061	-0.0873137	0.144049	0.109185	-0.0165578	0.390115	0.277038
ENSG00000126012	ENSG00000229807	0.686002	0.617544	0.702229	0.707735	0.662099	0.689642	0.779283	0.623945	0.538522	0.534356	0.378218	0.450522	0.410231	0.472465	0.557349	0.514332	0.578313	0.544704	0.58362	0.474061	0.770532	0.792466	0.813404	0.576196	-0.11652	0.746949	0.686681	0.677551	0.718071	0.690038	0.768819	0.556505	0.503968	0.65185	-0.657953	0.634972	0.557815	0.619211	0.312031	0.7588	0.47014	0.564105	0.729831	0.139111	0.69474	0.64303	0.672821	0.70019
ENSG00000126012	ENSG00000250132	0.0963739	0.179624	0.25444	0.233699	0.303848	0.0349164	0.00478218	0.475134	0.654403	0.741444	0.652517	0.549115	0.563965	0.692302	0.659863	0.696697	0.659191	0.739879	0.71353	0.684567	0.50667	-0.195378	0.0833866	0.752698	-0.265411	0.206196	0.452767	0.424314	0.154521	0.282799	0.224905	0.283236	0.448663	0.51488	0.398644	0.210744	-0.175124	0.20799	0.436347	0.101062	0.161133	0.527504	0.09611	0.122452	0.0526857	-0.06646	0.011511	0.350805
ENSG00000126012	ENSG00000261659	0.0414601	0.0614698	-0.0380298	-0.0105895	0.0744906	0.0332707	-0.355239	0.349351	0.199278	0.243268	0.166761	0.212987	0.133707	-0.0279981	0.198097	0.262449	0.18677	0.14764	0.13534	0.124152	0.355901	0.17133	-0.109057	0.285721	0.134114	0.100244	0.121585	0.0195074	-0.0338005	0.0179486	0.594196	0.00581123	0.1857	0.316223	0.339918	0.0993127	-0.0515502	0.180246	0.267363	0.0480271	-0.0211348	0.210017	0.0591277	0.0159355	0.03129	0.00901594	0.0683662	0.0627026
ENSG00000126012	ENSG00000269821	0.262197	0.464584	0.208908	0.428636	0.486443	0.31908	0.162892	0.706025	0.45818	0.517122	0.485124	0.365209	0.406259	0.451431	0.614416	0.628601	0.482628	0.615086	0.655703	0.694692	0.530376	0.0375704	0.384677	0.857145	0.344889	0.127404	0.392731	0.207728	0.274304	0.238146	0.714616	0.547292	0.477052	0.536353	0.870905	0.0626838	0.317935	0.145925	0.221538	0.30578	0.641435	0.460511	0.22353	0.225669	0.212778	0.187799	0.15585	0.461153
ENSG00000126012	ENSG00000276529	0.171606	0.167542	-0.0252888	0.162837	0.249347	0.189795	-0.536657	0.409902	0.46389	0.567366	0.29766	0.417843	0.504527	0.414116	0.451335	0.397469	0.431738	0.60094	0.50382	0.579151	0.576151	0.153696	-0.218204	0.508789	0.200384	-0.0167449	0.300946	0.0304105	-0.0592491	0.020043	0.437287	0.260928	0.367892	0.405158	0.678471	-0.039618	0.00109797	0.333364	0.395983	0.185005	0.152382	0.525748	0.170166	0.20391	-0.0509431	-0.0290118	0.110284	0.219406
ENSG00000126214	ENSG00000246451	0.660286	0.738966	0.600882	0.85792	0.803913	0.686891	0.047749	0.563498	0.724367	0.557799	0.609225	0.635017	0.586827	0.649996	0.563678	0.620756	0.743842	0.706165	0.448317	0.536402	0.769786	0.485033	0.700738	0.798664	0.908195	0.694508	0.812631	0.647464	0.677972	0.579246	0.756678	0.749345	0.648533	0.843289	0.999831	0.752195	0.776608	0.572077	0.570483	0.786509	0.851303	0.818925	0.548829	0.642453	0.781271	0.778996	0.685553	0.755155
ENSG00000126214	ENSG00000269958	0.536242	0.749642	0.293397	0.749107	0.696386	0.488205	-0.392153	0.300494	-0.0821413	0.228941	0.312562	0.0784871	-0.0879781	-0.201656	0.287266	0.0750203	0.314526	0.419806	0.547404	0.0890217	0.586033	0.292393	0.336692	0.934214	0.60209	0.571002	0.748655	0.389174	0.44919	0.300667	0.839692	0.611173	0.500914	0.92713	0.99363	0.652742	0.70686	0.610187	0.737978	0.533723	0.698787	0.847963	0.294568	0.456945	0.146595	0.312067	0.579004	0.792658
ENSG00000127054	ENSG00000182873	0.580183	0.731771	0.48797	0.433934	0.473231	0.233487	0.030347	0.835904	0.848305	0.853251	0.880993	0.817403	0.836966	0.820301	0.894336	0.869145	0.724948	0.811145	0.836275	0.84021	0.853663	0.19822	0.0571144	0.909157	0.879279	0.463356	0.201301	0.482047	0.777416	0.510716	0.540544	0.769827	0.823253	0.774986	0.982761	0.316935	-0.024119	0.703161	0.481534	0.467168	0.475276	0.720163	0.563183	0.572884	0.585962	0.560023	0.252048	0.833211
ENSG00000127054	ENSG00000223764	0.214205	0.468421	0.0979814	0.35381	0.346314	0.221425	-0.240837	0.339286	0.345812	0.518076	-0.0446056	-0.090666	0.140132	0.215581	0.557348	0.434045	0.292436	0.430538	0.482131	0.457207	0.329385	-0.103049	0.199681	0.372145	0.503293	0.0346238	0.489737	0.232499	0.332206	0.272313	0.218887	0.446808	0.267808	0.624766	0.767714	0.209869	0.302827	0.135278	0.0348652	0.262301	-0.219668	0.44316	0.233018	0.280845	0.0894828	0.107037	0.622488	0.423115
ENSG00000127054	ENSG00000224870	0.402361	0.531385	0.567828	-0.0320599	0.175925	0.0242931	-0.525856	0.6647	0.759573	0.746067	0.647488	0.717805	0.661814	0.619838	0.760309	0.688541	0.674484	0.748521	0.64133	0.780754	0.5664	0.458737	0.335953	-0.135669	-0.170586	0.258813	0.366613	0.363037	0.607835	0.303652	0.281281	0.431976	0.824426	0.789481	0.922644	0.251834	0.19888	0.648182	0.432635	0.277295	-0.205996	0.813921	0.208402	0.234764	0.247079	0.285596	0.626974	0.626291
ENSG00000127054	ENSG00000228794	-0.118543	-0.335474	0.355999	0.156628	0.161179	0.393066	0.605932	0.78738	0.712235	0.665198	0.582731	0.593978	0.61186	0.666729	0.627766	0.724878	0.781289	0.796931	0.696673	0.718843	-0.290667	0.522194	0.112944	0.698491	0.624158	0.33996	0.803176	0.458849	0.532403	0.383129	-0.33266	0.307378	0.48862	0.851661	0.567217	-0.0277601	0.380153	0.212095	0.0541106	0.233964	-0.325096	0.622496	0.33597	0.165387	0.106921	0.19492	0.530731	0.635243
ENSG00000127054	ENSG00000240731	0.815277	0.868471	0.632305	0.906776	0.918713	0.933409	0.767338	0.867301	0.839833	0.839945	0.826991	0.866808	0.86461	0.787169	0.856156	0.898937	0.844773	0.85288	0.894427	0.889462	0.90887	0.661159	0.596103	0.911095	0.758926	0.793713	0.919097	0.857492	0.776114	0.870983	0.956765	0.878009	0.853974	0.909451	0.961266	0.778803	0.77072	0.782554	0.753752	0.849367	0.776574	0.881275	0.782003	0.804723	0.81988	0.752406	0.831011	0.818543
ENSG00000127054	ENSG00000268575	NA	NA	NA	NA	NA	NA	NA	NA	NA	NA	NA	NA	NA	NA	NA	NA	NA	NA	NA	NA	NA	NA	NA	NA	NA	NA	NA	NA	NA	NA	NA	NA	NA	NA	NA	NA	NA	NA	NA	NA	NA	NA	NA	NA	NA	NA	NA	NA
ENSG00000127054	ENSG00000272141	0.00330289	-0.0375483	-0.0649349	-0.111035	-0.0702758	-0.0466758	-0.344768	0.158649	0.131765	0.00333982	-0.0916538	-0.0628653	-0.0727497	-0.122	-0.0594589	0.0173033	-0.0124079	0.109842	-0.00733761	0.159809	0.448176	0.0766351	-0.0185475	-0.784775	-0.125738	-0.314478	-0.605073	0.0222185	0.212873	-0.0199222	0.321244	0.00207642	-0.0747773	0.75043	0.618103	0.112993	0.0580562	0.444581	-0.0352108	-0.0197762	-0.168346	0.767155	0.534457	0.379953	0.150692	0.278618	-0.472051	-0.0761946
ENSG00000127054	ENSG00000272455	0.251697	0.288215	0.55079	0.514622	0.567211	0.360065	0.401408	0.649365	0.656228	0.652803	0.581705	0.447262	0.751996	0.738634	0.789102	0.660971	0.811853	0.874187	0.781062	0.837748	0.388036	0.0513106	0.188689	0.368432	0.43318	0.552824	0.436712	0.522296	0.439587	0.541703	0.514432	0.190976	0.462552	0.752193	0.693924	0.101058	0.245273	0.48695	0.60204	0.436086	0.427248	0.711154	0.381264	0.611559	0.22186	0.279467	0.566264	0.462199
ENSG00000127191	ENSG00000203993	0.475348	0.571691	0.359733	0.364924	0.343901	0.145411	0.193892	0.686563	0.777484	0.79699	0.638701	0.640621	0.746646	0.718906	0.791815	0.670165	0.78271	0.903421	0.732588	0.716652	0.690829	0.58702	0.26988	0.300973	-0.274519	0.371636	0.419674	0.497999	0.6911	0.471253	0.777496	0.379565	0.551724	0.813816	0.450971	0.251295	0.319953	0.453836	0.567388	0.378893	0.142836	0.732702	0.365069	0.550162	0.35052	0.13105	0.800741	0.764313
ENSG00000127191	ENSG00000224975	0.137754	-0.186395	0.1868	-0.272564	-0.0746925	-0.087966	-0.425149	0.556895	0.515512	0.462772	0.268328	0.354306	0.431673	0.373568	0.495525	0.437301	0.503724	0.592451	0.456	0.469943	0.504426	0.053553	0.246708	0.324795	-0.396689	-0.181379	-0.219643	0.107314	-0.0174601	0.16357	-0.0162897	0.248779	0.396529	0.583565	0.311245	0.405515	-0.224013	0.308857	0.359211	-0.0473761	-0.279604	0.311245	0.0253852	0.295933	0.00616617	-0.1206	0.355221	0.0428958
ENSG00000127191	ENSG00000226950	-0.00388019	0.499155	0.180875	0.23967	0.203313	-0.190962	0.0894773	0.67417	0.614764	0.735267	0.815223	0.75022	0.686735	0.66701	0.726989	0.742106	0.73943	0.860514	0.778951	0.748849	0.46806	0.331149	-0.212469	-0.336555	0.0295919	0.441745	0.350412	-0.0470737	0.393748	0.00793642	0.5507	0.261934	0.291813	0.535303	0.147676	0.460415	0.171518	0.402561	0.257765	-0.0787336	0.156644	0.367701	0.36012	0.559293	-0.0870045	-0.0602755	0.782809	0.352629
ENSG00000127191	ENSG00000233016	0.0529772	0.672317	0.409657	0.394729	0.322418	-0.133801	0.292359	0.802304	0.507363	0.701999	0.610806	0.615061	0.764251	0.750655	0.749365	0.631764	0.624117	0.77765	0.713498	0.726643	0.353036	-0.395318	0.246734	-0.0340939	0.215289	0.337623	0.0883843	0.307882	0.580404	0.332276	0.444904	0.632192	0.521413	0.749456	0.321921	0.466697	0.286371	0.552464	0.459898	-0.0121461	0.1861	0.390217	0.282773	0.451978	0.189271	-0.0104364	0.590182	0.618798
ENSG00000127191	ENSG00000234741	0.271851	0.36165	0.162316	0.310453	0.230686	-0.143434	0.594075	0.585502	0.424439	0.556662	0.544222	0.438573	0.467724	0.353316	0.551211	0.497333	0.469285	0.706705	0.481791	0.380958	0.567342	-0.602364	0.182177	-0.027552	-0.209272	0.0510559	0.120058	0.192078	0.313017	0.0819604	0.263955	0.443141	0.474919	0.716409	0.179102	0.430056	0.0561447	0.371075	0.510442	0.0966267	0.0602707	0.420957	0.0341759	0.414584	0.19459	0.000572516	0.580822	0.415664
ENSG00000127191	ENSG00000236901	0.0577254	0.238944	0.0283827	0.00221792	0.219242	-0.0579383	-0.287522	0.44158	0.630167	0.703723	0.66166	0.63847	0.539	0.533207	0.59192	0.48157	0.767924	0.796705	0.523262	0.593096	0.53439	-0.164813	0.17071	0.0915276	-0.423457	-0.110607	-0.0352613	-0.0479948	0.234246	0.0143692	0.675122	0.160049	0.0980626	0.682213	0.876587	-0.0419818	-0.0417591	0.333948	0.0743889	0.252607	0.00954465	0.406932	-0.0362465	0.413884	-0.161898	-0.0212949	0.568803	0.211044
ENSG00000127191	ENSG00000251562	0.422996	0.0483548	0.0758913	0.2631	0.133953	0.245935	-0.41354	0.511015	0.439853	0.490959	0.348328	0.310712	0.461123	0.363721	0.547381	0.432641	0.523685	0.614827	0.431676	0.436084	0.528839	-0.444009	0.256921	0.220525	0.200549	-0.0194349	-0.088242	0.216466	0.333978	0.238323	0.410918	0.269416	0.381776	0.60794	-0.0950298	0.337073	0.069083	0.310372	0.56317	0.256596	-0.044451	0.553724	0.0277572	0.347483	0.254853	0.112431	0.300488	0.512765
ENSG00000127191	ENSG00000258441	-0.117322	-0.180318	0.0730058	-0.0829505	0.214458	-0.0416954	-0.328019	0.481055	0.658781	0.689939	0.680196	0.484133	0.476218	0.50908	0.6421	0.548621	0.706782	0.788291	0.318141	0.536553	0.0599197	-0.162037	-0.0163271	-0.232005	0.106936	0.0326738	-0.127754	0.162857	0.0522318	0.165886	-0.333282	0.434869	0.553373	0.618315	0.200928	0.284201	0.00832897	0.11177	0.459074	-0.0834063	0.26587	0.312485	-0.0576148	0.229217	-0.387736	-0.206996	0.177008	0.263543
ENSG00000127191	ENSG00000260563	0.208054	0.418431	0.3852	0.301965	0.235388	-0.115787	-0.0827166	0.701884	0.746232	0.595962	0.349491	0.27902	0.675888	0.587386	0.652803	0.584647	0.481847	0.751382	0.556607	0.752861	0.465638	-0.478597	0.358136	-0.312828	-0.00692846	0.267445	0.104126	0.448562	0.613849	0.396765	0.496396	0.400268	0.515117	0.647256	0.0826031	0.436163	0.123008	0.446302	0.460844	-0.116944	0.154469	0.731711	0.244617	0.369158	0.0341219	-0.0973011	0.611153	0.27191
ENSG00000127191	ENSG00000267575	0.131226	0.630222	0.636795	0.494565	0.495785	0.225299	0.490855	0.706649	0.777427	0.804148	0.626865	0.61849	0.799134	0.741549	0.783329	0.759173	0.827884	0.883007	0.792366	0.855813	0.489064	0.604529	0.386177	0.547562	0.452801	0.556567	0.647041	0.618644	0.511753	0.695543	0.950347	0.365418	0.687568	0.80986	0.623597	0.601494	0.495283	0.580751	0.509114	0.569864	0.501087	0.836512	0.500625	0.410455	0.252473	0.237828	0.829709	0.731743
ENSG00000128944	ENSG00000225470	0.0825815	0.190035	0.157299	-0.143235	-0.0943555	-0.062556	0.0145402	0.48071	0.325464	0.55209	0.457361	0.436195	0.112757	0.191472	0.478481	0.295992	0.562424	0.424863	0.359154	0.4172	0.111374	-0.348626	-0.00236844	0.136623	0.104702	-0.0141092	0.157997	0.164562	0.244005	0.0772293	-0.0364187	0.221328	0.449582	0.529394	0.538934	0.137654	-0.0554449	-0.124007	0.202404	0.0255985	0.150173	0.426597	0.0981411	0.0127122	0.204956	0.175276	0.227884	0.131199
ENSG00000128944	ENSG00000235823	0.0865516	0.0647268	0.227544	-0.129573	-0.0573748	0.0476743	-0.283169	0.285251	0.123872	0.332675	0.149974	0.0497255	0.0602178	0.0638812	0.396389	0.29151	0.286487	0.331576	0.43742	0.423976	0.134869	-0.00181009	0.0688604	0.243936	0.0189412	-0.0489343	0.236081	-0.0240569	0.0883793	-0.0638787	0.187456	0.14854	0.32457	0.435365	0.449129	-0.200291	0.0206372	-0.00512214	0.170098	-0.0500343	0.145978	0.155397	0.000516705	0.205791	0.364569	0.241294	0.280119	0.134341
ENSG00000128944	ENSG00000247556	0.0829236	0.182212	0.224434	-0.0993604	-0.0395354	-0.0424414	0.400317	0.731848	0.766159	0.757117	0.579741	0.486606	0.643658	0.663503	0.659264	0.334788	0.708949	0.78448	0.511222	0.679612	0.100393	-0.591473	0.0839146	0.376954	0.155261	0.144905	0.233024	0.16515	0.283187	0.146436	0.261484	0.48349	0.707911	0.562685	0.646982	0.255761	-0.0365038	-0.133175	0.23997	0.122758	0.213203	0.416532	0.181036	-0.0250788	0.342588	0.354382	0.393705	0.23285
ENSG00000128944	ENSG00000257621	-0.0915816	0.105287	-0.0647754	-0.0757404	-0.071731	-0.0724356	-0.333302	0.629846	0.718154	0.699818	0.679231	0.488772	0.532523	0.683602	0.670285	0.682325	0.757501	0.765093	0.620805	0.589869	0.214601	-0.671851	-0.240859	0.0637274	0.013039	-0.00800673	0.125143	0.0125357	0.228973	-0.00697473	0.35064	0.180163	0.401214	0.544859	0.718606	-0.188866	0.0403007	0.0446724	0.22634	0.0313512	0.188236	0.49599	0.123628	0.172512	0.159428	0.166211	0.388961	0.0312847
ENSG00000128944	ENSG00000260032	0.142247	0.236273	0.219494	-0.0321835	0.0343827	-0.11865	-0.337632	0.765006	0.764636	0.769483	0.561354	0.479995	0.598265	0.673224	0.706882	0.698892	0.758865	0.762909	0.46972	0.631803	0.203296	-0.603836	-0.149768	-0.422894	-0.193863	0.203502	0.183448	0.0989913	-0.0178636	0.14494	-0.198027	0.497917	0.715668	0.634212	0.713617	0.218075	-0.264367	0.0103792	0.419891	0.0308227	0.0694068	0.488746	0.224331	-0.0562155	0.255842	0.288099	0.212388	0.0204212
ENSG00000128944	ENSG00000261183	0.0437692	0.0413601	-0.00607685	0.0183748	0.0581512	0.00320912	-0.253143	0.462462	0.230208	0.324813	0.520203	0.381071	0.18897	0.197519	0.221186	0.385043	0.107304	0.451876	0.310032	0.449958	0.2764	-0.190055	-0.181461	0.121119	-0.375309	-0.111523	-0.0864004	0.037131	-0.138392	0.0136992	0.372038	0.0452439	0.0924217	0.656452	0.725785	0.10558	0.331132	0.26495	0.216086	-0.135371	0.00244578	0.545014	0.176416	0.435186	0.139266	0.0966177	-0.217842	0.0168926
ENSG00000128944	ENSG00000261799	0.154212	0.172415	0.213877	0.14934	0.0857847	0.0646958	-0.156503	0.558482	0.618525	0.670741	0.535638	0.487238	0.494409	0.585508	0.650868	0.675624	0.764762	0.727145	0.597796	0.552985	0.202897	-0.731181	-0.167521	-0.351293	0.0265658	0.25919	0.174482	0.315491	0.265643	0.288267	0.117038	0.4001	0.568769	0.416148	0.34744	-0.0506003	0.15644	0.199595	0.369304	0.22984	0.201574	0.449024	0.307445	0.138888	0.0630931	0.170375	0.338957	-0.0241047
ENSG00000128944	ENSG00000264772	NA	NA	NA	NA	NA	NA	NA	NA	NA	NA	NA	NA	NA	NA	NA	NA	NA	NA	NA	NA	NA	NA	NA	NA	NA	NA	NA	NA	NA	NA	NA	NA	NA	NA	NA	NA	NA	NA	NA	NA	NA	NA	NA	NA	NA	NA	NA	NA
ENSG00000130024	ENSG00000186594	-0.0133177	-0.375972	0.403227	-0.478195	-0.348548	-0.0514364	0.437401	0.234207	0.282343	0.29296	0.18398	0.125912	0.169944	0.244204	0.21485	0.347497	0.354734	0.272825	0.103564	0.193966	-0.33756	0.340315	-0.381626	-0.332644	-0.504548	-0.103173	-0.0726379	0.0863956	-0.032188	0.196777	-0.113977	-0.0208216	0.478226	0.052608	-0.105305	0.341254	-0.236721	0.298152	0.142874	-0.151958	0.386953	0.238774	0.17477	0.313129	0.164129	0.253288	-0.360651	-0.0363468
ENSG00000130024	ENSG00000232640	0.392122	0.487159	0.81346	0.571177	0.512424	0.271071	0.341675	0.387647	0.318999	0.475364	0.446267	0.204434	0.311551	0.262214	0.586159	0.42803	0.585576	0.509301	0.577493	0.439304	0.439042	0.241897	0.308706	0.473928	0.807762	0.36458	0.702767	0.414986	0.498373	0.355502	0.684987	0.504686	0.639063	0.686138	0.655357	0.477018	0.3479	0.362349	0.316792	0.197823	0.866442	0.472055	0.364985	0.459632	0.146629	0.184672	0.670206	0.746125
ENSG00000130560	ENSG00000203993	0.403406	0.611663	0.199087	0.191074	0.296813	0.101932	-0.335392	0.807514	0.788485	0.806343	0.731255	0.737937	0.811453	0.823943	0.797677	0.742024	0.810036	0.875905	0.845493	0.79621	0.570712	0.350656	0.318572	0.371122	-0.053465	0.162025	0.3748	0.281684	0.476314	0.270058	0.693037	0.531504	0.65157	0.858746	0.43164	0.372956	0.40171	0.0775709	0.583983	0.248591	0.387917	0.685091	0.408507	0.168162	-0.155671	-0.144886	0.18295	0.497618
ENSG00000130560	ENSG00000225733	0.416138	0.585025	0.652547	0.260311	0.230352	0.0602873	0.150688	0.683017	0.666207	0.739176	0.574764	0.625758	0.491054	0.561111	0.732713	0.715214	0.7731	0.738307	0.779957	0.696417	0.276766	0.560028	0.355822	-0.275414	-0.209663	0.388135	0.550864	0.218685	0.481479	0.176869	-0.280607	0.375078	0.61785	0.859412	0.851298	0.450253	0.431533	0.162285	0.246065	0.234803	-0.0834036	0.770485	0.131622	0.48078	0.135976	0.00489265	0.534883	0.417865
ENSG00000130560	ENSG00000230454	0.331938	0.415352	0.00553015	-0.00992927	0.136104	-0.00390659	-0.271723	0.378205	0.416265	0.387302	0.402047	0.438296	0.519748	0.508895	0.435338	0.528465	0.446131	0.578628	0.513915	0.510376	0.485899	-0.167188	-0.202428	0.329359	0.528067	-0.0326661	0.139254	0.201694	0.205705	0.270679	0.522145	0.266447	0.254968	0.780665	0.52638	0.204477	0.200675	-0.135742	0.182229	0.150079	0.247574	0.543358	0.113484	0.277441	-0.160991	-0.230889	0.143091	0.312104
ENSG00000130560	ENSG00000232931	0.245784	0.329098	0.0786429	-0.0245196	0.170179	-0.0739945	-0.0500483	0.345711	0.467655	0.466014	0.51616	0.417978	0.561892	0.557347	0.616018	0.476708	0.49144	0.630637	0.632871	0.602554	0.341194	-0.484962	0.123265	0.661823	0.323349	0.0335711	0.0578739	0.125141	0.138188	0.258444	0.94095	0.0366598	-0.00188306	0.591278	0.918969	0.141398	0.362334	-0.330623	0.12799	0.2586	0.503069	0.539294	0.163534	0.265211	-0.0557096	-0.215572	0.170131	0.411586
ENSG00000130560	ENSG00000233016	0.348886	0.490197	0.307624	0.109434	0.165708	0.314933	0.198651	0.36444	0.311141	0.750089	0.525297	0.570607	0.661549	0.652882	0.643558	0.551783	0.657966	0.788187	0.712058	0.685987	0.377392	-0.514802	0.0757361	0.61571	0.73048	0.411997	0.509154	0.231969	0.44918	0.144564	0.384059	0.159906	0.0644583	0.720639	0.181311	0.415674	-0.0709059	0.12465	0.403665	0.0681468	0.471533	0.51875	0.51515	0.299216	0.0405875	-0.0427069	0.380296	0.471098
ENSG00000130560	ENSG00000245532	0.137975	0.196003	0.380622	0.0152363	0.0561446	-0.049261	-0.326412	0.21876	0.0639644	0.256731	0.402003	0.29382	0.204786	0.287496	0.326494	0.339822	0.336069	0.378986	0.409898	0.584857	0.224895	0.391538	-0.237701	0.464623	0.452548	-0.104639	0.0101915	-0.0228443	0.143621	-0.0374391	0.17718	0.139024	0.156733	0.434647	-0.554448	0.159922	0.131675	-0.324738	0.45131	0.0342664	0.0101177	0.353406	0.0470682	-0.000663851	0.0260289	-0.0740166	-0.165229	0.263438
ENSG00000130560	ENSG00000247556	0.159257	0.505898	0.518089	0.13141	0.270286	0.0233179	0.590226	0.659039	0.63524	0.634658	0.653841	0.594281	0.593034	0.545044	0.742813	0.634702	0.747405	0.690861	0.544359	0.619614	0.260366	0.340991	0.077028	0.412643	0.622831	0.275736	0.446279	0.336135	0.483769	0.407079	0.265469	0.553623	0.753695	0.786371	0.956657	0.494954	0.295095	0.342923	0.128826	0.161326	0.496076	0.630398	0.064444	0.557708	0.175268	0.106754	0.216763	0.433599
ENSG00000130560	ENSG00000251562	-0.0566672	-0.0688715	0.0109192	-0.161057	-0.0550786	-0.279376	-0.29126	0.139336	0.129269	0.250545	0.271635	0.330698	0.356739	0.31782	0.37185	0.318826	0.320719	0.452955	0.409018	0.386236	0.13945	-0.44606	-0.259388	0.55533	-0.0599492	-0.126502	0.165278	0.185261	0.180573	0.244604	0.20173	0.183536	0.244641	0.382934	-0.216419	0.141683	-0.157992	-0.11988	0.27183	0.136243	0.107253	0.396137	-0.0674942	0.227479	-0.0309731	-0.073115	0.374929	0.296701
ENSG00000130560	ENSG00000257621	0.21444	0.259716	0.0678027	0.0185548	0.164344	-0.0951377	-0.266364	0.533688	0.572793	0.561831	0.580076	0.483441	0.60364	0.608966	0.677529	0.596537	0.644988	0.744189	0.702948	0.688672	0.427642	0.0444222	-0.139222	0.40194	0.483998	-0.00483029	0.235402	0.159612	0.479123	0.241831	0.790745	0.184053	0.366714	0.788146	0.854066	0.0629787	0.234171	-0.154629	0.330631	0.186049	0.180118	0.683421	0.145822	0.457779	-0.00105948	-0.109475	0.099686	0.427047
ENSG00000130560	ENSG00000270696	0.216183	0.566939	0.614285	0.272314	0.287363	0.164905	-0.0690419	0.606515	0.588307	0.685837	0.55956	0.519173	0.59522	0.620664	0.771309	0.574134	0.671994	0.726789	0.705168	0.618301	0.346199	0.230581	0.107883	0.467717	0.261558	0.361638	0.513163	0.273961	0.475987	0.368579	0.483661	0.330063	0.603294	0.764361	0.936976	0.313436	0.38871	0.227076	0.31791	0.255951	0.502722	0.621912	0.271981	0.310083	0.107093	0.0892384	0.478428	0.397893
ENSG00000131381	ENSG00000224660	0.372788	0.476497	-0.139632	0.433332	0.36646	0.524412	0.177422	0.568767	0.641655	0.648517	0.732999	0.713601	0.461454	0.667707	0.699362	0.543708	0.62716	0.743263	0.659599	0.77048	0.686681	0.0812485	-0.0341252	0.874312	0.173827	0.185583	0.63259	0.200737	0.611814	-0.0130713	0.337676	0.562274	0.539864	0.837159	0.991811	-0.0383148	0.457976	0.391078	0.291511	0.396398	0.144088	0.577757	0.15978	0.406017	0.310334	0.334777	0.592649	0.714396
ENSG00000131381	ENSG00000225733	0.645806	0.748476	0.712684	0.298636	0.485884	0.439203	0.416141	0.882955	0.804671	0.887561	0.848561	0.788514	0.634812	0.785462	0.892732	0.866855	0.882443	0.911723	0.915244	0.866763	0.501199	0.702139	0.0227925	0.479573	-0.121232	0.712678	0.813918	0.756436	0.777263	0.733342	0.540909	0.739116	0.913367	0.825843	0.99236	0.359794	0.542614	0.750231	0.746763	0.532545	-0.0335441	0.828393	0.464397	0.756327	0.537352	0.580181	0.767683	0.707082
ENSG00000131381	ENSG00000228242	0.574694	0.695534	0.538584	0.609792	0.543282	0.467614	0.266456	0.592501	0.651854	0.585872	0.805457	0.81969	0.643297	0.669867	0.69897	0.616255	0.639045	0.767381	0.699629	0.745374	0.726745	0.757465	0.642652	0.867921	0.30575	0.35817	0.751586	0.461289	0.684464	0.399185	-0.256413	0.681767	0.683884	0.901836	0.994363	0.469178	0.44449	0.636836	0.554598	0.524912	0.557223	0.661386	0.618665	0.624609	0.51919	0.555745	0.659994	0.651677
ENSG00000131381	ENSG00000247934	0.214375	0.470067	0.636559	0.234239	0.184833	0.097926	0.706557	0.564836	0.660046	0.540126	0.538204	0.415175	0.36061	0.471675	0.735067	0.599611	0.618762	0.665309	0.775675	0.594818	0.472676	-0.371116	0.0663909	0.388968	0.156545	0.469899	0.79617	0.533777	0.560062	0.48302	-0.242633	0.464485	0.625316	0.721799	0.276347	0.119203	0.319911	0.527786	0.21698	0.341199	0.503927	0.560602	0.0156871	0.582591	0.152621	0.184503	0.698152	0.638664
ENSG00000131477	ENSG00000188825	0.260109	0.235477	-0.308193	0.0775658	0.107318	0.204025	-0.422823	0.470296	0.507604	0.291768	0.103342	-0.061084	0.224905	0.26374	0.32873	0.543428	0.140979	0.261477	0.394761	0.227274	-0.0619913	0.423546	0.00399338	0.110568	0.267592	0.0693942	0.143935	0.198328	0.180854	0.197021	-0.50389	0.344124	0.293109	0.667859	0.960694	0.113446	0.202573	0.189323	0.354016	-0.0177046	0.0591252	0.333935	0.231034	-0.0108696	0.0857412	0.250069	0.128513	0.185355
ENSG00000131477	ENSG00000197291	0.637522	0.450423	0.520594	0.833814	0.681985	0.651123	0.592791	0.529763	0.378715	0.359154	0.387543	0.446981	0.475376	0.3099	0.290148	0.699517	0.439718	0.351092	0.579854	0.477079	0.518891	0.735737	0.644134	0.981677	0.677994	0.623582	0.80524	0.748202	0.651162	0.800981	0.758202	0.630148	0.565715	0.743821	0.85519	0.475331	0.752765	0.816079	0.526549	0.632593	0.507319	0.625903	0.677097	0.58991	0.804363	0.779499	0.675496	0.519328
ENSG00000131477	ENSG00000259623	0.0114035	0.0660068	-0.0051227	-0.0593833	0.0398993	0.0997484	0.1765	0.295098	0.107684	0.0827589	-0.000763348	-0.25911	-0.0466589	-0.073984	0.139192	-0.000823353	-0.0304009	0.136908	0.232369	-0.00898318	-0.190068	-0.144694	0.035921	0.462466	0.0232919	0.0383265	0.410223	0.086263	0.36502	0.225823	0.221295	0.274385	0.291192	0.576393	0.937001	0.110948	0.144387	0.171865	0.321178	-0.151163	-0.0903338	0.392143	-0.251184	-0.0524379	0.150516	0.0979076	0.50688	0.341225
ENSG00000131477	ENSG00000266962	0.149065	0.0270581	-0.0638774	0.0219761	-0.0387555	0.117114	-0.634404	0.18634	0.0873049	0.0643343	0.0759006	-0.125332	-0.0393325	-0.0136384	0.117631	0.171219	0.0177808	0.150812	0.3143	0.0937472	-0.216084	-0.0755339	0.0185389	0.451397	-0.194357	-0.0363054	0.225948	-0.00569272	0.00794943	-0.0295039	-0.373249	0.171297	0.082291	0.547046	0.728164	0.285767	0.262995	0.065062	0.121191	-0.101052	0.151324	0.321522	-0.0626954	-0.022449	-0.0257632	-0.0594851	0.195355	0.271542
ENSG00000131477	ENSG00000267002	-0.133681	0.0749373	0.30384	-0.0862739	0.147986	0.0298968	-0.303738	0.183975	0.101269	0.187945	-0.171495	-0.331246	0.0318243	-0.0230348	0.191918	0.504526	-0.049467	0.0516956	0.369412	0.00383683	-0.378135	0.0872895	0.0205711	0.427359	-0.127577	0.14709	0.396548	0.0995154	0.33127	0.150696	-0.747939	0.319986	0.202584	0.56168	0.88399	0.088385	0.352427	-0.108667	0.357787	-0.288492	-0.0941925	0.605958	-0.0880422	-0.0154417	-0.0473125	0.109253	0.353755	0.13645
ENSG00000131477	ENSG00000268713	-0.0957147	0.125207	0.381091	-0.0848971	0.158542	0.185188	0.622731	0.70601	0.430272	0.216582	0.120724	-0.087123	0.0558165	0.0427149	0.266672	0.260132	0.0313062	0.117672	0.231957	0.0704896	-0.201798	0.155203	0.00684961	0.860538	-0.274255	0.220014	0.602445	0.26415	0.405033	0.177753	-0.202858	0.263119	0.312932	0.416965	0.138968	-0.0210615	0.307609	0.111651	0.183766	-0.157774	0.115537	0.514396	-0.274342	0.109023	0.0438062	0.138351	0.489761	0.249561
ENSG00000131584	ENSG00000182873	0.449882	0.675859	0.624587	0.476935	0.462806	0.249569	0.177495	0.742487	0.653208	0.755656	0.570535	0.497961	0.849244	0.722817	0.593561	0.729062	0.440252	0.741852	0.727272	0.83027	0.490036	-0.142597	0.178471	0.217745	0.168447	0.599108	0.293499	0.541419	0.695671	0.58827	-0.0500631	0.681629	0.690114	0.767555	0.905588	0.51866	-0.0762922	0.314697	0.309037	0.47613	0.471839	0.769007	0.639369	0.326251	0.670333	0.614639	0.00787625	0.755751
ENSG00000131584	ENSG00000225285	0.214968	-0.0749382	0.41935	0.174447	0.417324	0.133571	0.178303	0.252407	-0.0266583	0.210651	-0.078652	-0.0441585	-0.00236528	-0.110346	0.136483	0.143023	-0.0106803	0.273809	0.271018	0.201318	0.190262	-0.0406826	0.148344	-0.676326	-0.465426	-0.00414553	0.510323	0.168025	0.491452	0.184342	0.157898	0.327864	0.199336	0.419615	-0.40259	0.184036	-0.0711125	0.192138	0.183076	-0.0129824	-0.101977	0.596722	-0.385709	0.193987	0.0527926	-0.0135717	0.572619	0.274309
ENSG00000131584	ENSG00000228794	-0.0991719	-0.294568	0.367265	0.04784	-0.0718147	0.0174306	0.25273	0.71534	0.764447	0.782656	0.586772	0.602505	0.700214	0.720531	0.637348	0.692944	0.734281	0.866265	0.750894	0.60292	-0.143232	-0.113675	0.147495	-0.0478346	-0.00400866	0.137273	0.662514	-0.0142774	0.248711	-0.0385987	0.35454	0.286538	0.373298	0.656979	0.343655	0.0374016	0.414722	0.160584	0.0410164	0.0466334	-0.135083	0.474188	0.53076	0.147934	-0.0684096	-0.130269	0.629884	0.597446
ENSG00000131584	ENSG00000240731	0.423173	0.645077	0.567619	0.453381	0.330908	0.246047	0.455839	0.640811	0.660711	0.623653	0.672627	0.680268	0.828593	0.639832	0.576865	0.678113	0.609421	0.679136	0.743873	0.887739	0.587942	0.270861	0.250564	0.129485	0.096554	0.487104	0.691008	0.398924	0.592035	0.508956	0.313247	0.672274	0.748947	0.775712	0.923453	0.436449	0.487988	0.294095	0.663301	0.597889	0.538387	0.738248	0.605788	0.531059	0.580204	0.437055	0.543585	0.664611
ENSG00000131584	ENSG00000268575	NA	NA	NA	NA	NA	NA	NA	NA	NA	NA	NA	NA	NA	NA	NA	NA	NA	NA	NA	NA	NA	NA	NA	NA	NA	NA	NA	NA	NA	NA	NA	NA	NA	NA	NA	NA	NA	NA	NA	NA	NA	NA	NA	NA	NA	NA	NA	NA
ENSG00000131584	ENSG00000272141	-0.0206945	0.0591323	-0.0484352	-0.0341875	-0.0217849	0.0247441	-0.274102	-0.14739	-0.0418244	0.00882269	-0.087454	0.00711578	-0.0358621	-0.131941	-0.132439	-0.0591555	-0.0985717	0.0821744	0.0899594	0.178931	0.2417	-0.204488	0.047402	0.182942	-0.469482	-0.295872	-0.572411	-0.0154449	0.366517	-0.0170806	-0.385641	-0.0501387	-0.0658562	0.667426	0.430085	0.201417	-0.0286609	0.212576	0.035042	0.0156209	-0.0536852	0.735776	0.706964	0.150908	0.253952	0.366527	-0.471545	-0.0704787
ENSG00000131584	ENSG00000272455	0.1673	0.213555	0.25233	0.3519	0.373585	0.241165	0.363871	0.262473	0.330298	0.48695	0.294469	0.144445	0.574832	0.464695	0.428938	0.47048	0.559235	0.589017	0.649133	0.794035	0.219677	0.0575645	0.0242301	0.464992	0.293046	0.592019	0.441359	0.460871	0.392212	0.504359	-0.12647	0.0761844	0.440292	0.630417	0.489869	0.216474	0.263678	0.282922	0.502155	0.244212	0.403025	0.709458	0.212636	0.451281	0.140391	0.230099	0.301576	0.412025
ENSG00000131591	ENSG00000228794	-0.0960606	-0.163887	0.375998	0.061596	0.170729	-0.0732886	-0.627337	0.748334	0.686882	0.695201	0.518736	0.500169	0.484202	0.581873	0.624726	0.631647	0.675629	0.819923	0.515074	0.651231	-0.286481	0.403025	0.083363	-0.500638	0.0707179	-0.142253	-0.29721	0.15506	0.436679	0.0480643	-0.816153	0.0883123	-0.0578149	0.813706	0.441044	0.109462	0.345271	0.10882	0.0201045	0.163238	-0.127497	0.531819	0.0323652	0.071772	0.0939625	0.102302	0.268218	0.557287
ENSG00000131591	ENSG00000240731	0.244073	0.437049	0.268738	0.292879	0.327167	0.131199	-0.222471	0.660723	0.692337	0.624381	0.469123	0.463402	0.559469	0.646298	0.670443	0.733291	0.633989	0.630062	0.616734	0.704648	0.68021	0.427701	0.318187	0.0287105	0.273344	0.0899609	-0.219981	0.259105	0.529191	0.286141	0.561042	0.592192	0.514318	0.844453	0.929337	0.306293	0.252929	0.323725	0.337075	0.309623	0.219632	0.669284	0.19213	0.361882	0.580766	0.515026	0.372262	0.547199
ENSG00000131591	ENSG00000268575	NA	NA	NA	NA	NA	NA	NA	NA	NA	NA	NA	NA	NA	NA	NA	NA	NA	NA	NA	NA	NA	NA	NA	NA	NA	NA	NA	NA	NA	NA	NA	NA	NA	NA	NA	NA	NA	NA	NA	NA	NA	NA	NA	NA	NA	NA	NA	NA
ENSG00000131591	ENSG00000272455	0.164618	0.111077	0.610559	0.415561	0.633182	0.296307	0.197412	0.520004	0.553676	0.589589	0.553477	0.397502	0.647887	0.654196	0.631845	0.575963	0.73968	0.697399	0.713987	0.779122	0.308541	-0.0490361	0.261963	0.0828224	0.299967	0.511306	0.319762	0.502939	0.498038	0.615623	0.950951	0.276821	0.603418	0.803136	0.576528	0.195727	0.412685	0.597588	0.63612	0.417838	0.236656	0.742379	0.351282	0.69908	0.303662	0.284039	0.677346	0.33824
ENSG00000131849	ENSG00000176593	0.343071	0.511816	0.432359	0.150644	0.331033	0.304094	0.417039	0.801215	0.817953	0.841162	0.852668	0.785583	0.724027	0.764283	0.799692	0.862819	0.791351	0.833671	0.830214	0.757694	0.561091	0.720736	0.272677	0.885963	0.426171	0.394105	0.646621	0.310603	0.562692	0.313955	0.692615	0.462693	0.66048	0.860538	0.957005	0.598782	0.376664	0.498702	0.434093	0.307906	0.44159	0.708692	0.582248	0.561416	0.251679	0.364541	0.578341	0.581745
ENSG00000131849	ENSG00000268912	0.686434	0.825588	0.791758	0.713321	0.779893	0.668027	0.606119	0.8659	0.907505	0.908067	0.901063	0.891457	0.854372	0.877526	0.892921	0.917831	0.941737	0.916926	0.869457	0.869478	0.777064	0.890288	0.641412	0.974336	0.895529	0.763534	0.883376	0.79192	0.82257	0.77588	0.874356	0.829993	0.924508	0.912569	0.938633	0.76986	0.825058	0.778322	0.849638	0.747171	0.679694	0.861715	0.848918	0.734621	0.703283	0.715333	0.871993	0.844277
ENSG00000134077	ENSG00000170919	0.117768	0.177268	-0.130858	-0.390454	-0.104647	0.033636	-0.41474	0.639902	0.678785	0.660866	0.504451	0.49561	0.544474	0.612844	0.693583	0.739476	0.550463	0.684647	0.655329	0.708691	0.458175	-0.192744	-0.0223435	-0.364534	-0.833425	-0.250924	0.154166	-0.105199	-0.141428	-0.201221	-0.718459	0.00832747	0.120453	0.523665	0.760033	-0.117606	-0.358015	0.368552	0.272036	0.00816881	-0.127434	0.435687	0.0448057	-0.0768934	0.184383	0.168471	0.221359	0.2289
ENSG00000134077	ENSG00000206567	-0.180652	-0.0530247	0.0988593	-0.196873	-0.173001	0.0120944	0.0629717	0.55333	0.675497	0.576484	0.374266	0.353089	0.571576	0.539809	0.114278	0.0858816	0.49376	0.646578	0.584696	0.53041	-0.343425	-0.60515	0.0699495	-0.367717	-0.411898	-0.0895711	0.286643	0.204336	-0.235822	-0.0482674	-0.0412662	0.159681	0.312016	0.668532	0.855078	-0.23107	-0.0748683	0.0497219	0.131203	-0.272171	-0.0385356	0.350222	0.130388	0.0716875	0.138677	0.0507202	0.369646	0.159226
ENSG00000134077	ENSG00000206573	0.386459	0.24847	-0.086757	-0.259616	0.0154832	0.204709	0.304849	0.851816	0.809687	0.783414	0.859719	0.793592	0.782247	0.794577	0.899369	0.857075	0.822933	0.862403	0.843085	0.805132	0.707309	-0.161947	0.279741	0.153862	0.0975914	-0.126811	0.269614	0.0364381	0.270067	-0.0869201	-0.142859	0.290009	0.444488	0.677695	0.901403	0.153962	0.197228	0.0503122	0.561554	0.29315	0.246887	0.60122	0.545496	0.484653	0.370532	0.45671	0.534564	0.52487
ENSG00000134077	ENSG00000269982	0.375507	0.302883	0.560111	-0.101465	0.086466	0.194937	0.184326	0.388435	0.431881	0.819306	0.751141	0.725199	0.719355	0.822389	0.694826	0.888353	0.787521	0.852168	0.800349	0.80991	0.519452	0.0560909	0.127036	-0.165343	-0.159878	0.159386	0.459722	0.337357	0.331567	0.240634	0.130047	0.590384	0.851079	0.717258	0.771265	0.381497	0.520606	0.180931	0.523055	0.0801903	0.150589	0.560956	0.167729	0.184872	0.377432	0.350977	0.537546	0.459985
ENSG00000134419	ENSG00000175061	0.492823	0.648983	0.778765	0.776257	0.754283	0.815086	0.849489	0.826561	0.846484	0.901005	0.857874	0.840997	0.810895	0.819123	0.886379	0.718925	0.816721	0.874593	0.891309	0.732218	0.623548	0.891288	0.665787	0.892456	0.835924	0.732516	0.649339	0.885247	0.818057	0.791449	0.799713	0.884263	0.919187	0.972349	0.933495	0.810382	0.580619	0.725037	0.649755	0.729306	0.804571	0.76881	0.786128	0.782518	0.531405	0.529792	0.765806	0.809487
ENSG00000134419	ENSG00000177410	0.741081	0.76004	0.610463	0.807972	0.748822	0.809338	0.833249	0.76192	0.737529	0.888023	0.746023	0.738921	0.858659	0.840388	0.846393	0.844029	0.874047	0.901739	0.762302	0.879145	0.844025	0.631155	0.839734	0.914998	0.616924	0.687557	0.836692	0.774181	0.711153	0.630211	0.740112	0.751073	0.781891	0.935833	0.978836	0.666569	0.619343	0.748748	0.670842	0.7365	0.877001	0.730314	0.786842	0.489745	0.726235	0.67376	0.919021	0.849147
ENSG00000134419	ENSG00000203635	-0.0105128	-0.0468695	-0.00567181	-0.013851	0.218803	0.02319	0.468654	0.370242	0.358557	0.0345513	-0.0299524	0.0353029	0.0163663	0.365607	0.112006	0.137745	0.183419	0.0805396	0.0709567	0.135135	0.112577	0.0313029	-0.116125	-0.13392	-0.181821	-0.122099	0.127331	0.0923619	0.063207	0.085723	-0.587902	0.300606	0.201744	0.402202	0.703639	0.0641328	-0.0825325	-0.0130724	0.102997	-0.0411249	-0.0934851	0.186977	-0.0670613	-0.034949	-0.0575257	0.0415568	-0.00963081	0.0937726
ENSG00000134419	ENSG00000228223	-0.0613399	0.3131	0.0366128	-0.367867	-0.140527	-0.209758	-0.476351	0.269283	0.270865	0.477046	0.465428	0.511762	0.233636	0.204702	0.476107	0.352867	0.516433	0.475539	0.466596	0.291188	0.201559	-0.390233	0.0435859	0.321325	-0.468383	-0.0596491	0.530186	0.130929	0.260427	0.0664147	0.108394	0.286407	0.543345	0.533648	0.474412	0.435634	0.150459	0.330792	0.226049	-0.214266	-0.130933	0.366102	0.367512	0.184659	-0.0659265	-0.195953	0.632118	0.225413
ENSG00000134419	ENSG00000230551	NA	NA	NA	NA	NA	NA	NA	NA	NA	NA	NA	NA	NA	NA	NA	NA	NA	NA	NA	NA	NA	NA	NA	NA	NA	NA	NA	NA	NA	NA	NA	NA	NA	NA	NA	NA	NA	NA	NA	NA	NA	NA	NA	NA	NA	NA	NA	NA
ENSG00000134419	ENSG00000234741	0.80186	0.808408	0.790925	0.784834	0.759576	0.817441	0.855583	0.901962	0.896583	0.870759	0.896118	0.857573	0.847146	0.867263	0.896251	0.860363	0.880576	0.886099	0.723553	0.865977	0.873373	0.755378	0.773641	0.95016	0.809789	0.728763	0.812091	0.775137	0.661497	0.67768	0.827204	0.71563	0.778024	0.942798	0.962019	0.433086	0.674688	0.767486	0.657568	0.728238	0.915036	0.808137	0.800696	0.731452	0.698664	0.634946	0.897839	0.82725
ENSG00000134419	ENSG00000234912	-0.0722963	0.264711	0.390658	-0.0782447	0.0703328	-0.049068	0.433519	0.479078	0.35533	0.495721	0.594355	0.489373	0.36383	0.384648	0.362637	0.321984	0.452222	0.680663	0.439835	0.34296	0.168968	-0.439902	0.244347	0.246841	-0.213571	0.0561336	0.165368	0.17486	0.463821	0.179866	-0.435948	0.265181	0.579811	0.553174	0.931558	0.508341	-0.106363	0.0384373	0.316422	-0.29075	0.0441628	0.575963	0.203669	0.0566102	-0.0604891	-0.0080577	0.662735	0.422176
ENSG00000134419	ENSG00000247240	0.231157	0.264319	0.171367	0.0325293	0.113638	0.235002	-0.233842	0.613572	0.599625	0.528824	0.479274	0.461208	0.501689	0.508093	0.603009	0.664768	0.701389	0.508477	0.523943	0.507521	0.435146	-0.054783	-0.157297	-0.234552	0.197254	0.163791	0.130881	0.429704	0.502718	0.28948	-0.11357	0.434302	0.670603	0.677398	0.367215	0.444877	0.115708	0.442539	0.175083	-0.0408278	0.015976	0.434512	0.438884	0.274243	0.218766	0.163097	0.669048	0.296441
ENSG00000134419	ENSG00000258655	0.267075	0.526536	0.194527	0.268667	0.0112811	-0.0843794	0.0835229	0.444586	0.324317	0.551883	0.444717	0.363438	0.415674	0.206293	0.534013	0.528315	0.329667	0.31306	0.622125	0.340652	0.391822	-0.0357865	-0.0464038	-0.340089	0.602335	0.375477	0.616859	0.227061	-0.13996	0.206762	0.163739	0.223054	0.515458	0.816999	0.163486	0.337239	0.245322	0.217743	0.189985	0.132853	0.338853	0.567669	0.250876	0.435957	0.124187	-0.0940596	0.168392	0.169032
ENSG00000134970	ENSG00000224032	0.141713	0.44653	0.0789354	-0.073842	0.154348	-0.0164971	-0.301025	0.505399	0.462404	0.606933	0.406402	0.364246	0.311632	0.418777	0.636913	0.475303	0.647066	0.650384	0.550097	0.539872	0.306599	-0.369581	0.353771	-0.220907	-0.428099	0.156132	0.454332	0.274593	0.29225	0.140781	-0.423599	0.383338	0.321602	0.762065	0.662167	0.133502	-0.0321618	0.225616	0.402181	0.0691377	-0.38494	0.299592	0.0668223	0.156348	0.286041	0.297228	0.0665763	0.271277
ENSG00000134970	ENSG00000226688	0.251011	0.359743	0.394407	-0.0316996	0.183812	0.187931	0.140861	0.6868	0.693758	0.739538	0.756479	0.566582	0.522577	0.713704	0.672531	0.796754	0.827945	0.732663	0.693406	0.747575	0.275563	0.0393187	0.0710973	0.0615959	-0.451193	0.202123	0.506362	0.242097	0.45707	0.075212	0.191557	0.477251	0.634649	0.706577	0.681531	0.249552	0.00971851	0.271791	0.481515	0.00224398	0.277657	0.384967	0.16249	0.158476	0.346442	0.360998	-0.00850428	0.294504
ENSG00000134970	ENSG00000233937	-0.0260583	0.0731788	0.167507	0.0233111	0.136623	-0.00955044	-0.12292	0.65338	0.621258	0.636832	0.501206	0.20371	0.414264	0.546354	0.697198	0.74298	0.651441	0.651753	0.782851	0.702401	0.142809	-0.145392	0.151137	-0.00310089	-0.450057	0.0636296	0.25734	0.262788	0.286436	0.15768	-0.17831	0.325964	0.594861	0.714046	0.750288	-0.01378	0.0452931	0.0785085	0.456622	-0.0223499	0.0254958	0.257959	0.213048	0.21258	0.179425	0.222611	0.12473	0.374119
ENSG00000134970	ENSG00000236901	-0.0808086	0.224678	0.0211715	-0.124038	-0.198312	-0.107768	-0.177346	0.453045	0.320191	0.577296	0.611225	0.417895	0.242073	0.256596	0.357241	0.486173	0.563979	0.594246	0.446121	0.427437	0.172729	-0.240767	-0.0797678	-0.430002	-0.118393	-0.0805411	-0.364449	0.268559	0.0417542	0.25486	-0.494516	0.314169	0.544649	0.667922	0.753567	-0.247615	-0.146229	0.0443693	0.258016	-0.221436	-0.0227817	0.3798	0.0606163	-0.1515	-0.138583	-0.143165	-0.242445	0.179555
ENSG00000134970	ENSG00000245556	0.0355918	0.225451	0.282516	-0.177296	0.0840532	-0.0195215	-0.226835	0.672258	0.624296	0.670721	0.668566	0.405606	0.368559	0.498678	0.676234	0.750737	0.787065	0.72374	0.789594	0.806193	0.232228	-0.318013	0.0318345	0.119609	0.291346	0.0513909	0.264149	0.25106	0.265565	0.293693	-0.2794	0.262707	0.457607	0.608162	0.453344	0.0750516	-0.0844493	0.257243	0.481833	0.0590285	-0.204335	0.302235	0.174098	0.0609553	0.37003	0.341368	-0.0468707	0.220858
ENSG00000134970	ENSG00000245694	0.126856	0.21625	0.170988	0.298124	0.34951	0.255169	0.0408959	0.30467	0.420498	0.511036	0.412225	0.482681	0.272187	0.408799	0.583431	0.452698	0.475027	0.586568	0.687784	0.497371	0.305472	-0.00521458	0.0604581	-0.789258	-0.287157	0.0618368	0.0566233	0.0921059	0.21274	-0.0173434	-0.609789	0.31368	0.48063	0.518753	0.683583	0.393983	0.0795255	0.405212	0.253874	0.0665345	-0.129236	0.0946293	0.0346202	-0.103528	0.341635	0.35376	0.363355	0.388806
ENSG00000134970	ENSG00000250802	-0.0363707	-0.194892	0.0950567	-0.166187	-0.298058	-0.0250632	0.041211	0.638369	0.647622	0.594467	0.517669	0.3572	0.314355	0.620827	0.810476	0.633837	0.677086	0.619427	0.642057	0.759473	-0.236643	-0.276108	0.0229235	0.547612	-0.376432	0.0406668	0.204272	0.0924632	0.100357	0.0270963	-0.250314	0.204507	0.495715	0.526259	0.737361	-0.16004	-0.191837	0.1942	0.353485	0.0498854	-0.0262436	0.245416	0.0137043	0.131222	0.0891206	0.0635739	0.0363912	0.309372
ENSG00000134970	ENSG00000260804	0.106563	0.0656636	0.278064	0.0269048	0.338213	0.203968	0.448388	0.503697	0.48586	0.581703	0.52981	0.437428	0.34763	0.390456	0.403925	0.570054	0.577111	0.645398	0.423392	0.430374	0.174292	-0.206378	-0.253943	0.67008	0.350962	0.2528	0.449873	0.272044	0.16225	0.264293	-0.00742173	0.411555	0.703078	0.538988	0.681165	-0.00853365	0.159259	0.0666711	0.107523	0.219703	0.328587	0.45252	0.214405	0.208908	-0.00885671	0.0131741	0.0256097	0.368974
ENSG00000134970	ENSG00000261126	-0.0252425	0.160647	-0.0588669	-0.104263	-0.139912	-0.0993833	-0.0768032	0.527145	0.603218	0.499267	0.444304	0.297863	0.360599	0.452156	0.567482	0.555476	0.499339	0.572478	0.544119	0.603415	0.19952	-0.44395	-0.103951	-0.31139	-0.517228	-0.117922	0.335222	-0.177261	0.102569	-0.176189	-0.671888	0.121986	0.367197	0.449595	0.65181	0.0959936	-0.076527	0.0133825	0.159635	-0.13464	-0.200028	0.112685	-0.0168359	-0.220853	0.0632444	0.0541574	0.16323	0.248364
ENSG00000134970	ENSG00000267152	0.218043	0.410886	0.066327	0.157262	-0.0627098	0.234468	-0.238289	0.642594	0.684239	0.728545	0.698683	0.728311	0.584355	0.689196	0.732879	0.74017	0.666406	0.756418	0.583858	0.754563	0.3826	-0.160164	0.152363	-0.000350193	-0.192625	0.134941	0.412006	0.222512	0.257432	0.0579098	-0.64495	0.37525	0.470122	0.652182	0.873733	0.0562547	0.0619555	0.313673	0.416807	0.20598	-0.108319	0.369437	0.450229	0.0876033	0.18735	0.170577	0.00550888	0.58042
ENSG00000134970	ENSG00000273329	-0.0396823	0.164994	0.0707838	-0.15669	-0.182768	-0.064903	-0.210281	0.603352	0.603126	0.586772	0.520629	0.334464	0.262975	0.370767	0.68186	0.700329	0.731182	0.646899	0.624847	0.594532	0.116201	-0.390165	-0.0387532	-0.221426	-0.162942	-0.164948	0.0557872	0.0996006	0.256544	-0.0884586	-0.457386	0.223333	0.418839	0.576123	0.587136	0.0791277	-0.121266	0.133133	0.224206	-0.176669	-0.236296	0.213322	0.0357988	-0.221339	0.20387	0.168575	-0.127755	0.230286
ENSG00000134986	ENSG00000197670	0.00095967	0.258182	0.0326596	0.165986	0.114333	0.0807371	0.0320753	0.0226802	-0.0607017	-0.0158733	-0.0318761	-0.157227	-0.151368	-0.155426	0.0269457	0.00589803	0.255055	0.221537	0.109309	0.146002	0.303974	0.0486547	0.1116	-0.271546	0.07216	0.0123535	-0.102302	0.184969	0.114694	0.154441	-0.512579	0.269479	0.485627	0.127574	-0.0677763	-0.119956	0.151316	-0.0426217	-0.133261	0.119225	0.165165	0.428752	-0.00858282	-0.044601	0.189859	0.0821125	0.176873	0.250686
ENSG00000134986	ENSG00000224032	-0.102423	0.239232	0.00365845	-0.0428003	0.0242155	-0.378972	-0.407794	0.685545	0.606754	0.336103	0.323669	0.374667	0.602266	0.509633	0.584452	0.64747	0.72306	0.501	0.200787	0.402118	0.0358469	-0.0796936	0.431889	-0.0635855	-0.0074677	-0.228123	0.309648	-0.136687	0.253664	-0.284203	-0.469436	0.255724	0.245333	0.328421	0.829718	0.0750955	-0.0038902	-0.0834791	-0.366053	-0.152691	0.0564072	-0.0700614	0.150939	-0.107026	-0.183882	-0.209368	0.34642	0.344042
ENSG00000134986	ENSG00000246859	0.897486	0.871531	0.769258	0.896069	0.834442	0.875573	0.691673	0.430109	0.78395	0.512276	0.71802	0.809564	0.841647	0.784651	0.643238	0.563636	0.697013	0.600146	0.849392	0.772289	0.866466	0.818955	0.829271	0.941347	0.967152	0.770029	0.840238	0.921168	0.831613	0.894079	0.742676	0.832485	0.918217	0.632304	0.992062	0.891241	0.852921	0.787661	0.827436	0.931523	0.807924	0.830043	0.813713	0.864049	0.834192	0.886527	0.804711	0.762365
ENSG00000136371	ENSG00000259495	0.084002	0.111761	0.138819	0.23605	0.0127904	-0.0219605	-0.0893976	0.400771	0.464694	0.570956	0.31274	0.421939	0.465606	0.185322	0.582806	0.529985	0.516163	0.60193	0.430923	0.528434	0.175328	0.0137273	-0.09357	0.530447	-0.426114	0.323921	0.334828	0.225299	0.353921	0.137471	0.395291	0.237347	0.524343	0.0121624	0.0034869	-0.0503915	-0.0701905	0.426024	0.168879	-0.0884693	0.431293	0.364327	-0.0965918	0.242404	0.283095	0.219879	-0.0931825	-0.0335592
ENSG00000136371	ENSG00000259642	0.594867	0.622573	0.70032	0.118616	0.287127	0.137034	0.523393	0.642163	0.527364	0.623869	0.449959	0.556075	0.304026	0.30029	0.575162	0.709059	0.544099	0.772832	0.589636	0.597419	0.515611	0.21282	0.14215	0.181328	0.0106921	0.142571	0.406021	0.311614	0.432239	0.331924	-0.26637	0.522605	0.785732	0.550573	-0.242029	0.565298	0.513944	0.594566	0.448959	0.0852247	0.0734379	0.569263	0.450179	0.461494	0.114667	0.0933742	0.389687	0.48341
ENSG00000136908	ENSG00000204054	0.293012	0.302416	0.483115	0.0414654	0.226162	0.0360736	-0.415949	0.682402	0.584461	0.506617	0.165049	0.226849	0.513839	0.443839	0.468714	0.49205	0.627435	0.684761	0.625525	0.542014	0.520116	-0.582486	-0.213013	0.159828	0.132336	0.175948	0.143961	0.43526	0.459181	0.435907	0.535474	0.70279	0.826095	0.601543	0.0226207	0.493747	0.141214	0.450133	0.588661	-0.00287568	-0.0793369	0.658294	0.395655	0.487834	-0.0756506	-0.0524227	0.0720937	0.219264
ENSG00000136908	ENSG00000223478	0.0822564	0.199594	-0.0289251	-0.064608	0.0564078	0.151524	0.256183	0.580982	0.466023	0.702861	0.56672	0.449765	0.409719	0.445227	0.62321	0.58621	0.605326	0.70684	0.567647	0.640761	0.379802	-0.556442	0.396878	-0.491146	0.508167	0.360468	0.289987	0.268799	0.306667	0.211405	0.637267	0.25806	0.60347	0.633421	0.576124	0.140213	0.261262	0.370815	0.480944	-0.00354038	0.14099	0.175769	-0.0725084	0.357508	0.15342	0.0916382	0.395221	0.382285
ENSG00000136908	ENSG00000227218	0.128267	0.0314411	0.243668	0.0932242	0.131833	-0.0447753	-0.395121	0.478176	0.485633	0.432387	0.184445	0.466701	0.331752	0.262431	0.291559	0.417335	0.509094	0.586958	0.425682	0.40767	0.487056	-0.0764924	0.171566	0.109505	0.245757	0.10754	0.112207	0.218802	-0.118022	0.320003	0.893035	0.240343	0.369838	0.393178	0.0399415	0.179238	0.0583796	0.204139	0.269767	-0.0179408	0.286857	0.286554	0.34086	0.356501	-0.146704	-0.0738824	0.270188	-0.083161
ENSG00000136908	ENSG00000235437	-0.00331149	0.379079	0.322773	-0.251607	-0.0436605	-0.423047	-0.475333	0.689095	0.697186	0.636709	0.309916	0.431763	0.551506	0.53514	0.729028	0.654231	0.688824	0.717754	0.759817	0.69264	0.477505	0.118676	-0.320223	0.28464	0.191879	0.0996823	0.0679499	0.110165	0.372758	-0.000787535	0.559149	0.412342	0.620506	0.680287	0.913995	0.461712	-0.295524	0.403435	0.653198	-0.122426	0.251455	0.362833	-0.0897048	0.0245312	0.132867	-0.0406319	0.0262419	0.338768
ENSG00000136908	ENSG00000261094	0.0185946	0.0982879	0.403952	-0.232153	-0.0478445	-0.206286	-0.501146	0.496303	0.490837	0.489342	0.140955	0.256425	0.387798	0.529973	0.394671	0.357461	0.646851	0.689101	0.648742	0.561566	0.390885	-0.0112105	-0.427336	0.171504	0.453976	0.196279	0.0110217	0.177295	0.411734	0.194565	0.888425	0.236614	0.410278	0.624315	0.672871	0.341124	0.0646829	0.349164	0.432447	-0.236193	0.397001	0.342115	0.207526	0.328338	-0.132906	-0.175525	0.438665	0.382645
ENSG00000136997	ENSG00000175061	-0.0422398	-0.187263	0.235609	-0.00186201	0.193035	0.234946	0.223386	0.207926	0.256997	0.291085	0.112663	0.193193	0.444077	0.582474	0.37374	0.371582	0.286076	0.35393	0.419192	0.216797	0.0114827	-0.402896	0.511466	-0.219658	-0.0132482	0.00716781	0.0520086	0.280262	0.256485	0.345598	-0.337408	0.352254	0.688817	0.511718	0.290736	0.415274	0.0202023	0.422953	0.4308	0.30665	-0.196182	0.245986	0.0437005	0.350396	0.0195257	0.0956315	0.0844465	0.421706
ENSG00000136997	ENSG00000232098	-0.170995	-0.489711	-0.193145	-0.339866	-0.248087	-0.154217	0.0780697	0.216101	0.239801	0.288438	0.203991	0.0132304	0.0618664	0.0974086	0.201704	0.393799	0.204046	0.248383	0.312513	0.217957	-0.0676036	0.449236	-0.0993738	0.213384	-0.344257	-0.302092	-0.236735	-0.154195	0.0296873	0.00705063	-0.476597	1.01526e-05	0.390211	0.298975	-0.521022	-0.0315114	-0.344157	0.0988444	0.202072	-0.165461	-0.392009	0.358689	-0.0319053	-0.0297383	-0.0564401	0.0376889	-0.0570521	0.122381
ENSG00000136997	ENSG00000247095	0.146052	-0.230892	0.123955	-0.232784	-0.19167	0.09577	-0.302049	0.526341	0.300268	0.321131	0.0802039	0.00884998	0.287761	0.341117	0.464997	0.428191	0.306974	0.187489	0.485468	0.243508	0.118416	-0.529735	0.174736	0.678118	-0.335863	-0.12134	-0.20336	-0.129367	-0.300436	-0.0547537	-0.482245	0.0604441	0.203157	0.28522	0.617988	-0.0816006	-0.175162	0.309444	-0.0455949	-0.187601	-0.240415	0.230639	0.161809	-0.00706768	0.0407509	-0.0218275	-0.250997	0.0240432
ENSG00000136997	ENSG00000249859	0.461794	-0.189719	0.468855	0.174663	0.134955	0.467157	0.494825	0.658722	0.659625	0.548131	0.645945	0.656144	0.544528	0.548478	0.640538	0.712499	0.661267	0.624403	0.643796	0.469854	0.392878	0.823445	0.557692	0.45552	0.0484098	0.0938782	0.0831696	0.215222	0.142455	0.362859	-0.341926	0.361689	0.773295	0.74506	0.95744	0.484537	0.132588	0.615952	0.609137	0.519446	-0.193501	0.424947	0.669213	0.206501	0.0860103	0.237122	0.0785743	0.286298
ENSG00000136997	ENSG00000261061	-0.0123081	0.260915	0.497806	0.156739	0.247979	0.0852312	0.400843	0.171865	0.134799	0.27791	0.177259	0.054694	0.10241	0.228711	0.168711	0.278018	0.280973	0.294013	-0.0560106	0.0556125	-0.0274528	-0.206848	-0.281404	0.180463	-0.016901	-0.0121898	-0.0131402	0.125343	0.101309	0.162768	-0.0370134	0.0676813	0.415845	0.350355	0.931532	-0.0346805	-0.00705381	0.519561	0.100482	-0.00891082	0.0339761	0.29056	0.297705	0.115858	-0.112781	-0.0511077	0.132925	-0.118762
ENSG00000136997	ENSG00000261373	0.020815	-0.0723294	0.36446	0.246649	0.160365	0.182604	0.232662	0.308742	0.241246	0.287737	0.158079	-0.101073	0.118229	0.259549	0.34007	0.280578	0.143287	0.193626	0.376284	0.263329	0.158828	0.417071	-0.211476	0.587544	-0.211316	-0.0231139	-0.198368	0.0934042	0.176558	0.156664	-0.336353	0.224557	0.612483	0.511618	0.341058	0.252273	-0.066054	0.52272	0.276278	0.0376463	0.0847805	0.476651	0.246388	0.311124	-0.100795	-0.0496267	-0.0673194	0.227486
ENSG00000136997	ENSG00000268713	0.0249429	-0.461417	0.353334	-0.165151	-0.0192282	0.110546	0.123861	0.481665	0.419114	0.431641	0.0503722	0.118316	0.286656	0.315574	0.371119	0.58344	0.278785	0.319247	0.37594	0.316625	0.0581739	-0.13618	0.244813	-0.452576	-0.155251	-0.257568	-0.00734636	-0.0278286	-0.114511	0.0602409	-0.264819	0.0550654	0.562379	0.419574	0.303324	0.14846	-0.161675	0.0282776	0.402818	-0.0621346	-0.257889	0.3668	0.0108545	0.0635748	0.0496693	-0.0339207	0.117588	0.0190273
ENSG00000136997	ENSG00000269821	-0.121074	-0.399084	0.170701	-0.270705	-0.136282	-0.126999	-0.163205	0.510784	0.504717	0.210926	0.132828	0.0529363	0.124476	0.259619	0.294623	0.455738	0.313085	0.303548	0.219902	0.102148	-0.0235951	-0.319315	0.147273	-0.58686	-0.42301	-0.361692	-0.0991451	-0.142517	0.0369315	-0.0537475	-0.504822	-0.0137811	0.487244	0.160991	0.022384	-0.279133	-0.146774	-0.361705	0.0953299	-0.258554	-0.178688	0.264096	-0.0911838	-0.0109366	0.169958	0.106903	-0.0607093	-0.0213368
ENSG00000136997	ENSG00000269893	0.29707	-0.38893	0.334093	-0.141349	0.0725756	0.205844	0.299108	0.287496	0.395875	0.275422	0.247378	0.255273	0.404604	0.382522	0.33107	0.320091	0.161403	0.400375	0.467257	0.24752	0.203832	-0.495988	0.444487	-0.425782	-0.37122	-0.0112776	0.0724606	0.302506	0.110359	0.290644	-0.548837	0.249048	0.725063	0.468554	0.459812	0.018793	0.112421	0.0563963	0.53153	0.4879	-0.24053	0.234059	-0.00960202	0.183547	0.112565	0.121153	0.0674943	0.354702
ENSG00000136997	ENSG00000272888	0.156592	-0.438591	0.506191	-0.240188	-0.186848	-0.0646538	-0.225559	0.16791	0.21017	0.214703	0.199196	0.165951	0.427166	0.475968	0.35494	0.287679	0.280782	0.380766	0.163078	0.139349	0.232913	0.0722469	0.464466	-0.549421	-0.460979	-0.0655915	0.07593	0.147346	0.141492	0.120348	-0.27067	0.235228	0.634586	0.425229	0.106952	0.3663	0.0543274	0.180114	0.383741	-0.108229	-0.179566	0.427865	0.268332	0.0906782	0.146625	0.0914281	0.202418	0.153606
ENSG00000137145	ENSG00000260912	0.364729	0.419259	0.00477712	0.161755	0.0125272	0.350038	0.636739	0.540389	0.481959	0.352567	0.100778	0.106839	0.229227	0.318854	0.392481	0.399314	0.242552	0.300234	0.237533	0.165967	0.0895458	0.255096	0.114223	0.386636	-0.500002	-0.0479013	0.0299535	-0.14835	-0.12421	-0.207133	0.318514	0.199244	0.171961	0.467983	0.983232	0.296191	-0.0252293	0.406278	0.457385	0.182795	-0.0777176	0.361378	0.209749	0.123032	0.157965	0.265813	0.186988	0.326876
ENSG00000137145	ENSG00000261338	0.0517814	0.142541	0.368413	0.0893076	0.150521	0.195673	0.100769	0.347723	0.216539	0.547354	0.260065	0.316471	0.124786	0.162027	0.152559	0.34424	0.483275	0.538799	0.389531	0.38769	0.238691	0.347389	-0.314181	-0.37616	-0.106746	-0.0312069	0.325792	0.273628	0.21383	0.282247	0.0806106	0.313517	0.577756	0.525168	0.401417	0.330903	0.0287631	0.312374	0.186789	0.172994	0.0699787	0.428595	0.127612	0.174457	0.12547	0.176592	0.206211	0.224778
ENSG00000137145	ENSG00000273226	0.404537	0.492922	0.217517	0.150625	0.231181	0.372909	0.00674072	0.589239	0.640196	0.66876	0.478727	0.546913	0.576151	0.457255	0.658092	0.620084	0.692225	0.579779	0.556534	0.606469	0.42836	0.465985	0.17182	0.649592	0.00585903	0.0694258	0.485501	0.13866	0.0059783	0.0303755	0.703536	0.403681	0.50635	0.694098	0.788064	0.113442	0.265594	0.48634	0.458718	0.334209	0.206035	0.492572	0.237738	0.193872	0.232911	0.266533	0.210079	0.298015
ENSG00000137145	ENSG00000273271	0.141666	0.201877	-0.318779	0.0621671	0.0052797	0.0954458	-0.245308	0.585058	0.528968	0.476138	0.0910645	0.375483	0.572211	0.296591	0.618844	0.651639	0.50015	0.540352	0.294292	0.44762	0.277711	0.244032	0.275041	0.551554	-0.424388	-0.0966809	0.230137	-0.0275794	-0.059955	-0.108761	0.412638	0.156488	0.550998	0.727484	0.893926	-0.0952631	0.000946549	0.322909	0.363516	0.156713	-0.196542	0.318985	0.20949	0.192124	-0.217819	-0.000278612	0.0712836	0.203518
ENSG00000137764	ENSG00000175061	0.327551	0.472995	0.205512	0.311747	0.171767	0.11451	0.0706227	0.620646	0.372328	0.740993	0.777797	0.737761	0.398616	0.337515	0.588206	0.67547	0.661011	0.851974	0.703766	0.502842	0.341669	0.260224	0.279115	0.565861	0.485111	0.277879	0.231715	0.457745	0.588573	0.422219	0.756521	0.561556	0.63896	0.831439	0.0582783	0.398438	0.110771	0.371	0.481688	0.00776249	0.514773	0.659955	0.496292	0.44856	0.284247	0.267464	0.500478	0.608226
ENSG00000137764	ENSG00000186594	-0.157499	-0.288112	-0.251215	-0.581133	-0.466292	-0.462336	-0.273076	0.402549	0.636134	0.474987	0.184618	0.167178	0.366484	0.375172	0.481579	0.279526	0.382305	0.468333	0.184789	0.262606	-0.151147	0.582654	-0.242398	-0.235142	-0.561777	-0.358913	-0.19336	-0.0649776	-0.190587	-0.0702868	-0.4453	-0.176049	0.471408	0.239804	-0.768282	0.205431	-0.324215	-0.0336818	-0.132295	-0.539721	-0.522919	0.167393	-0.423188	-0.217668	-0.296705	-0.289117	-0.364859	0.0438309
ENSG00000137764	ENSG00000225733	0.380658	0.66141	0.683506	0.0963316	0.499836	0.226005	0.322741	0.613798	0.556896	0.694989	0.624603	0.638681	0.417396	0.457313	0.500193	0.514313	0.632689	0.706376	0.741327	0.550097	0.291314	0.385213	0.0862861	0.406693	-0.365484	0.468771	0.72645	0.548213	0.662319	0.496524	-0.111317	0.515617	0.775754	0.883514	0.872516	0.57334	0.635002	0.524301	0.282294	0.246555	-0.205646	0.640682	0.377048	0.559364	0.296665	0.171715	0.716289	0.507701
ENSG00000137764	ENSG00000229807	-0.0489365	0.09473	0.226691	0.0781313	0.131669	0.0503487	0.150248	0.193014	0.165864	0.205601	0.0643288	0.142113	0.0647722	0.152111	0.125469	0.186213	0.220312	0.228815	0.197656	0.219468	0.27775	0.0795174	-0.129225	0.246656	-0.466635	0.0957819	0.172911	0.18343	0.0779419	0.138388	-0.0482127	0.116325	0.211391	0.323702	-0.151455	0.39273	0.0932369	0.0940984	0.152067	0.070131	0.173392	0.149283	0.217639	0.0170437	0.102096	0.0813358	0.0492934	0.0509685
ENSG00000137764	ENSG00000231889	0.114526	0.418386	0.204486	0.446507	0.364717	-0.10564	-0.140724	0.788379	0.729194	0.810726	0.770661	0.724259	0.609321	0.613125	0.73151	0.650089	0.868151	0.887445	0.827483	0.714615	0.101536	0.760731	0.283443	0.762255	0.760901	0.345838	0.65165	0.203015	0.552182	0.106424	0.641906	0.522985	0.407926	0.801123	0.221115	0.202999	0.27282	0.642957	0.383563	0.152269	0.335439	0.443314	0.555766	0.427154	0.330034	0.133571	0.742833	0.568687
ENSG00000137764	ENSG00000251562	-0.0520759	0.103374	-0.15433	0.327549	0.288821	-0.104421	0.216271	0.295271	0.162826	0.369077	0.3721	0.39194	0.18709	0.15853	0.259806	0.197827	0.418117	0.522388	0.512517	0.426792	0.146	0.0976545	-0.0404763	0.582412	0.463355	0.0250354	0.420523	0.13675	0.317253	0.0583068	0.40443	0.495442	0.451291	0.524766	-0.0655856	0.00626935	-0.0152656	0.293378	0.339447	0.220166	0.101214	0.28097	0.0432899	0.233946	0.172836	0.0735067	0.617332	0.546691
ENSG00000137764	ENSG00000259673	0.638516	0.62261	0.51135	0.238828	0.403046	0.338192	0.448989	0.514498	0.544526	0.637267	0.655749	0.597537	0.428818	0.426313	0.38939	0.489664	0.644578	0.598684	0.766717	0.539344	0.614847	0.829298	0.47746	0.699257	0.152936	0.168714	0.259938	0.306874	0.753537	0.212465	0.444547	0.535251	0.626592	0.708518	0.95254	0.188064	0.622597	0.564585	0.271876	0.322439	0.00327635	0.499811	0.48177	0.490773	0.295009	0.415647	0.565397	0.491911
ENSG00000137764	ENSG00000273033	0.365178	0.451179	0.419515	0.0461128	0.311139	0.126002	0.337521	0.757528	0.850346	0.797708	0.683386	0.637152	0.782314	0.809149	0.723405	0.729983	0.846303	0.801605	0.739582	0.687698	0.502183	0.759169	0.424216	0.204583	-0.0792479	0.24595	0.63814	0.324562	0.539737	0.289435	0.350631	0.444613	0.550985	0.670987	-0.117782	0.336406	0.126993	0.560848	0.238734	0.0587595	-0.0104324	0.545915	0.208315	0.187593	0.0067914	0.0472379	0.530865	0.253336
ENSG00000137801	ENSG00000276107	0.790967	0.450712	0.404843	0.791134	0.632818	0.757472	0.520177	0.370106	0.493974	0.588016	0.625158	0.763044	0.806681	0.62993	0.967328	0.612222	0.536753	0.550379	0.61693	0.190864	0.683878	0.859331	0.538482	0.47622	0.765897	0.816166	0.735945	0.787956	0.72149	0.763615	0.423062	0.747453	0.788613	0.528772	-0.0300326	0.666046	0.698091	0.886641	0.820339	0.731751	0.604596	0.625887	0.784899	0.642218	0.636992	0.788455	0.730569	0.575513
ENSG00000137801	ENSG00000278621	0.820288	0.833951	0.772677	0.864737	0.679064	0.700239	0.542337	0.533381	0.573217	0.377267	0.677258	0.330207	0.728509	0.580726	0.756538	0.338865	0.356964	0.600223	0.550132	0.339852	0.82404	0.776172	0.720707	0.707478	0.624475	0.904959	0.927855	0.834541	0.843462	0.86236	0.809757	0.781698	0.889523	0.770293	0.591273	0.891868	0.504985	0.908859	0.808845	0.63111	0.774501	0.802085	0.84693	0.822454	0.833286	0.779757	0.910108	0.864469
ENSG00000137806	ENSG00000203875	-0.0132054	0.0809325	-0.0223456	-0.180137	-0.0513302	0.115653	0.00209681	0.401897	0.304881	0.510658	0.576747	0.515865	0.241973	0.0892514	0.437522	0.290181	0.540506	0.392287	0.471423	0.310793	0.215816	-0.207775	-0.26871	-0.225952	-0.385734	0.23551	0.458621	0.347473	0.163203	0.286639	-0.490246	0.00348846	0.310266	0.384059	-0.468784	0.322394	-0.150482	0.318093	-0.0348508	0.125464	0.0514373	0.528846	0.164526	0.278835	0.196435	0.203729	0.247306	0.0912659
ENSG00000137806	ENSG00000245849	-0.00243636	0.100431	-0.134278	-0.303168	-0.237107	-0.202117	0.0280697	0.378742	0.414604	0.466264	0.383859	0.507654	0.232074	0.482654	0.387613	0.534079	0.58755	0.686139	0.660522	0.575012	0.195512	-0.269194	-0.113301	0.157156	0.0693419	-0.0118152	0.16264	-0.0342684	0.118852	-0.104317	0.288315	0.0127038	0.139298	0.251656	-0.103902	-0.10666	-0.067271	-0.0124562	0.115534	-0.205625	0.33307	0.441421	0.215189	-0.0358847	-0.0347514	0.0486628	0.148104	0.079075
ENSG00000137806	ENSG00000247556	0.241081	0.229749	0.400493	-0.134997	-0.0578021	-0.00849022	0.455632	0.757196	0.825353	0.852798	0.726173	0.647634	0.728264	0.749075	0.790739	0.466311	0.808397	0.872862	0.554969	0.775037	0.0797119	0.0386725	-0.315946	0.0806937	0.370641	0.148254	0.48046	0.235055	0.261002	0.222001	-0.270051	0.401851	0.696623	0.448131	-0.0595095	0.501024	-0.0153533	0.418534	0.314395	0.147451	0.300338	0.576007	0.42867	0.305491	0.420857	0.380926	0.292813	0.2112
ENSG00000137806	ENSG00000250988	0.141224	0.345486	0.0183351	-0.113475	-0.0619143	0.102518	0.260232	0.672683	0.83825	0.819929	0.364861	0.486029	0.68266	0.773383	0.776241	0.789764	0.88176	0.886853	0.766282	0.715774	0.390454	0.136314	-0.161138	0.592253	0.298033	0.229956	0.457462	0.389003	0.472116	0.193942	0.493823	0.159625	0.296992	0.379848	-0.725847	0.424283	0.299549	0.143536	0.195502	-0.0539951	0.388806	0.455773	0.336657	0.308346	0.178935	0.175726	0.408251	0.26577
ENSG00000137806	ENSG00000261183	-0.0105441	-0.0294377	-0.0975193	0.0547652	-0.0154539	0.0271838	0.0863819	0.426349	0.312828	0.404962	0.689892	0.54317	0.0758964	0.173662	0.15763	0.475187	0.156221	0.438502	0.164709	0.484937	0.369529	-0.0104796	-0.130924	0.281766	0.166605	-0.352343	-0.557677	-0.0123225	0.0568764	0.0313125	0.474982	0.0535617	0.151801	0.623157	0.00368063	0.11517	0.394148	-0.209242	0.0393051	-0.019443	0.0873634	0.544461	0.126536	-0.0775447	0.354758	0.0223296	-0.464528	0.0222523
ENSG00000138604	ENSG00000212766	0.317554	0.538817	0.258255	0.0509916	0.305796	0.485273	-0.0302815	0.561268	0.622845	0.481304	0.526827	0.552612	0.445223	0.65299	0.335232	0.500967	0.587862	0.606722	0.234782	0.4633	0.692917	-0.0661508	0.311221	-0.314867	0.274112	0.0420797	-0.206768	0.264826	0.345665	0.121639	-0.0509864	0.501405	0.504945	0.80368	0.728783	0.349839	0.22066	0.133785	0.270136	0.59699	0.286935	0.383212	0.13271	0.0675789	0.566001	0.473621	-0.17211	0.440493
ENSG00000138604	ENSG00000245750	0.0643379	0.25948	0.190789	-0.0620209	0.0687207	0.0628319	0.331337	0.70444	0.764589	0.799396	0.207645	0.389333	0.300728	0.773111	0.406551	0.653212	0.750177	0.824484	0.573306	0.586513	0.616342	0.0866321	0.0806321	-0.286616	0.165086	0.512978	0.456001	0.115363	0.0595943	0.0980164	-0.308777	0.188684	0.166419	-0.134725	-0.777923	-0.192505	-0.0421309	0.10451	0.278078	0.272903	0.012443	0.423072	-0.0689151	-0.199624	0.118984	0.109901	0.505193	0.189582
ENSG00000138604	ENSG00000259426	0.145258	0.186687	0.000314015	0.253988	0.0570143	-0.102046	-0.06311	0.229475	0.51108	0.227874	0.138526	0.0368686	0.0521646	0.513582	0.287395	0.144461	0.199115	0.552425	0.168816	0.251982	0.422126	-0.160855	0.0145886	0.296927	0.726354	0.0713963	-0.00278046	0.137572	0.0478892	0.0935836	0.227214	0.188548	0.441889	0.820826	0.983314	0.0326884	-0.0793123	0.150671	0.165935	0.158903	-0.0397463	0.418321	0.271994	0.132001	0.293508	0.143815	-0.0144431	0.171373
ENSG00000138629	ENSG00000188825	0.351016	0.459079	0.607896	0.204331	0.223363	0.0132738	0.0694456	0.564013	0.544319	0.436142	0.21247	0.413248	0.460131	0.459551	0.502754	0.459441	0.616247	0.604277	0.717224	0.558233	0.477692	0.0600122	-0.105939	0.0548354	0.148431	0.270806	0.333102	0.481561	0.50599	0.394921	0.202878	0.440852	0.550698	0.778419	0.919784	0.210875	0.446206	0.445243	0.480033	0.148996	0.221663	0.430156	0.45735	0.421898	0.00261103	0.013932	0.447042	0.380158
ENSG00000138629	ENSG00000223764	-0.0946643	0.263322	0.0489776	0.0186569	-0.145645	-0.270934	-0.263441	0.0862219	0.138999	0.32635	0.137127	0.0805475	-0.00519208	-0.0132365	0.330314	0.33852	0.267867	0.36167	0.378226	0.450542	0.0993724	0.434818	0.0192916	-0.0909197	0.0713133	-0.137784	0.400331	-0.15465	0.0815828	-0.200926	-0.375565	0.263372	0.0858579	0.617804	0.353592	0.20362	-0.0474334	-0.0639548	-0.0143964	-0.152648	0.0137429	0.224741	0.00468664	0.0750336	-0.199737	-0.213586	0.485552	0.218044
ENSG00000138629	ENSG00000225138	0.0291503	0.323927	0.00329233	0.0133021	-0.0635032	-0.141518	-0.138901	0.37272	0.497364	0.472145	0.399753	0.422643	0.436381	0.486977	0.532406	0.523718	0.473719	0.582478	0.267662	0.515579	0.231421	-0.0514484	-0.131942	-0.631804	0.693682	0.0724588	-0.31482	-0.110473	0.37239	0.00066922	0.204976	0.312947	0.34942	0.4312	-0.00225597	0.053614	0.0487919	0.0330054	0.241942	0.0134229	0.13542	0.254069	0.0320171	0.0575624	-0.181365	-0.0386963	-0.0175268	0.130206
ENSG00000138629	ENSG00000228544	0.0823516	0.253321	0.311462	-0.094441	-0.033947	-0.286573	-0.0966116	0.594503	0.674978	0.59417	0.321284	0.556567	0.384346	0.507553	0.638741	0.695525	0.641956	0.710222	0.618387	0.727104	0.297861	-0.663803	0.230988	-0.362122	-0.201835	-0.341622	-0.498592	0.195757	0.112053	0.0924706	0.0957858	0.504721	0.556691	0.626347	0.831587	0.315469	0.217675	-0.110947	0.309313	-0.231349	-0.0313363	0.122951	0.153735	0.0661146	-0.213073	-0.23474	-0.103877	-0.0616812
ENSG00000138629	ENSG00000247240	0.361776	0.451592	0.642292	0.263364	0.263843	0.237458	0.00224116	0.412097	0.253588	0.447123	0.483977	0.549256	0.161066	0.190927	0.385165	0.511437	0.473571	0.527473	0.748726	0.474732	0.516628	0.750408	0.292602	-0.52072	-0.258068	0.277925	0.0900476	0.433861	0.522134	0.404901	0.665634	0.503007	0.635953	0.728394	0.936129	0.643209	0.510283	0.424388	0.545386	0.231223	0.349533	0.605291	0.460168	0.429387	-0.0804506	0.00242529	0.40953	0.263739
ENSG00000138629	ENSG00000254389	0.101555	0.304217	0.574713	0.11555	0.172004	0.0742559	0.334213	0.667103	0.693953	0.643109	0.170778	0.206869	0.659059	0.573327	0.570228	0.500202	0.694541	0.77565	0.673125	0.632864	0.486068	0.0449463	0.161448	-0.0697265	-0.0896663	0.434535	0.634917	0.529166	0.50012	0.441893	0.0933639	0.416823	0.493956	0.667249	0.840501	0.464265	0.168194	0.276713	0.412263	0.346653	0.178861	0.447198	0.432302	0.387695	0.0629507	-0.0540043	0.574703	0.206271
ENSG00000138629	ENSG00000258655	0.412915	0.592825	0.610776	0.384862	0.406982	0.318081	0.195701	0.530324	0.115242	0.358639	0.551627	0.403552	-0.0237239	-0.0932371	0.526872	0.55923	0.273644	0.189119	0.633038	0.44303	0.361537	-0.520671	-0.11611	-0.675322	0.451462	0.146215	0.631982	0.451724	0.0447713	0.425418	0.756215	0.694172	0.630855	0.780136	0.988339	0.426983	0.539359	0.318591	0.44071	0.362246	0.199733	0.654843	0.235666	0.314851	0.0431105	0.181998	0.409398	0.165578
ENSG00000138629	ENSG00000259673	0.332805	0.378606	0.388599	-0.0293254	-0.0023164	0.0225312	0.0883544	0.426055	0.521069	0.597759	0.478805	0.447398	0.396724	0.357313	0.4068	0.608771	0.669578	0.5672	0.556598	0.466848	0.340865	-0.544109	0.0416555	0.159626	0.076975	0.208561	0.26288	0.137294	0.601614	0.110162	0.277373	0.544088	0.648397	0.650166	0.975661	-0.0789802	0.361858	0.282737	0.244203	0.133436	0.0297764	0.439829	0.321498	0.170858	-0.234815	-0.152656	0.536974	0.22988
ENSG00000138629	ENSG00000260274	-0.09027	0.096639	0.528013	-0.248652	-0.177971	-0.34665	-0.172609	0.587658	0.612477	0.635257	0.373059	0.515382	0.543519	0.488007	0.537026	0.734886	0.707522	0.701021	0.724589	0.618044	-0.00939743	0.290128	-0.0103049	0.117485	-0.499758	-0.10659	0.0314372	0.144641	0.325767	0.00774593	-0.570994	0.327321	0.625286	0.650499	0.963122	0.338305	-0.261485	0.141093	0.317503	-0.293958	0.00144318	0.490736	0.281406	0.0308773	-0.303286	-0.286032	0.00990337	0.0263212
ENSG00000138629	ENSG00000261801	0.0137338	0.482736	0.339616	0.0774957	0.307341	0.0864709	0.508949	0.629795	0.452462	0.74426	0.123247	0.0468696	0.0496186	0.126905	0.458129	0.506147	0.750413	0.803401	0.0962714	0.347961	0.330849	0.635421	0.0602908	0.567381	-0.0703437	0.136522	0.52873	0.23751	0.429329	0.165036	0.227301	0.219204	0.425833	0.725869	0.883085	0.330838	-0.00907026	0.290252	0.237003	-0.0532193	0.0342415	0.264778	0.371629	0.211085	-0.252414	-0.291528	0.565904	0.22418
ENSG00000139908	ENSG00000157306	0.428409	0.249281	0.348997	0.327623	0.364209	0.41473	0.543773	0.425622	0.562413	0.607113	0.367482	0.43555	0.610263	0.513587	0.501611	0.520776	0.624692	0.564969	0.53139	0.490438	0.551687	0.506406	0.487842	0.0722581	-0.282522	0.106882	0.0520413	0.156077	0.163501	0.142423	0.390907	0.368277	0.5995	0.740512	0.677716	0.350506	0.222688	0.426397	0.382618	0.44115	-0.0249916	0.516197	0.35838	0.499583	0.205854	0.453042	0.520993	0.304433
ENSG00000139908	ENSG00000260669	NA	NA	NA	NA	NA	NA	NA	NA	NA	NA	NA	NA	NA	NA	NA	NA	NA	NA	NA	NA	NA	NA	NA	NA	NA	NA	NA	NA	NA	NA	NA	NA	NA	NA	NA	NA	NA	NA	NA	NA	NA	NA	NA	NA	NA	NA	NA	NA
ENSG00000139908	ENSG00000278784	0.629627	0.528388	0.12251	0.400849	0.498462	0.590816	0.17464	0.589296	0.488114	0.513376	0.0943349	0.466697	0.529787	0.313517	0.594941	0.643922	0.498661	0.612622	0.428423	0.598775	0.767198	0.603249	0.0127396	0.703722	0.25064	0.10945	0.302551	0.260732	0.0931834	0.258066	0.805697	0.553215	0.676715	0.705032	0.845951	0.28211	0.467902	0.686019	0.60511	0.606095	0.431035	0.570403	0.312881	0.488515	0.659256	0.602881	0.630989	0.140205
ENSG00000140365	ENSG00000247240	0.447401	0.517515	0.533969	0.259688	0.47607	0.243718	0.207401	0.533186	0.441847	0.493419	0.386601	0.337572	0.450845	0.49214	0.587994	0.597165	0.570859	0.559721	0.707003	0.579473	0.691595	0.818946	0.171018	-0.717929	-0.107622	0.141632	0.315528	0.357435	0.477951	0.326207	0.310933	0.575912	0.711605	0.770651	0.811391	0.554568	0.536353	0.524345	0.295115	0.173539	0.263457	0.643279	0.31259	0.559166	0.24474	0.232341	0.411699	0.195298
ENSG00000140365	ENSG00000260274	0.262613	0.350002	0.549029	0.278512	0.338794	0.119456	0.039691	0.71655	0.665716	0.659299	0.431559	0.589227	0.72134	0.611254	0.789633	0.782115	0.733825	0.769001	0.784726	0.6968	0.25123	0.117284	0.0196513	0.148843	0.422151	0.290829	0.256362	0.534605	0.446677	0.43217	0.285853	0.559526	0.699918	0.719852	0.886047	0.308443	-0.0400751	0.49719	0.63259	0.379727	0.355636	0.689206	0.478255	0.374587	0.207203	0.304909	0.165768	0.28491
ENSG00000140365	ENSG00000272888	0.201416	0.428811	0.117035	0.142158	0.279837	0.0970231	0.394205	0.651742	0.626324	0.70659	0.547749	0.461284	0.634525	0.524824	0.735312	0.682337	0.597746	0.686492	0.869535	0.737425	0.497255	-0.546716	-0.293035	0.539158	0.520493	0.376966	0.392722	0.307027	0.491801	0.361188	0.10986	0.418577	0.592869	0.651469	0.262547	0.298279	-0.296619	0.661419	0.585553	0.237025	0.13981	0.683809	0.122616	0.283592	0.109189	0.19139	0.438777	0.521563
ENSG00000140479	ENSG00000225285	-0.0847979	-0.0935465	-0.128284	0.063441	0.182684	0.10224	-0.304738	0.307041	0.156452	0.19066	0.131735	0.0855679	0.0615358	0.491365	0.436087	0.293224	0.229831	0.217759	0.305377	0.152968	0.293277	-0.0102867	0.0900889	-0.215816	-0.172171	-0.319604	-0.487086	-0.0118424	-0.193231	0.0712102	-0.205503	0.299532	0.11681	0.527272	0.779974	0.0556778	0.0620507	-0.276583	0.0246598	-0.0928147	0.0545633	0.282683	-0.0631508	0.391675	-0.200743	-0.265159	0.0194825	0.193343
ENSG00000140479	ENSG00000230393	0.0682328	0.0785645	-0.0392168	0.0117445	-0.159013	-0.0179611	-0.416934	0.12694	0.100805	0.175835	0.276616	0.15086	0.0493505	0.0393034	0.0707739	0.0409856	0.109781	0.217259	0.622688	0.360817	0.412255	0.208302	-0.0442198	-0.291609	-0.192775	-0.137009	-0.395286	-0.0885497	0.0447227	-0.100133	-0.161791	-0.00395181	0.197423	0.255278	0.616865	-0.0452019	0.09246	-0.197811	-0.00948285	-0.0244756	0.161316	-0.0387459	0.291925	0.0121323	-0.0766802	-0.199915	0.126767	0.0971001
ENSG00000140479	ENSG00000259172	0.623552	0.688331	0.273258	0.400797	0.554163	0.323266	0.665819	0.818154	0.9114	0.73296	0.440973	0.510528	0.864711	0.850503	0.899867	0.871633	0.846958	0.891524	0.897747	0.926832	0.705353	0.290459	0.267003	0.381858	0.825121	0.590352	0.678128	0.79593	0.357522	0.710215	0.218948	0.754255	0.717659	0.49093	0.757716	0.558341	0.456532	0.492878	0.582389	0.56455	0.404219	0.424151	0.650409	0.432475	0.314826	0.269111	0.535317	0.666854
ENSG00000140479	ENSG00000259583	0.241329	-0.030471	0.0923382	0.42687	0.416448	0.516295	0.684326	0.0898891	0.00172105	0.0148061	0.354793	0.299007	0.0255417	-0.0123181	-0.0273415	0.0415338	-0.0387111	0.172025	0.140051	0.491665	0.292964	0.372126	0.00986742	-0.0583194	0.322452	0.0763597	0.0672666	0.431289	0.0732235	0.473374	-0.105458	0.334447	0.3812	0.210921	0.596696	-0.000248702	0.0394379	-0.199306	0.0410209	-0.109768	0.0124377	0.352505	0.264842	0.359634	-0.262311	-0.226755	0.0976553	0.306073
ENSG00000140479	ENSG00000273247	0.1421	0.0175046	-0.0397027	-0.0273625	-0.123886	0.069231	0.281927	0.477588	0.440454	0.350198	0.356212	0.361014	0.499537	0.51499	0.720045	0.473358	0.44216	0.589146	0.706077	0.71525	0.436022	0.0541746	0.215827	-0.573595	0.806817	0.0502827	0.012172	0.390602	-0.0766289	0.393223	0.131215	0.302631	0.364967	0.39542	-0.33165	0.0600619	0.115759	-0.271223	0.153623	0.141397	-0.125023	0.267592	0.451094	0.13227	-0.026455	0.143723	0.0366861	0.168439
ENSG00000140990	ENSG00000182873	0.0393216	0.0610833	-0.18597	-0.0654923	-0.16148	-0.159427	-0.146422	0.223866	0.387148	0.492191	0.325508	0.432123	0.341024	0.510722	0.368231	0.408532	0.338953	0.659568	0.502811	0.36679	-0.115669	-0.135715	-0.0452294	0.55857	-0.147924	0.0221514	0.0733291	0.236227	0.13076	0.258158	-0.326467	0.297506	0.458215	0.182979	0.280728	0.033425	-0.273004	-0.177849	-0.203143	-0.0953463	-0.125873	0.24307	-0.213108	-0.238393	-0.260638	-0.199065	-0.164645	0.208526
ENSG00000140990	ENSG00000205913	0.0805171	0.232525	0.281176	-0.228534	-0.338204	-0.295168	-0.462728	0.275852	0.266281	0.381073	0.352715	0.449547	0.184592	0.180644	0.379605	0.357728	0.466199	0.579271	0.579373	0.335856	-0.0066203	-0.417014	0.109862	-0.75804	-0.59726	-0.214562	-0.152268	0.0313403	-0.0744123	0.0239332	-0.211161	0.119437	0.279896	0.343859	0.501379	0.0277387	0.239306	-0.10523	-0.271165	-0.242747	-0.113403	0.414267	0.179577	-0.153888	0.111181	-0.0221227	-0.254645	0.117135
ENSG00000140990	ENSG00000255198	0.463137	0.392436	0.133654	0.350283	0.133696	0.345955	0.00333287	0.552072	0.270943	0.740773	0.46318	0.38277	0.232702	0.161526	0.590867	0.486757	0.647078	0.722671	0.686573	0.382644	0.480616	0.277515	0.484613	0.503885	0.0835176	0.17214	0.226765	0.130794	0.43682	0.182876	0.208355	0.436414	0.506254	0.685955	-0.838196	0.45101	0.233393	-0.0752854	0.153115	0.398557	0.115963	0.437682	0.287098	0.0527461	0.218805	0.331724	0.0294458	0.441561
ENSG00000140990	ENSG00000260565	0.0132456	0.0838129	-0.252	-0.279624	-0.349776	-0.445537	-0.143473	0.320762	0.502098	0.503643	0.340663	0.490141	0.541707	0.483521	0.56662	0.459015	0.584482	0.669099	0.583317	0.59774	-0.0800657	-0.432177	-0.164644	-0.0100071	-0.00952447	-0.0931865	0.193195	0.156815	0.188279	0.0200915	0.192672	0.346696	0.518697	0.440983	0.672397	-0.0596009	-0.175799	-0.149132	-0.371145	-0.297456	-0.235435	0.3664	-0.137143	0.000804992	0.0451315	-0.0788882	-0.116493	0.0973239
ENSG00000140990	ENSG00000261505	-0.227185	-0.0430616	-0.123933	-0.153069	-0.355536	-0.573263	-0.540008	0.116517	0.228986	0.287058	0.20461	0.494563	0.441356	0.270701	0.276614	0.296772	0.367912	0.516612	0.459243	0.435963	-0.280294	-0.219195	-0.475122	-0.169001	-0.264538	-0.0791121	-0.0658122	-0.0727876	0.125211	-0.0481204	0.00339695	0.0583278	0.206663	0.205965	-0.376962	0.177755	-0.512932	-0.103256	-0.257498	-0.404062	-0.140558	0.284354	0.0328304	-0.169841	-0.28713	-0.144266	-0.281064	0.0735365
ENSG00000140990	ENSG00000261663	0.0613828	0.146154	-0.10281	-0.103189	-0.292418	-0.411395	-0.0876972	0.258547	0.355499	0.334006	0.497633	0.50924	0.322651	0.409614	0.326303	0.372232	0.399561	0.544185	0.454381	0.439158	-0.00627971	0.128929	0.00843637	0.260982	-0.0345771	-0.0117168	-0.000696414	0.0511371	0.224576	0.135275	0.14958	0.368985	0.660796	0.38623	0.730937	-0.0781477	-0.048712	-0.00563778	-0.0790822	-0.251946	-0.0502619	0.337534	-0.0322424	-0.255157	0.104741	-0.141753	-0.0954365	0.158209
ENSG00000141562	ENSG00000225733	0.0792832	0.228347	-0.312794	-0.4191	-0.158098	-0.396877	-0.317739	0.347136	0.392516	0.656462	0.312851	0.406723	0.356379	0.425368	0.531981	0.554426	0.589531	0.645135	0.622424	0.532993	0.0488334	0.135488	-0.0979075	-0.0780761	-0.849804	0.0188129	0.481162	-0.116087	0.43673	-0.175006	-0.481085	0.259901	0.65078	0.692573	0.823287	0.0408308	0.155989	0.249585	0.327406	-0.171133	-0.520648	0.440439	-0.173146	-0.119864	0.0894486	0.0453362	0.429789	0.148687
ENSG00000141562	ENSG00000235437	0.0589337	0.465331	0.0199169	0.342286	0.0796949	-0.241206	-0.221362	0.585928	0.66957	0.785968	0.633626	0.559852	0.533349	0.656345	0.761704	0.704114	0.816006	0.854128	0.794662	0.717199	0.514337	-0.135214	0.44226	0.723526	0.775208	0.226358	0.594185	0.058786	0.500291	-0.0522912	0.589426	0.582256	0.764372	0.824396	0.895255	0.333915	0.522218	0.241303	0.392499	0.256057	0.498856	0.499595	0.446015	-0.00928193	0.361422	0.220318	0.400226	0.416505
ENSG00000141562	ENSG00000247095	0.458281	0.411884	0.57302	0.526167	0.532293	0.478235	0.319623	0.765207	0.429694	0.332588	0.50207	0.387338	0.417056	0.382482	0.653578	0.694185	0.410083	0.285649	0.634062	0.573253	0.538696	0.239103	0.735314	-0.57683	0.296664	0.392025	-0.0556767	0.434121	0.379877	0.434101	0.440357	0.612522	0.630709	0.703952	0.867286	0.380929	0.140321	0.00203762	0.298001	0.0888997	0.511665	0.609212	0.400977	0.438654	0.489199	0.47237	0.125535	0.498611
ENSG00000141562	ENSG00000247271	0.0353461	0.091746	-0.31712	0.202288	0.207874	-0.167395	0.364067	0.284546	0.292244	0.573208	0.275026	0.229093	0.241777	0.358995	0.492983	0.535319	0.567549	0.723827	0.568247	0.49335	0.267213	0.0505885	-0.215153	0.374077	0.0464969	-0.0217501	-0.0705753	-0.0716072	0.437722	-0.119917	0.0525318	0.279147	0.544876	0.174281	0.23562	-0.0642508	-0.0901787	-0.0272074	0.265556	-0.0219686	-0.103897	0.0828808	0.161667	0.0305856	0.00800596	-0.0557317	0.380346	0.130069
ENSG00000141562	ENSG00000254389	0.242558	0.176455	-0.14258	-0.0167551	0.106744	0.260821	0.426977	0.379102	0.578151	0.687886	0.0933731	0.182581	0.519553	0.577332	0.476403	0.472449	0.655713	0.806319	0.537521	0.587223	0.46527	0.0853058	0.0969427	-0.341514	-0.187947	0.24203	0.420242	0.0853691	0.444391	0.159427	0.0420966	0.213876	0.433346	0.50793	-0.0390025	0.129663	-0.070111	0.401916	0.261747	0.0964339	0.0137507	0.447677	0.0150488	0.241231	-0.106559	0.058056	0.308798	0.329441
ENSG00000141562	ENSG00000260032	0.049922	0.244092	-0.132156	-0.17437	0.0256245	-0.250824	-0.0276852	0.391396	0.57136	0.718043	0.387063	0.403786	0.469898	0.647845	0.622885	0.614072	0.688866	0.759097	0.469869	0.651019	0.307961	0.153583	0.454546	-0.00754188	-0.476869	-0.0172353	0.529131	-0.00648557	0.370848	-0.0908504	-0.499572	0.325592	0.63865	0.737628	0.846726	0.258247	0.337605	0.23571	0.120044	-0.10834	-0.291135	0.487955	-0.0907669	-0.00241336	0.0841686	0.079668	0.458507	0.178731
ENSG00000141562	ENSG00000260563	0.382273	0.506018	0.443988	0.578405	0.669771	0.452142	0.257501	0.818667	0.791044	0.673279	0.742089	0.659249	0.677087	0.75644	0.812095	0.848058	0.609674	0.779749	0.72593	0.819143	0.465182	0.269787	0.343212	0.700653	0.782059	0.538612	0.729109	0.50128	0.747161	0.510072	0.902196	0.491389	0.575189	0.863728	0.93227	0.327862	0.477395	0.572785	0.483684	0.348976	0.470165	0.734666	0.657647	0.499514	0.408735	0.435609	0.838263	0.505667
ENSG00000141562	ENSG00000261373	0.206704	0.262389	0.647479	0.258837	0.498917	0.393718	0.476835	0.509134	0.600403	0.698106	0.463932	0.496994	0.689606	0.629643	0.638288	0.667187	0.726097	0.759777	0.672157	0.623389	0.423743	-0.299535	-0.449694	-0.25274	0.226908	0.131579	-0.147201	0.484864	0.346924	0.51251	0.0494066	0.449669	0.472484	0.542647	0.980932	0.369479	0.19746	0.3432	0.311443	0.479527	0.0506683	0.539602	0.314194	0.567037	-0.00367928	0.155882	0.456653	0.277519
ENSG00000141562	ENSG00000264772	NA	NA	NA	NA	NA	NA	NA	NA	NA	NA	NA	NA	NA	NA	NA	NA	NA	NA	NA	NA	NA	NA	NA	NA	NA	NA	NA	NA	NA	NA	NA	NA	NA	NA	NA	NA	NA	NA	NA	NA	NA	NA	NA	NA	NA	NA	NA	NA
ENSG00000141577	ENSG00000163597	-0.360933	-0.112395	0.0239147	-0.0885993	-0.187213	-0.0351173	0.0518381	0.496813	0.453797	0.581021	0.340795	0.373147	0.347983	0.378396	0.60887	0.464884	0.508487	0.6697	0.507	0.526641	-0.292444	-0.00655554	-0.00955593	0.159662	0.00923544	0.0522141	0.456735	-0.0802727	0.402051	-0.157633	0.149463	0.132006	0.51023	0.527782	-0.294883	0.35423	-0.34688	0.253987	0.178204	0.000958886	0.109931	0.399411	-0.185963	0.0265961	-0.00695231	-0.032155	0.646338	0.337409
ENSG00000141577	ENSG00000203709	-0.204788	-0.381129	-0.0379102	0.265265	0.0962145	0.151632	-0.0879605	0.497408	0.48764	0.567264	0.167363	0.0223433	0.375616	0.266998	0.371331	0.471996	0.44392	0.71497	0.351103	0.371783	0.361288	-0.176465	-0.161061	0.579874	0.573447	-0.281976	-0.0369015	-0.305493	-0.0906086	-0.278585	0.177254	0.116579	0.438477	0.502235	0.190344	0.147893	-0.196738	0.470464	0.277038	0.0922228	-0.273234	0.0866457	0.110621	0.261585	-0.0695658	0.0476939	0.377686	-0.0546108
ENSG00000141577	ENSG00000205913	0.0664262	0.104909	0.323098	0.247602	0.344857	0.346249	0.0678896	0.672232	0.582195	0.715837	0.434886	0.409976	0.601107	0.540754	0.745861	0.733494	0.715094	0.656994	0.703558	0.749242	0.59618	-0.262994	0.173125	-0.370461	-0.096463	-0.00195617	-0.207568	0.263314	0.00523035	0.0400517	0.8136	0.312866	0.568081	0.486069	0.778067	0.191156	0.327127	0.138873	0.442903	0.523982	0.386816	0.46866	0.131886	0.219666	0.310848	0.421772	0.346015	0.279385
ENSG00000141577	ENSG00000226137	0.611231	0.557193	0.541459	0.0460147	0.134917	0.375995	0.214859	0.505886	0.448218	0.576501	0.509764	0.583313	0.346759	0.424071	0.418315	0.601817	0.522759	0.676548	0.570387	0.619083	0.749242	-0.38785	-0.100909	0.881006	0.236749	0.516091	0.46364	0.380387	0.442911	0.376542	0.829305	0.331257	0.667574	0.851676	0.956094	0.352475	0.057	0.611261	0.569193	0.483067	0.38517	0.743139	0.376157	0.459074	0.352108	0.477755	0.489745	0.437026
ENSG00000141577	ENSG00000228065	0.402339	0.639309	0.345889	0.408459	0.473355	0.224676	0.35988	0.45086	0.308246	0.396494	0.0757671	-0.0599843	0.203966	0.232849	0.565853	0.466858	0.353192	0.315913	0.394637	0.286702	0.759558	-0.00333116	-0.108804	0.48413	0.649615	0.45661	0.621007	0.578257	0.646181	0.574812	0.768601	0.494891	0.577869	0.611635	0.9849	0.118706	0.360521	0.393852	0.306746	0.232048	0.535299	0.458985	-0.0228857	0.357162	0.372265	0.239879	-0.0390714	0.61607
ENSG00000141577	ENSG00000235823	0.0722076	0.187703	0.317181	0.398864	0.380546	0.198326	0.25754	0.393606	0.3649	0.474115	0.177239	0.120061	0.347855	0.370097	0.664018	0.613389	0.444337	0.444336	0.564401	0.589604	0.36124	-0.186594	0.201742	0.109038	0.0587266	0.511363	0.0320157	0.531707	0.340269	0.551941	0.818594	0.685027	0.571703	0.598121	0.935225	-0.00375585	0.266416	0.0677047	0.587115	0.37714	0.401621	0.34475	0.119104	0.148408	0.334273	0.38458	0.274627	0.349185
ENSG00000141577	ENSG00000236901	0.138614	0.549324	0.383693	0.377058	0.428028	0.229322	-0.0303207	0.557118	0.404603	0.65532	0.580029	0.647405	0.419744	0.461494	0.43137	0.592761	0.648696	0.734443	0.635097	0.504215	0.618995	-0.0141771	0.277733	-0.564441	0.0426438	0.103676	-0.275057	0.0470229	0.200238	0.104163	0.814671	0.495145	0.604517	0.815701	0.995969	0.243454	0.249976	0.496212	0.268763	0.463044	0.17445	0.62025	0.117826	0.459258	0.32663	0.349111	0.654957	0.42896
ENSG00000141577	ENSG00000250742	0.399502	0.746812	0.508851	0.133592	0.118859	0.057099	0.0538211	0.449033	0.311978	0.411283	0.0693201	0.0506638	0.179234	0.194259	0.535783	0.379311	0.441499	0.349433	0.626061	0.134061	0.527112	-0.110345	-0.0568219	0.224487	-0.0488507	0.507552	0.664912	0.38939	0.612013	0.492754	0.672906	0.581252	0.374986	0.698147	0.856706	0.469516	0.296432	0.263652	0.528128	0.283326	0.186466	0.633795	-0.178477	0.0556483	0.344313	0.442127	0.386636	0.614133
ENSG00000141577	ENSG00000259768	0.288817	0.521753	0.281094	0.284269	0.396898	0.300518	0.306515	0.642993	0.576543	0.583681	0.115855	0.13281	0.333551	0.448894	0.640668	0.580578	0.562461	0.608109	0.595527	0.609997	0.691597	0.624962	0.260129	0.904164	0.277658	0.322424	0.171918	0.37372	0.476933	0.334418	0.776691	0.596901	0.575495	0.726864	0.880492	0.449997	0.313972	0.572437	0.540927	0.353835	0.404111	0.547652	-0.0443004	0.229057	0.445913	0.417784	0.624752	0.440448
ENSG00000141577	ENSG00000262049	0.40693	0.236186	0.330141	0.53577	0.673347	0.170678	0.267778	0.749226	0.6278	0.707525	0.734837	0.722622	0.769873	0.687463	0.771037	0.787052	0.761169	0.748954	0.644163	0.689228	0.430516	0.0447469	0.0453682	0.414036	0.292656	0.236118	0.345078	0.299617	0.767626	0.315166	0.483547	0.466179	0.484538	0.844232	0.988986	0.259756	0.235287	0.580803	0.437247	0.246747	0.319484	0.725833	0.464406	0.571101	0.12582	0.192518	0.673437	0.724138
ENSG00000141577	ENSG00000265688	0.333123	0.607887	0.558259	0.0534311	0.25834	0.322427	-0.0647057	0.437066	0.403341	0.598528	0.323343	0.372618	0.297148	0.39197	0.494489	0.57229	0.581084	0.611657	0.466442	0.512024	0.596636	-0.297519	0.2222	-0.183711	-0.506928	0.351189	0.520243	0.279812	0.395413	0.240715	0.491651	0.375488	0.507705	0.554024	0.813797	0.677476	0.164957	0.245662	0.464121	0.153812	0.319714	0.471477	0.423006	0.576125	0.0228887	0.0300682	0.119434	-0.00496342
ENSG00000142185	ENSG00000230061	0.140111	0.214212	0.163803	0.378321	0.40113	0.427491	0.455866	0.113152	0.309638	0.796356	0.781435	0.660792	0.595291	0.690446	0.312677	0.595098	0.56812	0.801109	0.525028	0.655365	0.375147	0.415483	0.0809251	0.781365	0.685074	0.470326	0.178232	0.189603	0.156518	0.2965	0.151208	0.228466	0.45275	0.308605	0.362481	0.40172	0.33552	0.261685	0.249399	0.273701	0.232993	0.418954	0.445358	0.260591	0.218525	0.360717	0.557648	0.167377
ENSG00000142185	ENSG00000276529	-0.0349368	0.0210432	0.0938832	-0.0356724	-0.185429	-0.166937	-0.237653	0.678	0.590219	0.669606	0.123011	0.194772	0.392978	0.414581	0.655215	0.587552	0.61597	0.765975	0.53856	0.75872	0.333237	0.218332	0.0388406	-0.125489	-0.41394	-0.019781	-0.11833	-0.0558966	0.0444562	0.0191702	-0.378909	-0.00836472	0.283342	0.389191	0.331603	0.18464	0.1069	0.343366	0.17468	0.109444	0.00753796	0.366915	-0.0221875	0.045924	0.20046	0.0856243	-0.054431	0.148145
ENSG00000143653	ENSG00000227953	0.0977332	0.138949	0.0455015	0.195812	0.22449	0.125163	0.60621	0.518025	0.533846	0.519809	0.300373	0.345973	0.428996	0.571027	0.459228	0.509328	0.46369	0.627511	0.441	0.557035	0.192313	-0.0678635	0.402571	0.701116	-0.168361	0.389058	0.579811	0.212118	0.581771	0.235744	0.835648	0.167814	0.163353	0.670493	0.868001	-0.00665647	0.123878	0.357075	0.26103	0.0839967	0.292862	0.271322	0.183809	0.322565	0.176396	0.234501	0.291775	-0.0697137
ENSG00000143653	ENSG00000260855	0.28216	0.259741	0.555321	0.182338	0.439034	0.160269	0.754118	0.651531	0.7542	0.680658	0.539056	0.569222	0.649167	0.660209	0.763146	0.705305	0.728949	0.791743	0.803574	0.76139	0.2089	-0.0610238	0.350095	0.864388	-0.0987846	0.319966	0.605538	0.392952	0.622905	0.393913	0.679423	0.413632	0.611669	0.707172	0.938073	0.325266	0.237647	0.52555	0.241298	0.330996	0.218825	0.465083	0.411776	0.449004	0.165374	0.319643	0.3464	0.354385
ENSG00000144566	ENSG00000172965	0.22613	0.442611	0.215506	0.0918908	0.330017	-0.096762	0.368808	0.477028	0.489168	0.502813	0.0184504	0.0649159	0.650792	0.56618	0.451398	0.2272	0.641432	0.486232	0.0768249	0.417131	0.275213	0.22406	0.311439	0.823427	-0.245931	0.207406	0.425635	0.0394071	0.144344	-0.0435177	0.46752	0.531737	0.515322	0.671257	0.822486	0.382622	0.480453	0.326428	0.132554	0.0899515	0.517203	0.631368	0.453565	0.382388	0.0340456	-0.173655	0.46354	0.160359
ENSG00000144566	ENSG00000204685	0.106169	0.087058	0.236709	-0.131187	0.142853	0.0469901	0.0304461	0.742471	0.735518	0.717707	0.578207	0.453667	0.495349	0.665211	0.745133	0.743922	0.729769	0.800653	0.754567	0.770864	0.124302	0.489112	-0.0386114	-0.305659	0.0693556	0.0998221	0.457614	0.139485	-0.242023	-0.0233473	-0.499687	0.379453	0.701453	0.580797	-0.16445	-0.155057	-0.17482	0.0166887	0.387046	0.0169319	0.0676752	0.598544	0.0987101	0.0559753	-0.00404887	0.0049351	0.269085	0.467583
ENSG00000144566	ENSG00000225733	0.484556	0.489816	0.586754	0.35269	0.495782	0.519865	0.340303	0.797566	0.809569	0.86753	0.845981	0.810793	0.644296	0.79829	0.799081	0.778388	0.784311	0.850048	0.904648	0.757507	0.503047	0.388091	-0.00713143	-0.556164	0.559549	0.528186	0.751816	0.547249	0.116114	0.607027	0.242824	0.59796	0.895107	0.729092	0.16466	0.129945	0.192454	0.356989	0.687994	0.622106	0.253869	0.774266	0.619509	0.445283	0.583716	0.484118	0.715009	0.79476
ENSG00000144566	ENSG00000229807	0.0608388	0.0150276	0.103586	-0.00679099	0.128686	0.014933	-0.134449	0.265119	0.274368	0.186681	0.157582	0.179022	0.12995	0.344518	0.236899	0.250264	0.329505	0.365917	0.159056	0.237405	0.0528248	-0.00388112	0.099942	-0.302473	0.216829	0.066673	0.12558	0.117214	0.0873191	0.0919202	-0.712299	0.0843113	0.253084	0.40874	-0.522563	0.070078	0.000481172	0.063886	0.138482	-0.0167433	-0.0683384	0.132309	-0.00432332	0.16822	0.15701	0.146955	-0.0299541	0.252855
ENSG00000144566	ENSG00000232956	0.282688	0.407897	0.0736394	0.113058	0.211005	0.181018	0.358381	0.73047	0.721949	0.644146	0.513238	0.412602	0.645648	0.709773	0.787786	0.80664	0.811383	0.661929	0.510539	0.68608	0.360598	0.576386	0.312376	-0.475438	-0.431223	0.344713	0.342433	0.366516	0.0524247	0.331692	0.296932	0.544061	0.385326	0.845361	0.962097	0.563783	0.426685	0.333919	0.405604	0.0833329	0.0584808	0.598335	0.552034	0.540259	0.244131	0.0605952	0.393592	0.428196
ENSG00000144566	ENSG00000236830	0.143339	0.115195	0.192415	-0.0847746	0.0205137	-0.043386	0.0894505	0.614849	0.721273	0.694781	0.468598	0.38751	0.565494	0.689009	0.728317	0.665465	0.62847	0.69575	0.650571	0.672364	0.295756	-0.379103	0.0312621	0.638492	-0.246398	-0.182871	-0.354767	0.0497031	0.11241	-0.0658149	-0.410754	0.269463	0.380908	0.559285	0.967563	-0.0785101	-0.329616	-0.252077	0.041379	0.17691	-0.120921	0.608139	0.429402	0.162093	0.105593	0.16119	-0.226476	0.447416
ENSG00000144566	ENSG00000236901	-0.0167809	0.15611	0.0876047	0.0068155	-0.053537	0.106217	0.205108	0.547735	0.510973	0.63463	0.705482	0.553637	0.462557	0.546003	0.546174	0.518099	0.512994	0.614607	0.473399	0.545335	0.179712	-0.0253574	-0.00586832	0.914572	-0.0629263	-0.146276	-0.401982	0.18376	0.31114	0.172798	-0.749271	0.311086	0.567551	0.583682	-0.0590842	-0.327812	-0.154626	0.078072	0.214239	-0.134365	-0.101849	0.488132	-0.11841	0.0483467	-0.14449	-0.120561	-0.0375894	0.289354
ENSG00000144566	ENSG00000269958	0.202224	0.383485	0.071899	-0.0408019	0.128961	0.0548506	-0.081456	0.482614	0.140954	0.403184	0.30016	0.284396	0.0964721	0.136292	0.598918	0.276064	0.403431	0.457143	0.525082	0.336353	0.289215	0.0969086	0.00401368	-0.528186	-0.159621	0.218031	0.529757	0.161123	-0.156174	0.0303331	-0.418336	0.407708	0.445553	0.665162	0.586394	0.385207	0.422322	0.140065	0.501968	-0.0762752	0.314152	0.674466	0.455446	0.171129	-0.127938	-0.0100613	0.299775	0.499488
ENSG00000144566	ENSG00000272888	0.404057	0.489301	0.206292	0.0932544	0.260015	0.254564	-0.0037748	0.664953	0.603069	0.784192	0.833271	0.814522	0.530014	0.585387	0.797895	0.722092	0.760079	0.822299	0.863107	0.672892	0.414497	0.347012	0.521327	-0.697134	-0.370106	0.476917	0.692689	0.541632	0.112544	0.426538	-0.173077	0.643972	0.553745	0.882786	0.614247	0.450625	0.332988	0.271071	0.43839	0.37709	0.253101	0.770706	0.744523	0.355763	0.427007	0.320546	0.497923	0.613678
ENSG00000144566	ENSG00000273033	0.264788	0.327303	0.303141	0.213426	0.28702	0.323561	0.159537	0.724252	0.756912	0.715612	0.713837	0.620909	0.593816	0.736805	0.665601	0.787565	0.68445	0.767902	0.692279	0.826652	0.316546	0.0645141	-0.000669346	-0.105775	-0.109087	0.331725	0.624069	0.463005	0.1579	0.414639	-0.23976	0.473679	0.544108	0.605298	0.924932	0.323385	0.341268	0.177539	0.248486	0.176184	0.367331	0.740081	0.257483	0.543213	0.103171	0.255077	0.48327	0.352141
ENSG00000144597	ENSG00000224660	0.177554	0.0566946	0.255005	-0.0136022	0.0896299	0.272718	-0.276478	0.693031	0.681722	0.612969	0.620847	0.568671	0.299894	0.646158	0.600175	0.654981	0.688628	0.73101	0.644416	0.663163	0.267626	-0.15375	-0.00723478	-0.0776344	0.402582	0.0217694	0.0321648	0.094188	0.133468	-0.109862	-0.183181	0.348963	0.534562	0.643175	0.109679	-0.0452524	-0.156509	-0.019212	0.371554	0.0194947	-0.022848	0.403388	0.0795227	0.125952	-0.0244865	-0.0810715	0.371782	0.432718
ENSG00000144597	ENSG00000225733	-0.00938959	-0.0453108	0.243364	0.00438219	0.0536198	0.0458455	-0.0627337	0.569322	0.577632	0.708587	0.764831	0.74824	0.460304	0.592739	0.575727	0.568675	0.630072	0.71894	0.814239	0.555874	0.263691	0.503042	-0.160181	0.0404916	0.0586436	0.373272	0.330846	0.546034	0.297411	0.594794	-0.106214	0.375069	0.721519	0.60151	0.052262	0.191194	-0.0376218	0.532109	0.555396	0.0410189	0.430199	0.792419	0.387302	0.274347	0.255337	0.226845	0.270328	0.655451
ENSG00000144597	ENSG00000228223	-0.0414157	-0.261174	0.0943525	-0.0244561	-0.0949744	0.0405172	-0.187725	0.524048	0.653408	0.547874	0.732721	0.723586	0.475562	0.639308	0.7231	0.747188	0.627632	0.632893	0.747208	0.582373	0.153289	0.660938	0.221526	0.12416	0.511458	0.22518	0.152814	0.268643	0.0631208	0.353174	-0.0445161	0.183889	0.527553	0.452013	0.166408	0.182517	-0.0250258	0.197879	0.585435	-0.0514261	0.082194	0.657054	0.00313316	-0.116188	0.12842	-0.100099	0.212527	0.491089
ENSG00000144597	ENSG00000232956	0.44535	0.605737	0.252427	0.360295	0.461016	0.461278	0.67876	0.857078	0.807993	0.798162	0.566699	0.477063	0.684547	0.786834	0.851508	0.825831	0.856139	0.849793	0.500445	0.754394	0.417144	0.790619	0.470436	-0.517173	-0.118102	0.425672	0.414111	0.424126	0.490939	0.33573	-0.1041	0.628292	0.665852	0.767109	0.987136	0.587458	0.121883	0.626506	0.398066	0.414754	-0.0499635	0.583357	0.283037	0.386042	0.177171	0.170774	0.418091	0.526645
ENSG00000144597	ENSG00000247556	0.155324	-0.125881	0.0866304	-0.125087	0.0168815	0.153505	0.0266855	0.588062	0.780863	0.858143	0.782915	0.766869	0.743268	0.729044	0.680794	0.306392	0.672951	0.824336	0.622825	0.805984	0.34102	0.422869	0.411976	-0.0937214	0.45167	0.192963	0.379163	0.388246	0.283169	0.342402	-0.413185	0.45608	0.606309	0.674676	-0.18444	0.235279	-0.137531	0.419083	0.247124	0.110245	0.0875493	0.758483	0.133154	0.100873	0.0734654	0.243142	0.489291	0.625562
ENSG00000144597	ENSG00000251562	0.216277	0.157859	0.240335	-0.110996	0.0140332	0.13091	-0.0741217	0.459919	0.314233	0.243758	0.24557	0.273858	0.216697	0.315024	0.55708	0.260331	0.362809	0.447182	0.548851	0.347412	0.212457	-0.283225	0.462733	-0.630491	-0.492959	0.191725	0.110882	0.146938	0.287568	0.0303432	-0.650831	0.322784	0.550556	0.478657	0.844673	0.263635	-0.297516	0.283252	0.458927	-0.0597536	-0.110558	0.472386	0.132725	0.13289	0.0379845	-0.00898143	0.133295	0.3709
ENSG00000144597	ENSG00000260244	-0.162449	-0.226759	0.0584347	-0.244649	-0.114011	-0.252007	-0.253165	0.499789	0.671404	0.822214	0.384463	0.19473	0.534922	0.722285	0.469916	0.51607	0.639739	0.809164	0.381005	0.384082	0.0448922	0.15834	-0.0835801	0.192349	0.550307	0.0394721	0.0993295	0.212065	-0.00160061	0.114066	-0.165543	0.0222863	0.297703	0.353786	-0.0481163	-0.0961228	-0.214937	0.104196	0.117789	-0.08749	0.291942	0.606231	-0.0516303	0.210319	0.110547	-0.233662	-0.176402	0.381118
ENSG00000144597	ENSG00000264772	NA	NA	NA	NA	NA	NA	NA	NA	NA	NA	NA	NA	NA	NA	NA	NA	NA	NA	NA	NA	NA	NA	NA	NA	NA	NA	NA	NA	NA	NA	NA	NA	NA	NA	NA	NA	NA	NA	NA	NA	NA	NA	NA	NA	NA	NA	NA	NA
ENSG00000144677	ENSG00000197291	0.116683	0.323772	0.454219	-0.157767	-0.222936	0.131401	-0.198016	0.587928	0.547251	0.491829	0.319614	0.213531	0.500547	0.54046	0.705499	0.666386	0.407767	0.527266	0.667975	0.803122	0.252217	0.282697	0.0534897	0.451563	-0.0584166	0.304688	0.384595	0.119421	0.359178	0.234536	0.632727	0.392984	0.36381	0.613885	0.962432	0.26856	0.559723	0.107697	0.245628	0.0918037	0.240973	0.634901	0.514503	0.143905	0.250184	0.288464	0.303144	0.520699
ENSG00000144677	ENSG00000235257	0.587812	0.791911	0.327268	0.356623	0.606774	0.456016	0.710882	0.571287	0.552736	0.761001	0.633661	0.552543	0.572652	0.602229	0.682306	0.753295	0.741217	0.777461	0.731064	0.543454	0.750636	0.645425	0.778507	0.478672	-0.450155	0.489113	0.695517	0.390645	0.736286	0.476881	0.0742871	0.494726	0.579952	0.821478	0.903517	0.632742	0.594626	0.61279	0.677535	0.690732	0.508336	0.877291	0.809992	0.639313	0.31916	0.373448	0.828778	0.881585
ENSG00000144677	ENSG00000270194	0.0826893	0.0765497	0.238715	-0.0176436	0.21051	-0.0227598	0.0540641	0.274473	0.328211	0.417757	0.338651	0.195676	0.116364	0.242474	0.453402	0.431046	0.456053	0.446467	0.533472	0.572947	0.26886	0.204632	0.194101	0.39961	0.230585	-0.133835	-0.100108	0.109018	0.243035	0.0518589	-0.277078	0.408985	0.550279	0.414321	0.851539	0.122982	0.112118	0.285409	0.0978944	-0.10162	0.0308438	0.212433	-0.142915	0.0141147	0.0964591	0.1543	-0.362915	0.0900065
ENSG00000147457	ENSG00000246582	0.247757	0.459741	0.335642	0.0921762	0.467936	0.0593547	-0.419113	0.350172	0.0939512	0.190701	0.11599	0.0177455	0.0682663	0.00345693	0.247519	0.33458	0.273535	0.0566021	0.342976	0.181554	0.603779	0.318925	0.655193	-0.863328	-0.656633	-0.376479	-0.42098	-0.0353579	0.610781	0.116118	-0.577966	0.110226	0.27687	0.867923	0.349144	0.627644	0.407848	0.537972	0.113339	0.194781	0.205373	0.685058	0.375274	0.258353	0.45852	0.508524	0.856102	0.652062
ENSG00000147457	ENSG00000251034	0.0331326	-0.0326053	0.158064	0.0274253	0.130833	-0.0891586	-0.195767	0.611739	0.724879	0.70523	0.652198	0.62454	0.568614	0.730002	0.617695	0.711416	0.746321	0.715801	0.698474	0.767965	0.198748	-0.0391325	0.0547844	0.538444	-0.131887	0.213492	0.360524	0.345929	0.147222	0.308685	0.0483952	0.297686	0.590288	0.76802	0.910425	0.223317	0.0196363	0.257629	0.14943	-0.0115642	-0.0738292	0.407999	0.274498	0.284503	-0.104427	-0.066536	0.733642	0.28249
ENSG00000147457	ENSG00000253930	0.0619036	0.00725889	0.176884	-0.00631873	-0.0402526	0.0307775	-0.260024	0.274256	0.0812069	0.223388	-0.0105199	-0.138821	-0.18203	-0.0424219	0.239784	0.203258	0.147924	0.16683	0.209307	0.0982455	0.216675	0.714196	0.577915	-0.448475	-0.0621836	-0.246724	-0.374076	-0.167636	0.39108	-0.105435	0.53741	0.166835	0.0093024	0.690837	0.0723306	0.58059	-0.0308933	0.349245	0.0720428	0.0147075	0.11437	0.595873	0.237215	0.20437	0.206693	0.141949	0.823351	0.551592
ENSG00000150455	ENSG00000255062	0.416156	0.549584	0.480323	0.50005	0.559149	0.43787	0.416419	0.35577	0.497906	0.484621	0.605643	0.471169	0.30541	0.402511	0.488605	0.669236	0.505665	0.492765	0.496803	0.508499	0.647466	0.051354	-0.0724538	0.788553	0.653266	0.432903	0.458572	0.524543	0.347435	0.394332	0.639853	0.527166	0.613947	0.684809	0.827414	0.377948	0.642903	0.621173	0.492872	0.403532	0.459336	0.575149	0.615521	0.579436	0.435303	0.390318	0.522523	0.533057
ENSG00000150455	ENSG00000280832	0.186292	0.341377	0.216045	-0.0699035	0.00767531	0.0380135	0.0926534	0.66201	0.552382	0.613039	0.420902	0.429929	0.275367	0.425734	0.661178	0.647191	0.60608	0.671472	0.504028	0.306317	0.138632	0.15407	0.139531	0.415912	-0.158988	-0.0591713	0.0935071	-0.00038322	0.298313	-0.00522408	-0.1518	0.447613	0.558724	0.499308	0.987499	0.120104	0.108221	0.357297	0.151075	0.302864	0.162306	0.591879	0.356652	0.103908	0.154887	0.141972	0.221166	0.298077
ENSG00000151746	ENSG00000274964	0.787604	0.846282	0.498275	0.706651	0.785224	0.685491	0.604626	0.572882	0.107432	0.505747	0.468695	0.553651	0.314175	0.140423	0.521906	0.487615	0.559201	0.488065	0.708258	0.454931	0.830734	0.505292	0.475485	0.848898	0.963776	0.657401	0.838715	0.688088	0.717272	0.671812	0.929646	0.816393	0.835051	0.810377	0.867943	0.756758	0.726044	0.753508	0.698878	0.756792	0.587456	0.797464	0.521557	0.84338	0.794933	0.793052	0.840863	0.675832
ENSG00000151746	ENSG00000276900	0.393857	0.324401	0.27897	0.173501	0.153235	-0.00863805	0.244093	0.666837	0.68327	0.672524	0.410374	0.358826	0.464165	0.67641	0.663323	0.747013	0.693587	0.7375	0.633793	0.577727	0.364682	0.156462	0.145671	-0.403264	0.4298	0.116339	-0.0328356	-0.0147871	-0.049949	0.223455	0.349217	0.178438	0.605272	0.749778	0.951821	0.0199825	0.197661	0.262582	0.0149079	0.0649692	0.00809719	0.695375	0.265629	-0.0767401	0.0607643	-0.0441518	0.783719	0.175993
ENSG00000151748	ENSG00000214900	0.155922	0.128107	-0.27973	-0.0263535	-0.0824166	0.039795	-0.317549	0.779221	0.705108	0.502722	0.442886	0.346903	0.258811	0.399925	0.458162	0.529244	0.540336	0.607327	0.539243	0.42603	0.526203	-0.223714	0.0926568	-0.747106	0.195398	-0.373993	-0.684087	0.196051	-0.129793	0.200808	-0.438766	0.4233	0.435993	0.477	-0.270431	-0.0684238	0.147674	-0.385325	-0.0515426	-0.0945052	0.100102	0.257778	0.155202	-0.104704	-0.0363442	-0.223361	0.295022	0.368876
ENSG00000151748	ENSG00000269906	0.494298	0.522498	0.103947	0.453594	0.469567	0.520443	-0.21253	0.549181	0.478612	0.348926	0.144247	0.0950362	0.361209	0.320238	0.547378	0.574187	0.58303	0.342093	0.413726	0.499001	0.64138	0.625054	0.379061	0.308095	0.575676	0.376973	0.700138	0.433223	0.427969	0.287815	0.620962	0.507774	0.52386	0.770904	0.896893	0.4625	0.521443	0.669243	0.490074	0.395059	0.11839	0.413393	0.644944	0.45836	0.607555	0.626384	0.681567	0.580211
ENSG00000155090	ENSG00000246263	0.0853037	-0.174365	0.061502	-0.0543556	-0.189233	-0.070673	0.0823815	0.413549	0.474081	0.355267	0.119365	0.0846595	0.264944	0.341213	0.477992	0.621882	0.277498	0.321517	0.468009	0.264764	0.246617	-0.234948	0.0651884	-0.24176	-0.525631	-0.145342	0.239996	-0.0374924	0.0686653	0.0142278	-0.665952	0.170099	0.412692	0.446671	-0.28358	-0.0625404	0.166951	0.372811	0.184453	0.13117	-0.331268	0.371967	0.138446	0.0592719	0.0732393	-0.0459889	0.0288373	0.258175
ENSG00000155090	ENSG00000253320	0.20813	-0.0660588	0.377344	-0.0710392	-0.0697233	-0.0517227	-0.397755	0.109138	0.117698	0.327494	0.179167	0.0879313	0.12849	0.138933	0.317122	0.293811	0.306891	0.319181	0.276497	0.162655	0.1594	-0.380892	0.0357312	-0.534478	-0.503644	-0.0927963	0.330491	-0.0217764	0.0142779	-0.222116	-0.43197	0.157615	0.329835	0.397858	-0.750037	0.00991246	0.0338304	0.198674	-0.0287158	0.103115	-0.141534	0.0925141	0.0751706	0.0168978	0.0478215	0.118953	0.0943716	0.228098
ENSG00000155090	ENSG00000253669	0.514511	0.755115	0.210945	0.472668	0.415294	0.618889	0.349163	0.817923	0.754616	0.575998	0.163646	0.271527	0.389781	0.251236	0.569564	0.392152	0.410095	0.585313	0.331016	0.293974	0.335769	0.326238	0.144448	0.400002	0.357868	0.468394	0.437392	0.473346	0.35204	0.190923	0.938726	0.268866	0.457622	0.466773	0.466813	0.200519	0.351991	0.621083	0.254624	0.416297	0.624698	0.288194	0.446413	0.54545	0.270429	0.443699	0.138068	0.296881
ENSG00000156482	ENSG00000163597	0.225955	0.486899	0.499494	0.227963	0.22827	0.286673	0.640423	0.679692	0.651004	0.816107	0.73985	0.703362	0.544171	0.442782	0.686427	0.447373	0.697854	0.796368	0.677507	0.616061	0.188862	0.248486	0.238139	0.316652	0.544101	0.587721	0.77239	0.636343	0.633267	0.502851	0.346542	0.663487	0.87362	0.892525	0.898049	0.760047	0.213343	0.48197	0.46519	0.177535	0.577932	0.736248	0.568581	0.609385	0.470027	0.452614	0.711767	0.583525
ENSG00000156482	ENSG00000175061	0.512028	0.682325	0.654863	0.768237	0.683194	0.703518	0.861213	0.780785	0.805041	0.894955	0.831887	0.779598	0.710053	0.690739	0.806263	0.648668	0.836426	0.830734	0.853055	0.742021	0.596083	0.865387	0.586703	0.809311	0.79689	0.683996	0.568926	0.81335	0.773733	0.747492	0.761082	0.83271	0.850901	0.963008	0.917003	0.777734	0.43289	0.689971	0.604506	0.614158	0.777215	0.738736	0.786525	0.79274	0.530437	0.476279	0.730656	0.774471
ENSG00000156482	ENSG00000203875	0.58591	0.610316	0.445363	0.641086	0.55584	0.62964	-0.0727116	0.825656	0.849444	0.696872	0.733601	0.658205	0.781243	0.83292	0.805726	0.729204	0.817064	0.708952	0.622545	0.763977	0.684896	0.379744	0.152903	0.867187	0.840534	0.579886	0.721643	0.590617	0.461821	0.503587	0.912573	0.64695	0.76806	0.86769	0.867531	0.600564	0.450705	0.485363	0.669038	0.527581	0.733105	0.725924	0.472316	0.671745	0.428688	0.390354	0.692012	0.475093
ENSG00000156482	ENSG00000234741	0.749311	0.802767	0.605349	0.761946	0.663184	0.711389	0.899686	0.84578	0.839202	0.878674	0.883304	0.772041	0.845058	0.851672	0.833906	0.843499	0.897744	0.866533	0.787096	0.893539	0.868473	0.743181	0.753679	0.900521	0.774669	0.704559	0.772319	0.663017	0.527585	0.558456	0.912364	0.622096	0.602147	0.947819	0.942102	0.253568	0.573986	0.799731	0.678257	0.618734	0.868812	0.774769	0.644199	0.699724	0.584324	0.508471	0.875914	0.791617
ENSG00000156482	ENSG00000243701	0.15041	0.355522	0.314083	0.162383	0.0776329	-0.23266	-0.285585	0.528937	0.450662	0.514485	0.565714	0.502888	0.47356	0.361769	0.65932	0.452263	0.694187	0.635409	0.426465	0.436692	0.253138	-0.0271429	-0.0910797	0.867226	0.378251	0.204833	0.673355	0.0275634	0.263945	-0.0796118	-0.268999	0.272262	0.539786	0.664565	0.429952	0.090429	0.174422	0.315372	0.245625	-0.182685	0.19558	0.303506	0.348084	0.213764	0.0763889	-0.0870444	0.477667	0.265938
ENSG00000156482	ENSG00000248092	0.0738799	0.514049	0.309471	0.173551	0.184961	-0.183689	-0.235382	0.460914	0.355084	0.619455	0.566104	0.43455	0.330874	0.277115	0.713866	0.499878	0.650233	0.649448	0.548476	0.474765	0.0847733	0.208309	0.297712	0.871392	0.352135	0.333784	0.72348	0.2136	0.364389	0.181545	0.886818	0.324673	0.511476	0.622519	0.229954	0.0727087	0.28453	0.126594	-0.311617	-0.0312328	0.432458	0.381869	0.337737	0.416577	0.248853	-0.0533868	0.579235	0.348366
ENSG00000156482	ENSG00000253738	0.281051	0.580295	0.581568	-0.0349629	0.306844	0.144987	0.0399319	0.58258	0.342605	0.669717	0.684504	0.577513	0.267732	0.154511	0.683102	0.393881	0.6638	0.710252	0.595133	0.502411	0.48194	-0.514153	-0.0474185	0.934012	0.684745	0.471129	0.738087	0.490744	0.590996	0.502819	0.812766	0.433635	0.677077	0.779468	0.888998	0.661724	0.31578	0.52117	-0.0504551	0.102952	0.347066	0.571515	0.513931	0.611435	0.341069	0.167886	0.686634	0.443062
ENSG00000156482	ENSG00000264772	NA	NA	NA	NA	NA	NA	NA	NA	NA	NA	NA	NA	NA	NA	NA	NA	NA	NA	NA	NA	NA	NA	NA	NA	NA	NA	NA	NA	NA	NA	NA	NA	NA	NA	NA	NA	NA	NA	NA	NA	NA	NA	NA	NA	NA	NA	NA	NA
ENSG00000156482	ENSG00000268205	-0.182942	0.156583	0.0165711	0.070815	0.17803	-0.320537	0.311496	0.167034	0.266548	0.475522	0.437361	0.379383	0.492708	0.260731	0.541431	0.324803	0.419803	0.62226	0.448439	0.380805	-0.0328356	-0.0644983	0.165038	0.443899	-0.138967	0.0713305	0.586386	-0.132617	-0.104255	-0.204145	0.40273	0.339024	0.361002	0.606435	0.925215	-0.0963804	0.0837876	0.00639922	0.236674	-0.358384	-0.0205263	0.314704	-0.172531	0.0652039	-0.0637624	-0.331966	0.727705	0.376654
ENSG00000156689	ENSG00000245571	0.408343	0.142995	0.0221213	0.0604497	0.247476	0.238633	0.0493108	0.389205	0.233024	0.304245	0.275261	0.198539	0.157087	0.312485	0.435643	0.391929	0.493071	0.013903	0.425353	0.484501	0.371614	0.0885248	0.0382274	0.46265	0.853948	0.28621	0.496646	0.388368	0.28313	0.353686	-0.471696	0.559328	0.337845	0.458468	0.228641	0.146994	0.00918977	0.400256	0.255023	0.234605	-0.0788157	-0.0287989	-0.0506517	0.162597	0.216356	0.252185	0.488994	0.0129634
ENSG00000156689	ENSG00000255240	0.326648	0.0475295	0.298056	0.0699	-0.120661	0.0432247	-0.00135672	0.119492	0.0611039	0.0827781	0.162243	-0.00954607	0.109058	0.0922189	0.435002	0.188333	0.217741	0.0411203	0.332025	0.213141	0.623041	0.18853	0.21551	0.146492	0.843489	0.267436	0.227144	0.6033	0.735416	0.180469	0.405215	0.21836	0.155154	0.484394	0.289119	-0.0741282	-0.0149179	0.721201	0.164269	0.164396	0.194571	0.0652421	0.517712	0.316766	0.463518	0.425826	0.363232	0.128851
ENSG00000157106	ENSG00000260276	0.369716	0.602265	0.304011	0.297117	0.315669	0.221208	0.211332	0.655167	0.615341	0.68707	0.573308	0.491705	0.617297	0.616952	0.71863	0.7009	0.696607	0.759367	0.594718	0.657958	0.457448	0.251991	0.31293	0.687525	-0.104725	0.196871	-0.0388087	0.238957	0.470241	0.213924	0.566436	0.59478	0.459674	0.829597	0.60744	0.149769	0.504001	0.0287143	0.468172	0.399982	0.40195	0.533584	0.324127	0.108188	0.185156	0.177608	0.675741	0.53254
ENSG00000157106	ENSG00000270580	NA	NA	NA	NA	NA	NA	NA	NA	NA	NA	NA	NA	NA	NA	NA	NA	NA	NA	NA	NA	NA	NA	NA	NA	NA	NA	NA	NA	NA	NA	NA	NA	NA	NA	NA	NA	NA	NA	NA	NA	NA	NA	NA	NA	NA	NA	NA	NA
ENSG00000157637	ENSG00000206417	0.113068	0.173993	0.0460485	0.134737	0.094255	0.0605227	0.26158	0.558258	0.5415	0.725695	0.661534	0.610673	0.611044	0.59275	0.698961	0.66362	0.581052	0.694175	0.59969	0.512096	0.223317	0.228692	-0.134452	0.401029	0.0301595	0.322433	0.102187	0.247014	0.636465	0.182829	-0.258748	0.362998	0.368791	0.63345	0.914489	-0.0896327	0.0642421	0.303646	0.579164	0.0273193	-0.0321415	0.289911	0.0300565	0.341314	0.265649	0.383473	0.174082	0.263052
ENSG00000157637	ENSG00000226137	0.29921	0.460753	0.51396	0.195277	0.281733	0.279148	0.508459	0.384811	0.367307	0.537741	0.540669	0.49694	0.320127	0.381096	0.319832	0.671709	0.560719	0.656266	0.620501	0.629771	0.413554	0.427809	-0.239989	0.457983	0.0692382	0.429998	0.329541	0.276525	0.553883	0.358156	0.70551	0.538135	0.740387	0.816758	0.987719	0.403789	0.415612	0.644988	0.50827	0.189595	0.297744	0.394667	0.44833	0.345917	0.4363	0.498648	0.177833	0.496524
ENSG00000157637	ENSG00000228544	0.31702	0.357042	0.26195	0.0820914	0.135229	0.106309	0.476444	0.486331	0.503738	0.63838	0.543214	0.556732	0.438709	0.568647	0.575033	0.728639	0.66392	0.718826	0.614778	0.649829	0.329773	0.777473	0.562643	-0.664663	0.0251451	0.154171	-0.043782	0.276615	0.11798	0.249	0.426286	0.393855	0.392021	0.560075	0.913404	0.0975887	0.209937	0.363809	0.404485	-0.0885451	0.163619	0.104387	0.45021	0.18501	0.054358	-0.0117732	0.197451	-0.099304
ENSG00000157637	ENSG00000232956	-0.132311	-0.140303	-0.0335811	-0.109375	-0.246062	-0.0755682	-0.0756059	0.728363	0.689189	0.608346	0.573209	0.529687	0.641251	0.726485	0.677826	0.731388	0.75013	0.72645	0.473063	0.662628	-0.17134	0.345614	-0.121671	0.293372	-0.570854	0.0157304	0.176907	0.208008	0.385988	0.188224	0.00889727	0.26312	0.536719	0.571129	-0.407406	0.106485	-0.31641	-0.117388	0.392757	0.0733631	-0.0911393	0.36884	-0.137963	0.173405	-0.149214	-0.116163	0.383887	0.267556
ENSG00000157637	ENSG00000236901	0.249942	0.313177	0.295118	0.0562495	0.0616526	0.107281	0.444069	0.510208	0.443788	0.694	0.658711	0.594841	0.432166	0.477651	0.363848	0.557038	0.685189	0.711111	0.691607	0.542083	0.345887	0.246792	0.0556754	-0.772007	-0.0327291	0.139847	-0.0566973	0.204865	0.0373429	0.252658	0.742199	0.521295	0.503529	0.755729	0.994676	0.143113	0.0423362	0.289019	0.357287	0.130058	-0.0361496	0.436716	0.171192	0.253255	0.235945	0.155354	0.376219	-0.00346171
ENSG00000157637	ENSG00000260563	0.0621968	0.176229	0.147302	0.204711	0.222856	0.0730852	0.145309	0.822536	0.740958	0.755879	0.21407	0.100964	0.571785	0.646454	0.785565	0.704885	0.680884	0.755733	0.597423	0.769666	0.315453	-0.0423958	-0.528045	0.37326	-0.327543	0.344223	0.0961234	0.363178	0.633986	0.421608	-0.149062	0.429033	0.635903	0.614849	0.283841	0.197557	-0.130028	0.309275	0.617747	0.0412908	0.00489036	0.346167	0.182229	0.293035	0.18833	0.194225	0.307961	0.414377
ENSG00000157637	ENSG00000262049	0.117502	0.282168	0.0687617	0.0409693	0.2061	-0.0870235	-0.0145536	0.677778	0.519143	0.644886	0.458107	0.432252	0.598791	0.601145	0.707054	0.668551	0.659936	0.752459	0.497271	0.666645	0.306226	0.15825	-0.245146	0.438377	0.0173906	-0.0333849	-0.0196126	0.182485	0.634939	0.108022	0.015176	0.281409	0.414519	0.673067	0.963709	-0.0243479	0.0288804	0.381975	0.261029	-0.198383	0.0367403	0.308438	0.358172	0.290561	0.0759062	-0.0340959	0.428148	0.582011
ENSG00000157637	ENSG00000262877	0.0197249	0.073193	-0.0329956	0.109956	0.126792	-0.0712228	-0.0768631	0.365115	0.466065	0.475436	0.36148	0.389563	0.478124	0.339621	0.557223	0.344463	0.410601	0.556729	0.393746	0.564852	0.285912	0.172371	-0.203893	0.53019	0.248971	0.149673	0.0177671	0.138051	0.461044	0.0725548	0.35973	0.151307	0.0124949	0.568537	0.861029	-0.0791779	0.0220258	0.327026	0.426696	-0.124832	0.111395	0.302962	0.238113	0.11848	0.140755	0.0366897	-0.0228612	0.333539
ENSG00000157637	ENSG00000272077	0.0206686	-0.103862	-0.0850036	-0.149934	0.0243504	-0.0695002	-0.484663	0.574906	0.570039	0.656339	0.415937	0.217056	0.498039	0.586412	0.686942	0.665948	0.679142	0.778236	0.566327	0.63402	0.261481	0.408553	0.184218	0.373143	-0.152759	-0.163329	-0.052211	0.0586863	0.324082	0.0336212	-0.313281	0.206972	0.474825	0.50283	0.0359252	0.0959059	-0.184688	0.0520377	0.307769	-0.221327	0.00259381	0.227185	0.0952222	0.258438	0.0237805	-0.0898196	0.0703284	0.192641
ENSG00000157637	ENSG00000273344	0.102167	0.317625	0.31408	0.0501939	0.246911	-0.136614	0.203115	0.604044	0.596162	0.728924	0.468355	0.350596	0.638136	0.613534	0.753813	0.715317	0.71957	0.732985	0.752567	0.821611	0.317299	0.558827	-0.515792	-0.143953	-0.113642	0.198818	-0.0246221	0.309176	0.602648	0.267604	0.627196	0.402993	0.543337	0.60055	0.801978	0.0451894	0.0764797	0.368306	0.519639	-0.207825	-0.0306841	0.371664	0.386637	0.18726	-0.0217549	-0.156904	0.350435	0.383766
ENSG00000157873	ENSG00000226332	0.0123333	0.378409	0.407933	0.269078	0.196567	-0.0116446	0.747005	0.921818	0.898482	0.61611	0.290247	0.0529578	0.299099	0.466479	0.749778	0.550405	0.618866	0.604241	0.390842	0.552318	0.145258	-0.0250383	0.31389	-0.123735	0.518139	0.443627	0.0647875	0.558292	0.763478	0.553984	0.628524	0.476785	0.549923	0.435169	-0.152381	0.206749	0.429762	0.527735	0.57394	0.345086	0.35547	0.748456	0.443842	0.625458	0.380471	0.306841	-0.0102374	0.735617
ENSG00000157873	ENSG00000238164	0.658372	0.821134	0.662213	0.815265	0.797035	0.877291	0.811348	0.980947	0.932583	0.712207	0.579444	0.363367	0.575855	0.67166	0.730558	0.864711	0.874238	0.700919	0.874418	0.725164	0.715581	0.802423	0.595097	0.701818	0.6932	0.279864	0.386419	0.789558	0.657328	0.808884	0.782138	0.784026	0.845065	0.853531	0.0168682	0.675812	0.613582	0.8314	0.802949	0.757294	0.688835	0.918023	0.599277	0.844119	0.83558	0.844049	0.482383	0.701875
ENSG00000157873	ENSG00000268575	NA	NA	NA	NA	NA	NA	NA	NA	NA	NA	NA	NA	NA	NA	NA	NA	NA	NA	NA	NA	NA	NA	NA	NA	NA	NA	NA	NA	NA	NA	NA	NA	NA	NA	NA	NA	NA	NA	NA	NA	NA	NA	NA	NA	NA	NA	NA	NA
ENSG00000158863	ENSG00000213057	-0.0638536	0.247061	0.356441	0.389002	0.487391	0.0971246	0.53982	0.526634	0.698157	0.6337	0.494556	0.508333	0.609799	0.514924	0.604843	0.69282	0.620533	0.679031	0.616938	0.599056	0.400934	0.133161	0.0774003	0.647764	0.643724	0.494263	0.408294	0.341023	0.486245	0.370013	0.622156	0.355722	0.434209	0.745409	0.521675	-0.156769	0.273298	0.417617	0.258566	0.351644	0.264287	0.570295	0.308255	0.459806	0.24948	0.154071	0.568225	0.475812
ENSG00000158863	ENSG00000225733	0.0756897	0.300076	0.119274	-0.33792	-0.0183061	-0.328429	0.192741	0.462872	0.511387	0.643708	0.500533	0.498078	0.37694	0.518818	0.6921	0.658502	0.645518	0.69959	0.721374	0.673632	-0.0566069	0.0717507	0.253496	0.16638	-0.834853	0.0691389	0.586196	0.0110003	0.442149	-0.155601	-0.270814	0.403958	0.647578	0.759026	0.57946	0.159645	0.138221	0.211257	0.177455	-0.300793	-0.412141	0.550426	-0.0257258	0.0879247	0.0644471	0.0926553	0.510299	0.40446
ENSG00000158863	ENSG00000233223	0.106687	0.390432	0.330332	0.0629345	0.141942	-0.109175	0.359042	0.665027	0.639391	0.683421	0.718089	0.713771	0.725609	0.682878	0.807561	0.750563	0.7786	0.79587	0.75472	0.841054	0.506558	0.457657	0.257085	0.258374	0.57299	0.120636	0.617012	0.155104	0.580373	0.0776324	0.636295	0.443505	0.723568	0.777906	0.652677	-0.0842454	0.200055	0.326014	0.236204	-0.0408335	0.133895	0.605902	0.255716	0.329186	-0.00896345	0.0455712	0.659095	0.503445
ENSG00000158863	ENSG00000250742	0.0951873	0.361632	0.47858	0.0888903	0.26008	0.119296	-0.450487	0.547711	0.347781	0.456183	0.253435	0.0450468	0.210617	0.259813	0.623698	0.467944	0.484912	0.384408	0.713128	0.206075	0.257852	0.369319	0.168533	0.489427	0.14752	0.498266	0.709972	0.381513	0.528269	0.349396	0.52999	0.525883	0.489101	0.75242	0.230774	0.308321	0.433913	0.148973	0.475821	0.164529	0.539572	0.582946	-0.109731	0.013764	0.212689	0.233356	0.534872	0.607499
ENSG00000158863	ENSG00000253125	0.0827924	-0.0386612	0.0651606	0.0376246	-0.16225	-0.00192227	-0.263948	0.336232	0.453236	0.239182	0.106214	0.0886306	0.408486	0.495944	0.164159	0.331362	0.212434	0.286275	0.103497	0.225077	0.0557458	-0.16763	0.402363	-0.617111	0.301066	0.0468224	0.0675329	-0.00186073	-0.037964	-0.0139379	-0.436399	0.111969	0.193191	0.272793	0.683709	0.0743381	-0.148689	0.00640173	0.0193941	-0.0806319	-0.0746269	-0.0228475	0.0231655	-0.0399517	-0.0611185	-0.0453536	0.177986	0.260609
ENSG00000158863	ENSG00000253200	0.338643	0.30874	0.406875	0.525496	0.696578	0.412114	0.346757	0.840874	0.836139	0.839858	0.729534	0.712642	0.798441	0.720813	0.835647	0.826801	0.830346	0.843654	0.772666	0.778303	0.558692	0.123488	0.568665	0.779447	-0.0363638	0.389161	0.349982	0.709805	0.689371	0.684923	0.234624	0.739793	0.783908	0.852261	0.998599	0.628252	0.437037	0.715223	0.536535	0.514376	0.322523	0.802995	0.385083	0.759566	0.477958	0.524649	0.696204	0.71259
ENSG00000158863	ENSG00000258441	0.0737747	-0.102483	0.2452	0.0151655	0.305552	-0.0128092	0.0200244	0.576337	0.718164	0.612677	0.682173	0.444893	0.567275	0.644988	0.647256	0.685996	0.702331	0.749318	0.446263	0.639317	0.305655	-0.000404686	0.214815	0.157173	-0.0884161	0.412476	0.736098	0.423828	0.414651	0.348386	-0.0559737	0.476538	0.665694	0.742887	0.879606	0.383435	0.0936615	0.504229	0.522365	0.147819	0.103259	0.519772	0.0394588	0.288732	0.325339	0.439285	0.53632	0.463219
ENSG00000158863	ENSG00000258634	0.312602	0.502431	0.632986	0.516191	0.666187	0.387082	0.0788145	0.815938	0.74567	0.694528	0.710084	0.562373	0.606292	0.711017	0.800765	0.85009	0.669079	0.740432	0.865756	0.826565	0.65539	0.259565	0.26124	0.723675	0.744362	0.596934	0.615624	0.568725	0.68609	0.543599	0.697688	0.730688	0.835478	0.847732	0.579621	0.478827	0.560903	0.744036	0.525307	0.463923	0.491432	0.780385	0.474251	0.75052	0.452556	0.483703	0.13765	0.742946
ENSG00000158863	ENSG00000259768	0.087802	0.267486	0.167536	0.164265	0.380822	0.0771693	0.40489	0.682926	0.643058	0.631809	0.432499	0.398374	0.516951	0.581068	0.700152	0.722127	0.728126	0.722495	0.75359	0.627706	0.462059	-0.427738	-0.0185414	0.893281	0.750143	0.262633	0.00597496	0.259961	0.372051	0.232316	0.281481	0.520712	0.650742	0.679427	0.090903	0.377107	0.0806719	0.597153	0.419632	0.287304	0.141459	0.571209	0.361206	0.198022	0.0280232	0.00722637	0.458465	0.499637
ENSG00000158863	ENSG00000273729	0.135666	0.357468	0.442435	0.54524	0.621045	0.414377	0.35335	0.628172	0.746705	0.830304	0.717639	0.657628	0.793953	0.813743	0.704761	0.845754	0.711017	0.831488	0.610527	0.729454	0.544741	0.086606	0.464226	0.771341	0.154743	0.491726	0.452536	0.589435	0.669197	0.606348	0.285972	0.578446	0.691171	0.846565	0.735429	0.572901	0.374	0.580423	0.474004	0.401543	0.42856	0.78258	0.368458	0.653233	0.461742	0.49599	0.806991	0.584687
ENSG00000158941	ENSG00000246582	0.139861	0.332612	0.22291	0.0873012	0.302844	0.15853	0.343369	0.4557	0.14365	0.186483	0.0516164	-0.0324734	0.0525327	0.0181752	0.237319	0.392689	0.288591	0.0290973	0.252337	0.156753	0.677474	0.116373	0.0795494	-0.746323	-0.12628	-0.107746	-0.0382834	0.0751959	0.602767	0.125713	0.789026	0.169974	0.473683	0.807994	0.284052	0.497489	0.0566772	0.42329	0.23524	-0.0615092	-0.164839	0.554356	-0.0204112	0.453403	-0.150839	-0.113911	0.741895	0.304763
ENSG00000158941	ENSG00000253125	-0.0785323	-0.102759	0.0621679	0.168473	-0.00598843	0.1295	-0.204929	0.41972	0.554926	0.323264	0.144203	0.154105	0.500045	0.542241	0.261723	0.326499	0.319994	0.297927	0.0863211	0.283741	0.0144001	0.119783	-0.113777	-0.80305	0.0857697	-0.00401626	0.0459022	-0.0315388	0.0322057	-0.0377927	-0.148872	0.186559	0.243187	0.436198	0.180633	0.132098	0.037127	0.0511951	0.00859826	0.169632	0.0709486	-0.0196744	0.0897917	0.177476	0.000253923	-0.00810457	0.16447	0.347301
ENSG00000158941	ENSG00000253200	0.567304	0.465608	0.641717	0.488991	0.698994	0.561766	0.437075	0.795833	0.732125	0.779258	0.77656	0.826703	0.749482	0.651759	0.752312	0.780739	0.834042	0.820633	0.758656	0.738229	0.692224	0.325502	0.414821	0.433608	0.649614	0.526917	0.465636	0.599564	0.653351	0.595301	0.901203	0.705124	0.79565	0.857546	0.785514	0.665451	0.550944	0.747973	0.718907	0.605897	0.662456	0.80565	0.680854	0.818466	0.618141	0.471358	0.814416	0.723616
ENSG00000158941	ENSG00000272894	0.417034	0.232532	0.0494631	0.047586	0.249956	0.285192	0.346187	0.577981	0.539361	0.603833	0.647229	0.562198	0.445306	0.529237	0.542745	0.619662	0.554914	0.681972	0.786932	0.680927	0.735538	-0.253542	-0.170843	0.00573886	0.20411	0.172719	0.385513	0.366608	0.266362	0.182385	0.915946	0.33792	0.324311	0.777695	0.937849	-0.27457	0.191838	0.374776	0.569102	0.434778	0.183374	0.418234	0.159899	0.399023	0.163758	0.154842	0.425444	0.372561
ENSG00000159082	ENSG00000238197	0.563549	0.563589	0.619998	0.343432	0.545447	0.381863	0.31495	0.769577	0.743345	0.660932	0.751283	0.632522	0.658802	0.734418	0.488334	0.742983	0.704006	0.749363	0.482263	0.377462	0.62279	0.137184	0.546062	0.771064	0.682973	0.45148	0.717112	0.481354	0.614353	0.35864	-0.0408821	0.598591	0.669377	0.831854	0.967236	0.592053	0.359726	0.496456	0.422756	0.517448	0.219085	0.717038	0.525132	0.307392	0.647935	0.701072	0.52418	0.636906
ENSG00000159082	ENSG00000247708	0.418069	0.489687	0.305709	0.262419	0.428929	0.247733	0.335435	0.68368	0.718804	0.698925	0.720137	0.578702	0.543333	0.715768	0.43811	0.746888	0.869502	0.824791	0.541201	0.585196	0.390433	-0.112861	0.303627	0.253111	0.0969306	0.0748967	-0.152078	0.235034	0.410623	0.0486469	-0.82536	0.390378	0.523326	0.716592	0.971781	0.156954	0.184855	0.521926	-0.0115231	0.373496	0.0276921	0.627494	0.318255	0.181889	0.363788	0.439066	0.293658	0.353117
ENSG00000159082	ENSG00000272821	0.13904	0.105257	0.016265	-0.0354915	0.00153794	0.00197809	-0.445187	0.237379	0.143049	0.106543	-0.122291	0.0818977	0.190201	0.155249	0.20124	0.272171	0.251523	0.439406	0.272446	0.223923	0.0746569	0.289422	-0.0451326	-0.421248	0.246977	0.156764	0.014994	-0.0451236	0.275601	0.0104458	-0.718544	0.12343	0.16007	0.566927	0.0206829	0.43836	0.0677587	0.353892	0.144088	-0.0331569	0.0255059	0.45216	-0.0506012	0.084191	0.0856977	0.0978188	0.207706	0.187343
ENSG00000159692	ENSG00000196810	0.498445	0.732951	0.668947	0.0508742	0.369057	0.363151	0.514986	0.851348	0.794997	0.877483	0.636652	0.68982	0.830917	0.749313	0.797345	0.811827	0.859662	0.876523	0.732938	0.754835	0.668388	0.763755	0.619702	0.744889	-0.244967	0.2764	0.688833	0.488368	0.566575	0.28369	-0.0910208	0.708487	0.866498	0.85347	0.988539	0.596888	0.579047	0.62389	0.563942	0.496123	0.242468	0.703034	0.0453383	0.553443	0.450652	0.433728	0.78828	0.519369
ENSG00000159840	ENSG00000232533	0.709583	0.483518	0.471526	0.525992	0.623177	0.458493	0.714805	0.740575	0.836294	0.815877	0.781821	0.694668	0.78005	0.767368	0.841828	0.792074	0.857247	0.761248	0.737014	0.856087	0.661606	0.121273	0.27298	0.54036	0.835042	0.548595	0.865886	0.542534	0.486192	0.519108	0.74466	0.589022	0.828839	0.851398	0.986481	0.705429	0.720256	0.844881	0.408866	0.293649	0.310551	0.764781	0.608167	0.732865	0.658057	0.743396	0.81969	0.73075
ENSG00000159840	ENSG00000244479	0.000978374	0.0647138	0.272463	-0.0592763	-0.368742	-0.1952	-0.706434	0.62413	0.265686	0.357237	-0.0079896	-0.0800105	0.0481781	-0.00752189	0.159984	0.32718	0.615969	0.268807	0.344958	0.263916	0.427844	-0.182792	-0.119988	-0.426753	-0.171762	-0.413604	-0.476329	-0.0662492	0.222652	-0.0966979	-0.441997	0.376598	0.510744	0.529829	0.294504	0.296401	0.290716	0.227754	0.392909	0.0100607	-0.198654	0.396594	0.431028	-0.249009	-0.130075	-0.117969	-0.412589	-0.0406549
ENSG00000160087	ENSG00000182873	0.151404	0.401099	0.246391	0.142419	0.453565	0.0725605	0.0168793	0.578302	0.635543	0.681214	0.726307	0.6705	0.569044	0.69101	0.605764	0.744886	0.723655	0.713385	0.657425	0.577864	0.433818	0.415734	0.0616968	0.949294	0.407595	0.224679	0.126783	0.310145	0.428423	0.239754	0.414322	0.553185	0.691288	0.67231	0.858992	0.245551	-0.0583362	0.211001	0.224925	0.241646	0.571198	0.581134	0.295643	0.472093	0.196137	0.183621	0.147764	0.646721
ENSG00000160087	ENSG00000223764	-0.00286084	0.0709265	-0.0161534	-0.0913855	0.0334453	-0.125628	-0.291392	0.216833	0.212704	0.403958	0.0255378	0.0417263	0.0607765	0.16277	0.359717	0.435563	0.311884	0.344772	0.374567	0.369607	0.177882	-0.218102	-0.254339	0.431821	0.69414	-0.0493966	0.299255	0.0574014	0.205478	0.112282	-0.120747	0.227444	0.226911	0.4378	0.763867	0.0876839	0.208352	0.0800504	-0.0431523	0.0759827	0.00663381	0.370717	0.0969734	0.183292	0.0218328	0.00184631	0.31431	0.417221
ENSG00000160087	ENSG00000224870	0.55658	0.593316	0.524934	0.627214	0.549095	0.482377	0.114346	0.660547	0.699661	0.763183	0.643964	0.652064	0.614234	0.553776	0.675453	0.555501	0.670894	0.693147	0.580645	0.554611	0.753924	0.430517	0.391617	0.220712	0.272887	0.525969	0.621641	0.643053	0.697938	0.614831	0.828227	0.635976	0.826478	0.840073	0.766434	0.300072	0.586095	0.580943	0.604463	0.428348	0.246646	0.845216	0.380799	0.675646	0.359111	0.371499	0.669892	0.713663
ENSG00000160087	ENSG00000228794	0.221357	0.215473	0.308257	0.256768	0.129457	0.234385	0.041619	0.788428	0.737289	0.701521	0.542428	0.542815	0.693816	0.62495	0.823456	0.840943	0.792244	0.796467	0.649871	0.756406	0.0856298	0.725118	-0.0496102	0.787948	0.477989	0.415404	0.584341	0.500257	0.424154	0.504663	-0.378899	0.315532	0.289127	0.738572	0.706103	-0.0144484	0.245702	0.176627	0.0179044	0.346119	-0.0892995	0.626258	0.196742	0.334997	0.34083	0.159702	0.384367	0.488186
ENSG00000160087	ENSG00000240731	0.071314	0.212775	0.295623	0.186078	0.212535	0.0443029	-0.185829	0.594676	0.629593	0.643093	0.606991	0.660588	0.626947	0.673658	0.562352	0.689203	0.729092	0.706442	0.680676	0.622006	0.384949	0.356843	-0.140906	0.762856	0.281251	0.386354	0.479315	0.463665	0.408628	0.488807	0.297262	0.598476	0.645284	0.71505	0.708363	0.542542	0.180205	0.165738	0.336145	0.288732	0.378616	0.684669	0.310673	0.448187	0.0838018	0.108739	0.482494	0.452504
ENSG00000160087	ENSG00000259642	0.306216	0.248614	0.130741	0.324056	0.32892	0.391911	0.391695	0.789783	0.730459	0.705618	0.499018	0.600628	0.587426	0.597129	0.706978	0.799255	0.743636	0.771025	0.726571	0.760766	0.439346	0.0323902	-0.0117159	0.772934	0.296237	0.257849	0.57277	0.398873	0.267542	0.33767	0.594392	0.465611	0.669335	0.567581	0.996201	0.419925	0.160546	0.459588	0.41378	0.16328	0.161622	0.687584	0.112792	0.110464	0.375715	0.373647	0.502206	0.2408
ENSG00000160087	ENSG00000268575	NA	NA	NA	NA	NA	NA	NA	NA	NA	NA	NA	NA	NA	NA	NA	NA	NA	NA	NA	NA	NA	NA	NA	NA	NA	NA	NA	NA	NA	NA	NA	NA	NA	NA	NA	NA	NA	NA	NA	NA	NA	NA	NA	NA	NA	NA	NA	NA
ENSG00000160087	ENSG00000272455	0.180247	0.45614	0.604403	-5.62893e-05	0.24585	-0.0711728	-0.106035	0.486684	0.504087	0.557017	0.578846	0.427852	0.617968	0.758165	0.603249	0.577703	0.750638	0.791486	0.768741	0.619322	0.50423	-0.0537101	-0.0190789	0.517055	0.573244	0.274951	0.279987	0.3634	0.580148	0.33456	0.693852	0.348843	0.547095	0.646594	0.763743	0.218067	0.279463	0.38395	0.444022	0.232642	0.375952	0.632898	0.575391	0.639987	0.175878	0.242755	0.503696	0.601408
ENSG00000160087	ENSG00000272512	-0.0179973	-0.0094082	0.04951	-0.153605	-0.0704942	-0.0669225	-0.385437	0.116849	0.0294647	0.19403	-0.0236059	-0.129622	0.0720167	0.0879346	0.0559375	0.14355	0.398182	0.28343	0.146216	0.0673337	-0.0477899	0.324329	-0.228029	-0.0771032	0.30113	0.0121491	0.091877	-0.0475581	0.288053	0.02899	0.145122	0.0754611	0.0295763	0.0958332	0.178345	0.138755	0.0245225	0.320204	-0.185567	0.0118556	0.0159821	0.3041	-0.0665458	0.144682	-0.00695193	-0.104129	0.214947	0.233011
ENSG00000160226	ENSG00000183250	0.260886	0.329894	0.0894204	0.118409	0.371773	0.233399	0.343372	0.745815	0.774702	0.764128	0.464861	0.471282	0.658889	0.673536	0.728065	0.761767	0.795623	0.829121	0.731151	0.707844	0.565723	0.448449	0.355598	-0.105548	0.0136898	0.0840314	0.386542	0.303823	0.344332	0.19693	0.429023	0.406506	0.585845	0.706441	0.593079	0.124526	0.243213	0.271799	0.56074	0.288205	-0.0697867	0.517249	0.403229	0.337219	0.223304	0.318231	0.528011	0.41863
ENSG00000160226	ENSG00000184441	0.624839	0.739023	0.717978	0.435723	0.65415	0.306558	0.832042	0.610571	0.630071	0.724752	0.8121	0.845882	0.724952	0.673261	0.771828	0.813318	0.782638	0.827347	0.781188	0.744789	0.773512	0.722962	0.771687	0.908327	0.891908	0.727445	0.812976	0.629104	0.878822	0.702602	0.977594	0.801599	0.800131	0.924883	0.913192	0.731157	0.750311	0.818695	0.693342	0.807643	0.819155	0.882518	0.792842	0.843481	0.792064	0.823219	0.908526	0.898818
ENSG00000160226	ENSG00000187951	0.115992	0.0916783	-0.0116316	-0.0407557	0.14717	-0.0742971	0.2579	0.112225	0.100936	0.0782282	0.0376015	0.0293221	-0.00826672	-0.031909	0.0628176	0.10251	0.0449637	0.0528646	0.273988	0.19185	0.300903	-0.460143	0.0488883	-0.752592	0.153922	-0.051691	-0.0932392	0.0634139	0.259648	0.0743359	0.842017	0.323107	0.458323	0.518632	0.601131	0.0555004	0.0545588	-0.238357	0.137647	0.0819196	-0.0100211	0.387271	0.101215	0.175283	0.0284461	0.0638422	0.182304	-0.0622181
ENSG00000160256	ENSG00000183250	0.0140267	0.114455	0.19419	0.0758038	-0.108351	-0.231612	-0.292222	0.72959	0.684473	0.750533	0.376615	0.44199	0.63102	0.608629	0.717579	0.692095	0.779558	0.790799	0.621604	0.734978	0.376244	-0.0236906	-0.239839	-0.139756	-0.404199	0.0353606	0.393148	0.103199	0.323811	0.157126	-0.0436981	0.204033	0.563724	0.706683	-0.0662363	0.385896	0.232913	0.428979	0.384246	-0.00098517	0.140798	0.501157	0.0785807	0.22493	-0.0552824	-0.156182	0.27378	0.125881
ENSG00000160256	ENSG00000184441	0.00470999	0.0346767	0.0387388	0.135991	-0.144966	-0.386817	-0.629665	0.51656	0.613767	0.568089	0.734269	0.676716	0.570282	0.612643	0.622931	0.585779	0.672126	0.751417	0.600903	0.364196	0.27842	-0.308277	-0.435106	0.574962	-0.547686	0.157667	0.175386	0.0487465	0.325652	-0.0670104	-0.123256	0.333157	0.362141	0.635889	0.201992	0.212608	0.0517549	0.0449801	0.399447	-0.165247	-0.125766	0.409004	-0.0130825	0.000318635	-0.165619	-0.163409	0.145747	0.333116
ENSG00000160256	ENSG00000276529	0.58207	0.363415	0.226509	0.492858	0.672843	0.406281	0.736706	0.477231	0.521533	0.651285	0.514216	0.58883	0.513229	0.478485	0.5948	0.59127	0.579199	0.739621	0.53458	0.735314	0.385288	0.455289	0.345806	0.355884	0.582708	0.657032	0.730936	0.736624	0.523887	0.643121	0.648015	0.483547	0.55234	0.465979	0.919087	0.147821	0.536336	0.470752	0.611647	0.403355	0.313647	0.500819	0.32552	0.303173	0.237509	0.241897	0.735028	0.625345
ENSG00000160932	ENSG00000247317	0.668332	0.736964	0.647182	0.343683	0.388952	0.54808	0.71864	0.313532	0.40093	0.82628	0.592307	0.557065	0.80447	0.758931	0.709441	0.552945	0.75552	0.840394	0.675646	0.699453	0.786688	0.236635	0.570296	-0.0360165	0.52486	0.638298	0.71732	0.465891	0.613697	0.666376	0.255362	0.511797	0.544655	0.569735	-0.769269	0.601984	0.356019	0.775375	0.497993	0.567223	0.525126	0.630123	0.603395	0.684274	0.663552	0.59655	0.709789	0.752911
ENSG00000160932	ENSG00000253716	-0.121798	0.0826741	0.263255	0.105442	0.285714	0.111274	0.253771	0.909312	0.795583	0.605535	0.546799	0.463296	0.28168	0.356703	0.365216	0.431896	0.610218	0.664526	0.156715	0.314036	0.387651	0.183482	0.0457276	0.192674	0.758735	0.179107	0.22021	0.0709485	0.345439	0.0498655	-0.109157	0.21776	0.221624	0.354141	0.16839	0.100126	-0.0649365	0.341452	0.267949	-0.134477	0.12561	0.587184	0.00250244	0.347805	-0.0354494	-0.0616441	0.435127	0.163361
ENSG00000161960	ENSG00000215067	-0.300816	-0.334378	-0.0884386	-0.375214	-0.296042	-0.296389	-0.349392	0.588769	0.552603	0.612528	0.472807	0.170671	0.392681	0.442442	0.455614	0.572097	0.573699	0.664283	0.594864	0.477278	-0.241826	-0.651399	-0.256204	-0.117316	-0.584762	-0.29736	0.0242933	-0.0228844	0.014844	-0.0727781	-0.769737	0.142967	0.435165	0.416596	-0.382649	0.0887454	-0.393653	0.383457	0.2582	-0.476689	-0.347876	0.31234	-0.156696	-0.0630532	-0.113448	-0.14722	0.300358	0.159516
ENSG00000161960	ENSG00000233223	-0.289277	-0.381352	-0.15962	-0.322916	-0.375206	-0.345315	-0.595013	0.444325	0.442264	0.577365	0.555136	0.405482	0.46794	0.341913	0.465544	0.50132	0.587113	0.614287	0.651904	0.59045	-0.212039	-0.708953	-0.367077	-0.648288	-0.548417	-0.199545	0.151914	-0.14799	-0.0252737	-0.203879	-0.592347	0.0186664	0.349003	0.540473	-0.211462	-0.177508	-0.433864	-0.0551947	0.171796	-0.484831	-0.438219	0.45458	-0.185763	-0.255024	-0.0873496	-0.0811973	0.318822	-0.0172794
ENSG00000161960	ENSG00000262089	-0.216695	-0.276499	-0.142485	-0.264389	-0.240854	-0.203001	-0.510956	0.838796	0.802212	0.54968	0.185211	0.00703812	0.308098	0.44767	0.615162	0.765305	0.524526	0.575136	0.452251	0.368112	-0.220572	-0.615688	-0.351595	-0.612166	-0.40005	-0.177194	-0.00154044	-0.112276	-0.0961226	-0.168589	-0.86785	0.0604094	0.33561	0.413266	-0.479498	-0.205523	-0.270275	0.241602	0.396614	-0.335825	-0.424682	0.219665	-0.100754	-0.15144	-0.108164	-0.121442	0.302486	0.0115041
ENSG00000161960	ENSG00000264577	0.61013	0.711631	0.778029	0.416303	0.633021	0.529216	0.0267417	0.884154	0.609076	0.659827	0.616752	0.611134	0.529451	0.577655	0.402373	0.695344	0.686345	0.672315	0.630226	0.430341	0.346301	0.740375	0.4005	0.581973	0.1896	0.652225	0.443937	0.647861	0.685148	0.684133	0.742438	0.66817	0.769075	0.750058	0.169921	0.739923	0.582449	0.378494	0.73154	0.585831	0.439699	0.526769	0.543468	0.615286	0.444598	0.282174	0.536428	0.46308
ENSG00000161960	ENSG00000264772	NA	NA	NA	NA	NA	NA	NA	NA	NA	NA	NA	NA	NA	NA	NA	NA	NA	NA	NA	NA	NA	NA	NA	NA	NA	NA	NA	NA	NA	NA	NA	NA	NA	NA	NA	NA	NA	NA	NA	NA	NA	NA	NA	NA	NA	NA	NA	NA
ENSG00000161960	ENSG00000268713	-0.0713878	-0.208553	0.171846	-0.122373	0.0154584	0.0207873	0.286063	0.739552	0.496629	0.703259	0.401166	0.419551	0.419303	0.470982	0.494101	0.602019	0.548216	0.661391	0.596908	0.50389	-0.00795884	-0.300429	-0.193235	-0.414	-0.123245	0.0272224	0.209891	0.0392258	-0.0991828	0.0346363	-0.556032	0.279624	0.518674	0.540402	0.495482	0.0742973	-0.0158519	0.179802	0.542761	-0.100667	-0.29822	0.378847	0.116671	0.108282	0.0281616	0.021593	0.371638	-0.0200382
ENSG00000161970	ENSG00000175061	0.485655	0.64614	0.729828	0.793509	0.730707	0.752115	0.902366	0.865876	0.887119	0.917219	0.85153	0.811593	0.731046	0.734785	0.890844	0.747649	0.887898	0.875474	0.839204	0.808746	0.614454	0.866911	0.635857	0.934067	0.877624	0.750133	0.683009	0.824999	0.829849	0.813385	0.862364	0.882606	0.899116	0.979938	0.986192	0.859437	0.573019	0.855735	0.697798	0.752456	0.785592	0.74743	0.735647	0.859309	0.417208	0.336348	0.774487	0.813274
ENSG00000161970	ENSG00000178977	0.298467	0.36018	0.135796	-0.0873326	0.194136	0.119501	-0.00837577	0.231864	0.51339	0.653009	0.0170184	0.395528	0.334475	0.263575	0.426402	0.268768	0.48369	0.599863	0.513257	0.483208	0.45193	0.308247	0.025746	0.0823611	-0.263421	0.0294375	-0.0670544	0.265109	0.468426	0.345812	0.427523	0.272065	0.619508	0.489345	0.400015	0.0571186	0.164194	0.483109	0.380961	-0.07107	0.469909	0.283822	0.442541	0.340924	0.309853	0.234988	0.465826	0.342407
ENSG00000164105	ENSG00000245213	0.171182	0.130858	0.27393	0.101475	-0.0677447	0.100149	-0.144002	0.644443	0.514942	0.567577	0.37399	0.382992	0.396267	0.404014	0.708184	0.749818	0.608171	0.661449	0.655518	0.691544	0.282438	-0.251443	0.472768	0.79082	0.654854	0.126404	0.215048	-0.133427	0.0934424	-0.0345875	0.172066	0.167054	0.452234	0.398925	-0.35669	0.163669	0.00689947	-0.0296601	0.342483	-0.22857	0.171307	0.32285	0.630586	-0.0132292	0.398783	0.419946	-0.118747	-0.0431595
ENSG00000164105	ENSG00000272870	0.62072	0.592045	0.439914	0.557535	0.35002	0.593592	0.533306	0.737648	0.650473	0.720328	0.508446	0.416357	0.634133	0.687531	0.863449	0.864279	0.676277	0.769415	0.830366	0.807002	0.559552	0.357249	0.620342	0.859557	0.842961	0.506974	0.774252	0.119524	0.427412	0.0761398	0.0191849	0.479033	0.557183	0.695818	-0.110963	0.685409	0.393546	0.453667	0.551117	0.233967	0.666852	0.598294	0.131557	0.504241	0.687051	0.725843	0.72366	0.478195
ENSG00000165490	ENSG00000246067	0.11716	0.0713443	0.227504	-0.148098	-0.0835547	-0.0249297	0.261674	0.40227	0.541608	0.416825	0.399935	0.25223	0.264345	0.396326	0.439908	0.60044	0.558277	0.417915	0.454527	0.340538	0.145496	0.316391	0.0718618	-0.636797	-0.414794	-0.0874849	-0.0757575	0.184678	0.393272	0.217754	-0.287309	0.212458	0.453423	0.501333	-0.556289	0.370116	0.341792	0.281896	0.201292	-0.00165795	-0.0327453	0.449288	0.16044	0.0993634	0.27174	0.0426648	0.433968	0.0278806
ENSG00000165490	ENSG00000247137	0.0476109	0.00662856	0.109811	-0.211658	-0.0364209	0.0245804	0.507918	0.666393	0.691427	0.502364	0.489912	0.409654	0.436063	0.634896	0.5086	0.577334	0.577391	0.537632	0.45076	0.33248	0.216611	-0.0895546	-0.0560169	-0.531563	-0.729367	0.0787319	0.0386405	0.10247	0.380567	0.142013	-0.268968	0.147813	0.341026	0.635893	-0.372286	0.212889	0.188012	-0.0621891	0.165315	-0.0362777	0.0229723	0.341298	0.059348	0.113178	0.00154766	-0.043006	0.405412	-0.115441
ENSG00000165494	ENSG00000246067	0.239167	0.153809	0.302045	0.467335	0.516232	0.0619066	-0.0497676	0.430181	0.581192	0.702104	0.322566	0.372625	0.620813	0.624572	0.732606	0.682704	0.722702	0.796043	0.707486	0.757173	0.434899	0.10216	0.591431	0.650974	0.330914	0.230101	0.548154	0.391523	0.400835	0.406238	0.334414	0.373788	0.65155	0.734334	0.291147	0.50885	-0.183856	0.562627	0.520874	0.269879	0.361682	0.738652	0.489669	0.435368	0.104474	0.145281	0.682346	0.531799
ENSG00000165494	ENSG00000247137	0.372107	0.290626	0.472804	0.675841	0.75054	0.550541	0.707385	0.770857	0.842341	0.840947	0.555618	0.496168	0.806946	0.786496	0.782907	0.743716	0.846191	0.853843	0.814497	0.85684	0.63167	0.315647	0.599758	0.72849	0.366653	0.419964	0.490261	0.600126	0.477635	0.618664	0.282513	0.498403	0.679176	0.866797	0.549621	0.600212	0.178449	0.56165	0.551715	0.549831	0.445223	0.819945	0.631299	0.612741	0.187466	0.182949	0.767662	0.794133
ENSG00000166140	ENSG00000239911	-0.123539	0.138649	0.237025	0.150639	0.225397	0.198975	0.0755199	0.676648	0.690701	0.645187	0.446711	0.360336	0.591348	0.781865	0.497873	0.581877	0.642059	0.712003	0.101223	0.625996	-0.0165243	0.00626415	-0.0247403	0.437095	0.669502	0.350172	0.20941	0.216917	0.414181	0.260441	0.569748	0.384566	0.593549	0.709322	-0.130172	0.407006	0.314268	0.279815	0.246293	0.00778113	0.307102	0.710525	0.138793	0.49102	0.184773	0.328404	0.232924	0.299756
ENSG00000166140	ENSG00000245849	0.328942	0.567032	0.52522	0.378956	0.452752	0.0784873	0.268142	0.520895	0.587125	0.634894	0.40544	0.387405	0.47917	0.554349	0.639956	0.527148	0.634406	0.793359	0.64169	0.555589	0.578121	0.0760158	0.14857	0.779029	0.953144	0.386429	0.34037	0.446489	0.490204	0.414008	0.818427	0.471118	0.52268	0.786792	0.971719	0.376378	0.291296	0.434167	0.233613	0.328504	0.410687	0.72984	0.479048	0.693042	0.168273	0.234867	0.491351	0.685458
ENSG00000166140	ENSG00000247556	0.22785	0.671523	0.531431	0.375267	0.401897	0.114882	0.25687	0.679887	0.72924	0.65015	0.577865	0.505091	0.553951	0.621898	0.686871	0.520987	0.689911	0.753071	0.315738	0.751393	0.19789	-0.17945	0.418678	0.503445	0.544795	0.43525	0.406038	0.446752	0.4521	0.424017	0.0878206	0.510278	0.727115	0.826265	0.975561	0.463474	0.336426	0.334064	0.30498	0.319865	0.431662	0.653983	0.252442	0.440285	0.29339	0.283007	0.476991	0.594834
ENSG00000166140	ENSG00000261183	0.0932115	0.403957	0.0722176	0.102333	0.282542	0.102203	0.364793	0.344925	0.328681	0.391632	0.699147	0.641592	0.231237	0.0831217	0.11856	0.440195	0.357766	0.403668	-0.00247401	0.521063	0.773132	-0.0795996	0.186424	-0.299585	0.470973	-0.113079	0.00914562	0.14118	0.699255	0.0814077	0.636293	0.173489	0.271457	0.662103	0.989552	0.0996503	0.238583	0.263298	0.0981413	0.248758	0.16538	0.834414	0.278689	0.502292	0.469762	0.248851	0.234819	0.446342
ENSG00000166452	ENSG00000204054	0.561809	0.42933	0.259266	0.0988163	0.358027	-0.100617	0.203593	0.589563	0.59383	0.53438	0.262746	0.24132	0.441757	0.493077	0.619174	0.557692	0.662253	0.65244	0.646916	0.634578	0.595352	0.0416841	0.139848	0.582837	-0.132339	0.243622	0.713479	0.122446	0.417415	-0.0309403	-0.583916	0.419951	0.558102	0.636037	-0.224703	0.118426	0.0569729	0.376369	0.221507	0.13815	0.0558315	0.388486	0.18416	0.142712	0.35017	0.436115	0.734407	0.493189
ENSG00000166452	ENSG00000214783	NA	NA	NA	NA	NA	NA	NA	NA	NA	NA	NA	NA	NA	NA	NA	NA	NA	NA	NA	NA	NA	NA	NA	NA	NA	NA	NA	NA	NA	NA	NA	NA	NA	NA	NA	NA	NA	NA	NA	NA	NA	NA	NA	NA	NA	NA	NA	NA
ENSG00000166452	ENSG00000215424	0.144316	0.52962	0.33667	-0.0204093	0.0189664	-0.0987295	0.0189526	0.526816	0.593761	0.65878	0.642806	0.63631	0.506844	0.628984	0.655195	0.806428	0.734016	0.759113	0.682086	0.683526	0.452241	-0.17026	-0.186361	0.164671	-0.792888	-0.000921772	0.0204217	0.292908	0.319017	0.10522	0.122785	0.449976	0.620813	0.71671	0.61352	0.510152	0.312404	0.359425	0.42766	0.092924	0.291238	0.600436	0.252931	0.146745	0.157267	0.174837	0.0841791	0.354699
ENSG00000166452	ENSG00000225733	0.199996	0.63955	0.659643	0.22748	0.565119	0.124332	0.0660844	0.58008	0.608389	0.737	0.633472	0.573725	0.481154	0.44912	0.659004	0.653024	0.687313	0.678729	0.75499	0.616355	0.202087	0.05913	0.220574	0.644833	-0.32835	0.487732	0.765405	0.452171	0.377624	0.423387	0.0892244	0.601516	0.807398	0.855157	0.982407	0.589875	0.498839	0.608416	0.229082	0.115358	0.0234595	0.775548	0.631142	0.742536	0.432695	0.416624	0.682684	0.547852
ENSG00000166452	ENSG00000246273	0.329995	0.69882	0.551975	0.178595	0.233699	0.0673056	0.238865	0.745864	0.744653	0.846647	0.5692	0.462328	0.726423	0.662803	0.613254	0.607259	0.763889	0.847503	0.694543	0.692428	0.570175	-0.0337773	0.034014	-0.0678622	0.594372	0.404675	0.450628	0.453237	0.322727	0.466558	0.768451	0.611787	0.663703	0.698041	0.946541	0.475482	0.251504	0.559487	0.53785	0.279429	0.448439	0.599097	0.564924	0.36401	0.158311	-0.0019065	0.324604	0.491594
ENSG00000166452	ENSG00000254860	0.177842	0.390488	0.595118	0.210642	0.289047	0.143753	0.0561002	0.43521	0.278805	0.355343	0.28323	0.218794	0.222032	0.1431	0.439744	0.476363	0.474537	0.335211	0.458815	0.406642	0.408699	0.0174093	0.0667679	0.0874441	0.000671397	0.249982	0.476683	0.430036	0.236597	0.333651	-0.055727	0.508229	0.634238	0.661732	0.890679	0.434825	0.208252	0.441506	0.247705	0.100095	0.272969	0.498993	0.383216	0.278961	0.179257	0.136395	0.367594	0.426825
ENSG00000166750	ENSG00000266947	0.298355	0.380201	0.544118	0.144445	0.460103	0.222527	0.583311	0.271786	0.362982	0.537891	0.637462	0.369331	0.53705	0.575953	0.64975	0.521498	0.518221	0.529722	0.760024	0.80157	0.0339263	0.352621	0.769739	0.401595	0.625308	0.292504	0.53726	0.248841	0.513462	0.163035	0.875687	0.314227	0.335234	0.771191	0.496527	0.315056	0.075851	0.685007	0.0602263	0.149256	0.162706	0.71279	0.0216327	0.373889	0.49495	0.470731	0.726106	0.487319
ENSG00000166750	ENSG00000267321	0.136941	0.301998	0.129987	0.0676789	0.165681	0.167207	0.142401	0.201314	0.242662	0.263818	0.27355	0.155277	0.28491	0.406722	0.493789	0.266072	0.312216	0.290776	0.532916	0.494163	-0.114032	-0.481914	-0.0621123	0.58814	0.119814	0.353003	0.630514	0.243257	0.414711	0.192328	-0.0659587	0.328052	0.482232	0.591475	-0.440516	0.338006	0.380522	0.451786	0.215169	0.0338465	0.222818	0.55156	-0.0786131	0.301087	0.263012	0.160244	0.628409	0.402012
ENSG00000166801	ENSG00000245571	0.649092	0.839026	0.755368	0.550632	0.684137	0.636429	0.958679	0.884368	0.818323	0.763131	0.606875	0.628972	0.672592	0.735361	0.867568	0.874541	0.802225	0.763967	0.816383	0.751214	0.792636	0.248082	0.516431	0.906941	0.560371	0.770008	0.755215	0.806979	0.854799	0.83051	0.925761	0.810012	0.888053	0.943948	0.948317	0.798568	0.691214	0.831286	0.81066	0.747326	0.627876	0.883799	0.729916	0.847901	0.635303	0.637311	0.844711	0.842886
ENSG00000166801	ENSG00000255240	0.294117	0.370463	0.176176	0.183491	0.436698	0.454355	0.431026	0.552739	0.286431	0.430778	0.190628	0.209269	0.0343092	0.329051	0.503445	0.312084	0.570531	0.286032	0.662971	0.382364	0.633148	0.0835097	0.297383	-0.0743676	0.430798	0.373614	0.470081	0.314231	0.416265	0.30258	0.105464	0.290511	0.377153	0.444884	0.952225	0.167412	0.180774	0.537031	0.336181	0.467756	0.152117	0.521803	0.385251	0.585171	0.316224	0.394926	0.888084	0.530657
ENSG00000166840	ENSG00000245571	0.17782	0.113272	0.0873213	0.0887382	0.0703197	0.193967	0.131083	0.28832	0.351064	0.341821	0.294147	0.143928	0.0732037	0.272861	0.309553	0.401561	0.585296	0.184505	0.303531	0.129308	0.484448	-0.0307259	0.0998847	-0.255946	0.803815	0.139376	0.0817805	0.422694	0.404631	0.131632	0.774902	0.108564	0.12921	-0.0989952	-0.425974	0.295338	-0.0245465	0.343006	0.229246	0.170558	0.10629	0.0585956	0.110956	0.498982	0.190911	0.320921	0.107318	-0.00940712
ENSG00000166840	ENSG00000255240	0.488339	0.0224138	0.156116	0.646974	0.0975814	0.256992	0.0866175	0.118335	0.269598	0.163352	0.0615415	0.0796088	0.162228	0.195467	0.248497	0.165687	0.24889	-0.0160529	0.137727	0.343346	0.647099	0.319639	0.205717	0.16517	0.58327	0.188945	0.334153	0.479676	0.704016	0.137344	0.0991869	0.0726937	0.159796	0.0403682	-0.388107	0.367729	0.0451633	0.594796	0.197654	0.361388	0.238177	0.0976784	0.608797	0.739726	0.469069	0.581821	0.137631	0.0136909
ENSG00000167106	ENSG00000227218	0.564556	0.219071	0.490093	0.438405	0.479393	0.272908	0.346167	0.381302	0.431102	0.530449	0.503554	0.56379	0.560157	0.439362	0.654719	0.55796	0.527729	0.616133	0.475	0.522291	0.682731	0.361551	0.21269	0.76086	0.312622	0.276759	0.389313	0.313313	0.33401	0.498337	0.971773	0.308237	0.628311	0.609182	0.378733	0.586529	0.323623	0.545135	0.52527	0.461491	0.514901	0.672635	0.601199	0.61837	0.421333	0.405107	0.722314	0.508778
ENSG00000167106	ENSG00000233901	0.455084	0.548601	0.354234	0.460161	0.390671	0.378633	0.0380898	0.424893	0.367637	0.341739	0.378923	0.3216	0.16875	0.144857	0.27936	0.530669	0.282266	0.513236	0.00546026	0.317795	0.391812	0.484359	0.0658319	-0.0747277	-0.477169	0.492877	0.305631	0.475545	-0.110176	0.603206	-0.280806	0.491398	0.490162	0.475053	-0.522735	-0.0288168	0.345455	0.536604	0.464867	0.090761	0.353338	0.41593	-0.0889583	0.592266	0.104898	0.0931878	0.0309363	-0.239191
ENSG00000167113	ENSG00000204054	0.490118	0.392948	0.432712	0.336712	0.368234	0.321296	-0.0776082	0.588781	0.473132	0.608172	0.217578	-0.0205784	0.43596	0.439645	0.580275	0.501459	0.577769	0.610729	0.464484	0.547365	0.679922	0.0234855	-0.33045	-0.236307	0.351217	-0.114866	-0.470382	0.247971	0.497453	0.241036	0.597577	0.491341	0.511695	0.483924	-0.592458	0.442117	0.307831	0.298501	0.400543	0.374568	-0.249714	0.503702	0.051023	0.310476	0.199815	0.010474	-0.459805	0.394779
ENSG00000167113	ENSG00000223478	0.207899	0.349179	-0.00415775	0.300866	0.340586	0.3781	0.791848	0.590591	0.511284	0.665245	0.544187	0.459927	0.548983	0.477136	0.622144	0.543155	0.628658	0.743716	0.42049	0.672903	0.455044	-0.0104505	0.286657	0.150432	0.653217	0.506485	0.529827	0.380885	0.287253	0.409876	0.788283	0.300874	0.529825	0.753431	0.971135	0.201354	0.392563	0.0560271	0.433056	0.250359	0.615608	0.459097	0.337733	0.506969	0.165958	0.0971928	0.530091	0.299065
ENSG00000167113	ENSG00000225032	0.0799338	0.439911	0.272468	0.590592	0.526735	0.270882	0.308021	0.310978	0.416109	0.639511	0.681401	0.713945	0.489927	0.486297	0.552035	0.545413	0.617837	0.685755	0.59483	0.619607	0.0372777	0.457983	0.00282583	0.348817	0.417981	0.499401	-0.118398	0.511707	0.381438	0.494229	0.913406	0.494598	0.380268	0.654455	0.614434	0.359729	0.273005	0.40106	0.597926	0.554351	0.324079	0.68625	0.451944	0.552642	0.0208168	-0.0699029	0.0861658	0.808854
ENSG00000167113	ENSG00000234771	0.386177	0.493372	0.38459	0.531669	0.678223	0.433564	0.393124	0.54474	0.632925	0.734112	0.524111	0.460716	0.596025	0.620982	0.721345	0.775195	0.768776	0.848356	0.748896	0.713805	0.684837	0.128507	0.0832814	0.00774419	0.709581	0.394653	0.669569	0.57937	0.477822	0.624001	0.779374	0.618908	0.729555	0.779298	0.944348	0.531216	0.394608	0.534342	0.614121	0.603613	0.404832	0.728879	0.478313	0.621738	0.45746	0.391124	0.667255	0.667328
ENSG00000167113	ENSG00000236830	0.452038	0.515161	0.450141	0.498207	0.509322	0.419648	0.942704	0.40543	0.670881	0.748248	0.721363	0.669122	0.558533	0.716495	0.639024	0.531039	0.743168	0.83107	0.64255	0.581871	0.729667	0.116356	0.134444	0.297781	0.805196	0.501941	0.633749	0.554164	0.460218	0.5542	0.125636	0.661021	0.65484	0.661909	-0.180517	0.280463	0.527347	0.332017	0.435174	0.277559	0.425841	0.664637	0.156942	0.581129	0.346624	0.335597	0.602394	0.656404
ENSG00000167118	ENSG00000204054	0.376079	0.418237	0.508526	0.194207	0.48082	0.0427743	-0.372855	0.656966	0.587234	0.581726	0.289091	0.214337	0.475095	0.523883	0.722673	0.618313	0.6723	0.699134	0.468335	0.561248	0.396593	-0.140099	-0.152668	0.495043	-0.597001	0.206021	0.371368	0.311201	0.572308	0.300207	-0.0505582	0.568136	0.658229	0.58332	0.48715	0.596894	0.196482	0.544309	0.391425	0.0205936	0.0350438	0.662568	0.314224	0.58359	0.4037	0.283538	0.348979	0.51384
ENSG00000167118	ENSG00000206573	0.165318	0.221609	0.273396	-0.107796	0.325137	-0.18716	-0.115593	0.71839	0.697377	0.650912	0.648918	0.596297	0.689807	0.664285	0.822019	0.734495	0.69226	0.776204	0.77489	0.761224	0.287665	-0.207522	-0.0298591	0.53493	0.0854486	0.49301	0.320826	0.288045	0.598264	0.260662	0.423307	0.453802	0.637573	0.751621	0.777742	0.213078	0.267424	0.0343302	0.355848	-0.0858482	0.369985	0.5715	0.38073	0.545621	0.214678	0.0762579	0.528651	0.601401
ENSG00000167118	ENSG00000223478	0.247715	0.360109	0.150224	0.0528519	0.208129	0.264994	0.414697	0.644071	0.603412	0.691579	0.620351	0.538403	0.564799	0.536151	0.619579	0.532522	0.466866	0.575861	0.407459	0.641238	0.319366	-0.141999	0.210755	-0.585782	-0.0390491	0.342704	0.105569	0.352852	0.439569	0.342528	-0.0381458	0.273395	0.595614	0.727124	0.327699	0.182032	0.352971	0.0330721	0.306274	0.0703205	0.310143	0.392392	0.164354	0.102988	0.157695	0.0396614	0.143267	0.32703
ENSG00000167118	ENSG00000223764	0.00573041	0.324229	0.096559	-0.0379882	0.039524	-0.117755	0.263027	0.262113	0.264563	0.396419	0.082848	0.0622802	0.103684	0.16171	0.474095	0.293542	0.342067	0.360454	0.423238	0.493603	0.204493	-0.0106758	0.10951	0.211388	0.464728	0.195112	0.46755	0.0887008	0.333906	0.16511	-0.444765	0.298048	0.189573	0.575209	0.931536	0.112136	0.154388	0.0660519	0.153062	-0.0944524	0.0705978	0.305116	0.0723282	0.122042	0.140556	0.100783	0.435475	0.486584
ENSG00000167118	ENSG00000225138	0.00150406	0.190222	0.161036	-0.0322264	0.140882	-0.0542384	-0.208972	0.427215	0.450784	0.450948	0.499216	0.488257	0.566887	0.494096	0.538616	0.442572	0.412272	0.525131	0.34296	0.540776	0.14014	-0.107131	-0.0504674	-0.284618	0.237147	0.292696	-0.10686	0.0542388	0.49554	0.196692	0.286111	0.247218	0.359685	0.651514	0.860206	-0.0239192	-0.0101516	0.0996557	0.185355	-0.180395	0.346138	0.330439	0.0956358	0.282269	0.0482971	0.0634296	0.102677	0.254905
ENSG00000167118	ENSG00000226029	0.00223266	0.216981	0.230022	-0.0280106	0.231885	-0.25807	-0.391717	0.350537	0.5416	0.529921	0.611668	0.596923	0.524629	0.555334	0.618477	0.551496	0.489433	0.52766	0.520633	0.626361	0.0931052	-0.202138	-0.183055	0.544032	-0.335675	0.402756	0.388386	0.192038	0.474855	0.22943	-0.208579	0.251139	0.387855	0.611832	0.794114	0.074468	0.117487	0.292949	0.105474	-0.199817	0.363199	0.411487	0.241789	0.327185	0.0805091	-0.00567249	0.561997	0.5488
ENSG00000167118	ENSG00000227218	0.172404	0.0996924	0.148283	0.17801	0.240603	0.0238716	-0.332096	0.482393	0.486263	0.478066	0.389256	0.490935	0.474614	0.388568	0.609787	0.5648	0.632768	0.682337	0.473126	0.587665	0.360982	0.0160571	0.073248	-0.196454	0.173201	0.00945583	-0.00979758	0.174688	-0.236254	0.220252	0.261781	0.218586	0.335043	0.232988	0.625349	0.069052	0.11948	0.43493	0.318893	0.0560786	0.163434	0.0716932	0.287354	0.432603	-0.151849	-0.0134266	0.062199	-0.0168859
ENSG00000167118	ENSG00000230551	NA	NA	NA	NA	NA	NA	NA	NA	NA	NA	NA	NA	NA	NA	NA	NA	NA	NA	NA	NA	NA	NA	NA	NA	NA	NA	NA	NA	NA	NA	NA	NA	NA	NA	NA	NA	NA	NA	NA	NA	NA	NA	NA	NA	NA	NA	NA	NA
ENSG00000167118	ENSG00000232956	-0.0136269	-0.000993128	0.0838542	-0.113211	-0.0182393	0.0305153	0.760708	0.754563	0.779259	0.659474	0.547321	0.470135	0.696295	0.760771	0.806114	0.777393	0.72162	0.745257	0.43965	0.695333	0.16065	0.384843	-0.0936865	0.308271	0.311844	-0.0168238	0.295583	0.145577	0.434494	0.182836	0.103141	0.261373	0.35517	0.652846	0.507769	0.55849	-0.284388	0.342267	0.200535	0.266655	0.131497	0.603014	0.186265	0.385572	-0.00252674	0.0554216	0.546399	0.411916
ENSG00000167118	ENSG00000245532	0.0769494	0.12868	0.344391	-0.105127	0.0635384	0.0140156	0.081601	0.459212	0.258306	0.322229	0.342823	0.22431	0.229868	0.295529	0.564423	0.576727	0.432967	0.503316	0.388918	0.511663	0.0169719	0.133723	-0.212914	-0.549537	-0.272419	0.216456	0.14416	0.192434	0.303494	0.281597	-0.124291	0.312065	0.443943	0.544822	0.520662	0.0412605	0.11543	0.139661	0.320094	0.00772999	0.00208454	0.577521	0.128815	0.296755	0.0784225	0.0138404	-0.0996364	0.329345
ENSG00000167118	ENSG00000260032	0.0871062	0.308505	0.355205	-0.210852	0.108698	-0.404904	-0.308837	0.662593	0.71505	0.671386	0.72556	0.578593	0.516256	0.625364	0.693407	0.617939	0.70139	0.654925	0.720659	0.706881	0.17416	-0.223896	-0.218612	0.594042	0.116263	0.146997	0.445359	0.113426	0.342605	0.0762102	-0.491792	0.451622	0.722306	0.823671	0.703682	0.472734	-0.276764	0.451673	0.219514	-0.329573	0.0836793	0.618951	0.209733	0.25243	0.0710581	0.0196383	0.481448	0.448108
ENSG00000167118	ENSG00000261373	0.142759	0.35994	0.297373	0.148073	0.399173	0.222268	0.801235	0.439989	0.569699	0.513791	0.557213	0.623404	0.666778	0.616131	0.655134	0.597374	0.524053	0.565473	0.500873	0.659728	0.281361	0.329154	0.314367	-0.571485	0.0293507	0.204811	0.0783954	0.38824	0.509741	0.423908	0.447199	0.511491	0.584933	0.61668	0.953589	0.616054	0.316411	0.261432	0.298167	0.27183	0.201316	0.516766	0.460293	0.420716	0.151561	0.0842637	0.443817	0.243827
ENSG00000167193	ENSG00000186594	0.406651	0.356002	0.0852275	0.41335	0.424085	0.263203	0.222998	0.498529	0.608768	0.449383	0.254061	0.252647	0.388446	0.616124	0.592092	0.467897	0.609722	0.514629	0.360355	0.445054	0.562572	0.468284	-0.063554	0.825809	0.93449	0.161672	0.18225	0.323449	0.275329	0.483173	0.662103	0.270765	0.52831	0.410368	0.319489	0.668496	0.179974	0.375054	0.205074	0.111313	0.29719	0.429329	0.225882	0.491625	0.113754	0.296799	0.0994558	0.209189
ENSG00000167193	ENSG00000236618	0.0324517	0.142812	0.504751	-0.165573	0.018514	-0.117247	-0.164702	0.511052	0.458992	0.634236	0.490422	0.358233	0.374875	0.35338	0.655222	0.565098	0.752244	0.703707	0.702446	0.57734	-0.10282	-0.10723	0.0685377	-0.758458	-0.516543	0.167316	0.527832	0.214379	0.39079	0.0803025	-0.47901	0.235514	0.499796	0.666567	-0.948516	0.288855	0.111601	0.274686	-0.111239	0.00120846	-0.378716	0.439513	-0.135786	0.24016	0.33175	0.255597	0.334563	0.191974
ENSG00000167193	ENSG00000263345	-0.257728	-0.115542	-0.0187498	-0.446313	-0.327712	-0.0930846	-0.1427	0.612424	0.598081	0.540997	0.60028	0.461167	0.578826	0.575735	0.643406	0.637915	0.516574	0.619598	0.623331	0.719868	-0.439222	0.0970982	-0.0219265	-0.431024	-0.815935	-0.0556643	0.415779	-0.0538449	0.183879	-0.234107	-0.523704	0.233014	0.420262	0.550872	0.357874	0.0396111	-0.0902652	-0.0171044	-0.0258117	-0.273836	-0.368607	0.399016	-0.361046	-0.175014	0.15087	0.155439	0.334942	0.457449
ENSG00000167232	ENSG00000267934	0.312836	0.31281	0.00835207	0.295953	0.202466	0.405361	0.135434	-0.00294287	-0.102349	0.0980714	-0.0947334	0.0898942	-0.0479511	-0.0794916	0.104225	0.0461068	0.133806	0.26921	0.175051	0.14717	0.478236	0.350424	0.32594	0.958531	0.777533	0.245087	0.227323	0.200996	0.212664	0.172018	0.792329	0.303743	0.029496	0.183046	-0.0945025	0.089762	0.210777	0.420035	0.222044	0.203459	0.278943	0.366288	0.140613	0.315985	0.278787	0.25252	0.289404	0.214743
ENSG00000167232	ENSG00000268119	0.508795	0.48314	0.427711	0.263106	0.396026	0.41465	0.875679	0.595425	0.695788	0.805621	0.540491	0.420536	0.577071	0.626389	0.662509	0.772419	0.81956	0.828872	0.689167	0.784817	0.790698	0.386472	0.499515	0.289096	0.619739	0.339323	0.0162632	0.298656	0.441663	0.289497	0.611725	0.457294	0.420958	0.609782	0.948278	0.36606	0.464329	0.342502	0.286567	0.334668	0.451687	0.555731	0.381784	0.602074	0.416759	0.46817	0.259924	0.0949086
ENSG00000167232	ENSG00000275764	0.480058	0.681375	0.585176	0.377367	0.49042	0.362437	-0.188569	0.76106	0.806888	0.775581	0.469159	0.671216	0.782599	0.658801	0.790057	0.820379	0.751047	0.818072	0.660518	0.76476	0.686375	0.400798	0.443629	-0.14933	0.503583	0.11708	-0.287353	0.476152	0.45142	0.359746	0.48549	0.625331	0.664142	0.691379	0.932456	0.679961	0.454292	0.208163	0.678596	0.367344	0.194355	0.724259	0.359862	0.412558	0.358332	0.427752	0.293097	0.766964
ENSG00000167524	ENSG00000227543	0.697246	0.764272	0.7286	0.77399	0.687543	0.706891	0.653768	0.904408	0.914968	0.925645	0.93577	0.885136	0.872896	0.921702	0.88337	0.933151	0.949161	0.920064	0.8579	0.822321	0.848051	0.812595	0.719838	0.81714	0.0134496	0.651164	0.477517	0.741575	0.814167	0.742489	0.726456	0.747898	0.742294	0.395378	0.867749	0.64385	0.622912	0.84928	0.840514	0.716461	0.765619	0.793032	0.756452	0.780995	0.813164	0.834164	0.719671	0.778293
ENSG00000167524	ENSG00000264577	0.18344	-0.229424	0.196693	0.408901	0.283893	0.391071	0.578139	0.468464	0.340951	0.513441	0.462976	0.355771	0.24538	0.275817	0.364923	0.414344	0.539072	0.455182	0.555448	0.407656	0.552122	0.233848	0.14359	0.282629	-0.0197805	-0.0905356	-0.0283981	0.267356	0.404105	0.212384	0.0806469	0.334891	0.510093	0.452403	0.503487	0.264592	0.00737053	0.418636	0.609752	0.200112	0.0218433	0.427799	-0.0983738	0.430873	0.321875	0.430838	0.653114	0.192893
ENSG00000167702	ENSG00000196756	-0.198407	-0.100229	-0.087218	-0.107337	-0.00977694	-0.153724	-0.262664	0.197528	0.298701	0.371257	0.409323	0.408975	0.292647	0.0604629	0.133694	0.27342	0.290869	0.383439	0.228063	0.354268	0.197732	-0.00855039	-0.0801976	-0.0710012	0.279795	-0.0412579	-0.202	-0.00377752	0.180469	0.0707506	-0.361855	0.13475	0.332422	0.532579	0.199373	-0.263327	-0.107404	0.22235	0.270327	-0.0987545	0.149781	0.344727	-0.0145292	-0.0595759	0.0990924	0.000380154	0.409095	0.423514
ENSG00000167702	ENSG00000225733	0.0844369	0.393602	0.0922324	-0.0848318	0.0275953	-0.107561	0.421456	0.470034	0.427233	0.570471	0.486097	0.42041	0.269429	0.320051	0.24032	0.372451	0.456304	0.59323	0.235982	0.207225	-0.0412611	0.195374	0.139147	-0.679151	-0.425334	-0.151327	-0.514851	0.170621	0.197528	0.110359	-0.30913	0.388846	0.65297	0.678526	0.934194	0.267307	0.193586	0.00404352	0.115576	-0.132505	-0.170915	0.437572	-0.0604249	-0.22271	0.0377395	-0.0481998	0.0620353	0.253509
ENSG00000167702	ENSG00000225791	-0.0933601	0.363254	-0.0452689	-0.162036	-0.0370108	-0.243618	0.356653	0.423749	0.410998	0.274875	0.254908	0.162949	0.267487	0.185745	0.227628	0.368063	0.0590092	0.314461	0.145029	0.206237	0.169232	0.361166	0.0740496	-0.652372	-0.601481	-0.135582	-0.516558	0.186506	0.0477433	0.03321	-0.242029	0.374493	0.512536	0.478603	0.963023	0.350534	0.115023	-0.123907	0.16048	-0.158404	-0.147472	0.377686	0.197259	0.00595301	-0.101255	-0.146462	0.00979389	0.167577
ENSG00000167702	ENSG00000229807	0.00292123	0.0489997	-0.0730651	0.00848149	0.0390749	0.0533127	0.332742	0.0283078	-0.0609736	0.110517	0.0324392	0.00481047	0.00193134	-0.044537	-0.0238103	0.0231222	0.124461	0.103183	0.249894	0.0414675	0.292061	0.0271859	-0.0523985	-0.442961	-0.248652	-0.0224875	-0.102102	0.0294767	0.114218	0.0972376	0.91212	0.0785772	0.247207	0.172023	-0.322554	0.0712575	0.00650724	0.0344253	0.144151	0.119866	0.0634828	0.140309	0.0563929	0.00805274	0.126241	0.0104582	0.0669204	0.089301
ENSG00000167702	ENSG00000230838	-0.00624382	0.186977	0.00659255	-0.107036	-0.0186295	-0.0277089	-0.259418	0.168326	0.136273	0.173953	0.00561578	-0.0978167	-0.0286142	-0.0965944	0.0350231	-0.0198381	-0.0568122	0.154318	0.0181995	0.0458715	0.326215	0.00635473	0.0977939	-0.139428	-0.348121	-0.132516	-0.236386	-0.019339	-0.0761491	-0.0391306	-0.23207	0.185456	0.182543	0.197261	0.10069	0.0121943	0.0800645	-0.0189919	0.199164	-0.049816	-0.076876	0.110912	-0.123653	-0.106212	-0.0923606	-0.122653	-0.156649	-0.0156095
ENSG00000167702	ENSG00000254815	0.321194	0.624875	0.564155	0.334753	0.345496	0.315267	0.894077	0.132254	0.306008	0.519016	0.776207	0.739841	0.25438	0.358174	0.221149	0.429371	0.536475	0.655691	0.794489	0.650409	0.79845	0.402369	0.439209	0.519035	0.691707	0.682167	0.760683	0.356122	0.697625	0.459551	0.817958	0.469839	0.581531	0.829198	0.929533	0.751476	0.596401	0.457775	0.382144	0.190116	0.117329	0.822166	0.663735	0.662835	0.748546	0.695691	0.769724	0.756497
ENSG00000167702	ENSG00000255182	0.200453	0.618036	0.551903	0.55934	0.698726	0.36776	0.885657	0.666634	0.751589	0.697809	0.586605	0.616246	0.786619	0.767161	0.715847	0.682619	0.765173	0.77873	0.660501	0.697774	0.76813	0.671688	0.502304	-0.122412	0.760375	0.494564	0.596793	0.548578	0.727985	0.5723	0.871602	0.667679	0.698488	0.858803	0.886971	0.58223	0.483931	0.323263	0.347975	0.436593	0.431963	0.757374	0.646834	0.736681	0.459676	0.32217	0.56257	0.632109
ENSG00000167702	ENSG00000258634	0.332011	0.6329	0.48525	0.51543	0.630941	0.378592	-0.288529	0.250953	0.290721	0.275192	0.660363	0.460942	0.241936	0.404668	0.0652938	0.43907	0.156622	0.403249	0.416125	0.647172	0.673142	0.557375	-0.00426496	-0.559823	0.572805	0.245928	-0.142534	0.40264	0.444552	0.580973	0.645025	0.547772	0.74156	0.777461	0.896073	0.521925	0.496626	0.513251	0.61976	0.261229	0.205477	0.649956	0.28512	0.441437	0.313358	0.321011	0.387946	0.573711
ENSG00000167702	ENSG00000267278	0.161799	0.274955	0.547097	0.289373	0.346659	0.134631	0.946059	0.565374	0.689182	0.52997	0.539841	0.535402	0.669887	0.616213	0.458893	0.685965	0.644	0.671403	0.494322	0.609859	0.755186	-0.0545109	0.530419	0.590175	0.486047	0.121373	0.170859	0.214923	0.459425	0.354183	0.747851	0.42296	0.60137	0.764774	0.45831	0.417801	0.263533	0.157843	0.416436	0.0718317	0.238037	0.677314	0.277813	0.667202	0.248458	0.113052	0.632425	0.518574
ENSG00000167702	ENSG00000268119	0.176264	0.43242	0.252075	0.27626	0.316008	0.265704	0.710305	0.560761	0.608734	0.816744	0.386164	0.221825	0.433729	0.592675	0.53448	0.659535	0.797198	0.826613	0.599272	0.563847	0.705417	0.405769	-0.124917	0.272476	0.34241	0.274992	-0.120228	0.211813	0.308048	0.177787	0.532006	0.410996	0.539421	0.490322	0.821545	0.41349	0.39121	0.211751	0.36239	0.22735	0.116686	0.50685	0.150987	0.40429	0.0203847	-0.0544894	0.335633	0.0522426
ENSG00000168028	ENSG00000177410	0.664234	0.681352	0.586862	0.550967	0.460607	0.636087	0.713048	0.464253	0.509021	0.857611	0.702955	0.646048	0.719584	0.749222	0.7069	0.664458	0.684334	0.813596	0.846965	0.85462	0.778326	0.356477	0.383597	0.880611	0.447566	0.509441	0.499697	0.614828	0.531586	0.48086	0.595335	0.63762	0.693607	0.878569	0.868318	0.724803	0.154088	0.772103	0.660352	0.555528	0.793421	0.690988	0.650259	0.526154	0.286502	0.319073	0.799573	0.737042
ENSG00000168028	ENSG00000223797	0.210605	0.257098	0.167098	0.265797	0.212599	0.225387	0.538651	0.789635	0.67899	0.723896	0.657882	0.48245	0.530995	0.683764	0.747596	0.628437	0.690742	0.683188	0.728242	0.724202	0.35599	0.453217	0.154563	0.440977	0.692312	0.460532	0.338938	0.277333	0.507686	0.168269	0.499848	0.356184	0.53467	0.503451	0.24273	0.109553	0.218286	0.423998	0.133819	0.040609	0.407124	0.36838	0.385757	0.309881	0.0628581	0.0541887	0.346625	0.384674
ENSG00000168028	ENSG00000225733	-0.0215145	0.229372	-0.0406858	-0.305838	-0.0560259	-0.215883	-0.593065	0.499311	0.475891	0.569196	0.45228	0.421927	0.347744	0.383518	0.614754	0.591743	0.590882	0.602004	0.572528	0.525618	-0.102552	-0.49845	0.162536	-0.269775	-0.802077	0.0320264	0.222475	0.0817499	0.295105	0.0573309	-0.595009	0.351404	0.627244	0.748333	0.805898	0.298211	-0.0434952	0.509449	0.299303	-0.386787	-0.424716	0.445355	0.363818	0.147243	-0.0838182	-0.330373	0.3934	0.0649314
ENSG00000168028	ENSG00000226950	0.543994	0.513035	0.322829	0.232775	0.286667	0.328386	0.2612	0.65092	0.75377	0.794202	0.753579	0.56495	0.621584	0.618664	0.788327	0.741763	0.736702	0.836132	0.62162	0.660433	0.726716	0.211662	0.101186	-0.148973	0.68067	0.357345	0.427888	0.266436	0.440575	0.342451	0.797813	0.344896	0.337847	0.696222	0.900795	0.696357	0.552482	0.498831	0.397721	0.371017	0.541078	0.672339	0.454962	0.576979	0.358945	0.305184	0.878702	0.498544
ENSG00000168028	ENSG00000229589	0.162717	0.419588	-0.308412	0.0976787	-0.125022	-0.0223698	-0.582617	0.291875	0.346953	0.525195	0.266758	0.361056	0.205015	0.233396	0.452385	0.42935	0.477638	0.697983	0.211796	0.302812	0.423424	0.385691	0.170635	0.4437	0.443427	0.024051	0.0434098	0.0690847	0.181409	-0.0162232	0.552685	0.123298	0.22955	0.574991	0.903543	-0.0602053	-0.119929	0.278867	0.205269	-0.302489	0.293041	0.319109	0.272188	0.187521	-0.0846465	-0.212422	-0.129243	0.131651
ENSG00000168028	ENSG00000231113	0.0126382	0.252218	0.0885125	-0.0470565	0.198199	-0.227763	-0.255582	0.278664	0.354151	0.386405	0.446435	0.542871	0.407445	0.367608	0.340259	0.452365	0.484967	0.569715	0.317457	0.403422	0.384464	-0.404281	0.00644292	0.346242	0.00207471	0.228479	0.312468	0.0873173	0.297895	0.0237527	-0.0928127	0.387634	0.641686	0.690039	0.828345	-0.183014	0.0234774	0.148929	0.432696	-0.289927	-0.00382329	0.202049	0.318356	0.230295	-0.0949422	-0.228609	0.755784	0.43615
ENSG00000168028	ENSG00000234741	0.64131	0.660445	0.543763	0.532997	0.436782	0.605293	0.648158	0.717583	0.773162	0.864356	0.856377	0.789728	0.783574	0.802511	0.811629	0.771767	0.764773	0.846706	0.733094	0.832981	0.796074	0.551233	0.479774	0.960069	0.616067	0.532705	0.522988	0.657217	0.512221	0.534047	0.748022	0.600224	0.663482	0.872431	0.971653	0.385146	0.366487	0.634629	0.62894	0.541441	0.820452	0.78789	0.630673	0.644135	0.264911	0.238214	0.795187	0.704081
ENSG00000168028	ENSG00000268205	-0.157595	0.107172	0.216264	0.0542552	0.184863	-0.178522	0.68076	0.227287	0.322326	0.445658	0.382299	0.415149	0.487402	0.404682	0.482822	0.485876	0.467885	0.637677	0.534588	0.438954	-0.0270876	-0.174795	-0.014437	0.442173	0.59303	0.308432	0.344822	0.150792	0.536453	0.128362	0.638279	0.507101	0.444651	0.680007	0.625686	0.0930161	-0.161628	0.207945	0.371269	-0.183472	0.0859979	0.519118	-0.0741594	0.216865	0.0428272	-0.00758811	0.712138	0.444708
ENSG00000168137	ENSG00000206567	-0.115599	-0.0353361	0.231414	0.313651	0.10699	0.0717181	0.381058	0.450756	0.609329	0.658454	0.300742	0.258059	0.545572	0.546767	0.133686	0.0774393	0.559286	0.587188	0.584764	0.337538	-0.30921	0.0955621	-0.18152	0.775003	0.696713	0.191359	0.508679	0.194401	0.186524	0.216573	0.166424	0.258402	0.361155	0.641239	0.962376	-0.0305546	-0.000933093	0.495293	0.319529	0.208502	0.245998	0.573292	0.278187	0.0794745	0.161323	0.0467174	0.342937	0.41137
ENSG00000168137	ENSG00000206573	0.27418	0.303615	0.585445	0.618185	0.524535	0.418965	0.335712	0.840046	0.824155	0.863437	0.66041	0.588729	0.77875	0.832076	0.863072	0.900237	0.902373	0.892451	0.81963	0.860636	0.528362	0.460507	0.628439	0.455664	0.1293	0.224072	0.448686	0.479289	0.552432	0.463694	0.293567	0.467454	0.75376	0.819927	0.849223	0.486647	0.0362611	0.675109	0.664213	0.577516	0.383975	0.853349	0.542483	0.621767	0.362892	0.408587	0.78181	0.761909
ENSG00000168994	ENSG00000230438	-0.0376629	0.0342194	-0.0128629	-0.0184538	-0.0378692	-0.0689129	-0.182557	0.235421	0.244903	0.128491	-0.151473	-0.176437	-0.0468218	0.166403	0.345997	0.374899	0.43279	-0.0325228	0.185841	0.0597035	-0.0315302	0.381664	0.211232	-0.343284	-0.113157	-0.000957535	0.117523	-0.0290642	-0.0556438	-0.0469179	0.107686	-0.00405237	0.146084	0.448225	-0.0832241	0.0392426	-0.0178404	0.266112	0.0681924	-0.0688684	0.110927	0.260584	0.30348	0.0883255	0.217317	0.254012	0.145427	0.22788
ENSG00000168994	ENSG00000244041	-0.0981218	-0.0969526	0.0356185	-0.277806	-0.0526318	-0.0100259	-0.451382	0.273393	0.126956	0.240387	0.00496374	-0.124816	0.261745	0.12509	0.512174	0.363044	0.245325	0.29095	0.552646	0.364273	-0.270898	0.118618	0.158843	0.592951	-0.16387	0.00377429	0.186884	-0.120118	0.29828	-0.228053	-0.709428	0.0858887	0.294314	0.370178	0.447779	0.0099926	-0.130467	0.267702	0.0653221	-0.267311	-0.21845	0.514941	-0.400541	-0.320102	-0.0169827	-0.0414799	0.0111535	0.384305
ENSG00000168994	ENSG00000270504	0.640651	0.358007	0.383885	0.503842	0.667929	0.64349	0.292575	0.624612	0.689663	0.819735	0.793269	0.718476	0.79514	0.620128	0.754328	0.773225	0.747178	0.676186	0.85314	0.727855	0.557521	0.808982	0.901899	0.85471	0.362875	0.597394	0.870944	0.655689	0.704085	0.621632	0.0464749	0.474738	0.820007	0.711302	0.165448	0.509485	0.262871	0.874222	0.811293	0.494493	0.654935	0.88287	0.539264	0.710779	0.747558	0.775151	0.696272	0.717758
ENSG00000169100	ENSG00000175061	0.634666	0.747148	0.757813	0.540701	0.568879	0.472822	0.547069	0.7395	0.59105	0.807842	0.7039	0.58472	0.434106	0.432101	0.696942	0.761272	0.710437	0.841065	0.858407	0.78872	0.693122	0.815026	0.432107	-0.140851	0.626496	0.461875	0.411815	0.496546	0.653978	0.508289	0.484625	0.788651	0.889765	0.872987	0.537664	0.826756	0.689799	0.364271	0.753687	0.675655	0.721984	0.799188	0.629036	0.469425	0.419523	0.532807	0.602348	0.692473
ENSG00000169100	ENSG00000206573	-0.135887	0.0221059	0.281857	-0.227239	-0.139412	-0.335305	0.115749	0.476368	0.429541	0.57465	0.558403	0.476745	0.425937	0.40087	0.513315	0.45587	0.586338	0.718596	0.664416	0.534277	0.0157968	-0.0538978	0.242335	0.409426	0.0691954	0.0906959	0.103924	0.095741	0.455762	0.128227	-0.518286	0.38557	0.70169	0.476832	0.484708	0.0867865	-0.0516043	0.229183	0.46134	-0.473922	0.0027852	0.479286	0.148505	0.292691	-0.229792	-0.310874	0.304816	0.276096
ENSG00000169100	ENSG00000225855	-0.28423	0.0715204	0.144373	-0.228277	-0.0143682	-0.213231	0.140547	0.324487	0.42466	0.385567	0.314146	0.37206	0.414105	0.439581	0.356111	0.42426	0.468926	0.533872	0.534834	0.536185	-0.161529	0.475905	0.297669	-0.794403	0.0892088	-0.0236318	-0.170011	0.076628	0.267404	0.0845536	-0.2819	0.455264	0.668831	0.38473	0.794591	-0.133596	-0.102193	0.213816	0.58721	-0.477736	-0.147293	0.450439	-0.00358198	0.186976	-0.188637	-0.201688	-0.0379051	0.19806
ENSG00000169100	ENSG00000229807	-0.193025	-0.0594912	0.00804329	-0.140379	-0.174687	-0.227712	0.111427	-0.0447228	-0.0968395	0.00927967	-0.150986	-0.181459	-0.0752146	-0.153373	0.00696555	0.0335541	0.0195255	0.0301925	0.0721248	0.022246	0.0474408	0.0241013	-0.0750744	0.1029	0.0838671	-0.14532	0.012157	-0.0465421	-0.0491249	-0.118646	-0.543183	0.0689064	0.19259	0.251245	-0.414058	0.105282	-0.116726	-0.0649564	0.183994	-0.208635	0.0781354	-0.0253846	-0.233936	0.0484338	-0.160714	-0.157567	0.0724838	-0.0918539
ENSG00000169100	ENSG00000230454	-0.141741	0.0577075	0.292959	-0.1951	-0.178692	-0.0623141	0.110782	0.280312	0.297687	0.279677	0.559358	0.572796	0.272027	0.333689	0.13678	0.300887	0.172662	0.443158	0.486871	0.279558	-0.0459961	0.296163	0.431514	0.264131	0.00516597	0.0685909	0.0749532	0.0981534	0.331265	0.0989894	-0.34081	0.276271	0.485544	0.455279	0.871544	0.0772412	-0.0982944	0.513356	0.466527	-0.275533	0.253604	0.438331	0.323435	0.150896	-0.157598	-0.192761	0.0419467	0.146218
ENSG00000169100	ENSG00000234741	0.364283	0.224061	0.464117	0.373753	0.173862	0.37326	0.373882	0.389479	0.298875	0.680765	0.602984	0.485721	0.331265	0.218028	0.405445	0.459173	0.519762	0.703722	0.536037	0.404841	0.363967	0.771717	0.477566	-0.188194	0.125108	0.359918	0.472398	0.273459	0.543751	0.254532	0.233336	0.551514	0.703786	0.734302	0.750187	0.556149	0.397642	0.564235	0.773458	0.389933	0.653553	0.784896	0.367458	0.312341	0.0275122	0.183638	0.542409	0.555016
ENSG00000169100	ENSG00000235437	-0.0296983	0.0729327	0.266628	-0.164719	-0.0692409	-0.338207	-0.0857287	0.71872	0.671126	0.718623	0.303427	0.257889	0.53439	0.61761	0.710353	0.565568	0.720897	0.82436	0.716465	0.60553	-0.0637218	0.254288	0.366644	0.51143	0.872995	0.318532	0.533394	0.469323	0.433835	0.367071	0.0730822	0.498063	0.76853	0.509286	0.90143	0.418947	-0.185947	0.486349	0.284887	-0.286588	0.175466	0.422175	0.0370353	0.260575	-0.287864	-0.154577	0.481045	0.315371
ENSG00000169100	ENSG00000236017	-0.175122	0.0959029	0.148548	-0.123102	-0.0631042	-0.216487	0.170227	0.315792	0.339894	0.375131	0.429854	0.557157	0.467369	0.524611	0.420186	0.404511	0.438823	0.577339	0.511943	0.425515	-0.0582856	0.482386	0.264028	0.0843131	0.267061	0.0363951	-0.110961	0.0914541	0.483412	0.108911	-0.541129	0.386023	0.620521	0.462631	0.879429	-0.178797	-0.0459835	0.220142	0.573207	-0.244219	0.0376753	0.386289	0.188465	0.0727227	-0.143807	-0.191445	0.281175	0.294953
ENSG00000169100	ENSG00000260196	0.166661	0.051775	0.289582	-0.0103447	0.112174	-0.111625	-0.233636	0.43654	0.471788	0.616791	0.188655	0.18953	0.37653	0.49407	0.540412	0.488089	0.525023	0.765032	0.247481	0.579685	-0.00671559	-0.0209569	0.00575078	0.647366	0.0594125	-0.112977	-0.298503	0.128636	0.311084	-0.0858639	-0.607964	0.472892	0.596274	0.337802	-0.305906	0.536422	0.269265	0.205088	0.544412	0.254857	-0.228313	0.554484	-0.0390838	0.331636	0.119059	0.0605036	-0.345053	0.171565
ENSG00000169100	ENSG00000261971	-0.288701	-0.092607	0.231579	-0.104234	0.0165082	0.0726888	0.191835	0.445535	0.565166	0.636419	0.575297	0.687897	0.600604	0.646935	0.6832	0.625716	0.674253	0.753216	0.561102	0.689902	-0.0448488	0.582595	0.30249	-0.315392	-0.0320008	0.0537327	-0.117817	-0.0292666	0.466895	0.0561529	-0.50027	0.457346	0.677233	0.456842	0.108121	0.210538	-0.309215	0.486589	0.442287	-0.414421	0.00207526	0.555946	0.186972	0.147837	-0.274049	-0.21239	0.186809	0.0981575
ENSG00000169972	ENSG00000240731	0.123032	0.402398	0.376787	0.146405	0.11536	-0.0496495	0.182988	0.431816	0.539915	0.563623	0.608609	0.58368	0.606833	0.56693	0.613465	0.733423	0.679228	0.693011	0.633043	0.626979	0.490333	0.261322	-0.125838	-0.66446	-0.362853	0.382504	0.216591	0.427668	0.219326	0.460791	0.658298	0.548236	0.637417	0.679091	0.584322	0.419966	0.0186041	0.201557	0.477716	0.0972384	0.199992	0.563268	0.485889	0.327528	0.184676	0.0706073	0.263434	0.244356
ENSG00000169972	ENSG00000272374	0.140828	0.349313	0.0124413	0.0120031	0.0289499	-0.165887	-0.427339	0.205425	0.216808	0.315393	0.251592	0.091576	0.286117	0.306102	0.421523	0.509671	0.290328	0.61523	0.525088	0.375141	0.389549	-0.350067	-0.191779	-0.533019	-0.521536	0.0758647	0.127708	0.0415068	0.00391066	0.0409396	0.569702	0.261927	0.381026	0.503679	0.573161	0.283717	0.129253	-0.0242074	0.194596	0.0767171	0.279138	0.374722	0.185173	0.155528	-0.157622	-0.321516	0.221273	0.286674
ENSG00000169972	ENSG00000272455	0.158033	0.269332	0.228697	0.131925	0.198101	-0.0427017	-0.0906822	0.319157	0.382679	0.43436	0.314391	0.169653	0.477373	0.565668	0.591012	0.58359	0.645519	0.726453	0.641216	0.617424	0.447728	-0.157146	0.0325043	-0.149707	-0.349748	0.176592	0.128775	0.132611	0.117738	0.19645	0.645351	0.0823217	0.466399	0.610355	0.0216371	-0.0194163	0.00309556	0.246518	0.299702	-0.0104266	0.208012	0.479794	0.363301	0.438455	-0.00361809	0.0638003	0.382221	0.462039
ENSG00000169972	ENSG00000272512	0.0298371	-0.0905486	-0.0608197	0.0431871	0.0419996	0.266021	0.44299	0.0325494	0.0237249	0.158389	-0.201511	-0.23987	0.0325423	0.0977475	0.0498918	0.195837	0.305894	0.279429	0.0921114	0.0136542	0.0121687	0.218782	-0.37844	0.0396349	0.237347	-0.0302449	0.0339933	-0.0753266	0.175436	-0.0105586	0.480658	0.180376	0.0629477	0.105759	-0.678893	0.115188	-0.113983	0.21279	-0.069586	0.0489834	0.00126543	0.228384	-0.144407	0.126061	-0.1199	-0.222585	0.0889251	0.169457
ENSG00000170370	ENSG00000214548	0.270796	0.106027	-0.111889	0.0486571	-0.114553	-0.191141	-0.228132	0.0911898	-0.159475	0.0326386	-0.181635	-0.100589	-0.203263	-0.271143	0.18905	-0.06845	0.284761	0.209304	0.11831	-0.12223	0.0246495	0.400378	0.353352	0.54677	-0.0815993	0.277556	0.406057	0.397077	0.362026	0.349915	0.116217	0.181004	0.273313	0.215852	-0.735626	0.0579912	0.163652	0.295375	0.412001	-0.167428	-0.164129	-0.066539	-0.237225	0.113478	0.266979	0.283437	0.289955	-0.0400115
ENSG00000170370	ENSG00000229847	0.845068	0.90602	0.882219	0.889485	0.857815	0.835304	0.880596	0.806716	0.855993	0.782234	0.99201	0.806386	0.801769	0.839519	0.874828	0.928109	0.84271	0.818787	0.912409	0.851604	0.823464	0.869368	0.706752	0.843237	0.710266	0.822786	0.939629	0.947615	0.786862	0.929251	0.469834	0.898982	0.903258	0.84954	0.905479	0.995297	0.81036	0.911793	0.709587	0.892073	0.729765	0.747891	0.922746	0.96173	0.711312	0.711031	0.848337	0.802184
ENSG00000170471	ENSG00000174365	-0.00704807	0.313385	0.240257	0.140274	0.148438	-0.118601	0.400823	0.671282	0.673347	0.67359	0.559294	0.611913	0.627653	0.624299	0.782897	0.750911	0.731954	0.784257	0.71371	0.739374	0.522309	0.427965	0.106508	0.276695	0.283183	0.0140549	0.148396	0.206893	0.0496833	0.0326011	0.712593	0.357197	0.531683	0.790057	0.880822	0.0329298	0.351916	0.473214	0.099769	-0.0949153	0.00150745	0.568971	0.135345	0.261711	0.12576	0.123168	0.349598	0.345565
ENSG00000170471	ENSG00000257086	0.117886	0.325056	0.0329242	-0.146973	0.178756	-0.136455	0.5136	0.361003	0.192837	0.2189	0.314567	0.182379	0.0601329	0.170259	0.384256	0.34587	0.340539	0.257281	0.476659	0.512928	0.411902	0.408294	0.107194	-0.0522922	-0.138788	-0.162874	-0.328907	-0.0277733	-0.0150115	-0.213825	0.0609964	0.199358	0.378123	0.771796	0.467622	0.329629	-0.0585087	0.205007	0.317865	0.0517751	-0.0256004	0.283746	0.0491233	0.0839824	0.0613784	0.0558717	-0.162625	0.256258
ENSG00000170881	ENSG00000225484	0.0348847	0.093591	0.0679795	-0.395219	-0.286698	-0.195112	-0.316541	0.752532	0.740766	0.779524	0.619783	0.500082	0.650544	0.732182	0.793718	0.797661	0.79511	0.813945	0.680524	0.765845	0.0997382	-0.0324227	0.240221	-0.479576	-0.540616	-0.21061	0.12433	-0.149801	-0.196399	-0.0571484	-0.397989	0.284164	0.745805	0.62064	0.300241	0.125029	-0.118043	0.357064	0.42444	-0.060114	-0.412853	0.466811	0.357019	0.267	-0.137707	-0.0365034	0.428903	0.164626
ENSG00000170881	ENSG00000227896	0.0169274	-0.0629246	-0.14271	-0.327017	-0.206993	-0.225868	0.0829145	0.626217	0.612836	0.369606	0.268306	0.188185	0.33885	0.502354	0.659008	0.658942	0.542606	0.646832	0.703653	0.683822	0.129082	-0.181447	-0.132387	0.0253612	-0.265052	-0.320525	0.0567777	-0.174363	-0.105833	-0.335093	-0.676604	0.277063	0.348424	0.499365	0.362815	0.0179483	-0.121055	-0.00493465	0.0244962	-0.0888694	-0.317475	0.322337	-0.0486948	0.00522886	-0.138597	-0.0638082	0.305743	0.159608
ENSG00000170881	ENSG00000245149	0.346717	0.224595	-0.23814	-0.300738	-0.148697	0.280384	0.0473186	0.669111	0.741313	0.660648	0.419755	0.475189	0.664134	0.76744	0.753762	0.806688	0.751482	0.708326	0.74813	0.829085	0.289182	-0.32597	0.246459	0.18945	-0.0777787	-0.212501	0.0507189	0.00554978	-0.00561774	-0.158673	-0.561436	0.348773	0.4704	0.629519	0.553871	0.176708	-0.0381103	0.0360439	0.314802	0.114365	-0.113556	0.332431	0.460298	-0.00619557	0.0411372	0.213478	0.488259	0.206847
ENSG00000170881	ENSG00000253106	0.223973	0.122513	-0.0785286	-0.396356	-0.262223	0.0297205	-0.577812	0.619205	0.738527	0.665738	0.625988	0.561043	0.56666	0.657508	0.711702	0.768525	0.749454	0.718354	0.628366	0.775241	0.227145	0.684716	0.114639	-0.00386664	-0.604129	-0.19273	0.182423	-0.20998	-0.240588	-0.165132	-0.785146	0.14614	0.539249	0.555782	0.244241	0.307537	-0.0607052	0.172866	0.346913	-0.0736508	-0.414696	0.19226	0.33753	0.0977646	-0.245772	-0.0681059	0.413449	0.162521
ENSG00000171222	ENSG00000258441	-0.00673678	-0.0323377	0.370088	-0.100189	0.020773	-0.268589	-0.100986	0.554632	0.548527	0.610395	0.411221	0.261097	0.428661	0.443009	0.61353	0.585404	0.638988	0.722915	0.455138	0.444291	-0.0463037	0.507394	0.0896885	0.516842	0.0496537	0.1643	0.332506	0.192132	0.222115	0.235949	-0.172146	0.348017	0.606411	0.503914	-0.560061	0.180122	-0.249947	0.207258	0.383083	-0.0623899	0.0373102	0.476519	0.151914	0.161554	0.0693947	-0.0350294	0.327461	0.134496
ENSG00000171222	ENSG00000260032	-0.146883	0.0732289	0.0928059	-0.286632	-0.139666	-0.490976	-0.442676	0.54531	0.520243	0.556184	0.311789	0.180009	0.403461	0.27832	0.581433	0.52095	0.509113	0.605572	0.479557	0.496443	-0.118508	-0.138008	-0.345449	0.470436	-0.173044	-0.0248551	0.39794	-0.0416333	0.0593093	-0.0751538	-0.43501	0.309288	0.483354	0.596392	-0.391052	0.0532151	-0.327236	0.319206	0.256405	-0.25038	-0.107066	0.491093	-0.134574	-0.23381	-0.220979	-0.261278	0.148681	0.0498336
ENSG00000171222	ENSG00000272667	0.640967	0.581891	0.421573	0.489537	0.474799	0.549502	0.598981	0.767623	0.629314	0.748811	0.526144	0.59592	0.580911	0.523831	0.635386	0.676724	0.661809	0.74108	0.69204	0.602975	0.528934	0.715254	0.476894	0.785744	0.0321137	0.526267	0.583777	0.522469	0.601067	0.50911	0.236659	0.645479	0.707513	0.75765	0.105722	0.43901	0.5415	0.648405	0.502753	0.443267	0.430866	0.586163	0.387825	0.189423	0.358766	0.373506	0.472666	0.527501
ENSG00000171634	ENSG00000274561	0.464912	0.600143	0.094521	0.273235	0.379432	0.3455	0.0197847	0.603441	0.409961	0.448607	0.50061	0.510087	0.494355	0.324422	0.685516	0.607972	0.593142	0.553141	0.568757	0.56898	0.639061	0.235325	0.0959719	0.78871	-0.108088	0.310812	0.56938	0.235463	0.199669	0.196336	0.77974	0.378178	0.363295	0.827249	0.987888	0.12952	0.463341	0.550515	0.500907	0.537492	0.338785	0.670709	0.291735	0.398691	0.221537	0.312885	0.779351	0.657629
ENSG00000171634	ENSG00000277476	0.372138	0.554102	-0.115107	0.15629	0.341888	0.168819	-0.0231523	0.519591	0.441481	0.475893	0.356099	0.276875	0.634446	0.370729	0.682549	0.593991	0.559433	0.633452	0.656037	0.686957	0.627612	0.271555	-0.0379337	0.721084	-0.0513657	0.205322	0.315632	0.0521739	0.0614901	0.0244201	0.46442	0.29636	0.222315	0.801245	0.88482	0.0529342	0.205097	0.398388	0.421702	0.403526	0.36618	0.616082	0.131892	0.315464	0.0875616	0.115223	0.692533	0.546063
ENSG00000171634	ENSG00000278730	0.448989	0.673254	0.625728	0.524382	0.470168	0.408958	0.13924	0.636789	0.504938	0.514422	0.609214	0.528784	0.404505	0.35749	0.77168	0.563255	0.704831	0.590319	0.55565	0.673853	0.545462	0.151855	-0.0237344	0.859167	0.0800695	0.504092	0.77797	0.576409	0.345371	0.530151	0.793033	0.659037	0.776315	0.930405	0.977014	0.475733	0.604215	0.747118	0.541584	0.373322	0.437292	0.818869	0.51272	0.667643	0.275876	0.294023	0.769056	0.681434
ENSG00000172123	ENSG00000234456	0.0252965	0.512831	0.337182	0.0604822	0.0321967	0.0707674	-0.375457	0.144189	0.230066	0.561469	0.041466	0.150303	0.260411	0.309741	0.356704	0.50599	0.647233	0.481979	0.445872	0.442876	-0.00900593	0.0063102	-0.0651223	0.782919	-0.673176	0.433906	0.776989	0.401518	0.434681	0.343655	-0.597053	0.397451	0.444386	0.253165	-0.692355	0.153083	0.473118	0.424682	0.523527	0.527298	0.0650592	0.59577	0.780664	0.418328	0.630833	0.714371	0.365127	0.642754
ENSG00000172123	ENSG00000267745	NA	NA	NA	NA	NA	NA	NA	NA	NA	NA	NA	NA	NA	NA	NA	NA	NA	NA	NA	NA	NA	NA	NA	NA	NA	NA	NA	NA	NA	NA	NA	NA	NA	NA	NA	NA	NA	NA	NA	NA	NA	NA	NA	NA	NA	NA	NA	NA
ENSG00000172379	ENSG00000259495	0.645129	0.766303	0.784624	0.559639	0.651294	0.76448	0.883415	0.556516	0.703084	0.686863	0.674575	0.66431	0.406029	0.57809	0.469175	0.740255	0.734592	0.827003	0.764237	0.694465	0.639959	0.274553	0.564995	0.684733	0.186443	0.776362	0.877981	0.650094	0.656291	0.63125	0.431716	0.820057	0.689566	0.791641	0.844947	0.575415	0.591972	0.653914	0.416392	0.67178	0.803094	0.68467	0.792104	0.557587	0.349036	0.546384	0.839124	0.687159
ENSG00000172379	ENSG00000259642	0.283538	-0.151099	0.112093	0.191056	0.268303	0.0592366	0.229361	0.842783	0.852554	0.900289	0.668261	0.610872	0.825495	0.821429	0.820911	0.619001	0.849837	0.85102	0.787968	0.531433	0.30131	0.264642	-0.032813	0.877474	0.346234	0.249947	0.407089	0.36844	0.38719	0.198384	0.310441	0.559593	0.721707	0.211465	0.744068	0.200555	0.0524392	0.527979	0.0143458	0.102748	0.116974	0.620059	-0.326534	0.156266	0.335783	0.243726	0.0781799	0.239752
ENSG00000172379	ENSG00000277782	0.0606522	-0.25327	0.0682754	-0.0340452	-0.139198	-0.1953	-0.211465	0.615249	0.649923	0.724718	0.496196	0.534138	0.395435	0.402878	0.528127	0.514336	0.604111	0.711912	0.681039	0.528645	-0.0970557	0.0865656	-0.024526	-0.0809666	0.162612	0.102842	0.238056	-0.128457	0.159389	0.0209188	-0.0657982	0.169445	0.105079	0.506415	-0.0597246	0.145135	0.0899634	0.351775	-0.204526	-0.0627358	-0.0638741	0.187426	-0.213506	0.167405	0.26387	0.236827	0.381849	0.34544
ENSG00000172379	ENSG00000278600	0.281909	0.079882	0.113949	0.0391692	0.165372	0.0239042	-0.301902	0.411891	0.57172	0.674359	0.463699	0.463322	0.225334	0.30152	0.31506	0.481535	0.517211	0.648886	0.557141	0.507603	0.411553	0.508333	0.00670479	0.869807	0.491645	0.0307164	0.283601	0.166559	0.43714	0.024515	0.279612	0.113679	0.355152	0.654014	0.670679	0.197937	-0.237769	0.52594	-0.145653	0.0326065	-0.0415901	0.469263	-0.285324	-0.0460158	0.0576006	0.0489434	0.189481	0.132208
ENSG00000172893	ENSG00000251143	-0.179536	-0.0715141	0.0234456	-0.0297374	-0.195908	-0.100132	-0.382212	0.460193	0.476816	0.473362	0.275723	0.245178	0.354828	0.458323	0.56876	0.415388	0.507732	0.564732	0.456715	0.70146	-0.0563989	-0.0739115	-0.233937	-0.551404	-0.0189983	-0.0766976	-0.406575	0.19499	-0.246686	0.162092	0.288882	0.118969	0.247341	0.125572	0.190378	-0.0935492	-0.408962	-0.0887121	0.0395908	-0.165841	-0.0728286	0.117904	0.0706861	-0.0550894	-0.138563	-0.142114	-0.321361	0.206031
ENSG00000172893	ENSG00000254682	0.0196308	0.129298	0.564863	0.0538589	-0.085342	-0.0376369	0.0459716	0.437197	0.386086	0.478389	0.0962297	0.0914539	0.432808	0.338425	0.614778	0.515117	0.408591	0.614867	0.564371	0.618094	0.0768855	0.24181	0.327177	-0.4379	0.363334	0.19099	0.287417	0.174295	0.270945	0.189243	-0.447259	0.388066	0.546567	0.42073	-0.332003	0.617047	0.252065	0.0931529	0.250175	0.0874181	0.409532	0.143564	-0.190922	0.423453	0.708632	0.343139	0.0693124	0.32037
ENSG00000173442	ENSG00000230551	NA	NA	NA	NA	NA	NA	NA	NA	NA	NA	NA	NA	NA	NA	NA	NA	NA	NA	NA	NA	NA	NA	NA	NA	NA	NA	NA	NA	NA	NA	NA	NA	NA	NA	NA	NA	NA	NA	NA	NA	NA	NA	NA	NA	NA	NA	NA	NA
ENSG00000173442	ENSG00000232956	0.0821769	0.150004	0.0233098	-0.00135168	-0.105606	0.0115005	-0.249718	0.67439	0.697007	0.375893	0.438288	0.353952	0.543675	0.713118	0.691841	0.484582	0.649418	0.61447	0.452324	0.654954	0.211272	-0.377011	0.0456504	0.289158	0.628048	-0.0846549	0.173917	0.0233665	0.457606	0.0150006	0.401834	0.378546	0.314296	0.772655	0.104346	0.498703	0.457588	0.395722	0.184115	0.109382	0.0105241	0.593057	0.63693	0.040503	0.37202	0.343114	0.409299	0.330028
ENSG00000173442	ENSG00000245937	0.378087	0.225944	0.319903	0.0543868	0.152622	-0.0731433	0.236936	0.189177	0.23666	0.397813	0.226576	0.11697	0.308709	0.473	0.426278	0.36957	0.44127	0.477287	0.202587	0.377324	0.279372	-0.281896	0.0880685	0.55233	0.070057	0.404844	0.718591	0.505426	0.290025	0.365235	0.308183	0.235496	0.616302	0.5745	0.269147	0.468548	-0.246779	-0.179321	0.380151	0.152659	0.0679161	0.634526	0.225433	0.13992	0.204966	0.111401	0.690613	0.406865
ENSG00000173442	ENSG00000247556	0.0561913	0.189569	0.262534	0.243703	0.348326	0.208915	0.511931	0.13594	0.141165	0.293794	0.345859	0.192222	0.228492	0.305802	0.410122	0.271217	0.426133	0.485755	0.335276	0.273963	0.246814	-0.404627	-0.186584	0.711698	-0.54368	0.283918	0.490612	0.312877	0.267455	0.257133	-0.199565	0.394228	0.547094	0.7888	0.885078	0.215521	0.0927279	0.340127	0.291272	0.151117	0.0652379	0.615347	0.327227	0.312194	0.209162	0.207253	0.311847	0.366633
ENSG00000173442	ENSG00000251562	0.425468	0.162932	0.225652	0.359414	0.340983	0.356333	0.0233688	0.573076	0.597727	0.558158	0.309856	0.231271	0.444021	0.497097	0.605226	0.825695	0.609612	0.533936	0.524856	0.422702	0.343917	0.0968728	0.167658	0.354522	0.299398	0.281825	0.673274	0.37117	0.524897	0.356237	-0.0269913	0.464779	0.368166	0.639754	0.282318	0.346462	0.46343	0.108843	0.355802	0.481159	0.0393761	0.486315	0.389119	0.188731	0.0929221	0.0806448	0.69118	0.373599
ENSG00000173442	ENSG00000254614	0.268707	0.275362	0.239221	0.121855	0.348258	-0.00184199	0.47123	0.253473	0.164539	0.273167	0.213988	0.125579	0.232391	0.320962	0.438852	0.353318	0.355922	0.359246	0.425935	0.07509	0.101488	0.144495	-0.0633587	0.665937	-0.236671	-0.144643	-0.445926	0.296339	-0.0833257	0.323085	-0.0679515	0.170831	0.378058	0.534403	0.817725	0.376429	-0.0651716	0.299744	0.147481	0.234829	0.292344	0.246417	-0.141047	0.196952	0.16479	0.278039	-0.291513	0.257937
ENSG00000173442	ENSG00000255320	0.167932	0.202513	0.252587	0.289051	0.395738	0.352502	0.170075	0.019509	0.0364214	0.252898	0.434268	0.388357	0.200217	0.171773	0.270075	0.218738	0.202072	0.281131	0.263182	0.188438	0.00087769	0.341922	0.11792	0.242972	-0.450828	0.294015	0.705386	0.383565	0.254469	0.312327	0.12037	0.225004	0.544427	0.550353	0.797157	0.537558	-0.00292246	-0.152753	0.283034	0.159967	0.0297095	0.459466	0.115548	0.0257983	0.109625	0.220619	0.438484	0.308259
ENSG00000173442	ENSG00000255468	-0.247918	0.170065	0.354228	0.152867	0.0921169	0.0135329	-0.51492	0.18609	0.199171	0.628276	0.534883	0.350545	0.328987	0.425638	0.462652	0.561252	0.354956	0.396758	0.428598	0.211724	0.0138079	0.0045448	-0.203716	-0.315181	-0.17939	-0.502794	-0.725118	0.22609	0.27209	0.305085	-0.309339	0.292121	0.373365	0.585519	0.931707	-0.275947	-0.432583	0.106352	0.235682	0.283319	0.326575	0.090662	-0.19185	-0.213134	0.196499	0.139557	-0.737388	0.411891
ENSG00000173442	ENSG00000255517	-0.137114	-0.134065	0.318342	0.227759	0.328512	0.102358	0.300154	0.177365	0.278418	0.5094	0.73076	0.645346	0.294173	0.374813	0.508819	0.434233	0.359183	0.35094	0.233709	0.371578	-0.23114	-0.319937	-0.148146	0.276629	-0.127745	0.360366	0.368608	0.492475	0.200958	0.443421	-0.314673	0.221322	0.58773	0.280733	0.198379	0.10212	-0.352582	-0.10736	0.331244	-0.0806896	-0.165402	0.440018	0.108087	0.0566387	0.0820285	0.180757	0.496507	0.322463
ENSG00000173442	ENSG00000260233	0.269762	0.270847	0.446048	0.39365	0.538168	0.30525	-0.207642	0.852905	0.715184	0.66144	0.650296	0.525916	0.30581	0.496569	0.669715	0.803449	0.559305	0.642365	0.496033	0.488885	0.159651	-0.173294	-0.031244	0.365808	-0.476611	0.357351	0.268828	0.438567	0.412535	0.465817	-0.474844	0.344547	0.568415	0.749797	0.88232	0.270932	0.246223	0.0225943	0.388458	0.510603	-0.115952	0.684122	-0.0164909	0.0458917	0.40579	0.302398	0.301047	0.420605
ENSG00000173442	ENSG00000261126	0.435803	0.303368	0.247987	0.413891	0.526244	0.417215	0.677584	0.240469	0.274079	0.592299	0.574186	0.267593	0.271334	0.405503	0.359898	0.387892	0.447582	0.453821	0.377	0.380413	0.307411	-0.11787	-0.00709315	0.607622	0.214361	0.487357	0.72343	0.328037	0.280085	0.4498	-0.498456	0.26215	0.315692	0.530438	0.858926	0.11264	0.147558	0.238798	0.377133	0.393435	-0.0801159	0.451202	0.250203	0.165488	0.303856	0.248275	0.70234	0.29375
ENSG00000173442	ENSG00000261326	0.359302	0.264891	0.247683	0.415262	0.460644	0.423787	0.290394	0.423306	0.37549	0.58386	0.384756	0.142024	0.290351	0.403654	0.449248	0.663206	0.515224	0.481078	0.447932	0.435004	0.279373	0.0366203	-0.282322	0.439148	-0.355388	0.264981	0.520248	0.245997	0.401635	0.281786	-0.386889	0.419845	0.364411	0.758554	0.967159	0.132653	0.369698	0.0310441	0.273637	0.396823	0.0326619	0.67139	0.305579	0.189119	0.41778	0.369355	0.414289	0.380994
ENSG00000173442	ENSG00000273344	0.160518	0.191353	0.219715	0.18519	0.386592	0.137493	0.109623	0.260595	0.211033	0.454959	0.399178	0.30292	0.329039	0.457272	0.523626	0.438329	0.486467	0.552267	0.407203	0.448159	0.00302658	-0.588847	-0.420004	0.283282	-0.242987	0.188988	0.221003	0.394026	0.42986	0.409124	-0.502073	0.161958	0.383509	0.639915	0.843837	-0.109681	-0.175824	-0.0903939	0.426037	0.0655463	-0.152973	0.581277	-0.233368	-0.0106826	0.344539	0.227387	0.242625	0.249963
ENSG00000173442	ENSG00000276529	0.511942	0.339874	0.0998912	0.287021	0.444481	0.406784	0.358443	0.101032	0.11683	0.322535	0.425306	0.521953	0.349662	0.307259	0.228332	0.229949	0.276493	0.475136	0.348355	0.254953	0.322544	-0.347067	0.16208	0.470138	0.223715	0.364386	0.571614	0.105406	0.204657	0.169224	-0.0178881	0.298138	0.317982	0.531855	0.23829	0.101351	0.0407709	0.176776	0.240368	0.319773	0.191841	0.599905	0.0874245	0.161775	0.0320905	0.102577	0.641835	0.254914
ENSG00000173812	ENSG00000167920	0.160433	0.0805058	0.130785	0.311127	0.389472	0.147611	0.00980649	0.776793	0.765044	0.739138	0.692116	0.500279	0.570247	0.731663	0.791492	0.671736	0.806892	0.79389	0.75514	0.678453	-0.0273275	0.750298	0.486223	0.306067	0.434675	0.381183	0.473572	0.293704	0.0184093	0.425939	-0.452668	0.567331	0.797107	0.593929	-0.810417	0.596593	0.160573	0.0430782	0.217256	0.0676838	0.252486	0.569113	0.386324	0.143619	-0.135015	-0.29473	0.344265	0.589592
ENSG00000173812	ENSG00000203875	0.382206	0.213661	0.270562	0.363459	0.3493	0.554955	0.0758446	0.612268	0.540555	0.580233	0.765201	0.677717	0.503994	0.369128	0.61793	0.509706	0.571449	0.516009	0.511126	0.531869	0.251305	-0.116346	0.0992411	0.636968	0.898154	0.4142	0.681938	0.46117	0.302102	0.375238	0.49069	0.555349	0.670651	0.860982	0.643257	0.486912	0.226189	0.469166	0.494058	0.192356	0.52897	0.690311	0.361183	0.511325	0.198615	0.273373	0.566734	0.401954
ENSG00000173812	ENSG00000203993	-0.0145483	-0.158346	0.0402381	-0.0876276	-0.00120914	-0.157514	-0.213865	0.744017	0.779262	0.733249	0.570831	0.506185	0.690358	0.69333	0.80935	0.753675	0.763608	0.851183	0.813368	0.803981	-0.170109	-0.0104382	-0.278788	0.376363	-0.0240506	0.1353	0.381277	-0.0367115	0.0129028	-0.034776	-0.523114	0.490754	0.735506	0.580853	0.233552	0.0564592	-0.0774039	0.127296	0.5042	-0.057743	-0.107037	0.344429	0.224736	-0.0825212	-0.187263	-0.113887	0.28274	0.549471
ENSG00000173812	ENSG00000224189	-0.203343	-0.00512561	0.0889514	-0.0709416	-0.182204	-0.159588	-0.325101	0.321406	0.303985	0.186234	0.270929	0.117334	0.207288	0.26055	0.438129	0.334919	0.234888	0.278519	0.649755	0.659714	-0.0781071	0.301269	-0.0484826	-0.0436974	-0.0764446	-0.0828199	-0.588317	0.169414	-0.112281	0.0374162	-0.626967	-0.0239265	0.181645	0.708757	0.180511	0.099691	-0.0781907	0.27758	0.274356	-0.132678	-0.226692	0.269238	-0.0320659	-0.00313492	0.0471567	0.0266294	-0.562498	0.543319
ENSG00000173812	ENSG00000233237	0.0328608	0.0719382	0.102974	-0.0873988	-0.109612	-0.228374	-0.338441	0.539619	0.272405	0.45426	0.460573	0.448294	0.133206	0.207733	0.5545	0.472875	0.572056	0.577975	0.400531	0.326661	-0.188828	0.245619	0.0925717	0.388803	-0.433396	0.0587318	0.693283	0.225575	0.153208	0.236407	-0.469407	0.27921	0.501887	0.324454	-0.680416	0.159573	0.0644705	-0.146435	-0.0175238	0.0341373	-0.248272	0.123435	0.246482	0.246474	-0.0392911	0.0567507	0.647404	0.269315
ENSG00000173812	ENSG00000234741	0.500785	0.190847	0.458279	0.456157	0.472682	0.547844	0.610692	0.724483	0.654325	0.775226	0.834056	0.728027	0.684469	0.617466	0.73461	0.703803	0.713221	0.773789	0.716379	0.661739	0.245769	0.142362	0.586382	0.648944	0.487035	0.435477	0.581832	0.53856	0.427088	0.423934	0.429538	0.504493	0.469012	0.922157	0.510776	0.471	0.410459	0.484905	0.582972	0.335847	0.51382	0.788358	0.457119	0.469178	0.269786	0.367889	0.591673	0.674403
ENSG00000173812	ENSG00000258441	0.242322	0.496347	0.570197	0.0776356	0.261589	0.0593571	0.294403	0.631389	0.755511	0.793067	0.825028	0.720673	0.678761	0.647266	0.701193	0.689369	0.818498	0.753806	0.460136	0.691058	0.0376467	0.681512	0.196374	-0.0866967	-0.520263	0.363244	0.759978	0.295196	0.175054	0.349371	0.174825	0.462399	0.636754	0.457183	0.258591	0.397043	0.202012	0.279721	0.429004	0.125309	-0.063495	0.397329	0.186456	0.504969	0.270337	0.171844	0.606872	0.490379
ENSG00000173812	ENSG00000259291	-0.0686739	-0.218217	-0.00272296	-0.235428	-0.123875	-0.334275	-0.0133567	0.293862	0.169845	0.478336	0.227472	0.225584	0.0406108	0.0918119	0.508263	0.302999	0.347717	0.475007	0.565231	0.177205	-0.131583	-0.381689	0.106467	-0.311226	-0.531986	0.16642	0.669796	-0.221358	-0.15857	-0.191854	-0.517442	0.203301	0.504894	0.132876	-0.714864	0.0726613	-0.321031	0.18952	-0.272281	-0.102583	-0.333646	0.548732	-0.0652097	0.231357	-0.0367321	0.0320671	0.477798	0.186362
ENSG00000173812	ENSG00000259623	0.196322	0.0598196	0.266283	-0.196063	-0.108102	0.0480899	0.353961	0.611722	0.637438	0.778746	0.698246	0.579944	0.628679	0.628658	0.532763	0.518349	0.745286	0.796637	0.477734	0.474763	-0.0457398	0.603188	0.542829	-0.122722	-0.521971	0.0974341	0.608789	0.27719	-0.0569288	0.299066	-0.15203	0.17122	0.553006	0.353585	-0.606431	0.144515	0.0248733	0.384106	0.318312	0.0113365	-0.209028	0.513015	-0.120091	0.0346384	0.440963	0.346403	0.569366	0.456306
ENSG00000173812	ENSG00000269918	-0.115493	-0.134826	0.137065	-0.193942	-0.1463	-0.180246	-0.332703	0.49151	0.524505	0.638877	0.423938	0.290746	0.484612	0.521225	0.440745	0.404818	0.5291	0.614625	0.421146	0.366402	-0.299207	0.366911	0.0342492	-0.767315	-0.470472	0.0637618	0.262772	-0.192369	-0.0791854	-0.156135	-0.72394	0.155123	0.317791	0.569649	0.100012	0.380941	-0.0420949	0.021374	-0.00664285	-0.165356	-0.157466	0.489532	0.089196	-0.196005	-0.270993	-0.278796	0.229631	0.503086
ENSG00000173812	ENSG00000272909	0.0415194	-0.00471328	0.153277	-0.112445	-0.0801002	-0.104245	0.0508731	0.339229	0.463422	0.490951	0.597839	0.563366	0.438972	0.414062	0.611871	0.597425	0.587701	0.522658	0.597002	0.641373	-0.125715	-0.330249	-0.0364451	0.230957	-0.149195	0.288861	0.732626	0.148411	0.159206	0.103803	0.645066	0.447169	0.646798	0.469627	-0.0759213	-0.29736	-0.173019	0.333156	0.19758	-0.173308	-0.183632	0.375526	0.146917	0.320373	-0.00424932	0.0254899	0.497588	0.463165
ENSG00000174165	ENSG00000255320	0.213195	0.134657	0.26182	0.00445593	0.122574	0.0391294	0.0563204	0.335824	0.180594	0.337709	0.370401	0.353642	0.217419	0.181819	0.316901	0.288585	0.320073	0.386739	0.271991	0.303497	0.296426	-0.0261953	0.295458	0.584049	0.311084	0.0801499	0.166721	0.231043	0.385244	0.145356	0.0984235	0.312905	0.58378	0.654242	0.119258	0.405818	0.141272	0.431888	0.230088	0.136914	0.108483	0.39537	0.0567355	0.265695	0.368752	0.445137	0.744017	0.412965
ENSG00000174165	ENSG00000255468	0.0651723	0.254762	0.150365	0.121255	0.26096	0.211166	0.68942	0.655	0.744182	0.748191	0.702492	0.611779	0.706128	0.641638	0.676456	0.741273	0.76526	0.682793	0.579638	0.502748	0.264376	0.454732	-0.0413016	-0.535465	0.637292	0.14498	0.051155	0.151664	0.513813	0.0757634	0.708738	0.300983	0.393102	0.476312	0.725647	-0.0756363	0.290452	0.22004	0.269988	-0.0298261	0.304648	0.0248431	0.0763639	0.265893	0.209379	0.0770408	-0.228787	0.272295
ENSG00000174165	ENSG00000255517	0.429167	0.317945	0.573324	0.130323	0.251846	0.274105	0.116551	0.424144	0.711136	0.643123	0.458031	0.401111	0.682775	0.58754	0.734554	0.40728	0.496304	0.567746	0.518939	0.536877	0.456957	0.532628	0.0452147	0.406454	0.0609913	0.169497	0.196886	0.368032	0.467731	0.312583	0.350646	0.467156	0.698702	0.472914	0.0930234	0.373345	0.481187	0.40075	0.406272	0.363027	-0.0211561	0.591015	0.357358	0.434536	0.465529	0.469093	0.398315	0.479017
ENSG00000174282	ENSG00000215067	0.465896	0.551018	0.321906	0.465269	0.393987	0.267993	0.0948929	0.739074	0.494831	0.811144	0.760378	0.65434	0.463615	0.570458	0.714264	0.697903	0.878984	0.865753	0.835258	0.644579	0.573557	0.656366	0.473831	-0.422593	-0.330446	0.31749	0.435974	0.396988	0.243191	0.374921	0.249867	0.553148	0.657804	0.814791	0.998972	0.608709	0.270031	0.196961	0.291509	0.411395	0.367301	0.666545	0.407838	0.20141	0.280478	0.150359	0.421614	0.689802
ENSG00000174282	ENSG00000233038	-0.0786641	-0.0168412	0.215293	-0.299434	-0.218839	-0.230893	-0.134066	0.398502	0.245389	0.430835	0.119128	0.210278	0.299609	0.0869628	0.441218	0.307018	0.433736	0.390732	0.284047	0.327523	-0.0103709	0.0176727	-0.127503	0.55432	0.0793666	-0.0933717	-0.167502	0.0346036	0.00361455	0.110879	-0.712005	0.196419	0.316981	0.379662	0.241239	0.355276	-0.0750415	0.429	-0.0530331	0.203349	-0.269894	0.307739	0.322986	-0.025381	0.124828	0.0130082	-0.0072199	-0.164377
ENSG00000174282	ENSG00000233223	0.44377	0.624701	0.414667	0.475859	0.352613	0.190926	0.752891	0.687575	0.560788	0.67719	0.703573	0.643731	0.633969	0.615122	0.749946	0.719866	0.771645	0.784203	0.739966	0.692122	0.556035	0.684451	0.526559	0.600863	0.515147	0.613728	0.839774	0.480456	0.524612	0.512844	0.556205	0.608081	0.641619	0.843113	0.97586	0.305849	0.347018	0.542298	0.291033	0.439595	0.375358	0.61205	0.592212	0.402678	0.189296	0.0909967	0.849442	0.51286
ENSG00000174282	ENSG00000234912	0.0127288	0.159075	-0.0778447	0.0266573	0.00186811	-0.1802	-0.617313	0.733117	0.709898	0.784366	0.617042	0.569148	0.657126	0.614539	0.60913	0.628101	0.758148	0.790763	0.802328	0.738682	0.259228	0.132785	-0.0235738	0.225071	-0.257773	-0.175726	-0.0683146	-0.170798	0.266145	-0.195865	-0.0773331	0.0430058	0.119268	0.755457	0.304214	0.332105	-0.177512	0.462184	0.182605	-0.229594	0.138679	0.487388	0.392212	-0.162931	-0.0980877	-0.062557	0.31526	0.356388
ENSG00000174282	ENSG00000235437	0.502719	0.671432	0.550946	0.638223	0.65913	0.600954	0.818781	0.888047	0.884958	0.905783	0.699833	0.595448	0.748012	0.847056	0.832836	0.765931	0.866698	0.904206	0.881994	0.842017	0.68841	0.588272	0.591959	0.81107	-0.140738	0.634766	0.912417	0.654659	0.668199	0.607506	0.382155	0.633918	0.83396	0.853259	0.725234	0.617147	0.50315	0.5936	0.42227	0.43518	0.538195	0.659718	0.194417	0.688439	0.428604	0.359499	0.914521	0.81449
ENSG00000174282	ENSG00000253738	0.48527	0.748976	0.67854	0.037993	0.418884	0.258504	0.414613	0.761638	0.803881	0.773975	0.806745	0.781068	0.831732	0.829581	0.83171	0.79127	0.860976	0.853545	0.849896	0.848991	0.613538	0.21186	-0.108533	0.605211	0.525542	0.613061	0.82634	0.614008	0.367572	0.536666	0.769686	0.66962	0.852702	0.745366	0.62122	0.576571	0.375725	0.519714	0.251267	0.483645	0.395729	0.694797	0.243547	0.511816	0.26096	0.125961	0.755355	0.846327
ENSG00000174282	ENSG00000257176	0.113289	0.169365	-0.23811	-0.17804	-0.0577271	-0.122794	-0.333536	0.459074	0.463275	0.596039	0.563873	0.365134	0.196315	0.207632	0.389008	0.521213	0.578447	0.675174	0.53721	0.481023	0.445256	0.304828	0.0076885	0.696816	-0.456327	-0.0554296	0.223267	-0.0127041	0.174888	-0.0886724	-0.0828633	0.055915	0.289141	0.602707	0.873137	0.0495571	-0.0190493	0.139736	0.253117	0.0466593	0.0102069	0.344122	0.315034	-0.0178839	0.0811923	0.0921701	0.11963	0.399906
ENSG00000174282	ENSG00000257337	0.416347	0.519732	0.25234	0.348131	0.415846	0.204926	0.0406546	0.412426	0.185496	0.337516	0.421345	0.278227	0.0863547	0.0421264	0.489627	0.406287	0.3636	0.458611	0.658032	0.353144	0.453015	0.619031	0.361579	0.744658	0.212186	0.0556442	0.551787	0.259676	0.446078	0.0879189	0.670088	0.48963	0.53111	0.778466	-0.247111	0.0823657	0.44142	0.34145	0.330308	0.140869	-0.170056	0.54437	0.340895	0.280092	0.398436	0.355068	0.595004	0.673413
ENSG00000174282	ENSG00000260196	-0.136075	-0.10921	-0.354256	-0.204818	-0.144649	-0.169906	-0.258636	0.507224	0.535977	0.533344	0.187043	0.339983	0.417662	0.41418	0.412251	0.348731	0.380462	0.580491	0.163343	0.576957	-0.0898674	0.0226917	-0.179107	0.253825	-0.807005	-0.584508	-0.700151	-0.0928734	0.177348	-0.250889	-0.340957	0.0952844	0.0773017	0.17076	-0.374705	0.174674	-0.492968	0.274994	0.197375	-0.445127	-0.307702	0.491911	-0.210799	-0.15676	-0.238795	-0.17607	-0.619481	0.323058
ENSG00000174282	ENSG00000269958	0.178691	0.478168	-0.144802	0.190914	0.215219	0.00482369	-0.735655	0.477417	0.0368284	0.432914	0.336897	0.222614	0.0427662	-0.0872936	0.52855	0.371518	0.433444	0.466363	0.51867	0.307405	0.359547	-0.0482915	0.165854	0.380812	-0.0867572	0.0797381	0.594927	-0.0827326	0.309631	-0.0930683	0.755269	0.303083	0.377054	0.874082	0.838156	0.393623	0.333661	0.351821	0.310628	0.0862543	0.245615	0.64054	0.604325	0.115055	-0.109029	-0.0808616	0.492327	0.646647
ENSG00000174444	ENSG00000175061	0.571765	0.713817	0.762321	0.760468	0.621587	0.629548	0.520908	0.865237	0.840669	0.919373	0.857303	0.824414	0.792141	0.798867	0.867109	0.765358	0.87064	0.934921	0.785081	0.654141	0.634987	0.811287	0.675045	0.86749	0.864406	0.613082	0.426842	0.786743	0.864815	0.790517	0.770489	0.892705	0.900184	0.967623	0.927466	0.836832	0.5621	0.886827	0.722143	0.689565	0.760085	0.797308	0.82566	0.741124	0.561386	0.536725	0.712813	0.822507
ENSG00000174444	ENSG00000177410	0.701295	0.746054	0.682952	0.804659	0.681249	0.633322	0.399597	0.43199	0.356534	0.869771	0.674672	0.610212	0.791101	0.715674	0.626551	0.668489	0.682906	0.817053	0.893688	0.82641	0.753752	0.402048	0.718977	0.884774	0.314291	0.556843	0.749595	0.699385	0.626141	0.591998	0.653801	0.726622	0.652683	0.881172	0.79108	0.677706	0.566223	0.782728	0.751387	0.586768	0.774739	0.735103	0.53008	0.403034	0.582973	0.571167	0.862381	0.728486
ENSG00000174444	ENSG00000247556	0.109592	0.48158	0.354983	0.284279	0.319041	-0.0452655	0.25854	0.669463	0.596677	0.729245	0.684095	0.691893	0.516004	0.421244	0.671603	0.530878	0.759469	0.825715	0.363091	0.32612	0.100568	-0.155496	0.566539	0.696769	-0.370925	0.334342	0.599453	0.318578	0.436468	0.251003	0.346525	0.510103	0.66861	0.762291	0.455295	0.361663	0.239053	0.475252	0.102198	-0.151439	0.183452	0.573859	0.0610827	0.545446	0.361766	0.122095	0.719152	0.609162
ENSG00000174444	ENSG00000259673	0.310466	0.373288	0.118116	0.064795	0.121411	-0.0467121	-0.240572	0.487174	0.569302	0.574554	0.562816	0.520917	0.399561	0.393063	0.618168	0.627395	0.669648	0.548497	0.526494	0.388744	0.249982	-0.196435	0.028105	0.603446	-0.141813	0.0965583	0.160994	0.0928946	0.553755	-0.018474	0.139058	0.309222	0.534294	0.489214	0.28881	-0.201345	0.0839252	0.193889	0.0133364	-0.0988527	0.166065	0.345345	0.199799	0.305473	-0.0174169	-0.0753297	0.656121	0.391936
ENSG00000174444	ENSG00000261351	-0.0413544	0.47073	0.224125	0.497296	0.422123	-0.14835	0.324807	0.591837	0.643006	0.721289	0.566013	0.379197	0.560602	0.513045	0.677456	0.499413	0.688795	0.789347	0.587681	0.5206	0.000484329	0.0718764	0.37225	0.687953	0.557618	0.476581	0.647721	0.102722	0.265123	0.0753121	0.51804	0.493368	0.620191	0.6108	0.978214	-0.0430581	0.254283	0.208776	0.532233	-0.00817534	0.36153	0.367261	-0.0484589	0.340445	0.109904	0.114291	0.733042	0.599076
ENSG00000174444	ENSG00000272512	-0.0119374	-0.141747	0.184559	0.162975	0.159734	-0.0803338	-0.264812	-0.091119	-0.0518208	0.0811073	-0.217387	-0.344052	0.044767	0.0796243	-0.0160558	-0.0217216	0.143716	0.254198	-0.0658325	-0.0461707	-0.104953	-0.32365	0.264348	-0.258298	-0.571822	0.0970118	0.24002	-0.0995766	0.000383071	-0.189904	-0.477814	0.0677524	0.0851886	0.247552	0.357128	0.0661379	0.109776	0.268846	-0.133778	-0.181086	-0.425557	0.0985551	-0.192253	0.0534448	-0.115656	-0.220657	0.435458	0.330673
ENSG00000174444	ENSG00000273151	0.0773293	0.353734	0.147167	0.158049	0.109585	-0.218129	-0.310263	0.333477	0.483777	0.376148	0.355915	0.532184	0.627679	0.494288	0.440215	0.576443	0.471379	0.519905	0.375641	0.45447	0.19582	-0.0161612	0.41319	0.492953	-0.076808	0.334932	-0.0149465	0.108838	0.255952	0.0332613	-0.449503	0.455274	0.603331	0.443399	0.697848	-0.154304	0.00693303	0.16162	0.491753	-0.267325	0.358115	0.225554	0.393234	0.267444	0.0693769	0.118007	0.149233	0.329125
ENSG00000174483	ENSG00000255320	0.245198	0.0303169	0.26871	0.167335	0.475148	0.348607	0.282352	0.354039	0.211943	0.329213	0.332613	0.30522	0.190961	0.116031	0.332616	0.294489	0.202715	0.341211	0.271716	0.276868	0.325598	0.198596	0.221166	0.448293	0.299557	0.307602	0.693705	0.465421	0.377012	0.473893	0.180065	0.336579	0.543869	0.618975	0.411452	0.465108	0.13066	0.536545	0.35604	0.205841	0.0525408	0.416101	0.152655	0.372438	0.399561	0.534331	0.35289	0.300498
ENSG00000174483	ENSG00000255468	-0.216677	0.229378	0.289709	0.10941	0.0859934	0.155728	0.1726	0.814254	0.781341	0.834846	0.717797	0.572013	0.692635	0.709761	0.819672	0.871934	0.767179	0.726829	0.658398	0.692132	0.438552	0.611827	0.107103	-0.45409	-0.378161	-0.503701	-0.701482	0.100563	0.502162	0.0825646	0.640639	0.466611	0.481779	0.72194	0.889448	0.0168702	0.053148	0.40736	0.410876	0.121802	0.024955	0.144946	0.261426	0.278002	0.338825	0.236318	-0.760214	0.381804
ENSG00000174483	ENSG00000255517	0.0174531	0.051227	0.478964	0.180075	0.430335	0.16118	0.594128	0.349722	0.569013	0.595329	0.561849	0.423529	0.533336	0.487503	0.594998	0.3993	0.361076	0.415842	0.42531	0.294695	0.192329	0.554182	-0.0766056	0.597244	0.21233	0.470906	0.469261	0.599896	0.560782	0.552072	0.64902	0.453694	0.663436	0.726721	0.153593	0.358061	0.207177	0.563745	0.372725	0.0370365	0.196884	0.579026	0.367159	0.434143	0.346532	0.324037	0.500156	0.312399
ENSG00000174501	ENSG00000232931	0.765825	0.781617	0.648159	0.754688	0.789353	0.784711	0.377787	0.773672	0.738393	0.751312	0.515181	0.592571	0.720231	0.706656	0.728451	0.706296	0.763839	0.763311	0.663797	0.752112	0.898663	0.461669	0.115042	0.794241	0.318997	0.426013	0.678969	0.54008	0.704743	0.606122	0.875951	0.751438	0.683396	0.748953	0.943708	0.71598	0.674331	0.893526	0.889794	0.744143	0.535387	0.701758	0.342881	0.567153	0.566035	0.631011	0.799033	0.592453
ENSG00000174501	ENSG00000235584	0.056609	-0.0309817	0.127428	-0.0123314	0.0251378	-0.0319326	-0.0327464	0.154359	0.142899	0.0637414	0.216298	-0.00818738	0.138455	0.0509652	0.119373	0.0843741	0.166327	0.108949	0.0212255	0.0717428	0.180536	-0.0624477	-0.153352	-0.364059	-0.0355774	0.0205268	0.470745	0.0153447	-0.00831416	0.00284394	0.675788	0.133823	0.201201	-0.0524706	NA	-0.0122009	-0.088056	-0.0305085	0.119523	0.00744298	0.0781194	0.0362341	-0.0121776	0.0303548	-0.0383593	-0.0145213	0.0127835	0.0899893
ENSG00000174501	ENSG00000273142	0.350363	0.529511	0.298796	0.445893	0.517743	0.405653	0.274329	0.641415	0.326508	0.385888	0.325089	0.168705	0.228803	0.242001	0.531953	0.424743	0.518682	0.582811	0.614804	0.569552	0.451086	-0.320777	-0.136619	0.543381	-0.24174	0.291543	0.318458	0.270047	0.0482201	0.396774	0.736939	0.611387	0.663012	0.515797	0.936974	0.159472	0.26148	0.141188	0.608274	0.348427	0.305167	0.391964	-0.0159169	0.128798	0.236572	0.223245	0.57138	0.434832
ENSG00000174669	ENSG00000255468	0.769515	0.398878	0.43575	0.333304	0.363999	0.429208	0.817208	0.644521	0.732769	0.801037	0.82892	0.719138	0.805601	0.755805	0.748966	0.812174	0.702814	0.714913	0.54415	0.66685	0.550239	0.343451	0.704578	0.653187	0.504856	0.91376	0.854497	0.448456	0.717243	0.553711	0.961974	0.700945	0.670282	0.815575	0.959211	0.430279	0.665762	0.379897	0.359864	0.39122	0.423961	0.386491	0.746261	0.762863	0.379911	0.12858	0.346854	0.669174
ENSG00000174669	ENSG00000260233	-0.152669	-0.175785	0.260224	0.199043	-0.13453	0.162355	0.656618	0.296702	0.5915	0.723463	0.533126	0.570694	0.678135	0.559552	0.598752	0.493116	0.687803	0.604157	0.464205	0.215372	0.0868919	0.0751129	0.284135	-0.467538	0.334817	0.0858875	-0.0234431	0.387313	0.527173	0.529114	0.944938	0.410682	0.368357	0.823726	0.939054	0.401558	-0.0420496	0.203137	0.246772	0.0220939	-0.120109	0.714104	0.56646	0.458182	0.323291	0.0880559	0.437183	0.458879
ENSG00000174718	ENSG00000245164	0.284139	0.429308	0.367785	0.47045	0.65487	0.338433	0.0274038	0.543779	0.292141	0.291484	0.175495	0.0661407	0.0897916	0.143317	0.211178	0.307178	0.358334	0.204173	0.409411	0.120366	0.267993	0.0815612	0.223018	-0.149912	0.487843	0.214598	0.462593	0.441408	0.464852	0.415473	0.739429	0.41558	0.625088	0.609899	-0.215463	0.186246	0.440879	0.397483	0.444174	0.216601	-0.21409	0.551344	0.425933	0.533421	0.186375	0.275092	0.724426	0.417472
ENSG00000174718	ENSG00000274964	0.311134	0.447019	0.206618	-0.184687	0.180911	0.117417	-0.203855	0.346738	0.27079	0.40535	0.428664	0.402941	0.273052	0.336772	0.509124	0.591407	0.455672	0.409386	0.496428	0.341493	0.380851	-0.260889	0.212685	0.780335	0.536562	0.150607	0.509646	0.179448	0.180429	0.0683377	0.938814	0.384288	0.615167	0.608749	0.465788	0.0383935	0.373271	0.566821	0.409969	0.218829	0.432453	0.602618	0.20726	-0.152791	0.300066	0.280232	0.587894	0.0912683
ENSG00000174718	ENSG00000276900	0.392907	0.593861	0.406922	0.0480979	0.252456	0.283705	0.286174	0.701946	0.717511	0.659642	0.402307	0.357791	0.540219	0.570645	0.748667	0.686507	0.707706	0.730626	0.74042	0.783201	0.568579	0.634824	0.272527	-0.0447063	0.221604	0.296389	0.0355766	0.0896787	0.182986	0.324253	0.475548	0.39389	0.582983	0.78829	0.789811	0.309457	0.518296	0.260461	0.355399	0.374708	0.140978	0.705932	0.311987	0.504277	0.330633	0.183103	0.827027	0.524976
ENSG00000174748	ENSG00000175061	0.445794	0.630875	0.817407	0.681831	0.496591	0.579498	0.589231	0.849211	0.758555	0.90244	0.804576	0.756943	0.734758	0.658569	0.861513	0.898137	0.878055	0.907398	0.896571	0.776452	0.514381	0.89889	0.683766	0.800136	0.748869	0.667542	0.430338	0.809876	0.808915	0.806308	0.678374	0.907289	0.941391	0.968354	0.976808	0.82521	0.486981	0.710037	0.763614	0.57979	0.753999	0.820804	0.830207	0.758097	0.559445	0.49694	0.712397	0.853269
ENSG00000174748	ENSG00000177410	0.678991	0.760192	0.621515	0.723128	0.532951	0.576967	0.482969	0.328724	0.250337	0.825957	0.594913	0.615122	0.603042	0.456526	0.563312	0.542663	0.68306	0.784333	0.795597	0.686757	0.802915	0.652022	0.750481	0.885043	0.514661	0.666857	0.771119	0.703684	0.659441	0.623137	0.651848	0.75075	0.760781	0.884271	0.799618	0.65515	0.546213	0.765037	0.735714	0.476693	0.782578	0.759048	0.608825	0.424803	0.654161	0.672815	0.849777	0.787404
ENSG00000174748	ENSG00000206573	0.0604677	0.190025	0.21496	0.330209	0.307588	0.0176725	0.133682	0.549911	0.583355	0.681455	0.71211	0.660108	0.628805	0.67226	0.643437	0.538755	0.729368	0.82718	0.671212	0.716113	0.355961	0.0449817	0.35565	0.372818	-0.413526	0.0476164	0.282963	0.0277716	0.503879	-0.0549865	-0.511271	0.479992	0.662599	0.622137	0.531471	0.227181	0.0693801	0.0424222	0.645887	-0.300014	0.0443123	0.498833	0.340451	0.154588	0.129337	0.112253	0.54861	0.397491
ENSG00000174748	ENSG00000225733	0.353851	0.564122	0.411938	0.125324	0.558985	0.417572	0.279034	0.719845	0.731252	0.769687	0.78615	0.790294	0.586556	0.700622	0.747888	0.751021	0.798279	0.764612	0.787019	0.698282	0.164642	-0.314246	-0.00260828	0.210956	-0.207704	0.459862	0.787705	0.57776	0.596159	0.558427	-0.0278736	0.637361	0.798109	0.784214	0.519922	0.467495	0.4626	0.716931	0.350909	0.259982	-0.218271	0.664468	0.524537	0.582481	0.611423	0.461444	0.750196	0.508446
ENSG00000174748	ENSG00000226950	0.503466	0.4098	0.471884	0.465137	0.465069	0.389505	0.446153	0.676547	0.731494	0.803276	0.649787	0.478019	0.605576	0.630541	0.831667	0.76389	0.82824	0.852074	0.739596	0.655344	0.700686	-0.0619071	-0.399857	-0.178833	0.278748	0.353255	-0.0216307	0.56102	0.622115	0.644456	0.560611	0.366328	0.46553	0.751152	0.975494	0.610816	0.164728	0.469272	0.417736	0.0806756	0.579687	0.748363	0.412583	0.399493	0.267466	0.197957	0.676264	0.358177
ENSG00000174748	ENSG00000234741	0.720244	0.803375	0.613594	0.705743	0.521509	0.551724	0.540484	0.50357	0.48316	0.817593	0.838715	0.768964	0.645819	0.579452	0.663841	0.587289	0.736508	0.815574	0.712234	0.695508	0.846248	0.751428	0.713407	0.892114	0.605372	0.659638	0.71558	0.648041	0.660946	0.570693	0.718823	0.724323	0.759972	0.895301	0.887789	0.425605	0.556593	0.752791	0.809193	0.463803	0.841151	0.829312	0.573643	0.674424	0.6343	0.65035	0.840015	0.771816
ENSG00000174748	ENSG00000247556	0.194452	0.614722	0.454488	0.404167	0.375769	0.14188	0.438071	0.807526	0.772495	0.813296	0.786554	0.782495	0.748238	0.778609	0.857632	0.514683	0.809057	0.884551	0.603279	0.621872	0.13812	0.0488564	0.438528	0.596775	-0.136975	0.401611	0.649922	0.395379	0.551784	0.375876	0.429647	0.60338	0.683978	0.782085	0.289435	0.396281	0.39695	0.197341	0.138896	0.0512129	0.205559	0.554672	0.213202	0.586947	0.515812	0.350835	0.690544	0.527818
ENSG00000174748	ENSG00000273117	0.0787444	0.0331884	0.324253	0.114172	-0.0163613	-0.232422	-0.00749223	0.731573	0.722938	0.756873	0.391821	0.307803	0.481036	0.54883	0.53415	0.69366	0.710504	0.768328	0.542554	0.497448	0.164606	-0.124137	0.295377	-0.347739	0.269293	0.190301	0.316255	0.0492117	0.209598	0.028443	0.429511	0.25696	0.560301	0.394998	0.169259	-0.131989	0.0228824	0.195977	0.453737	-0.0586589	-0.0222499	0.0717801	0.111448	0.0765068	0.107553	0.0146855	0.301912	0.211458
ENSG00000174788	ENSG00000268204	0.687071	0.763442	0.652817	0.438758	0.830024	0.450296	0.97982	0.831916	0.797573	0.443419	-0.0061903	0.102499	0.176086	0.315207	0.597889	0.0602476	0.496566	0.348632	0.0937081	0.255424	0.975896	0.185691	0.868201	0.868104	0.950316	0.689957	0.840015	0.681147	0.728641	0.147853	0.982004	0.609763	0.152066	0.863389	0.825165	0.718467	0.822395	0.912108	0.0284708	0.156465	0.423418	0.806512	0.787963	0.869336	0.821793	0.800702	0.901887	0.599372
ENSG00000174788	ENSG00000271335	0.0319771	0.390474	0.0944286	-0.0343036	0.0440661	-0.00125156	-0.329625	0.303555	0.248973	0.41415	0.12245	-0.024424	0.0953237	0.196053	0.286301	-0.0999506	0.263741	0.292191	0.0585239	0.0871832	0.24293	0.0268992	0.174822	-0.0262621	0.21316	-0.0770919	-0.184257	0.0957283	0.388449	0.0587876	0.793637	0.116202	0.160102	0.670777	0.756452	0.377819	0.429858	0.377554	0.0323704	0.143535	-0.000377693	0.584897	0.419612	0.307015	0.21538	0.329425	0.283389	0.325439
ENSG00000175198	ENSG00000228889	0.474845	0.573609	0.0805145	0.143645	0.270776	0.0571139	0.238671	0.528259	0.251649	0.383082	0.523852	0.316581	0.166867	0.184048	0.648329	0.471738	0.418911	0.477071	0.614652	0.27168	0.401988	0.0868753	0.126909	-0.0065555	0.426012	0.104656	-0.080983	0.113392	0.0193332	0.151161	0.946038	0.550469	0.613206	0.471839	-0.367829	0.028163	0.222803	0.113329	0.421787	0.277968	0.180577	0.34735	0.205769	0.3074	0.149783	0.145906	0.037571	0.116384
ENSG00000175198	ENSG00000274605	0.645383	0.671888	0.224528	0.192616	0.56454	0.168454	0.609158	0.603365	0.400371	0.656367	0.727582	0.44709	0.310377	0.221423	0.71842	0.740466	0.651516	0.565006	0.7625	0.45043	0.480824	-0.261857	0.169719	-0.285143	0.766411	0.255448	0.522054	0.33289	0.511043	0.299097	0.692383	0.630198	0.732585	0.66325	0.210052	0.470448	0.338227	0.630989	0.310058	0.345668	0.205832	0.651054	0.617628	0.496652	0.454585	0.397476	0.488672	0.311664
ENSG00000175198	ENSG00000280734	-0.00641689	-0.0876234	0.315666	0.343272	0.0496791	0.161171	0.260307	0.041434	-0.00183125	0.189433	-0.0477065	-0.0977213	-0.0996465	-0.129267	0.232218	-0.00512175	0.20772	0.0400888	0.151216	0.0791359	0.0102196	0.361724	0.0564827	0.366931	0.328854	-0.16111	-0.174346	-0.286296	0.214962	-0.206892	0.451191	-0.052481	0.0710753	0.237237	-0.202547	0.208609	0.269311	0.126326	0.346824	0.168984	0.192968	0.314696	0.441124	-0.0362106	0.270735	0.209458	-0.182362	0.0418583
ENSG00000175602	ENSG00000179818	0.111373	0.012757	0.221658	0.146785	0.171698	-0.161225	-0.190022	0.13221	0.102579	0.190696	0.0274937	0.0629634	-0.00478129	-0.10792	0.0487106	0.280601	0.277523	0.453996	0.196478	0.243022	-0.107696	0.346457	-0.352071	0.208278	0.0709544	0.253948	0.565942	0.148538	-0.00803382	0.215186	0.00468571	0.322517	0.519919	0.469289	-0.133627	-0.00613823	0.147967	0.0518569	0.426285	-0.0998391	-0.0602151	0.496537	-0.0717803	0.082135	-0.236999	-0.123969	0.428491	0.182642
ENSG00000175602	ENSG00000234741	0.278418	0.17957	0.407385	0.342698	0.320309	0.280556	-0.143724	0.434826	0.323912	0.5705	0.436699	0.320103	0.167255	0.0771319	0.319467	0.42724	0.44759	0.615342	0.277322	0.459169	0.105983	-0.300212	-0.275097	0.526186	-0.133982	0.283857	0.542471	0.14017	0.253031	0.110827	-0.156996	0.411645	0.545336	0.880283	0.646556	0.497387	0.213768	0.328597	0.310794	0.352183	0.00161698	0.529272	0.276055	0.131001	-0.0689482	0.053386	0.499845	0.480391
ENSG00000175602	ENSG00000236144	0.163148	-0.0522039	0.336113	0.205539	0.186166	0.000941744	-0.606432	0.0487992	0.103032	0.281423	0.337582	0.316459	0.0523442	0.102634	0.0922423	0.24978	0.275307	0.464185	0.126666	0.201796	-0.184902	-0.101387	0.114997	-0.111815	-0.531745	0.0842267	0.364887	0.255955	0.121186	0.36844	0.223048	0.236119	0.464007	0.541803	0.27679	0.208942	-0.197413	-0.010701	0.356468	0.00708722	0.0336112	0.598095	0.215083	-0.0364379	-0.186426	-0.0889527	0.363623	0.215922
ENSG00000175602	ENSG00000245532	-0.127233	-0.00648189	0.00283557	0.168493	0.095146	-0.0696732	-0.378872	0.014715	0.0694782	-0.0116378	0.255956	0.210605	0.107252	-0.0519717	0.0407088	0.141366	0.0199501	0.1474	0.131596	0.338973	-0.204833	0.115637	-0.192667	-0.0735003	-0.226124	0.190904	0.38024	0.360875	0.157532	0.262795	-0.312794	0.293215	0.439761	0.565853	0.835865	0.10499	-0.131068	-0.260646	0.269691	-0.018779	0.174479	0.450485	0.295023	-0.216899	-0.14097	-0.0503721	-0.0597634	0.10193
ENSG00000175602	ENSG00000255320	0.0241961	0.0651283	0.00852523	-0.156853	0.0483511	-0.167076	-0.15461	0.15205	-0.0353081	0.165622	0.229748	0.212758	0.0601328	0.0204927	0.090014	0.165737	0.206369	0.242126	0.233922	0.0831003	-0.0940649	-0.301953	-0.0599717	-0.239624	-0.296712	0.0866803	0.546737	0.00126275	-0.00994867	-0.0397417	-0.23639	0.139522	0.353741	0.35518	0.458202	0.411175	-0.0612286	-0.106954	0.298065	-0.12399	0.0256181	0.270715	0.0568688	-0.10128	-0.0292997	0.0352296	0.405532	-0.00816808
ENSG00000175602	ENSG00000255517	-0.0415703	-0.0129379	0.0694759	-0.0215025	0.130103	0.106524	-0.224112	0.353461	0.376557	0.466035	0.00747264	0.0320314	0.352131	0.291183	0.373798	0.390568	0.339923	0.432157	0.300657	0.381215	-0.0155118	-0.13752	0.109702	-0.200492	-0.660726	0.0678201	0.180935	0.0349405	0.0222837	0.0272223	-0.171298	0.209401	0.467121	0.320006	0.389093	0.212202	-0.221145	0.124519	0.371322	0.114631	0.0124836	0.451735	0.171389	-0.0866894	-0.0340417	0.0170134	0.486371	0.283501
ENSG00000175602	ENSG00000255717	0.261187	0.326182	0.556476	0.454562	0.325794	0.238062	0.267178	-0.00723095	0.0883889	0.292219	0.0430109	0.0569749	-0.0299607	-0.0476116	0.056951	0.294613	0.160151	0.38999	0.331837	0.229184	0.138206	0.264228	0.343999	0.601366	-0.0187967	0.324879	0.488199	0.361773	0.390967	0.441994	0.204005	0.375482	0.584533	0.929866	0.862856	0.476336	0.433085	0.416509	0.242686	0.385716	0.158807	0.693753	0.419124	0.290911	-0.0311021	0.0889479	0.445081	0.351425
ENSG00000175602	ENSG00000258655	0.0945376	-0.0370301	0.0772347	0.146197	0.13123	-0.207415	0.146873	0.420377	0.121966	0.181484	0.396344	0.251157	-0.0804697	-0.1398	0.241476	0.195813	0.0391377	0.124507	0.301551	0.209437	-0.103199	-0.0333844	0.0380475	0.0507583	0.33936	0.406188	0.660422	-0.00118767	-0.280819	0.0302505	-0.300734	0.100039	0.249505	0.749078	-0.378337	0.398898	-0.0685913	-0.218277	0.399093	-0.00414039	-0.045073	0.474096	-0.34275	0.142116	-0.119852	-0.1366	0.547263	0.21968
ENSG00000175602	ENSG00000267080	0.149326	-0.166397	0.238506	0.142141	0.115436	-0.091216	-0.570183	0.0915114	0.111786	0.222668	0.448481	0.406029	0.0572886	0.0390481	0.0760328	0.182525	0.176645	0.398274	0.171121	0.147929	-0.109745	-0.0188844	0.227333	0.114583	-0.673671	0.210161	0.458166	0.156155	0.189054	0.224385	0.407354	0.284416	0.558909	0.530724	-0.0907629	0.297406	-0.0784841	-0.00125541	0.214492	-0.0614829	0.0934977	0.612169	-0.0944676	-0.0400102	-0.236481	-0.0711869	0.387703	0.390017
ENSG00000175602	ENSG00000268205	-0.0946198	0.245735	0.172458	0.204632	0.266597	-0.0604034	0.668247	-0.0198887	-0.0382178	0.232066	0.102598	0.0261092	0.0790747	0.130953	0.0391547	0.293124	0.300194	0.490127	0.233331	0.120239	-0.144612	0.0634909	-0.279551	-0.445712	-0.41949	0.336803	0.711669	0.389963	0.355632	0.40728	-0.450575	0.422685	0.418925	0.712365	0.883089	0.103592	0.365577	0.0681303	0.257881	-0.13276	0.251622	0.524606	-0.114475	0.140428	-0.0497091	-0.195706	0.612891	0.236257
ENSG00000175602	ENSG00000272512	0.0386518	0.0546221	0.133166	0.102926	0.0980608	-0.250137	-0.538234	-0.0391134	0.0623995	0.038477	-0.222076	-0.201534	-0.0183574	-0.0129796	0.0127994	0.238211	0.182239	0.329365	0.260318	0.0875251	0.0657819	0.0554248	-0.175286	-0.592751	0.000843915	0.215194	0.355284	0.173874	0.334647	0.331154	-0.115261	0.159769	0.138203	0.218254	0.859831	0.221735	0.372215	0.192943	0.0367325	-0.0348018	0.0757141	0.307009	0.363547	0.0570966	-0.0489287	-0.0523966	0.447745	0.203393
ENSG00000175602	ENSG00000274020	0.0839864	-0.0668819	0.354247	0.264911	0.21996	-0.143864	-0.0600805	0.285757	0.159437	0.00989901	0.338881	0.154381	0.139935	0.134191	0.22799	0.331041	0.0700149	0.224173	0.279097	0.194351	-0.192144	0.169053	-0.0659965	-0.327119	-0.749148	0.384341	0.616715	0.457678	0.251786	0.497716	0.0983626	0.305686	0.586622	0.615057	0.0468627	0.383862	0.122888	-0.0163935	0.314259	0.0109909	0.280609	0.675573	0.208258	-0.22939	-0.0902935	0.0664199	0.402063	0.291901
ENSG00000175756	ENSG00000182873	-0.216663	-0.0503224	0.035221	0.00853449	0.00052539	-0.168762	0.0616764	0.244826	0.376265	0.467802	0.292439	0.421782	0.311092	0.489072	0.362672	0.507406	0.486316	0.596245	0.444045	0.303732	-0.134769	-0.164297	-0.105154	-0.113655	-0.292459	0.267036	0.132489	0.183228	0.366746	0.303775	-0.257154	0.431346	0.591098	0.188393	0.101291	0.0659757	-0.254182	-0.0948134	0.115399	-0.109568	0.139753	0.440059	-0.0652432	0.0988493	-0.120738	-0.0541363	-0.128518	0.221943
ENSG00000175756	ENSG00000224870	0.31607	0.353716	0.523486	0.323098	0.267875	0.216042	-0.00336413	0.633883	0.680277	0.774665	0.609988	0.614971	0.614438	0.560884	0.682196	0.686804	0.623123	0.666475	0.60952	0.458516	0.40196	-0.05937	0.265573	0.406136	0.147007	0.259072	0.458271	0.486066	0.590651	0.388014	0.69868	0.402042	0.65762	0.648739	-0.100575	0.254108	0.659687	0.373824	0.308739	0.45726	0.414345	0.817712	0.547586	0.628849	0.314104	0.30164	0.216824	0.537774
ENSG00000175756	ENSG00000228794	0.227922	0.439806	0.180688	-0.000677039	0.0245577	-0.115058	0.092196	0.596505	0.605539	0.603926	0.38605	0.454438	0.616371	0.500762	0.748261	0.666316	0.685341	0.749238	0.57355	0.607368	0.171671	-0.0139085	-0.140666	-0.168887	0.512625	0.080225	0.146261	0.296526	0.290248	0.238509	-0.554086	0.496028	0.550011	0.438664	-0.042842	-0.0464453	-0.0445692	0.459004	0.0312108	0.277594	0.073898	0.537441	-0.0274967	0.300215	0.00236588	0.00906593	0.322342	0.132146
ENSG00000175756	ENSG00000231113	-0.0589881	-0.129783	0.0562393	-0.0738995	-0.128348	-0.229252	-0.11868	0.357387	0.47147	0.434204	0.36519	0.448856	0.503695	0.511866	0.445038	0.529278	0.475188	0.624822	0.506637	0.498609	0.0446996	-0.200384	0.239034	-0.359338	-0.363097	0.192734	0.024316	0.200056	0.252302	0.204677	0.430688	0.112612	0.305736	0.380543	0.205208	-0.14357	0.14299	-0.0923504	0.162637	-0.221238	0.087802	0.312844	0.247651	0.212773	-0.102157	-0.135658	-0.0591168	0.160877
ENSG00000175756	ENSG00000272106	0.103891	0.0310098	0.283359	-0.173885	-0.222035	-0.168609	-0.591489	0.736659	0.713853	0.77936	0.670143	0.623655	0.69067	0.607116	0.712316	0.672294	0.736554	0.811745	0.67533	0.558065	0.100031	-0.313134	-0.516498	-0.365085	-0.207746	-0.0124413	0.147366	0.273692	0.298566	0.183672	0.410578	0.465305	0.679995	0.588745	0.297432	0.0255126	-0.098342	0.31824	-0.0820853	-0.168218	-0.0900516	0.513587	0.0715138	0.218667	0.073072	0.130865	0.106613	0.310056
ENSG00000175756	ENSG00000272141	-0.0201192	-0.00358969	-0.0305289	0.0635281	0.00932129	0.00887221	-0.314624	-0.0860838	-0.082124	-0.0582965	-0.0429262	0.161916	-0.0277548	-0.143207	-0.133382	-0.0214894	-0.0520148	0.0115039	0.00110147	-0.0197199	0.0851559	-0.111511	-0.307879	0.0160463	-0.376144	-0.189289	0.0363923	-0.031168	0.180171	-0.0345271	0.653537	0.093224	-0.130169	0.351797	-0.496091	-0.00776928	0.106377	-0.196215	-0.0132942	-0.0228155	0.0265649	0.663449	0.0478976	0.146972	0.0356309	-0.0261299	-0.118049	0.105597
ENSG00000175756	ENSG00000272455	0.0508343	0.186436	0.296336	-0.0360706	-0.080929	-0.191422	-0.0931939	0.249266	0.349329	0.36689	0.29494	0.24584	0.3691	0.551606	0.459374	0.402652	0.547472	0.652223	0.548458	0.34794	0.129346	-0.0480955	-0.0960525	0.038513	-0.258667	0.274777	0.0765071	0.14446	0.405971	0.210258	0.550321	0.00685505	0.313321	0.277536	-0.0487382	-0.0392322	-0.0674429	0.137164	0.199998	-0.0203144	0.157863	0.495288	0.366823	0.258062	0.0758215	0.00218765	0.00132029	0.46296
ENSG00000175826	ENSG00000178977	0.339913	0.441816	0.166378	0.313267	0.402092	0.363662	-0.0721515	0.262796	0.459034	0.635913	-0.0979706	0.449998	0.387136	0.27747	0.413508	0.32575	0.443457	0.621318	0.482814	0.512034	0.393324	-0.182691	0.189386	0.0218997	-0.0354267	0.2155	-0.0456825	0.455443	0.0936047	0.47389	0.172256	0.353626	0.58504	0.741303	0.830752	-0.00850474	0.304787	0.375672	0.161507	0.138457	0.32864	0.443073	0.0860571	0.416401	0.271084	0.147622	0.677135	0.445971
ENSG00000175826	ENSG00000215067	0.211988	0.402088	0.431688	0.107686	0.142956	0.09841	-0.233912	0.821092	0.65671	0.821387	0.642356	0.576361	0.563117	0.572443	0.793966	0.746354	0.8662	0.859655	0.845091	0.77676	0.346337	-0.17536	0.000585819	-0.302283	0.3937	0.402934	0.447408	0.485024	0.0521431	0.441674	-0.141604	0.472751	0.746393	0.764885	0.899907	0.454691	0.138275	0.234417	0.0280835	-0.191517	0.305007	0.59232	0.344826	0.475308	-0.153273	-0.247526	0.762959	0.511491
ENSG00000175826	ENSG00000236088	0.159972	0.569763	0.280204	0.291912	0.249761	0.134807	0.473468	0.72896	0.711998	0.75783	0.564044	0.494916	0.673548	0.667123	0.805544	0.796193	0.761566	0.755625	0.728303	0.773869	0.330509	0.547793	-0.0176188	0.499866	0.608294	0.498647	0.434786	0.28281	0.481587	0.374571	0.441095	0.630085	0.718351	0.707351	0.949054	0.0224522	0.302794	0.225774	-0.0393676	0.0953145	0.471868	0.691729	0.135872	0.256301	-0.0460273	-0.177774	0.751552	0.356064
ENSG00000175826	ENSG00000264772	NA	NA	NA	NA	NA	NA	NA	NA	NA	NA	NA	NA	NA	NA	NA	NA	NA	NA	NA	NA	NA	NA	NA	NA	NA	NA	NA	NA	NA	NA	NA	NA	NA	NA	NA	NA	NA	NA	NA	NA	NA	NA	NA	NA	NA	NA	NA	NA
ENSG00000175826	ENSG00000267532	0.132324	0.376439	0.324003	0.0676876	0.137716	0.181096	-0.0940937	0.453143	0.253391	0.327089	0.735371	0.639046	0.176248	0.195754	0.592173	0.352838	0.371938	0.339996	0.603903	0.371609	0.353507	-0.205857	0.071661	0.89035	0.836951	0.532218	0.664665	0.401629	0.372429	0.302024	0.668772	0.454438	0.467811	0.799567	0.725445	0.342085	0.101429	0.396439	-0.0926269	0.283548	0.269118	0.661373	0.0883455	0.110444	-0.137739	-0.230509	0.40634	0.363079
ENSG00000175826	ENSG00000271851	0.272591	0.484361	0.432721	0.145426	0.319949	0.155943	0.691716	0.615384	0.582444	0.623483	0.581255	0.290813	0.480403	0.550065	0.680189	0.64483	0.621138	0.651398	0.452045	0.630581	0.36647	0.537981	0.027761	0.751219	-0.0141077	0.461287	0.555199	0.412535	0.517546	0.279568	0.0922171	0.461433	0.653689	0.608029	0.651705	0.341898	0.389118	0.262987	0.0175589	0.188604	0.326349	0.593744	0.356375	0.334605	-0.158344	-0.140514	0.626837	0.37986
ENSG00000177076	ENSG00000259865	0.260243	0.462058	-0.0160939	0.24245	0.279425	0.1249	0.046897	0.700683	0.520833	0.430448	0.118477	0.0160189	0.300458	0.415083	0.458426	0.579452	0.349913	0.319255	0.368757	0.277966	0.111406	0.092081	-0.218457	0.00379093	0.288555	0.371379	0.260009	0.446493	0.0361037	0.390794	0.872554	0.410715	0.520734	0.641996	0.260143	0.387836	0.149314	0.321426	0.457382	0.143406	0.293244	0.198415	0.406302	0.445692	0.0356146	-0.00377621	0.369918	0.207977
ENSG00000177076	ENSG00000260912	0.927027	0.936013	0.536	0.86685	0.911559	0.848411	0.993968	0.966611	0.889697	0.763771	0.575889	0.71733	0.860829	0.671355	0.754608	0.763345	0.723541	0.756428	0.794531	0.78893	0.927795	0.662186	0.588524	0.704097	0.778258	0.888164	0.881005	0.834643	0.386847	0.84025	0.905266	0.866335	0.765746	0.86964	0.790365	0.862499	0.881097	0.752295	0.854509	0.879926	0.864863	0.782215	0.841634	0.793244	0.651421	0.694347	0.815342	0.542977
ENSG00000177076	ENSG00000273226	0.0212518	0.185318	0.260931	0.0909327	0.144309	0.118275	-0.145161	0.148376	0.261253	0.410879	0.32469	0.18026	0.129132	0.241302	0.270385	0.228472	0.277484	0.214654	0.256271	0.145328	-0.190392	0.26938	0.00736982	-0.0304886	0.183258	0.10356	0.218004	0.19098	0.0418415	0.216545	0.0370953	0.226918	0.426496	0.578328	0.509352	0.0131017	0.199091	0.314226	0.365689	0.106202	-0.0141141	0.210837	-0.0466831	0.161633	0.217357	0.136766	0.395	0.208896
ENSG00000177426	ENSG00000177337	0.256982	0.121374	0.388363	0.0132118	0.19486	0.046951	0.673119	0.793474	0.763313	0.892953	0.831462	0.749151	0.812523	0.77475	0.921744	0.90246	0.872409	0.576672	0.741145	0.598399	0.523628	0.439351	0.533346	0.68301	0.838338	0.331235	0.258939	0.41678	0.591544	0.27692	0.17939	0.411394	0.516384	0.732083	0.987327	0.640898	0.265896	0.702739	0.666704	0.242839	0.20863	0.795535	0.687817	0.614014	0.12332	0.23423	0.688969	0.77045
ENSG00000177426	ENSG00000205885	0.305257	0.149368	0.134858	0.0743251	0.127778	0.157339	0.557197	0.820241	0.799257	0.575849	0.183048	-0.0399443	0.373309	0.425373	0.757517	0.687604	0.655375	0.599645	0.53535	0.38059	0.544684	0.24628	0.00336802	0.3817	0.262759	0.476175	0.169108	0.399353	0.456555	0.44629	0.0305408	0.412256	0.61395	0.421176	-0.486781	-0.313091	-0.131722	0.67007	0.462644	0.220642	-0.179842	0.68214	0.611264	0.420464	0.181527	0.281604	0.570721	0.414442
ENSG00000177426	ENSG00000262001	0.211281	0.385207	0.448556	0.219113	0.421814	0.182537	0.493744	0.635789	0.712713	0.894234	0.653588	0.740132	0.785796	0.86999	0.717178	0.885799	0.772918	0.780967	0.593459	0.721958	0.580915	0.436275	0.48771	0.724156	0.874535	0.371103	0.653597	0.380056	0.610835	0.268349	0.358978	0.689239	0.78217	0.682648	0.997211	0.507371	0.520176	0.756631	0.620213	0.306082	0.26133	0.722189	0.717782	0.591936	0.0747151	0.166553	0.758571	0.605967
[truncated: 306 more rows]
[truncated: 6 more columns]
